# Supplementary material for: Conserved domains and structural motifs that differentiate closely related Rex1 and Rex3 DEDDh exoribonucleases are required for their function in yeast
Source: PLoS One. 2025 Jun 2;20(6):e0321120. doi: 10.1371/journal.pone.0321120 (PMC12129344; doi:10.1371/journal.pone.0321120)
Supplement: S1 Table — Proteins were identified in the AF Protein Structure Database using MMseqs2 and Foldseek [22,23]. The datasheets include average pLDDT scores and a link to each model structure. The file also includes the results of searches for structural homologues of the cofactor-independent phosphoglucomutase from B. stearothermophilus (PDB ID 1EJJ) in the AF database of H. sapiens and D. melanogaster. (XLSX) [file pone.0321120.s001.xlsx]

## Sheet: Rex1 AFDB Foldseek hits
AFDB accession	Description	Species	Sequence length	Average pLDDT
AF-P53331-F1	RNA exonuclease 1	Saccharomyces cerevisiae (strain ATCC 204508 / S288c)...	553	86.19
AF-A0A1E3K567-F1	Exonuclease domain-containing protein...	Cryptococcus wingfieldii CBS 7118	586	85
AF-I4Y8U1-F1	Exonuclease domain-containing protein...	Wallemia mellicola (strain ATCC MYA-4683 / CBS 633.66)...	587	84.94
AF-A0A0H5C8U5-F1	Exonuclease domain-containing protein...	Cyberlindnera jadinii (strain ATCC 18201 / CBS 1600 / BCRC 20928 / JCM 3617 / NBRC 0987 / NRRL Y-1542)...	562	84.5
AF-A0A0C3PL65-F1	Exonuclease domain-containing protein...	Pisolithus tinctorius Marx 270	616	84.31
AF-A0A1X2G8W1-F1	Ribonuclease H-like protein	Hesseltinella vesiculosa	595	84.06
AF-A0A059BTD7-F1	Exonuclease domain-containing protein...	Eucalyptus grandis	557	83.69
AF-A0A6G1BIH5-F1	Exonuclease domain-containing protein...	Oryza meyeriana var. granulata	551	83.69
AF-A0A5J5EMV0-F1	Exonuclease domain-containing protein...	Sphaerosporella brunnea	630	83.62
AF-A0A6A5W394-F1	Exonuclease domain-containing protein...	Amniculicola lignicola CBS 123094	671	83.56
AF-C4J3C8-F1	Small RNA degrading nuclease 5	Zea mays	552	83.56
AF-A0A167JRJ0-F1	Ribonuclease H	Calocera viscosa (strain TUFC12733)	623	83
AF-A0A6A6VIZ5-F1	Exonuclease domain-containing protein...	Sporormia fimetaria CBS 119925	638	82.88
AF-A0A060T0Y8-F1	ARAD1C19646p	Blastobotrys adeninivorans	591	82.81
AF-S7Q1T8-F1	Exonuclease domain-containing protein...	Gloeophyllum trabeum (strain ATCC 11539 / FP-39264 / Madison 617)...	616	82.75
AF-A0A6P5GHR4-F1	small RNA degrading nuclease 5 isoform X1...	Ananas comosus	563	82.75
AF-A0A448YPR2-F1	DEKNAAC104221	Brettanomyces naardenensis	590	82.69
AF-A0A3M7D644-F1	Exonuclease domain-containing protein...	Hortaea werneckii	564	82.56
AF-S9PYP4-F1	Ribonuclease H70	Schizosaccharomyces octosporus (strain yFS286)...	625	82.12
AF-A0A6I9QN86-F1	small RNA degrading nuclease 5 isoform X2...	Elaeis guineensis var. tenera	560	81.94
AF-A0A0J0XPY0-F1	Exonuclease domain-containing protein...	Cutaneotrichosporon oleaginosum	631	81.38
AF-A0A5N6IGQ1-F1	Exonuclease domain-containing protein...	Aspergillus pseudonomiae	594	81.31
AF-A0A1E3QWV8-F1	Exonuclease domain-containing protein...	Babjeviella inositovora NRRL Y-12698...	588	81.25
AF-A0A1E4SW20-F1	Exonuclease domain-containing protein...	[Candida] arabinofermentans NRRL YB-2248...	593	81.19
AF-A0A2C5YLU1-F1	Exonuclease domain-containing protein...	Ophiocordyceps camponoti-rufipedis	650	81.19
AF-A0A2N1NXR4-F1	Exonuclease domain-containing protein...	Rhizophagus irregularis	621	80.94
AF-A0A6G1HWG5-F1	Exonuclease domain-containing protein...	Trichodelitschia bisporula	659	80.94
AF-A0A6A6R4B0-F1	Exonuclease domain-containing protein...	Lophium mytilinum	702	80.81
AF-A0A163J2B0-F1	Exonuclease domain-containing protein...	Absidia glauca	607	80.69
AF-A0A4U0VU51-F1	Exonuclease domain-containing protein...	Rhodotorula sp. CCFEE 5036	667	80.62
AF-G3BDZ5-F1	Exonuclease domain-containing protein...	Candida tenuis (strain ATCC 10573 / BCRC 21748 / CBS 615 / JCM 9827 / NBRC 10315 / NRRL Y-1498 / VKM Y-70)...	600	80.56
AF-A0A0B7FST9-F1	Exonuclease domain-containing protein...	Thanatephorus cucumeris (strain AG1-IB / isolate 7/3/14)...	639	80.38
AF-A0A4U0UQN1-F1	Exonuclease domain-containing protein...	Friedmanniomyces endolithicus	721	80
AF-A0A4S9L4H8-F1	Exonuclease domain-containing protein...	Aureobasidium pullulans	723	79.94
AF-A0A150UWY5-F1	Exonuclease domain-containing protein...	Acidomyces richmondensis BFW	694	79.88
AF-A0A4S2MUA5-F1	Exonuclease domain-containing protein...	Ascodesmis nigricans	664	79.88
AF-R1EJL7-F1	Putative exonuclease protein	Botryosphaeria parva (strain UCR-NP2)...	744	79.56
AF-A0A6A6TTD6-F1	Exonuclease domain-containing protein...	Lophiostoma macrostomum CBS 122681	720	79.5
AF-A0A0J6F7Z3-F1	RNA exonuclease 3	Coccidioides posadasii RMSCC 3488	689	79.38
AF-B6GWY2-F1	Pc12g00030 protein	Penicillium rubens (strain ATCC 28089 / DSM 1075 / NRRL 1951 / Wisconsin 54-1255)...	680	79.19
AF-A0A367JTJ7-F1	Exonuclease domain-containing protein...	Rhizopus azygosporus	651	79.12
AF-G4T8Z0-F1	Related to ribonuclease H	Serendipita indica (strain DSM 11827)...	656	79.12
AF-A0A6A6NL53-F1	Exonuclease domain-containing protein...	Lineolata rhizophorae	677	79
AF-A0A139H165-F1	Exonuclease domain-containing protein...	Pseudocercospora eumusae	723	78.94
AF-C6HR52-F1	RNA exonuclease	Ajellomyces capsulatus (strain H143)...	598	78.69
AF-A0A261XYT0-F1	Exonuclease domain-containing protein...	Bifiguratus adelaidae	646	78.69
AF-A0A7M5XIR7-F1	Exonuclease domain-containing protein...	Clytia hemisphaerica	558	78.69
AF-A0A0C9LZ17-F1	Exonuclease domain-containing protein...	fungal sp. No.11243	708	78.62
AF-Q6CEI3-F1	YALI0B15400p	Yarrowia lipolytica (strain CLIB 122 / E 150)...	630	78.56
AF-A0A6J3M9G5-F1	uncharacterized protein	Dissoconium aciculare CBS 342.82	738	78.56
AF-A0A0J9X2I5-F1	Similar to Saccharomyces cerevisiae YGR276C RNH70 3'-5' exoribonuclease...	Geotrichum candidum	619	78.38
AF-A0A2G5I9X5-F1	Putative exonuclease	Cercospora beticola	727	78.06
AF-A0A1V8UPU3-F1	Exonuclease domain-containing protein...	Rachicladosporium sp. CCFEE 5018	739	77.94
AF-A0A1E3PMQ0-F1	Exonuclease domain-containing protein...	Nadsonia fulvescens var. elongata DSM 6958...	639	77.88
AF-A0A197KCM2-F1	Exonuclease domain-containing protein...	Linnemannia elongata AG-77	669	77.56
AF-A0A1J9RSU8-F1	Exonuclease	Diplodia corticola	738	77.5
AF-A0A0B7JQK4-F1	Exonuclease domain-containing protein...	Bionectria ochroleuca	545	77.5
AF-A0A3N4LA23-F1	Exonuclease domain-containing protein...	Morchella conica CCBAS932	680	76.94
AF-A0A0G2GML4-F1	Putative exonuclease	Phaeomoniella chlamydospora	733	76.88
AF-A0A3N4LXL4-F1	Exonuclease domain-containing protein...	Terfezia boudieri ATCC MYA-4762	643	76.56
AF-A0A165YJ87-F1	Exonuclease domain-containing protein...	Peniophora sp. CONT	686	76.56
AF-A0A6G1H9D2-F1	Exonuclease domain-containing protein...	Aulographum hederae CBS 113979	724	76.25
AF-A0A397V658-F1	Exonuclease domain-containing protein...	Gigaspora rosea	647	76.25
AF-A0A0F7SN75-F1	3'-5' exonuclease	Phaffia rhodozyma	680	75.94
AF-A0A1Z1CCK4-F1	Putative exonuclease	Cladonia uncialis subsp. uncialis	762	75.94
AF-A0A0B1P895-F1	Putative ribonuclease h-like protein...	Uncinula necator	735	75.62
AF-A0A0D2GY61-F1	Unplaced genomic scaffold supercont1.2, whole genome shotgun sequence...	Fonsecaea pedrosoi CBS 271.37	745	75.58
AF-A0A6A6US28-F1	Exonuclease domain-containing protein...	Microthyrium microscopicum	709	75.38
AF-A0A3E2HLP1-F1	Exonuclease domain-containing protein...	Scytalidium lignicola	748	75.25
AF-A0A2R6WS43-F1	Exonuclease domain-containing protein...	Marchantia polymorpha	646	75.06
AF-A0A1X2I873-F1	Exonuclease domain-containing protein...	Absidia repens	651	75
AF-D5GNN7-F1	Exonuclease domain-containing protein...	Tuber melanosporum (strain Mel28)	662	74.75
AF-A0A1E3PWM0-F1	Exonuclease domain-containing protein...	Lipomyces starkeyi NRRL Y-11557	687	74
AF-A0A3N4IAZ5-F1	Exonuclease domain-containing protein...	Ascobolus immersus RN42	695	74
AF-A0A0E9NIH4-F1	Exonuclease domain-containing protein...	Saitoella complicata (strain BCRC 22490 / CBS 7301 / JCM 7358 / NBRC 10748 / NRRL Y-17804)...	696	73.94
AF-A0A6A7G460-F1	Exonuclease	Hirondellea gigas	643	73.69
AF-A0A067M466-F1	Exonuclease domain-containing protein...	Botryobasidium botryosum FD-172 SS1	717	73.5
AF-A0A0N0NRQ8-F1	Putative exonuclease	Phialophora attinorum	671	73.38
AF-A0A0D2ULK1-F1	Exonuclease domain-containing protein...	Capsaspora owczarzaki (strain ATCC 30864)...	662	73.31
AF-F0ZG40-F1	Exonuclease domain-containing protein...	Dictyostelium purpureum	620	73.25
AF-A0A7S3FRM9-F1	Hypothetical protein	Chloropicon roscoffensis	632	73.12
AF-A0A0H2REY5-F1	Exonuclease domain-containing protein...	Schizopora paradoxa	754	72.88
AF-A0A164T888-F1	Exonuclease domain-containing protein...	Sistotremastrum niveocremeum HHB9708...	761	72.88
AF-A0A0L0DHB2-F1	RNA exonuclease	Thecamonas trahens ATCC 50062	725	72.56
AF-A0A4P9XN77-F1	Exonuclease domain-containing protein...	Thamnocephalis sphaerospora	662	72.38
AF-A0A1D2A373-F1	Exonuclease domain-containing protein...	Auxenochlorella protothecoides	654	72
AF-A0A4T0FTD4-F1	C2H2-type domain-containing protein	Wallemia hederae	654	71.81
AF-A0A152A090-F1	RNA exonuclease 1	Tieghemostelium lacteum	643	71.81
AF-A0A7S0ZNS2-F1	Hypothetical protein	Noctiluca scintillans	571	71.81
AF-A0A7S4KKZ6-F1	Hypothetical protein	Guillardia theta	611	71.38
AF-A0A2S4WL79-F1	Exonuclease domain-containing protein...	Puccinia striiformis	758	71.19
AF-A0A6A6H143-F1	Exonuclease	Viridothelium virens	725	71.12
AF-A0A1Z5K334-F1	RNA exonuclease 1	Fistulifera solaris	633	71
AF-A0A388LS10-F1	Exonuclease domain-containing protein...	Chara braunii	594	70.56
AF-A0A7S0CNR5-F1	Hypothetical protein	Micromonas pusilla	568	69.81
AF-A0A7S3DQE9-F1	Hypothetical protein	Amphiprora paludosa	645	68.44
AF-B7FP13-F1	Predicted protein	Phaeodactylum tricornutum (strain CCAP 1055/1)...	696	64.81
AF-A0A7S3PWV8-F1	Hypothetical protein	Chaetoceros debilis	712	62.78
AF-A0A7S1KLW1-F1	Hypothetical protein	Percolomonas cosmopolitus	691	62.47
AF-A0A7S1VCE6-F1	Hypothetical protein	Sexangularia sp. CB-2014	572	62.19
AF-A0A2P6TKP2-F1	Small RNA degrading nuclease 5-like isoform X2...	Chlorella sorokiniana	592	59.38
AF-A0A067BSG5-F1	Exonuclease domain-containing protein...	Saprolegnia parasitica (strain CBS 223.65)...	605	59.09
AF-U6KIF0-F1	Exonuclease domain-containing protein, putative...	Eimeria tenella	743	56.25
AF-A0A061DE52-F1	Exonuclease family protein, putative...	Babesia bigemina	679	56.03
AF-A0A5N5TI27-F1	Putative RNA exonuclease NEF-sp	Armadillidium nasatum	585	55.03
AF-A0A7S3JY13-F1	Hypothetical protein	Aureoumbra lagunensis	598	54.94
AF-U6MCN7-F1	Exonuclease domain-containing protein, putative...	Eimeria maxima	678	49.59
AF-A9V5V0-F1	Predicted protein	Monosiga brevicollis	602	49.12
AF-A0A1R4ABY4-F1	Small RNA degrading nuclease 5	Babesia microti (strain RI)	619	48.56
AF-A0A6A4V1S0-F1	RNA exonuclease 5	Amphibalanus amphitrite	600	48.22

## Sheet: Rex1 AFDB50 MMseqs2 hits
AFDB accession	Description	Species	Sequence length	Average pLDDT
AF-A0A1E3JDG1-F1	Exonuclease domain-containing protein ...	Cryptococcus amylolentus CBS 6273	596	84.5
AF-A0A7I9BYC1-F1	Y55_G0035960.mRNA.1.CDS.1	Saccharomyces cerevisiae	553	83.44
AF-A0A0D2M2Z9-F1	Exonuclease domain-containing protein ...	Hypholoma sublateritium (strain FD-334 SS-4)...	538	83.12
AF-A0A5C3MFI6-F1	Exonuclease domain-containing protein ...	Crucibulum laeve	621	83.06
AF-A0A4Q1BVF9-F1	Exonuclease domain-containing protein ...	Tremella mesenterica	619	82.94
AF-M5G6Q0-F1	Exonuclease domain-containing protein ...	Dacryopinax primogenitus (strain DJM 731)...	632	82.88
AF-C8Z9G9-F1	Rnh70p	Saccharomyces cerevisiae (strain Lalvin EC1118 / Prise de mousse)...	553	82.81
AF-A0A7I9ERF6-F1	EM14S01-3B_G0035390.mRNA.1.CDS.1	Saccharomyces cerevisiae	553	82.75
AF-B3LHW8-F1	Ribonuclease H	Saccharomyces cerevisiae (strain RM11-1a)...	553	82.69
AF-A0A1B9G5Y3-F1	Exonuclease domain-containing protein ...	Kwoniella bestiolae CBS 10118	603	82.56
AF-C7GNF9-F1	Rnh70p	Saccharomyces cerevisiae (strain JAY291)...	553	82.56
AF-A0A7J6E9X8-F1	Exonuclease domain-containing protein ...	Cannabis sativa	573	82.5
AF-N1P2R2-F1	Rnh70p	Saccharomyces cerevisiae (strain CEN.PK113-7D)...	553	82.44
AF-A0A803NHD3-F1	Exonuclease domain-containing protein ...	Cannabis sativa	573	82.31
AF-A0A6L0ZCR9-F1	RNA exonuclease 1	Saccharomyces cerevisiae	553	82.31
AF-A0A7I9EST3-F1	HN1_G0035810.mRNA.1.CDS.1	Saccharomyces cerevisiae	553	82.31
AF-A0A6C1E8X8-F1	RNA exonuclease 1	Saccharomyces pastorianus	553	82.31
AF-A0A3L6GCM5-F1	Small RNA degrading nuclease 5	Zea mays	510	82.25
AF-A0A1B9H2Y4-F1	Exonuclease domain-containing protein ...	Kwoniella heveanensis BCC8398	613	82.25
AF-G2WEZ9-F1	K7_Rnh70p	Saccharomyces cerevisiae (strain Kyokai no. 7 / NBRC 101557)...	553	82.19
AF-A0A0L8RJZ5-F1	RNH70-like protein	Saccharomyces eubayanus	553	82.19
AF-A0A6V8S0J5-F1	RNA exonuclease 1	Saccharomyces cerevisiae	553	82.19
AF-A0A6C1DRY4-F1	RNA exonuclease 1	Saccharomyces pastorianus	553	82.19
AF-A6ZUT2-F1	Ribonuclease H	Saccharomyces cerevisiae (strain YJM789)...	553	82.12
AF-A8N7P8-F1	Ribonuclease H	Coprinopsis cinerea (strain Okayama-7 / 130 / ATCC MYA-4618 / FGSC 9003)...	636	82.12
AF-A0A2A9NB20-F1	Exonuclease domain-containing protein ...	Amanita thiersii Skay4041	592	82
AF-J6EI28-F1	RNH70-like protein	Saccharomyces kudriavzevii (strain ATCC MYA-4449 / AS 2.2408 / CBS 8840 / NBRC 1802 / NCYC 2889)...	552	81.94
AF-A0A6A6JPI7-F1	Exonuclease domain-containing protein ...	Westerdykella ornata	677	81.94
AF-A0A6L0Z2N6-F1	HLJ1_G0035970.mRNA.1.CDS.1	Saccharomyces cerevisiae	553	81.94
AF-A0A0W0FKA7-F1	Exonuclease domain-containing protein ...	Moniliophthora roreri	635	81.94
AF-O94443-F1	Uncharacterized exonuclease C637.09	Schizosaccharomyces pombe (strain 972 / ATCC 24843)...	631	81.87
AF-A0A1M2VNN4-F1	Exonuclease domain-containing protein ...	Trametes pubescens	630	81.81
AF-K5US64-F1	Exonuclease domain-containing protein ...	Phanerochaete carnosa (strain HHB-10118-sp)...	629	81.75
AF-A0A7I8KRC8-F1	Hypothetical protein	Spirodela intermedia	569	81.69
AF-B5VJL9-F1	YGR276Cp-like protein	Saccharomyces cerevisiae (strain AWRI1631)...	548	81.56
AF-A0A815YTX1-F1	Rnh70p	Saccharomyces cerevisiae PE-2	553	81.56
AF-A0A7I9EWQ6-F1	SX2_G0041070.mRNA.1.CDS.1	Saccharomyces cerevisiae	553	81.56
AF-A0A6G1BJA9-F1	Exonuclease domain-containing protein ...	Oryza meyeriana var. granulata	466	81.5
AF-A0A059BUD1-F1	Exonuclease domain-containing protein ...	Eucalyptus grandis	535	81.5
AF-A0A1A6AD31-F1	Exonuclease domain-containing protein ...	Kwoniella dejecticola CBS 10117	616	81.38
AF-A0A0L8VPP4-F1	RNH70p 3'-5' exoribonuclease	Saccharomyces boulardii (nom. inval.)...	553	81.25
AF-V2XUC8-F1	Ribonuclease h	Moniliophthora roreri (strain MCA 2997)...	647	81.25
AF-A0A4T0J7K9-F1	Exonuclease domain-containing protein ...	Wallemia ichthyophaga	635	81.12
AF-A0A4T0FJG7-F1	Exonuclease domain-containing protein ...	Wallemia hederae	642	80.75
AF-A0A7D8Z2S4-F1	Exonuclease domain-containing protein ...	Vanrija humicola	644	80.75
AF-A0A7D9D129-F1	DEBR0S6_06920g1_1	Dekkera bruxellensis	582	80.75
AF-A0A4T0H5N7-F1	Exonuclease domain-containing protein ...	Wallemia ichthyophaga	635	80.56
AF-A0A1L9MS89-F1	Exonuclease domain-containing protein ...	Aspergillus tubingensis (strain CBS 134.48)...	656	80.5
AF-A0A6P5GPX6-F1	small RNA degrading nuclease 5 isoform X2 ...	Ananas comosus	469	80.5
AF-A0A0C9ZFQ6-F1	Unplaced genomic scaffold scaffold_29, whole genome shotgun sequence ...	Pisolithus microcarpus 441	594	80.44
AF-A0A2R6NDT6-F1	Exonuclease domain-containing protein ...	Phlebia centrifuga	637	80.38
AF-A0A372R184-F1	Exonuclease domain-containing protein ...	Rhizophagus sp. MUCL 43196	621	80.31
AF-A0A854QE59-F1	RNA exonuclease 1	Cryptococcus neoformans var. grubii Tu259-1...	655	79.88
AF-A0A1Y2ARX2-F1	Exonuclease domain-containing protein ...	Naematelia encephala	665	79.75
AF-A0A7J7HQL8-F1	Exonuclease domain-containing protein ...	Camellia sinensis	549	79.75
AF-A0A2I1G4J3-F1	Exonuclease domain-containing protein ...	Rhizophagus irregularis	621	79.75
AF-A0A409XQ90-F1	Exonuclease domain-containing protein ...	Psilocybe cyanescens	649	79.75
AF-A0A0L6WM70-F1	Exonuclease domain-containing protein ...	Termitomyces sp. J132	653	79.69
AF-A0A1E3IW81-F1	RNA exonuclease 1	Cryptococcus depauperatus CBS 7855	662	79.69
AF-A0A4V4HY60-F1	Exonuclease domain-containing protein ...	Aureobasidium pullulans	723	79.69
AF-U9TA54-F1	RNA exonuclease	Rhizophagus irregularis (strain DAOM 181602 / DAOM 197198 / MUCL 43194)...	621	79.69
AF-A0A4S9E159-F1	Exonuclease domain-containing protein ...	Aureobasidium pullulans	723	79.69
AF-A0A1E3H8W7-F1	Exonuclease domain-containing protein ...	Cryptococcus amylolentus CBS 6039	640	79.62
AF-A0A317UVA6-F1	Exonuclease	Aspergillus sclerotioniger CBS 115572...	703	79.62
AF-A0A1B9HWC9-F1	Exonuclease domain-containing protein ...	Kwoniella pini CBS 10737	625	79.62
AF-A0A4V4IWV0-F1	Exonuclease domain-containing protein ...	Aureobasidium pullulans	723	79.62
AF-A0A804IDJ0-F1	Uncharacterized protein	Musa acuminata subsp. malaccensis	564	79.62
AF-A0A5D3AS57-F1	Exonuclease domain-containing protein ...	Cryptococcus floricola	640	79.56
AF-Q55H93-F1	Exonuclease domain-containing protein ...	Cryptococcus neoformans var. neoformans serotype D (strain B-3501A)...	655	79.56
AF-A0A4S8XY38-F1	Exonuclease domain-containing protein ...	Aureobasidium pullulans	723	79.56
AF-A0A095CG25-F1	RNA exonuclease 1	Cryptococcus gattii serotype B (strain R265)...	656	79.5
AF-A0A4S9QA77-F1	Exonuclease domain-containing protein ...	Aureobasidium pullulans	723	79.5
AF-A0A397T094-F1	Exonuclease domain-containing protein ...	Glomus cerebriforme	619	79.5
AF-A0A2I1EHK1-F1	Exonuclease domain-containing protein ...	Rhizophagus irregularis	621	79.5
AF-A0A7R8AS57-F1	Exonuclease domain-containing protein ...	Aspergillus puulaauensis	696	79.44
AF-A0A4S8VUW3-F1	Exonuclease domain-containing protein ...	Aureobasidium pullulans	723	79.44
AF-A0A4S9RGE8-F1	Exonuclease domain-containing protein ...	Aureobasidium pullulans	723	79.44
AF-A0A0D0YII3-F1	Unplaced genomic scaffold supercont2.29, whole genome shotgun sequence ...	Cryptococcus gattii VGIV IND107	656	79.38
AF-A0A0D0V0G3-F1	Unplaced genomic scaffold supercont1.15, whole genome shotgun sequence ...	Cryptococcus gattii VGII Ram5	656	79.38
AF-A0A4S9KDS2-F1	Exonuclease domain-containing protein ...	Aureobasidium pullulans	723	79.31
AF-E6RFM8-F1	Ribonuclease H, putative	Cryptococcus gattii serotype B (strain WM276 / ATCC MYA-4071)...	656	79.31
AF-A0A4S9ZZT7-F1	Exonuclease domain-containing protein ...	Aureobasidium pullulans	723	79.31
AF-A0A4S9SJT1-F1	Exonuclease domain-containing protein ...	Aureobasidium pullulans	723	79.31
AF-A0A4T0E7J8-F1	Exonuclease domain-containing protein ...	Aureobasidium pullulans	723	79.25
AF-N1Q0Y7-F1	Exonuclease domain-containing protein ...	Dothistroma septosporum (strain NZE10 / CBS 128990)...	727	79.25
AF-R9AEY8-F1	Exonuclease domain-containing protein ...	Wallemia ichthyophaga (strain EXF-994 / CBS 113033)...	635	79.25
AF-A0A225XBF6-F1	RNA exonuclease 1	Cryptococcus neoformans var. grubii c45...	655	79.25
AF-A0A4S8U0K7-F1	Exonuclease domain-containing protein ...	Aureobasidium pullulans	723	79.25
AF-A0A4S9FZN8-F1	Exonuclease domain-containing protein ...	Aureobasidium pullulans	723	79.19
AF-A0A4V4KW89-F1	Exonuclease domain-containing protein ...	Aureobasidium pullulans	723	79.19
AF-A0A4S9EJC5-F1	Exonuclease domain-containing protein ...	Aureobasidium pullulans	723	79.19
AF-S9XFE3-F1	Ribonuclease H70	Schizosaccharomyces cryophilus (strain OY26 / ATCC MYA-4695 / CBS 11777 / NBRC 106824 / NRRL Y48691)...	673	79.12
AF-A0A4S9NTV6-F1	Exonuclease domain-containing protein ...	Aureobasidium pullulans	723	79.12
AF-A0A4V5N8S1-F1	Exonuclease domain-containing protein ...	Friedmanniomyces endolithicus	722	79.12
AF-A0A4T0DYM7-F1	Exonuclease domain-containing protein ...	Aureobasidium pullulans	723	79.06
AF-A0A074W075-F1	Exonuclease domain-containing protein ...	Aureobasidium melanogenum CBS 110374...	730	79.06
AF-A0A4S9AVJ6-F1	Exonuclease domain-containing protein ...	Aureobasidium pullulans	723	79.06
AF-A0A4S9JRP8-F1	Exonuclease domain-containing protein ...	Aureobasidium pullulans	723	79.06
AF-A0A6G1LMB3-F1	Exonuclease domain-containing protein ...	Teratosphaeria nubilosa	721	79.06
AF-A0A4S9H7N0-F1	Exonuclease domain-containing protein ...	Aureobasidium pullulans	723	79.06
AF-A0A4S9JRP8-F1	Exonuclease domain-containing protein ...	Aureobasidium pullulans	723	79.06
AF-A0A4S9UEQ8-F1	Exonuclease domain-containing protein ...	Aureobasidium pullulans	723	79
AF-K9H3X7-F1	Exonuclease, putative	Penicillium digitatum (strain Pd1 / CECT 20795)...	714	79
AF-Q5K6U9-F1	Ribonuclease H, putative	Cryptococcus neoformans var. neoformans serotype D (strain JEC21 / ATCC MYA-565)...	655	78.94
AF-U4L4G1-F1	Similar to Uncharacterized exonuclease C637.09 acc. no. O94443 ...	Pyronema omphalodes (strain CBS 100304)...	681	78.94
AF-A0A4V4IZ29-F1	Exonuclease domain-containing protein ...	Aureobasidium pullulans	723	78.94
AF-A0A4S8Z279-F1	Exonuclease domain-containing protein ...	Aureobasidium pullulans	723	78.94
AF-A0A4S9HS02-F1	Exonuclease domain-containing protein ...	Aureobasidium pullulans	723	78.94
AF-A0A1E3HYI8-F1	RNA exonuclease 1	Cryptococcus depauperatus CBS 7841	662	78.94
AF-A0A6G1G662-F1	exonuclease	Eremomyces bilateralis CBS 781.70	721	78.88
AF-B6K314-F1	Ribonuclease H70	Schizosaccharomyces japonicus (strain yFS275 / FY16936)...	637	78.88
AF-A0A4T0AN23-F1	Exonuclease domain-containing protein ...	Aureobasidium pullulans	723	78.88
AF-A0A4S9XNK4-F1	Exonuclease domain-containing protein ...	Aureobasidium pullulans	723	78.88
AF-A0A1V6QI72-F1	Exonuclease domain-containing protein ...	Penicillium antarcticum	706	78.81
AF-A0A4S9N3W6-F1	Exonuclease domain-containing protein ...	Aureobasidium pullulans	723	78.81
AF-A0A1V6P072-F1	Exonuclease domain-containing protein ...	Penicillium decumbens	709	78.75
AF-A0A4S8TU21-F1	Exonuclease domain-containing protein ...	Aureobasidium pullulans	723	78.75
AF-A0A7I8J0X2-F1	Hypothetical protein	Spirodela intermedia	555	78.75
AF-A0A074Y1R5-F1	Exonuclease domain-containing protein ...	Aureobasidium pullulans EXF-150	723	78.75
AF-A0A4T0BI01-F1	Exonuclease domain-containing protein ...	Aureobasidium pullulans	723	78.69
AF-A0A4S9U6Z6-F1	Exonuclease domain-containing protein ...	Aureobasidium pullulans	723	78.69
AF-A0A5M6C586-F1	Exonuclease domain-containing protein ...	Kwoniella shandongensis	653	78.62
AF-A0A0D0Y3Y9-F1	Unplaced genomic scaffold supercont1.185, whole genome shotgun sequence ...	Cryptococcus gattii EJB2	656	78.62
AF-A0A0D0U7S3-F1	Unplaced genomic scaffold supercont1.33, whole genome shotgun sequence ...	Cryptococcus gattii CA1280	656	78.62
AF-A0A833VCN5-F1	Small RNA degrading nuclease 5 isoform X1 ...	Carex littledalei	568	78.5
AF-M2U3Q0-F1	Exonuclease domain-containing protein ...	Cochliobolus heterostrophus (strain C5 / ATCC 48332 / race O)...	729	78.5
AF-A0A4V4JEH6-F1	Exonuclease domain-containing protein ...	Aureobasidium pullulans	723	78.5
AF-A0A074YL40-F1	Exonuclease domain-containing protein ...	Aureobasidium subglaciale (strain EXF-2481)...	728	78.5
AF-A0A1X0SG50-F1	Exonuclease domain-containing protein ...	Rhizopus microsporus	599	78.5
AF-A0A0C3S1Y9-F1	Exonuclease domain-containing protein ...	Phlebiopsis gigantea 11061_1 CR5-6	519	78.44
AF-A0A135LSJ3-F1	Exonuclease, RNase T/DNA polymerase III ...	Penicillium patulum	719	78.38
AF-A0A5C3KPE1-F1	Ribonuclease H	Coprinopsis marcescibilis	674	78.38
AF-A0A2S5BGY6-F1	Exonuclease domain-containing protein ...	Rhodotorula taiwanensis	653	78.38
AF-A0A427YB04-F1	Exonuclease domain-containing protein ...	Apiotrichum porosum	659	78.38
AF-A0A1U8QYS4-F1	Exonuclease domain-containing protein ...	Emericella nidulans (strain FGSC A4 / ATCC 38163 / CBS 112.46 / NRRL 194 / M139)...	723	78.31
AF-J9VZ40-F1	RNA exonuclease 1	Cryptococcus neoformans var. grubii serotype A (strain H99 / ATCC 208821 / CBS 10515 / FGSC 9487)...	655	78.31
AF-A0A1B9HEY5-F1	Exonuclease domain-containing protein ...	Kwoniella heveanensis CBS 569	671	78.31
AF-A0A3D8RKJ2-F1	Exonuclease domain-containing protein ...	Aspergillus mulundensis	722	78.31
AF-A0A199ULA9-F1	Small RNA degrading nuclease 5	Ananas comosus	545	78.31
AF-M2S7T2-F1	Exonuclease domain-containing protein ...	Cochliobolus sativus (strain ND90Pr / ATCC 201652)...	727	78.31
AF-A0A1Y6L6F3-F1	Exonuclease domain-containing protein ...	Zymoseptoria tritici ST99CH_1A5	728	78.31
AF-A0A369H3M3-F1	Exonuclease domain-containing protein ...	Ophiocordyceps camponoti-saundersi (nom. inval.)...	682	78.25
AF-A0A5M9J5I5-F1	Exonuclease domain-containing protein ...	Monilinia fructicola	694	78.25
AF-A0A1X7RHB0-F1	Exonuclease domain-containing protein ...	Zymoseptoria tritici ST99CH_3D7	728	78.25
AF-R0KLM5-F1	Exonuclease domain-containing protein ...	Setosphaeria turcica (strain 28A)	739	78.25
AF-A0A109FHM5-F1	Ribonuclease H	Rhodotorula sp. JG-1b	690	78.19
AF-A0A427YGC0-F1	Exonuclease domain-containing protein ...	Saitozyma podzolica	684	78.19
AF-A0A2G4SG47-F1	Exonuclease domain-containing protein ...	Rhizopus microsporus ATCC 52813	650	78.19
AF-Q5AVW4-F1	Exonuclease, putative (AFU_orthologue AFUA_2G14950) ...	Emericella nidulans (strain FGSC A4 / ATCC 38163 / CBS 112.46 / NRRL 194 / M139)...	723	78.19
AF-A0A1F5L306-F1	Exonuclease domain-containing protein ...	Penicillium arizonense	708	78.12
AF-A0A2V1DN15-F1	Exonuclease domain-containing protein ...	Periconia macrospinosa	737	78.12
AF-A0A0F4GU28-F1	Exonuclease like protein	Zymoseptoria brevis	728	78.06
AF-F9WYB6-F1	Exonuclease domain-containing protein ...	Zymoseptoria tritici (strain CBS 115943 / IPO323)...	728	78.06
AF-M2N3D8-F1	Exonuclease domain-containing protein ...	Baudoinia panamericana (strain UAMH 10762)...	682	78.06
AF-K9FB82-F1	Exonuclease, putative	Penicillium digitatum (strain PHI26 / CECT 20796)...	714	78.06
AF-A0A369GGM6-F1	Exonuclease domain-containing protein ...	Ophiocordyceps camponoti-leonardi (nom. inval.)...	676	78
AF-A0A6A6YG53-F1	uncharacterized protein	Mytilinidion resinicola	731	78
AF-A0A0F7TLW6-F1	Putative 3'-5' exonuclease	Penicillium brasilianum	703	78
AF-A0A0A2L7H8-F1	Exonuclease, RNase T/DNA polymerase III ...	Penicillium italicum	714	77.81
AF-A0A1V6UEG3-F1	Exonuclease domain-containing protein ...	Penicillium coprophilum	719	77.75
AF-G3XY17-F1	Exonuclease domain-containing protein ...	Aspergillus niger (strain ATCC 1015 / CBS 113.46 / FGSC A1144 / LSHB Ac4 / NCTC 3858a / NRRL 328 / USDA 3528.7)...	727	77.75
AF-A0A319DIP4-F1	Exonuclease	Aspergillus ellipticus CBS 707.79	734	77.75
AF-A0A1D8N7X7-F1	Exonuclease	Yarrowia lipolytica	630	77.75
AF-A0A2H3ICV3-F1	Exonuclease, RNase T/DNA polymerase III ...	Penicillium sp. 'occitanis'	719	77.75
AF-B6QK06-F1	Exonuclease, putative	Talaromyces marneffei (strain ATCC 18224 / CBS 334.59 / QM 7333)...	721	77.69
AF-A0A319EH95-F1	Exonuclease	Aspergillus sclerotiicarbonarius (strain CBS 121057 / IBT 28362)...	734	77.69
AF-N1Q7E0-F1	Exonuclease domain-containing protein ...	Pseudocercospora fijiensis (strain CIRAD86)...	759	77.69
AF-A0A0J6Y149-F1	RNA exonuclease 3	Coccidioides immitis RMSCC 2394	714	77.69
AF-A0A1V8T4B5-F1	Exonuclease domain-containing protein ...	Rachicladosporium antarcticum	738	77.62
AF-N4XG35-F1	Exonuclease domain-containing protein ...	Cochliobolus heterostrophus (strain C4 / ATCC 48331 / race T)...	729	77.62
AF-A0A0K9P970-F1	Small RNA degrading nuclease 5	Zostera marina	592	77.62
AF-A0A4S9JBA9-F1	Exonuclease domain-containing protein ...	Aureobasidium pullulans	740	77.62
AF-A0A6A7BX23-F1	Exonuclease domain-containing protein ...	Piedraia hortae CBS 480.64	658	77.62
AF-C5GVY2-F1	Exonuclease	Ajellomyces dermatitidis (strain ER-3 / ATCC MYA-2586)...	727	77.62
AF-W6QA66-F1	Ribonuclease H-like domain	Penicillium roqueforti (strain FM164)...	720	77.56
AF-A0A367L0B1-F1	Exonuclease domain-containing protein ...	Ophiocordyceps polyrhachis-furcata BCC 54312...	691	77.56
AF-A0A7T6XU35-F1	Exonuclease, putative	Penicillium digitatum	714	77.56
AF-A0A2S6C135-F1	Exonuclease domain-containing protein ...	Cercospora berteroae	727	77.56
AF-C4JHJ0-F1	Exonuclease domain-containing protein ...	Uncinocarpus reesii (strain UAMH 1704)...	720	77.56
AF-A0A0U5FY93-F1	Exonuclease domain-containing protein ...	Aspergillus calidoustus	726	77.5
AF-A0A318YTU3-F1	Exonuclease	Aspergillus neoniger (strain CBS 115656)...	727	77.5
AF-T5C7M6-F1	Exonuclease domain-containing protein ...	Blastomyces dermatitidis ATCC 26199	727	77.44
AF-A0A7C8H2K7-F1	Exonuclease domain-containing protein ...	Talaromyces marneffei	721	77.44
AF-A0A1L9TF23-F1	Exonuclease domain-containing protein ...	Aspergillus sydowii CBS 593.65	724	77.38
AF-A0A059J5T8-F1	Exonuclease domain-containing protein ...	Trichophyton interdigitale (strain MR816)...	734	77.38
AF-A0A1B9IUB3-F1	Exonuclease domain-containing protein ...	Kwoniella mangroviensis CBS 10435	643	77.38
AF-C5PGH6-F1	Exonuclease family protein	Coccidioides posadasii (strain C735)...	724	77.38
AF-A0A2H1FN38-F1	Exonuclease domain-containing protein ...	Zymoseptoria tritici ST99CH_1E4	728	77.38
AF-A0A2B7XAK1-F1	RNA exonuclease 1	Blastomyces parvus	724	77.38
AF-D4B1Q5-F1	Exonuclease domain-containing protein ...	Arthroderma benhamiae (strain ATCC MYA-4681 / CBS 112371)...	734	77.31
AF-C1GT08-F1	RNA exonuclease	Paracoccidioides lutzii (strain ATCC MYA-826 / Pb01)...	734	77.27
AF-E9CWA7-F1	Exonuclease	Coccidioides posadasii (strain RMSCC 757 / Silveira)...	724	77.25
AF-A0A0E1S4Z7-F1	Exonuclease	Coccidioides immitis (strain RS)	724	77.25
AF-A0A1L9VKU9-F1	Exonuclease domain-containing protein ...	Aspergillus glaucus CBS 516.65	728	77.25
AF-A0A1V8UPM9-F1	Exonuclease domain-containing protein ...	Rachicladosporium sp. CCFEE 5018	738	77.25
AF-A0A317VWT7-F1	Exonuclease	Aspergillus eucalypticola (strain CBS 122712 / IBT 29274)...	727	77.19
AF-A0A4S3JJE6-F1	Exonuclease domain-containing protein ...	Aspergillus tanneri	710	77.19
AF-A0A2T7E5V1-F1	Exonuclease domain-containing protein ...	Panicum hallii var. hallii	612	77.19
AF-F2T4M9-F1	Exonuclease	Ajellomyces dermatitidis (strain ATCC 18188 / CBS 674.68)...	727	77.19
AF-A0A1V6TM38-F1	Exonuclease domain-containing protein ...	Penicillium steckii	726	77.12
AF-A0A1V6TM38-F1	Exonuclease domain-containing protein ...	Penicillium steckii	726	77.12
AF-A0A1X0REH0-F1	Exonuclease domain-containing protein ...	Rhizopus microsporus var. microsporus...	598	77.12
AF-A0A6A7B5B1-F1	Exonuclease domain-containing protein ...	Plenodomus tracheiphilus IPT5	772	77.06
AF-A0A1M3TGT4-F1	Exonuclease domain-containing protein ...	Aspergillus luchuensis (strain CBS 106.47)...	727	77.06
AF-A0A161Z4P8-F1	Putative exonuclease	Penicillium chrysogenum	720	77.06
AF-A0A1V6QVP5-F1	Exonuclease domain-containing protein ...	Penicillium solitum	735	77
AF-A0A7R7VML8-F1	Exonuclease domain-containing protein ...	Aspergillus chevalieri	723	77
AF-R7YJC0-F1	Exonuclease domain-containing protein ...	Coniosporium apollinis (strain CBS 100218)...	724	77
AF-C0P0S6-F1	RNA exonuclease	Ajellomyces capsulatus (strain G186AR / H82 / ATCC MYA-2454 / RMSCC 2432)...	736	77
AF-A0A022VUB2-F1	Exonuclease domain-containing protein ...	Trichophyton rubrum CBS 288.86	734	77
AF-A0A165CFV4-F1	Exonuclease domain-containing protein ...	Calocera cornea HHB12733	685	76.94
AF-A0A5N5D490-F1	Putative exonuclease	Lasiodiplodia theobromae	748	76.94
AF-A0A167IT88-F1	Exonuclease	Metarhizium rileyi (strain RCEF 4871)...	726	76.94
AF-D4D518-F1	Exonuclease domain-containing protein ...	Trichophyton verrucosum (strain HKI 0517)...	734	76.88
AF-A0A017S1Y8-F1	Exonuclease	Aspergillus ruber CBS 135680	707	76.81
AF-A0A3M2T0L4-F1	Exonuclease	Aspergillus sp. HF37	735	76.81
AF-A0A401L8A2-F1	Uncharacterized exonuclease C637.09	Aspergillus awamori	727	76.81
AF-A0A4T0CX55-F1	Exonuclease domain-containing protein ...	Aureobasidium pullulans	723	76.81
AF-A0A7J6GGY8-F1	Exonuclease domain-containing protein ...	Cannabis sativa	626	76.81
AF-N1QMW8-F1	Exonuc_X-T-domain-containing protein ...	Sphaerulina musiva (strain SO2202)	732	76.81
AF-F2Q1N6-F1	Exonuclease	Trichophyton equinum (strain ATCC MYA-4606 / CBS 127.97)...	732	76.75
AF-A0A022XKD5-F1	Exonuclease domain-containing protein ...	Trichophyton soudanense CBS 452.61	734	76.75
AF-A0A6C1MHD6-F1	Exonuclease domain-containing protein ...	Coccidioides immitis	724	76.75
AF-A0A177D5I7-F1	Exonuclease domain-containing protein ...	Alternaria alternata	773	76.75
AF-A0A0F8WZ52-F1	Putative exonuclease	Aspergillus rambellii	743	76.75
AF-F2S935-F1	Exonuclease	Trichophyton tonsurans (strain CBS 112818)...	734	76.75
AF-A0A1L9PSB6-F1	Exonuclease domain-containing protein ...	Aspergillus versicolor CBS 583.65	724	76.69
AF-A0A0M9WHE4-F1	Exonuclease domain-containing protein ...	Penicillium nordicum	720	76.69
AF-A0A100IGC3-F1	Exonuclease	Aspergillus niger	727	76.62
AF-A0A1L9R994-F1	Exonuclease domain-containing protein ...	Aspergillus wentii DTO 134E9	741	76.62
AF-A0A7U2F5G2-F1	Exonuclease domain-containing protein ...	Phaeosphaeria nodorum (strain SN15 / ATCC MYA-4574 / FGSC 10173)...	761	76.62
AF-K2SI48-F1	Exonuclease	Macrophomina phaseolina (strain MS6)...	735	76.56
AF-A0A2B7ZMD8-F1	RNA exonuclease 1	Emmonsia crescens	735	76.56
AF-A0A093VJ13-F1	Putative exonuclease	Talaromyces marneffei PM1	721	76.56
AF-A0A4S9QNN5-F1	Exonuclease domain-containing protein ...	Aureobasidium pullulans	734	76.5
AF-A0A101MPC4-F1	Exonuclease domain-containing protein ...	Penicillium freii	735	76.5
AF-A0A6A6PLX0-F1	Exonuclease domain-containing protein ...	Neohortaea acidophila	748	76.5
AF-A0A395HCC8-F1	Exonuclease domain-containing protein ...	Aspergillus ibericus CBS 121593	733	76.5
AF-A0A5N6FSS7-F1	Exonuclease domain-containing protein ...	Petromyces alliaceus	734	76.5
AF-A0A1V6N8P6-F1	Exonuclease domain-containing protein ...	Penicillium polonicum	735	76.44
AF-C5FYL9-F1	RNA exonuclease 1	Arthroderma otae (strain ATCC MYA-4605 / CBS 113480)...	737	76.44
AF-A0A2I2F9H9-F1	Exonuclease	Aspergillus candidus	735	76.44
AF-I8IDE9-F1	3'-5' exonuclease	Aspergillus oryzae (strain 3.042)	739	76.44
AF-A0A5N5WQ80-F1	Exonuclease domain-containing protein ...	Aspergillus leporis	729	76.44
AF-A0A0G4PDJ5-F1	Polynucleotidyl transferase, ribonuclease H fold ...	Penicillium camemberti FM 013	735	76.44
AF-A0A1J9PAI4-F1	Exonuclease domain-containing protein ...	Emergomyces pasteurianus Ep9510	730	76.44
AF-A0A5N6TS58-F1	Exonuclease	Aspergillus avenaceus	719	76.44
AF-T5ACD2-F1	Exonuclease	Ophiocordyceps sinensis (strain Co18 / CGMCC 3.14243)...	732	76.38
AF-A0A4S8V7M7-F1	Exonuclease domain-containing protein ...	Aureobasidium pullulans	760	76.38
AF-A0A0L1IMT0-F1	Putative exonuclease	Aspergillus nomiae NRRL 13137	737	76.38
AF-A0A364NE31-F1	Rna exonuclease 4	Stemphylium lycopersici	786	76.38
AF-E4ZVN8-F1	Exonuclease domain-containing protein ...	Leptosphaeria maculans (strain JN3 / isolate v23.1.3 / race Av1-4-5-6-7-8)...	780	76.31
AF-E4UVH7-F1	RNA exonuclease 1	Arthroderma gypseum (strain ATCC MYA-4604 / CBS 118893)...	735	76.31
AF-F2SG68-F1	Exonuclease domain-containing protein ...	Trichophyton rubrum (strain ATCC MYA-4607 / CBS 118892)...	734	76.25
AF-G7XU78-F1	Exonuclease	Aspergillus kawachii (strain NBRC 4308)...	727	76.25
AF-A0A2V5H7K7-F1	Putative exonuclease	Aspergillus violaceofuscus (strain CBS 115571)...	742	76.25
AF-A0A0A2JUN0-F1	Exonuclease, RNase T/DNA polymerase III ...	Penicillium expansum	714	76.25
AF-A0A2B7XWK1-F1	Exonuclease domain-containing protein ...	Helicocarpus griseus UAMH5409	727	76.25
AF-A0A2T5LUR8-F1	Exonuclease domain-containing protein ...	Aspergillus ochraceoroseus IBT 24754...	749	76.19
AF-A0A1V8SYW4-F1	Exonuclease domain-containing protein ...	Rachicladosporium antarcticum	739	76.12
AF-A0A5M3Z8E2-F1	Exonuclease domain-containing protein ...	Aspergillus terreus	724	76.12
AF-A0A443I3F6-F1	Putative exonuclease	Byssochlamys spectabilis	739	76.12
AF-A0A5N6VAV4-F1	Exonuclease domain-containing protein ...	Aspergillus tamarii	739	76.12
AF-A0A0G2J6B0-F1	Exonuclease domain-containing protein ...	Emmonsia crescens UAMH 3008	735	76.12
AF-A0A0K9Q3X3-F1	RNA exonuclease 1	Zostera marina	593	76.12
AF-A0A364KVG2-F1	Exonuclease domain-containing protein ...	Talaromyces amestolkiae	722	76.12
AF-A0A139I887-F1	Exonuclease domain-containing protein ...	Pseudocercospora musae	768	76.12
AF-A0A178FQD7-F1	Exonuclease domain-containing protein ...	Trichophyton violaceum	734	76.12
AF-A0A1B7P1W9-F1	Exonuclease domain-containing protein ...	Emergomyces africanus	725	76.12
AF-A0A1E3BK95-F1	Exonuclease domain-containing protein ...	Aspergillus cristatus	723	76.12
AF-A0A2I1D7L8-F1	Exonuclease	Aspergillus campestris IBT 28561	735	76.12
AF-A0A317WY28-F1	Exonuclease domain-containing protein ...	Aspergillus heteromorphus CBS 117.55...	730	76.06
AF-A0A698XPX8-F1	Exonuclease domain-containing protein ...	Talaromyces cellulolyticus	719	76
AF-A0A5E3WNC1-F1	Exonuclease domain-containing protein ...	Peniophora sp. CBMAI 1063	681	76
AF-A0A3A2Z8R1-F1	Exonuclease	Aspergillus sclerotialis	729	76
AF-A0A2J5HSW2-F1	Exonuclease	Aspergillus taichungensis	740	75.94
AF-B8N6S2-F1	Exonuclease, putative	Aspergillus flavus (strain ATCC 200026 / FGSC A1120 / IAM 13836 / NRRL 3357 / JCM 12722 / SRRC 167)...	739	75.94
AF-A0A1V6SII3-F1	Exonuclease domain-containing protein ...	Penicillium flavigenum	720	75.94
AF-A0A5N7BXA8-F1	Exonuclease domain-containing protein ...	Petromyces alliaceus	734	75.94
AF-A0A0G2EVG7-F1	Putative exonuclease	Diplodia seriata	756	75.88
AF-A0A4Q4P9Q9-F1	Putative exonuclease	Alternaria tenuissima	796	75.88
AF-A0A0C3B4Z9-F1	Exonuclease domain-containing protein ...	Serendipita vermifera MAFF 305830	704	75.88
AF-I1BVE2-F1	Exonuclease domain-containing protein ...	Rhizopus delemar (strain RA 99-880 / ATCC MYA-4621 / FGSC 9543 / NRRL 43880)...	615	75.88
AF-A0A225ABS3-F1	Exonuclease domain-containing protein ...	Talaromyces atroroseus	733	75.88
AF-U5HDD1-F1	Exonuclease domain-containing protein ...	Microbotryum lychnidis-dioicae (strain p1A1 Lamole / MvSl-1064)...	706	75.81
AF-A0A2B7XB41-F1	Exonuclease domain-containing protein ...	Polytolypa hystricis UAMH7299	730	75.81
AF-A0A3M7KAU0-F1	Exonuclease	Aspergillus flavus	739	75.81
AF-A0A5N7EXB4-F1	Exonuclease domain-containing protein ...	Aspergillus pseudocaelatus	739	75.81
AF-A0A1S9DPZ1-F1	Exonuclease RNase T and DNA polymerase III ...	Aspergillus oryzae	739	75.81
AF-A0A7U2MTV6-F1	Putative exonuclease	Aspergillus flavus	739	75.75
AF-A0A179U7K6-F1	Exonuclease	Blastomyces gilchristii (strain SLH14081)...	727	75.75
AF-A0A1V6YWE1-F1	Exonuclease domain-containing protein ...	Penicillium nalgiovense	720	75.75
AF-A0A0F0IJJ7-F1	DEDDh 3'-5' exonuclease domain of RNA exonuclease 1-3 ...	Aspergillus parasiticus (strain ATCC 56775 / NRRL 5862 / SRRC 143 / SU-1)...	739	75.75
AF-B8LXV9-F1	Exonuclease, putative	Talaromyces stipitatus (strain ATCC 10500 / CBS 375.48 / QM 6759 / NRRL 1006)...	709	75.75
AF-A0A3R7FE02-F1	Exonuclease domain-containing protein ...	Aspergillus turcosus	750	75.75
AF-A0A2G7FGI0-F1	Exonuclease	Aspergillus arachidicola	739	75.75
AF-A0A178B9Z1-F1	Exonuclease domain-containing protein ...	Stagonospora sp. SRC1lsM3a	785	75.69
AF-A0A4Q4SLY2-F1	Putative exonuclease	Alternaria arborescens	796	75.69
AF-Q2UCX4-F1	Exonuclease domain-containing protein ...	Aspergillus oryzae (strain ATCC 42149 / RIB 40)...	739	75.69
AF-A0A1Y2MCD2-F1	Exonuclease domain-containing protein ...	Epicoccum nigrum	788	75.69
AF-A0A5N6E162-F1	Exonuclease domain-containing protein ...	Aspergillus parasiticus	739	75.69
AF-A0A5N6W739-F1	Exonuclease domain-containing protein ...	Aspergillus transmontanensis	739	75.69
AF-A0A0F4YEV9-F1	Exonuclease	Rasamsonia emersonii CBS 393.64	748	75.62
AF-A0A0F8UQK8-F1	Exonuclease	Aspergillus ochraceoroseus	749	75.62
AF-A0A5N6ZNR1-F1	Exonuclease domain-containing protein ...	Aspergillus caelatus	739	75.62
AF-A0A5N6YFR2-F1	Exonuclease domain-containing protein ...	Aspergillus arachidicola	739	75.62
AF-A0A5N7D7N1-F1	Exonuclease	Aspergillus pseudonomiae	737	75.62
AF-A0A4Q4QCR0-F1	Putative exonuclease	Alternaria gaisen	796	75.56
AF-A0A5N6IZ79-F1	Exonuclease domain-containing protein ...	Aspergillus minisclerotigenes	739	75.5
AF-A0A6A6IRL4-F1	Exonuclease domain-containing protein ...	Trematosphaeria pertusa	802	75.5
AF-A0A5N6YZD7-F1	Exonuclease domain-containing protein ...	Aspergillus coremiiformis	739	75.5
AF-A0A7H8QPC0-F1	Exonuclease domain-containing protein ...	Talaromyces rugulosus	729	75.5
AF-A0A5N6EV25-F1	Exonuclease domain-containing protein ...	Aspergillus novoparasiticus	739	75.44
AF-A0A5N6XMQ5-F1	Exonuclease domain-containing protein ...	Aspergillus sergii	739	75.44
AF-A0A2W1D5R5-F1	DnaQ, DNA polymerase III, epsilon subunit 3'-5' exonuclease ...	Pyrenophora tritici-repentis	811	75.44
AF-A0A395I2T7-F1	Exonuclease	Aspergillus homomorphus (strain CBS 101889)...	751	75.44
AF-A0A1F8A7N5-F1	Putative exonuclease	Aspergillus bombycis	737	75.44
AF-V5G3K0-F1	Exonuclease	Byssochlamys spectabilis (strain No. 5 / NBRC 109023)...	740	75.38
AF-A0A318ZK74-F1	Exonuclease	Aspergillus saccharolyticus JOP 1030-1...	762	75.38
AF-A0A319B5U1-F1	Exonuclease	Aspergillus vadensis (strain CBS 113365 / IMI 142717 / IBT 24658)...	755	75.38
AF-Q4X025-F1	Exonuclease, putative	Neosartorya fumigata (strain ATCC MYA-4609 / Af293 / CBS 101355 / FGSC A1100)...	750	75.38
AF-C1FZT3-F1	Exonuclease domain-containing protein ...	Paracoccidioides brasiliensis (strain Pb18)...	734	75.38
AF-A0A319CT97-F1	Exonuclease	Aspergillus uvarum CBS 121591	759	75.31
AF-A0A6A6GIL2-F1	Exonuclease domain-containing protein ...	Elsinoe ampelina	761	75.31
AF-A0A1R3RAN0-F1	Exonuclease domain-containing protein ...	Aspergillus carbonarius (strain ITEM 5010)...	708	75.31
AF-B0XU76-F1	Exonuclease, putative	Neosartorya fumigata (strain CEA10 / CBS 144.89 / FGSC A1163)...	750	75.31
AF-A0A0H1B617-F1	Exonuclease domain-containing protein ...	Blastomyces silverae	738	75.31
AF-A0A2I2GDL8-F1	Putative exonuclease	Aspergillus steynii IBT 23096	758	75.25
AF-A0A5M9MMU8-F1	Exonuclease domain-containing protein ...	Aspergillus tanneri	744	75.25
AF-A0A3M7LXL8-F1	Exonuclease	Pyrenophora seminiperda CCB06	799	75.19
AF-A0A5N6TAL0-F1	Exonuclease domain-containing protein ...	Aspergillus pseudotamarii	739	75.19
AF-A0A194WTL2-F1	Exonuclease domain-containing protein ...	Mollisia scopiformis	768	75.19
AF-A0A4Q4RYK6-F1	Putative exonuclease	Alternaria tenuissima	796	75.12
AF-A0A229Y7J1-F1	Exonuclease domain-containing protein ...	Neosartorya fumigata	750	75.12
AF-A0A397IIC2-F1	Exonuclease domain-containing protein ...	Aspergillus turcosus	750	75.12
AF-A0A2I1CNX4-F1	Putative exonuclease	Aspergillus novofumigatus (strain IBT 16806)...	750	75.12
AF-A0A1E2XYW1-F1	Exonuclease domain-containing protein ...	Paracoccidioides brasiliensis	734	75.12
AF-A0A146FWH1-F1	Exonuclease	Aspergillus kawachii	727	75.12
AF-A0A0K8LHH6-F1	Uncharacterized exonuclease C637.09	Aspergillus udagawae	750	75.12
AF-A0A7C8IK56-F1	Exonuclease domain-containing protein ...	Massariosphaeria phaeospora	815	75.06
AF-A0A0U1M844-F1	Exonuclease domain-containing protein ...	Talaromyces islandicus	729	75.06
AF-A0A1Y2GDC0-F1	Exonuclease domain-containing protein ...	Lobosporangium transversale	670	75.06
AF-A0A4U0WPQ7-F1	Exonuclease domain-containing protein ...	Cryomyces minteri	722	75.06
AF-A0A397HFY8-F1	Exonuclease domain-containing protein ...	Aspergillus thermomutatus	753	75.06
AF-S7ZRU3-F1	Exonuclease domain-containing protein ...	Penicillium oxalicum (strain 114-2 / CGMCC 5302)...	725	75
AF-A1DI54-F1	Exonuclease, putative	Neosartorya fischeri (strain ATCC 1020 / DSM 3700 / CBS 544.65 / FGSC A1164 / JCM 1740 / NRRL 181 / WB 181)...	750	75
AF-A1C749-F1	Exonuclease, putative	Aspergillus clavatus (strain ATCC 1007 / CBS 513.65 / DSM 816 / NCTC 3887 / NRRL 1 / QM 1276 / 107)...	746	74.94
AF-A0A2V5HYU2-F1	Putative exonuclease	Aspergillus indologenus CBS 114.80	741	74.94
AF-A0A0S7DUX8-F1	Uncharacterized exonuclease C637.09	Aspergillus lentulus	750	74.94
AF-A0A2K1QL29-F1	Exonuclease domain-containing protein ...	Sphaceloma murrayae	769	74.94
AF-A0A5M9JBJ9-F1	Exonuclease domain-containing protein ...	Monilinia fructicola	740	74.94
AF-A0A4U0WML7-F1	Exonuclease domain-containing protein ...	Cryomyces minteri	746	74.88
AF-A0A2T7A3I2-F1	Exonuclease domain-containing protein ...	Tuber borchii	703	74.88
AF-A0A7R7X2V8-F1	Exonuclease domain-containing protein ...	Aspergillus kawachii	755	74.88
AF-A0A3D8SDI4-F1	Exonuclease-1	Coleophoma cylindrospora	772	74.88
AF-A0A6A6AP43-F1	Exonuclease domain-containing protein ...	Dothidotthia symphoricarpi CBS 119687...	810	74.81
AF-A0A1L7XL49-F1	Related to RNA exonuclease 3	Phialocephala subalpina	770	74.75
AF-A0A425BJV5-F1	Exonuclease domain-containing protein ...	Scytalidium sp. 3C	750	74.75
AF-A0A0D9N138-F1	Exonuclease	Aspergillus flavus (strain ATCC MYA-384 / AF70)...	739	74.75
AF-A0A4Q4NPM0-F1	Putative exonuclease	Alternaria alternata	796	74.75
AF-A0A176VQ52-F1	Exonuclease domain-containing protein ...	Marchantia polymorpha subsp. ruderalis...	646	74.75
AF-C0S8V0-F1	Exonuclease domain-containing protein ...	Paracoccidioides brasiliensis (strain Pb03)...	734	74.69
AF-A0A254UD12-F1	Protein kinase domain family protein ...	Aspergillus niger	727	74.62
AF-A0A384K446-F1	Exonuclease domain-containing protein ...	Botryotinia fuckeliana (strain B05.10)...	753	74.62
AF-A0A5N7B9P2-F1	Exonuclease domain-containing protein ...	Aspergillus bertholletiae	740	74.62
AF-A0A6A5XA67-F1	Exonuclease domain-containing protein ...	Aaosphaeria arxii CBS 175.79	819	74.62
AF-B2WDR6-F1	RNA exonuclease 4	Pyrenophora tritici-repentis (strain Pt-1C-BFP)...	811	74.56
AF-A0A6A5S1X3-F1	Exonuclease domain-containing protein ...	Didymella exigua CBS 183.55	789	74.5
AF-A0A7D8YS55-F1	Putative exonuclease	Lachnellula cervina	773	74.44
AF-A0A4Z1JQR3-F1	Exonuclease domain-containing protein ...	Botrytis elliptica	753	74.38
AF-A0A420HNG3-F1	Putative exonuclease	Oidium neolycopersici	736	74.38
AF-A0A4Z1GCJ5-F1	Exonuclease domain-containing protein ...	Botrytis hyacinthi	753	74.31
AF-A0A0J5SUU1-F1	Exonuclease	Aspergillus fumigatus Z5	750	74.31
AF-M7UYU0-F1	Putative rna exonuclease protein	Botryotinia fuckeliana (strain BcDW1)...	753	74.31
AF-A0A6A5KCI1-F1	Exonuclease domain-containing protein ...	Decorospora gaudefroyi	811	74.31
AF-F4RSZ6-F1	Exonuclease domain-containing protein ...	Melampsora larici-populina (strain 98AG31 / pathotype 3-4-7)...	703	74.31
AF-A0A507QSF0-F1	Exonuclease domain-containing protein ...	Monascus purpureus	749	74.25
AF-A0A2T2N5X1-F1	Exonuclease domain-containing protein ...	Corynespora cassiicola Philippines	827	74.25
AF-A0A1Y1Z2G0-F1	Exonuclease domain-containing protein ...	Clohesyomyces aquaticus	798	74.25
AF-A0A367KRQ1-F1	Exonuclease domain-containing protein ...	Rhizopus stolonifer	648	74.25
AF-A0A2P7Z1Y6-F1	Exonuclease domain-containing protein ...	Elsinoe australis	764	74.19
AF-A0A6A5YSK2-F1	Exonuclease domain-containing protein ...	Lophiotrema nucula	823	74.19
AF-A0A1L9SGM7-F1	Exonuclease domain-containing protein ...	Penicilliopsis zonata CBS 506.65	790	74.12
AF-A0A4Z1I2C8-F1	Exonuclease domain-containing protein ...	Botryotinia convoluta	753	74.06
AF-A0A232LNT1-F1	Exonuclease domain-containing protein ...	Elaphomyces granulatus	725	74.06
AF-A0A4Z1G433-F1	Exonuclease domain-containing protein ...	Botrytis paeoniae	753	74.06
AF-A0A178D6N6-F1	Exonuclease domain-containing protein ...	Fonsecaea nubica	746	74.06
AF-A0A317SF68-F1	Exonuclease domain-containing protein ...	Tuber magnatum (white Piedmont truffle)...	663	74.06
AF-A0A1L9UB97-F1	Exonuclease domain-containing protein ...	Aspergillus brasiliensis (strain CBS 101740 / IMI 381727 / IBT 21946)...	766	74
AF-A0A2R6WS45-F1	Exonuclease domain-containing protein ...	Marchantia polymorpha	644	74
AF-A0A2X0KM25-F1	BZ3500_MvSof-1268-A1-R1_Chr5-2g07721 protein ...	Microbotryum saponariae	729	74
AF-G2Y485-F1	Similar to RNA exonuclease	Botryotinia fuckeliana (strain T4)	753	74
AF-A0A4Y8DC37-F1	Exonuclease domain-containing protein ...	Botryotinia calthae	753	74
AF-A0A1D2J6P4-F1	Exonuclease domain-containing protein ...	Paracoccidioides brasiliensis	756	73.94
AF-A0A6G1K5D8-F1	Exonuclease domain-containing protein ...	Pleomassaria siparia CBS 279.74	824	73.94
AF-S3DGZ1-F1	Ribonuclease H-like protein	Glarea lozoyensis (strain ATCC 20868 / MF5171)...	773	73.88
AF-W9CEQ4-F1	Exonuclease domain-containing protein ...	Sclerotinia borealis (strain F-4128)...	761	73.88
AF-A0A4S8RBR0-F1	Exonuclease domain-containing protein ...	Botrytis galanthina	753	73.88
AF-A0A6A5S674-F1	Exonuclease domain-containing protein ...	Clathrospora elynae	813	73.88
AF-A0A4Z1ECI9-F1	Exonuclease domain-containing protein ...	Botrytis tulipae	753	73.81
AF-A0A1L9WNN0-F1	Exonuclease domain-containing protein ...	Aspergillus aculeatus (strain ATCC 16872 / CBS 172.66 / WB 5094)...	767	73.81
AF-A0A4Z1KUH0-F1	Exonuclease domain-containing protein ...	Botrytis porri	753	73.75
AF-A0A2S4PVG5-F1	Exonuclease domain-containing protein ...	Erysiphe pulchra	726	73.75
AF-A0A4Z1HVA1-F1	Exonuclease domain-containing protein ...	Botryotinia narcissicola	753	73.75
AF-A0A0D2HMK2-F1	Unplaced genomic scaffold supercont1.10, whole genome shotgun sequence ...	Cladophialophora bantiana CBS 173.52...	743	73.62
AF-A7ERC9-F1	Exonuclease domain-containing protein ...	Sclerotinia sclerotiorum (strain ATCC 18683 / 1980 / Ss-1)...	772	73.62
AF-A0A6A6XUB6-F1	Exonuclease domain-containing protein ...	Melanomma pulvis-pyrius CBS 109.77	822	73.62
AF-A0A0J8TU50-F1	RNA exonuclease 3	Coccidioides immitis RMSCC 3703	675	73.5
AF-A0A4U7AZL1-F1	Exonuclease-like protein 2	Elsinoe australis	764	73.5
AF-A0A178DMG8-F1	Exonuclease domain-containing protein ...	Pyrenochaeta sp. DS3sAY3a	802	73.38
AF-A0A1D9QF08-F1	Exonuclease domain-containing protein ...	Sclerotinia sclerotiorum (strain ATCC 18683 / 1980 / Ss-1)...	772	73.38
AF-W9XB50-F1	Exonuclease domain-containing protein ...	Cladophialophora psammophila CBS 110553...	741	73.38
AF-A0A370TSW9-F1	Exonuclease domain-containing protein ...	Venustampulla echinocandica	775	73.38
AF-A0A0C3H2Y9-F1	Exonuclease domain-containing protein ...	Oidiodendron maius Zn	794	73.31
AF-A0A3N4IVJ6-F1	Exonuclease domain-containing protein ...	Choiromyces venosus 120613-1	705	73.31
AF-A0A0D2JZ24-F1	Exonuclease domain-containing protein ...	Fonsecaea multimorphosa CBS 102226	737	73.25
AF-A0A177F572-F1	Exonuclease domain-containing protein ...	Fonsecaea monophora	744	73.25
AF-A0A420HK15-F1	Putative exonuclease	Golovinomyces cichoracearum	736	73.25
AF-A0A420J1S7-F1	Putative exonuclease	Golovinomyces cichoracearum	736	73.19
AF-A0A6S6WB96-F1	RNA exonuclease 4	Pyrenophora teres f. teres	819	73.19
AF-A0A178ZX48-F1	Exonuclease domain-containing protein ...	Fonsecaea erecta	745	73.19
AF-A0A178C7W8-F1	Exonuclease domain-containing protein ...	Fonsecaea multimorphosa	737	73.06
AF-A0A2S7QC03-F1	Exonuclease protein	Rutstroemia sp. NJR-2017a BVV2	782	73.06
AF-A0A0D2AE74-F1	Exonuclease domain-containing protein ...	Cladophialophora immunda	746	73
AF-A0A2X0MDX5-F1	BQ5605_C004g03117 protein	Microbotryum silenes-dioicae	724	73
AF-A0A545A5A7-F1	Exonuclease domain-containing protein ...	Golovinomyces magnicellulatus	736	72.69
AF-E3RWD6-F1	Exonuclease domain-containing protein ...	Pyrenophora teres f. teres (strain 0-1)...	819	72.56
AF-A0A6S6VIJ8-F1	RNA exonuclease 4	Pyrenophora teres f. maculata	819	72.56
AF-A0A0D2B861-F1	Exonuclease domain-containing protein ...	Exophiala oligosperma	785	72.38
AF-A0A420IHM0-F1	Putative exonuclease	Golovinomyces cichoracearum	736	72.38
AF-F0U6N7-F1	Exonuclease	Ajellomyces capsulatus (strain H88)	782	72.19
AF-A0A2T3BA34-F1	Exonuclease domain-containing protein ...	Amorphotheca resinae ATCC 22711	808	72.12
AF-U1G916-F1	Exonuclease domain-containing protein ...	Endocarpon pusillum (strain Z07020 / HMAS-L-300199)...	765	71.94
AF-A0A2S7QDT5-F1	Exonuclease protein	Rutstroemia sp. NJR-2017a WRK4	792	71.88
AF-A0A166A5L9-F1	Exonuclease domain-containing protein ...	Sistotremastrum suecicum HHB10207 ss-3...	772	71.25
AF-A0A1J9Q0P6-F1	Exonuclease domain-containing protein ...	Blastomyces percursus	781	71.19
AF-A0A1Q5UGF7-F1	Exonuclease domain-containing protein ...	Penicillium subrubescens	806	71.19
AF-A0A238FHV7-F1	BQ2448_3916 protein	Microbotryum intermedium	764	71.06
AF-A0A2N5RW81-F1	Exonuclease domain-containing protein ...	Puccinia coronata f. sp. avenae	766	70.88
AF-A0A2N5SYV5-F1	Exonuclease domain-containing protein ...	Puccinia coronata f. sp. avenae	766	70.44
AF-A0A2S4W396-F1	Exonuclease domain-containing protein ...	Puccinia striiformis	786	70.25
AF-A0A0L0VH01-F1	Exonuclease domain-containing protein ...	Puccinia striiformis f. sp. tritici PST-78...	786	69.94
AF-A0A3D8QET4-F1	Exonuclease	Coleophoma crateriformis	853	69.75
AF-A0A5B0R3A0-F1	Exonuclease domain-containing protein ...	Puccinia graminis f. sp. tritici	811	69.62
AF-A0A5B0QLN9-F1	Exonuclease domain-containing protein ...	Puccinia graminis f. sp. tritici	811	69.12
AF-E3KIS5-F1	Exonuclease domain-containing protein ...	Puccinia graminis f. sp. tritici (strain CRL 75-36-700-3 / race SCCL)...	810	69
AF-Q0CEP7-F1	Exonuclease domain-containing protein ...	Aspergillus terreus (strain NIH 2624 / FGSC A1156)...	872	68.69
AF-A0A5B0N9E2-F1	Exonuclease domain-containing protein ...	Puccinia graminis f. sp. tritici	811	68.38
AF-A2R5A3-F1	Aspergillus niger contig An15c0120, genomic contig ...	Aspergillus niger (strain CBS 513.88 / FGSC A1513)...	801	68.31
AF-A0A319A2U0-F1	Exonuclease domain-containing protein ...	Aspergillus lacticoffeatus (strain CBS 101883)...	801	67.88
AF-A0A0J8S6V9-F1	Ribonuclease H	Coccidioides immitis H538.4	681	67.5
AF-A0A370C3C1-F1	Exonuclease domain-containing protein ...	Aspergillus niger ATCC 13496	801	67.5
AF-A6RF76-F1	Exonuclease domain-containing protein ...	Ajellomyces capsulatus (strain NAm1 / WU24)...	805	67.5
AF-A0A370PBJ1-F1	Exonuclease domain-containing protein ...	Aspergillus phoenicis ATCC 13157	801	67.44
AF-A0A3F3QE81-F1	Exonuclease domain-containing protein ...	Aspergillus welwitschiae	802	67.12
AF-A0A180GCM2-F1	Exonuclease domain-containing protein ...	Puccinia triticina (isolate 1-1 / race 1 (BBBD))...	852	67
AF-A0A6V7QGP0-F1	Exonuclease domain-containing protein ...	Ananas comosus var. bracteatus	564	66.94
AF-Q54EC1-F1	Exonuclease domain-containing protein ...	Dictyostelium discoideum	694	66.36
AF-A0A1Z5J8P3-F1	RNA exonuclease 1	Fistulifera solaris	634	65
AF-A0A0L6UIT3-F1	Exonuclease domain-containing protein ...	Puccinia sorghi	808	64.81
AF-A0A166APV6-F1	Exonuclease domain-containing protein ...	Peniophora sp. CONT	681	62.81
AF-A0A0C4F3B2-F1	Exonuclease domain-containing protein ...	Puccinia triticina (isolate 1-1 / race 1 (BBBD))...	792	56.88
AF-U6MWV5-F1	Exonuclease domain-containing protein, putative ...	Eimeria necatrix	746	48.84
AF-A0A444T0E3-F1	Putative exonuclease	Armadillidium vulgare	490	38.44

## Sheet: Rex05 AFDB Foldseek hits
AFDB accession	Description	Species	Sequence length	Average pLDDT
AF-G0RLZ9-F1	Predicted protein	Hypocrea jecorina (strain QM6a)	651	84.38
AF-A0A3M6W993-F1	Exonuclease domain-containing protein...	Hortaea werneckii	677	82.56
AF-A0A1X2GVK6-F1	Exonuclease domain-containing protein...	Hesseltinella vesiculosa	579	81.94
AF-A0A4Q4SUP5-F1	Exonuclease domain-containing protein...	Monosporascus ibericus	659	81.56
AF-M3HEL1-F1	Exonuclease domain-containing protein...	Candida maltosa (strain Xu316)	645	81.31
AF-A0A162QAD7-F1	Exonuclease	Colletotrichum incanum	699	80.56
AF-A0A168C0J4-F1	Exonuclease	Moelleriella libera RCEF 2490	677	80.5
AF-A0A5N4AGY4-F1	Exonuclease domain-containing protein...	Photinus pyralis	623	80.44
AF-A0A2A9PLG7-F1	Exonuclease domain-containing protein...	Ophiocordyceps unilateralis	667	80.31
AF-A0A5N5PQK7-F1	Exonuclease domain-containing protein...	Coniochaeta sp. 2T2.1	684	80.19
AF-A0A5Q0JJ70-F1	Putative RNA exonuclease	Clavispora lusitaniae	653	80.12
AF-A0A0F4Z8Z8-F1	Exonuclease domain-containing protein...	Thielaviopsis punctulata	709	79.62
AF-G8C098-F1	Exonuclease domain-containing protein...	Tetrapisispora phaffii (strain ATCC 24235 / CBS 4417 / NBRC 1672 / NRRL Y-8282 / UCD 70-5)...	609	79.44
AF-A0A642UWC5-F1	Exonuclease domain-containing protein...	Diutina rugosa	635	79.31
AF-A0A1A0HFI8-F1	Exonuclease domain-containing protein...	Metschnikowia bicuspidata var. bicuspidata NRRL YB-4993...	659	79.12
AF-A0A4Z1NN90-F1	Exonuclease domain-containing protein...	Venturia nashicola	744	78.56
AF-G8Y190-F1	Piso0_005090 protein	Pichia sorbitophila (strain ATCC MYA-4447 / BCRC 22081 / CBS 7064 / NBRC 10061 / NRRL Y-12695)...	623	78.44
AF-A0A1A9Y1J5-F1	Exonuclease domain-containing protein...	Glossina fuscipes fuscipes	680	78.31
AF-G8ZYD8-F1	Exonuclease domain-containing protein...	Torulaspora delbrueckii (strain ATCC 10662 / CBS 1146 / NBRC 0425 / NCYC 2629 / NRRL Y-866)...	658	78.25
AF-G0S071-F1	Exonuclease domain-containing protein...	Chaetomium thermophilum (strain DSM 1495 / CBS 144.50 / IMI 039719)...	721	78.12
AF-A3LWX8-F1	Exonuclease domain-containing protein...	Scheffersomyces stipitis (strain ATCC 58785 / CBS 6054 / NBRC 10063 / NRRL Y-11545)...	645	78
AF-A0A6P3Y2N5-F1	uncharacterized exonuclease C637.09 isoform X2...	Dinoponera quadriceps	669	77.69
AF-A0A1C1CL89-F1	Putative exonuclease	Cladophialophora carrionii	706	77.32
AF-A0A5N6JSU0-F1	Exonuclease domain-containing protein...	Monilinia laxa	710	77.25
AF-A0A1E4TYX5-F1	Exonuclease domain-containing protein...	Pachysolen tannophilus NRRL Y-2460	610	77.25
AF-A0A1E4SDJ3-F1	Exonuclease domain-containing protein...	Suhomyces tanzawaensis NRRL Y-17324	651	77
AF-Q751M9-F1	AGL332Wp	Ashbya gossypii (strain ATCC 10895 / CBS 109.51 / FGSC 9923 / NRRL Y-1056)...	669	76.88
AF-A0A068SE69-F1	Ribonuclease h	Lichtheimia corymbifera JMRC:FSU:9682...	674	76.81
AF-G0W5P2-F1	Exonuclease domain-containing protein...	Naumovozyma dairenensis (strain ATCC 10597 / BCRC 20456 / CBS 421 / NBRC 0211 / NRRL Y-12639)...	629	76.75
AF-H2ATE0-F1	Exonuclease domain-containing protein...	Kazachstania africana (strain ATCC 22294 / BCRC 22015 / CBS 2517 / CECT 1963 / NBRC 1671 / NRRL Y-8276)...	670	76.69
AF-A0A4T0WUX0-F1	Exonuclease domain-containing protein...	[Candida] inconspicua	689	76.5
AF-A0A1L0DA67-F1	CIC11C00000004187	[Candida] intermedia	657	76.19
AF-A0A0K0E6Z4-F1	Exonuclease domain-containing protein...	Strongyloides stercoralis	700	75.97
AF-A0A7H9HJV0-F1	Exonuclease domain-containing protein...	Torulaspora sp. CBS 2947	662	75.88
AF-A0A137PEB6-F1	Exonuclease domain-containing protein...	Conidiobolus coronatus (strain ATCC 28846 / CBS 209.66 / NRRL 28638)...	626	75.75
AF-A0A1X7R9T4-F1	Similar to Saccharomyces cerevisiae YGR276C RNH70 3'-5' exoribonuclease...	Kazachstania saulgeensis	667	75.44
AF-A0A1B7TGP4-F1	Exonuclease domain-containing protein...	Hanseniaspora valbyensis NRRL Y-1626...	661	75.31
AF-A0A7H9B2S9-F1	Exonuclease domain-containing protein...	Zygotorulaspora mrakii	663	75.19
AF-A0A4P9ZFX6-F1	Exonuclease domain-containing protein...	Metschnikowia bicuspidata	632	75.12
AF-A0A6M2DJQ9-F1	Putative 3'-5' exonuclease	Xenopsylla cheopis (oriental rat flea)...	622	75.12
AF-A0A1S7HGL3-F1	RNH70 (YGR276C)	Zygosaccharomyces parabailii	678	75.06
AF-I2H286-F1	Exonuclease domain-containing protein...	Tetrapisispora blattae (strain ATCC 34711 / CBS 6284 / DSM 70876 / NBRC 10599 / NRRL Y-10934 / UCD 77-7)...	700	74.94
AF-A0A0V1PSX8-F1	Exonuclease domain-containing protein...	Debaryomyces fabryi	689	74.81
AF-A0A0C7NEA3-F1	LALA0S10e00540g1_1	Lachancea lanzarotensis	652	74.81
AF-W2RMR8-F1	Exonuclease domain-containing protein...	Cyphellophora europaea CBS 101466	690	74.75
AF-J7SAQ9-F1	Exonuclease domain-containing protein...	Kazachstania naganishii (strain ATCC MYA-139 / BCRC 22969 / CBS 8797 / KCTC 17520 / NBRC 10181 / NCYC 3082 / Yp74L-3)...	634	74.62
AF-A0A5M8PL08-F1	Exonuclease domain-containing protein...	Lasallia pustulata	752	74.5
AF-A0A1X2H2M0-F1	Exonuclease domain-containing protein...	Syncephalastrum racemosum	688	74.5
AF-Q6FTR3-F1	Exonuclease domain-containing protein...	Candida glabrata (strain ATCC 2001 / CBS 138 / JCM 3761 / NBRC 0622 / NRRL Y-65)...	660	74.31
AF-A0A177ADV2-F1	Exonuclease domain-containing protein...	Pseudogymnoascus destructans	779	74
AF-A0A218Z750-F1	Exonuclease domain-containing protein...	Marssonina coronariae	773	73.75
AF-A0A162YIF7-F1	Exonuclease domain-containing protein...	Phycomyces blakesleeanus (strain ATCC 8743b / DSM 1359 / FGSC 10004 / NBRC 33097 / NRRL 1555)...	742	73.69
AF-A0A1X2I484-F1	Exonuclease domain-containing protein...	Absidia repens	707	73.69
AF-A0A1E4RBI9-F1	Exonuclease domain-containing protein...	Hyphopichia burtonii NRRL Y-1933	701	73.5
AF-A0A6J1SQ76-F1	RNA exonuclease 1	Frankliniella occidentalis	689	73.19
AF-A5DU41-F1	Exonuclease domain-containing protein...	Lodderomyces elongisporus (strain ATCC 11503 / CBS 2605 / JCM 1781 / NBRC 1676 / NRRL YB-4239)...	717	72.25
AF-A0A197JZS8-F1	Exonuclease domain-containing protein...	Linnemannia elongata AG-77	769	70.94
AF-A0A7R8YQZ4-F1	Hypothetical protein	Hermetia illucens	742	70.69
AF-A0A2P8ZMA7-F1	Exonuclease domain-containing protein...	Blattella germanica	609	70.62
AF-A0A0N4ZPX3-F1	Exonuclease domain-containing protein...	Parastrongyloides trichosuri	681	70.56
AF-A0A7R9EFD0-F1	Hypothetical protein	Timema monikensis	670	70.25
AF-A0A1U7LT00-F1	Putative exonuclease	Neolecta irregularis (strain DAH-3)	656	70
AF-A0A1B6L121-F1	Exonuclease domain-containing protein...	Graphocephala atropunctata	773	69.31
AF-W2WR31-F1	Exonuclease domain-containing protein...	Phytophthora parasitica CJ01A1	695	69.06
AF-A0A5E8C3K2-F1	Exonuclease domain-containing protein...	Saprochaete ingens	749	69
AF-A0A1X2IGY0-F1	Exonuclease domain-containing protein...	Absidia repens	638	68.88
AF-A0A182R8S3-F1	Exonuclease domain-containing protein...	Anopheles funestus	758	68.12
AF-F4Q8S3-F1	RNA exonuclease 1	Cavenderia fasciculata (strain SH3)	727	65.19
AF-A0A4P9ZN76-F1	Exonuclease domain-containing protein...	Dimargaris cristalligena	783	64.56
AF-A0A1D2A126-F1	BRCT domain-containing protein	Auxenochlorella protothecoides	674	60.44
AF-A0A834ZF60-F1	Uncharacterized protein	Tetracentron sinense	727	59.34
AF-A0A7S1NK53-F1	Hypothetical protein	Eutreptiella gymnastica	753	59.25
AF-D3B227-F1	RNA exonuclease 1	Polysphondylium pallidum (strain ATCC 26659 / Pp 5 / PN500)...	687	58.94
AF-A0A267EPE6-F1	Exonuclease domain-containing protein...	Macrostomum lignano	686	58.84
AF-D8LNZ2-F1	Exonuclease domain-containing protein...	Ectocarpus siliculosus	722	55.97
AF-E1ZFH8-F1	BRCT domain-containing protein	Chlorella variabilis	743	51.78

## Sheet: Rexo5 AFDB50 MMseqs2 hits
AFDB accession	Description	Species	Sequence length	Average pLDDT
AF-A0A2T4C9A7-F1	Exonuclease domain-containing protein ...	Trichoderma longibrachiatum ATCC 18648...	652	82.75
AF-G9MG12-F1	Exonuclease domain-containing protein ...	Hypocrea virens (strain Gv29-8 / FGSC 10586)...	654	81.38
AF-A0A4Q4Z2T5-F1	Exonuclease domain-containing protein ...	Monosporascus sp. CRB-9-2	659	81.12
AF-A0A2T4BKW1-F1	Exonuclease domain-containing protein ...	Trichoderma citrinoviride	638	81.12
AF-A0A421JNE8-F1	RNA exonuclease 1	Spathaspora sp. JA1	621	80.62
AF-E3QDD4-F1	Exonuclease	Colletotrichum graminicola (strain M1.001 / M2 / FGSC 10212)...	699	80.31
AF-M7SPM4-F1	Putative rna exonuclease protein	Eutypa lata (strain UCR-EL1)	676	80.25
AF-A0A2T4AK73-F1	Exonuclease domain-containing protein ...	Trichoderma harzianum CBS 226.95	673	80.25
AF-A0A166M5L0-F1	RNA exonuclease	Colletotrichum tofieldiae	699	80.06
AF-C4Y4U6-F1	Exonuclease domain-containing protein ...	Clavispora lusitaniae (strain ATCC 42720)...	653	80
AF-A0A0F9ZLK1-F1	Exonuclease domain-containing protein ...	Trichoderma harzianum	688	80
AF-A0A066X9F0-F1	Putative exonuclease	Colletotrichum sublineola	699	80
AF-A0A2H2ZU68-F1	Exonuclease domain-containing protein ...	Trichoderma parareesei	687	80
AF-A0A1J7J718-F1	Exonuclease domain-containing protein ...	Coniochaeta ligniaria NRRL 30616	693	79.88
AF-A0A135T8A7-F1	Exonuclease	Colletotrichum simmondsii	706	79.69
AF-A0A420Y4L3-F1	Exonuclease domain-containing protein ...	Coniochaeta pulveracea	694	79.56
AF-A0A4U6XSC0-F1	Putative exonuclease-like protein	Colletotrichum tanaceti	710	79.5
AF-A0A1Y2X0Y3-F1	Exonuclease domain-containing protein ...	Daldinia sp. EC12	707	79.44
AF-H1UZ62-F1	Exonuclease	Colletotrichum higginsianum (strain IMI 349063)...	708	79.31
AF-A0A1T3CRK3-F1	Exonuclease domain-containing protein ...	Trichoderma guizhouense	688	79.31
AF-A0A4T0VN96-F1	Putative exonuclease	Colletotrichum higginsianum	708	79.25
AF-A0A010QC60-F1	Exonuclease	Colletotrichum fioriniae PJ7	706	79.25
AF-A0A2N1L4A2-F1	Exonuclease domain-containing protein ...	Trichoderma harzianum	688	79.19
AF-C5MCL7-F1	Exonuclease domain-containing protein ...	Candida tropicalis (strain ATCC MYA-3404 / T1)...	656	79.19
AF-A0A086SW97-F1	Putative exonuclease-like protein	Acremonium chrysogenum (strain ATCC 11550 / CBS 779.69 / DSM 880 / IAM 14645 / JCM 23072 / IMI 49137)...	690	79.19
AF-A0A0M9F1C0-F1	Ribonuclease h	Fusarium langsethiae	696	79.12
AF-A0A3M7ERV3-F1	Exonuclease domain-containing protein ...	Hortaea werneckii	729	79.06
AF-A0A135U0T4-F1	Exonuclease	Colletotrichum nymphaeae SA-01	706	79.06
AF-A0A4U0X6H1-F1	Exonuclease domain-containing protein ...	Friedmanniomyces simplex	705	79.06
AF-A0A135T9V2-F1	Exonuclease	Colletotrichum salicis	706	79.06
AF-A0A024S9Y6-F1	Exonuclease	Hypocrea jecorina (strain ATCC 56765 / BCRC 32924 / NRRL 11460 / Rut C-30)...	688	78.94
AF-A0A3M9YPZ2-F1	Exonuclease domain-containing protein ...	Verticillium nonalfalfae	727	78.94
AF-A0A1G4AX45-F1	Exonuclease	Colletotrichum orchidophilum	711	78.88
AF-A0A4P6XUC6-F1	RNA exonuclease 1	Metschnikowia aff. pulcherrima	657	78.88
AF-Q2H620-F1	Exonuclease domain-containing protein ...	Chaetomium globosum (strain ATCC 6205 / CBS 148.51 / DSM 1962 / NBRC 6347 / NRRL 1970)...	697	78.81
AF-W9L0T5-F1	Exonuclease domain-containing protein ...	Fusarium oxysporum Fo47	698	78.81
AF-C9SML3-F1	RNA exonuclease	Verticillium alfalfae (strain VaMs.102 / ATCC MYA-4576 / FGSC 10136)...	727	78.81
AF-G2WZ52-F1	RNA exonuclease	Verticillium dahliae (strain VdLs.17 / ATCC MYA-4575 / FGSC 10137)...	729	78.81
AF-G2Q3C5-F1	Exonuclease domain-containing protein ...	Myceliophthora thermophila (strain ATCC 42464 / BCRC 31852 / DSM 1799)...	699	78.75
AF-A7TMK8-F1	Exonuclease domain-containing protein ...	Vanderwaltozyma polyspora (strain ATCC 22028 / DSM 70294 / BCRC 21397 / CBS 2163 / NBRC 10782 / NRRL Y-8283 / UCD 57-17)...	622	78.75
AF-A0A5N5KIU7-F1	Exonuclease domain-containing protein ...	Coniochaeta sp. 2T2.1	697	78.75
AF-A0A420MM75-F1	Putative exonuclease	Fusarium oxysporum	698	78.75
AF-L2GA88-F1	Putative exonuclease	Colletotrichum fructicola (strain Nara gc5)...	707	78.75
AF-A0A395NID7-F1	Exonuclease domain-containing protein ...	Trichoderma arundinaceum	691	78.75
AF-A0A2K0UP21-F1	Exonuclease domain-containing protein ...	Trichoderma harzianum	690	78.75
AF-A0A1L7SJK0-F1	Related to ribonuclease H	Fusarium mangiferae	717	78.69
AF-A0A3M7H7R0-F1	Exonuclease domain-containing protein ...	Hortaea werneckii	729	78.62
AF-A0A2C5WZ72-F1	Putative exonuclease	Ceratocystis fimbriata CBS 114723	699	78.62
AF-T0KFK8-F1	Exonuclease	Colletotrichum gloeosporioides (strain Cg-14)...	707	78.62
AF-A0A420S756-F1	Putative exonuclease	Fusarium oxysporum	698	78.56
AF-A0A4Q4YNA2-F1	Exonuclease domain-containing protein ...	Monosporascus sp. 5C6A	705	78.56
AF-A0A2J8DJW8-F1	Exonuclease domain-containing protein ...	Verticillium dahliae	729	78.56
AF-A0A1Y2VN81-F1	Exonuclease domain-containing protein ...	Hypoxylon sp. CO27-5	711	78.56
AF-A0A3M7ILB7-F1	Exonuclease domain-containing protein ...	Hortaea werneckii	729	78.56
AF-J3PH72-F1	Exonuclease domain-containing protein ...	Gaeumannomyces tritici (strain R3-111a-1)...	722	78.56
AF-A0A3M7G631-F1	Exonuclease domain-containing protein ...	Hortaea werneckii	729	78.56
AF-G9NWE5-F1	Exonuclease domain-containing protein ...	Hypocrea atroviridis (strain ATCC 20476 / IMI 206040)...	702	78.5
AF-A0A6V8R004-F1	Uncharacterized exonuclease C637.09	Trichoderma asperellum	701	78.5
AF-X0JF95-F1	Exonuclease domain-containing protein ...	Fusarium oxysporum f. sp. conglutinans race 2 54008...	698	78.5
AF-A0A512UEZ8-F1	Exonuclease domain-containing protein ...	Metschnikowia sp. JCM 33374	665	78.5
AF-A0A5Q4BYZ0-F1	Putative exonuclease	Colletotrichum shisoi	708	78.5
AF-W9IHK9-F1	Exonuclease domain-containing protein ...	Fusarium oxysporum NRRL 32931	698	78.5
AF-A0A1L7V4R5-F1	Related to ribonuclease H	Fusarium proliferatum (strain ET1)	717	78.5
AF-A0A4R8T7H3-F1	Putative exonuclease	Colletotrichum sidae	716	78.44
AF-A0A3M7IG97-F1	Exonuclease domain-containing protein ...	Hortaea werneckii	729	78.44
AF-W9QGG8-F1	Exonuclease domain-containing protein ...	Fusarium oxysporum f. sp. pisi HDV247...	698	78.44
AF-A0A4Q2W4U8-F1	Putative exonuclease	Fusarium oxysporum f. sp. narcissi	698	78.44
AF-A0A366P327-F1	Exonuclease domain-containing protein ...	Verticillium dahliae	729	78.44
AF-X0LQ76-F1	Exonuclease domain-containing protein ...	Fusarium odoratissimum NRRL 54006	698	78.44
AF-X0D5Y0-F1	Exonuclease domain-containing protein ...	Fusarium oxysporum f. sp. raphani 54005...	698	78.38
AF-A0A2T3YWG8-F1	Exonuclease domain-containing protein ...	Trichoderma asperellum CBS 433.97	701	78.38
AF-A0A179HPX5-F1	Exonuclease	Purpureocillium lilacinum	724	78.38
AF-A0A3M7BW94-F1	Exonuclease domain-containing protein ...	Hortaea werneckii	729	78.31
AF-X0M4H5-F1	Exonuclease domain-containing protein ...	Fusarium oxysporum f. sp. vasinfectum 25433...	698	78.31
AF-A0A6A6BV85-F1	Exonuclease domain-containing protein ...	Aplosporella prunicola CBS 121167	729	78.31
AF-A0A1Q8R9U7-F1	Putative exonuclease	Colletotrichum chlorophyti	711	78.31
AF-N1RJB9-F1	Exonuclease domain-containing protein ...	Fusarium oxysporum f. sp. cubense (strain race 4)...	717	78.31
AF-A0A444RY87-F1	Exonuclease domain-containing protein ...	Verticillium dahliae	729	78.31
AF-A0A1Y2U508-F1	Exonuclease	Hypoxylon sp. EC38	711	78.25
AF-G8Y475-F1	Piso0_005090 protein	Pichia sorbitophila (strain ATCC MYA-4447 / BCRC 22081 / CBS 7064 / NBRC 10061 / NRRL Y-12695)...	620	78.25
AF-A0A1B8B3F9-F1	Exonuclease domain-containing protein ...	Fusarium poae	697	78.25
AF-A0A3M7EQE7-F1	Exonuclease domain-containing protein ...	Hortaea werneckii	729	78.25
AF-A0A0J9WFV5-F1	Exonuclease domain-containing protein ...	Fusarium oxysporum f. sp. lycopersici (strain 4287 / CBS 123668 / FGSC 9935 / NRRL 34936)...	698	78.19
AF-A0A0F8DCL4-F1	Putative exonuclease	Ceratocystis fimbriata f. sp. platani...	711	78.19
AF-A0A2K0SY82-F1	Exonuclease domain-containing protein ...	Trichoderma gamsii	702	78.19
AF-A0A1Z5TJK4-F1	Exonuclease domain-containing protein ...	Hortaea werneckii EXF-2000	729	78.19
AF-A0A4R8RB16-F1	Putative exonuclease	Colletotrichum trifolii	716	78.19
AF-A0A2H3RF80-F1	Related to ribonuclease H	Gibberella fujikuroi	717	78.19
AF-A0A0M8N0A2-F1	Putative exonuclease	Escovopsis weberi	684	78.12
AF-A0A3M6YP93-F1	Exonuclease domain-containing protein ...	Hortaea werneckii	729	78.12
AF-A0A0G4KWV9-F1	Exonuclease domain-containing protein ...	Verticillium longisporum	732	78.06
AF-W7LYZ1-F1	Exonuclease domain-containing protein ...	Gibberella moniliformis (strain M3125 / FGSC 7600)...	698	78.06
AF-A0A3M7CCS5-F1	Exonuclease domain-containing protein ...	Hortaea werneckii	729	78.06
AF-A0A366Q6E6-F1	Exonuclease domain-containing protein ...	Gibberella moniliformis	698	78.06
AF-A0A3L6PBB4-F1	Putative exonuclease	Fusarium oxysporum f. sp. cepae	698	78.06
AF-A0A3M7G5J8-F1	Exonuclease domain-containing protein ...	Hortaea werneckii	729	78.06
AF-A0A6J2YDD6-F1	RNA exonuclease 5 isoform X3	Sitophilus oryzae	643	78
AF-A0A4R8Q4W7-F1	Putative exonuclease	Colletotrichum spinosum	716	78
AF-X0ATR5-F1	Exonuclease domain-containing protein ...	Fusarium oxysporum f. sp. melonis 26406...	698	78
AF-A0A0A1T7A0-F1	Putative Exonuclease	Torrubiella hemipterigena	721	77.94
AF-A0A3M6XG45-F1	Exonuclease domain-containing protein ...	Hortaea werneckii	729	77.94
AF-A0A420QSN3-F1	Putative exonuclease	Fusarium oxysporum	698	77.94
AF-A0A3M7G7W3-F1	Exonuclease domain-containing protein ...	Hortaea werneckii	729	77.88
AF-A0A3M7BL99-F1	Exonuclease domain-containing protein ...	Hortaea werneckii	729	77.88
AF-A0A4U0U8Z7-F1	Exonuclease domain-containing protein ...	Hortaea thailandica	732	77.88
AF-A0A3M6YC38-F1	Exonuclease domain-containing protein ...	Hortaea werneckii	714	77.81
AF-N4VMM2-F1	RNA exonuclease	Colletotrichum orbiculare (strain 104-T / ATCC 96160 / CBS 514.97 / LARS 414 / MAFF 240422)...	716	77.81
AF-A0A0D1XYT6-F1	Exonuclease domain-containing protein ...	Verruconis gallopava	735	77.81
AF-A0A162KL30-F1	Exonuclease	Akanthomyces lecanii RCEF 1005	731	77.81
AF-A0A0B2WN63-F1	Exonuclease	Metarhizium album (strain ARSEF 1941)...	718	77.75
AF-A0A439D324-F1	Exonuclease domain-containing protein ...	Xylaria grammica	711	77.75
AF-A0A175VPQ6-F1	RNA exonuclease 1	Madurella mycetomatis	728	77.74
AF-A0A3M7GGG4-F1	Exonuclease domain-containing protein ...	Hortaea werneckii	729	77.69
AF-A0A2H3TDV4-F1	Related to ribonuclease H	Fusarium oxysporum	717	77.69
AF-A0A1V1TGH9-F1	Exonuclease domain-containing protein ...	fungal sp. No.14919	711	77.69
AF-A0A7C8IPK7-F1	Exonuclease domain-containing protein ...	Xylaria multiplex	709	77.69
AF-A0A2U3DRD0-F1	Exonuclease domain-containing protein ...	Purpureocillium lilacinum	725	77.62
AF-A0A1B5KW09-F1	Exonuclease domain-containing protein ...	Ustilaginoidea virens	708	77.62
AF-A0A4Q4VSX1-F1	Exonuclease domain-containing protein ...	Monosporascus sp. MC13-8B	710	77.62
AF-A0A4Z0YNM1-F1	Exonuclease domain-containing protein ...	Xylaria hypoxylon	708	77.56
AF-A0A2S4KM72-F1	Exonuclease	Tolypocladium paradoxum	730	77.56
AF-A0A553HQG5-F1	Exonuclease domain-containing protein ...	Xylaria flabelliformis	717	77.5
AF-A0A4V1XGS5-F1	Exonuclease domain-containing protein ...	Monosporascus sp. GIB2	710	77.5
AF-A0A2C5YQP8-F1	Exonuclease domain-containing protein ...	Ophiocordyceps australis	694	77.5
AF-A0A5C6T1I3-F1	Exonuclease domain-containing protein ...	Fusarium oxysporum f. sp. cubense	717	77.44
AF-A0A084QJP0-F1	Exonuclease domain-containing protein ...	Stachybotrys chlorohalonata (strain IBT 40285)...	718	77.44
AF-A0A2K0W5W3-F1	Exonuclease domain-containing protein ...	Gibberella nygamai	717	77.44
AF-A0A1Y2WCV3-F1	Exonuclease domain-containing protein ...	Hypoxylon sp. CI-4A	708	77.44
AF-A0A1S7UK08-F1	Putative exonuclease	Rosellinia necatrix	717	77.44
AF-A0A0B4GLI4-F1	Exonuclease	Metarhizium guizhouense (strain ARSEF 977)...	731	77.44
AF-A0A179GV88-F1	Exonuclease	Purpureocillium lilacinum	725	77.44
AF-A0A4Q4WPH0-F1	Exonuclease domain-containing protein ...	Monosporascus sp. mg162	710	77.38
AF-A0A4Q4X9A7-F1	Exonuclease domain-containing protein ...	Monosporascus sp. CRB-8-3	710	77.38
AF-A0A2H3HST3-F1	Exonuclease domain-containing protein ...	Fusarium oxysporum f. sp. radicis-cucumerinum...	717	77.38
AF-A0A179G6N0-F1	Exonuclease	Pochonia chlamydosporia 170	730	77.38
AF-A0A1Z5TPK9-F1	Exonuclease domain-containing protein ...	Hortaea werneckii EXF-2000	729	77.38
AF-A0A7S8I7U2-F1	Exonuclease domain-containing protein ...	Fusarium pseudograminearum	716	77.31
AF-A0A4Q4VDP9-F1	Exonuclease domain-containing protein ...	Monosporascus sp. MG133	710	77.25
AF-A0A6M7YHK2-F1	Exonuclease domain-containing protein ...	Fusarium oxysporum Fo47	717	77.25
AF-A0A423VG08-F1	Exonuclease domain-containing protein ...	Valsa malicola	733	77.25
AF-A0A2K3QBD4-F1	Exonuclease	Tolypocladium capitatum	726	77.19
AF-W9QRA6-F1	Exonuclease domain-containing protein ...	Fusarium oxysporum f. sp. pisi HDV247...	717	77.19
AF-A0A420TGF4-F1	Putative exonuclease	Gibberella intermedia	717	77.12
AF-A0A2T2ZX88-F1	Exonuclease domain-containing protein ...	Coniella lustricola	711	77.12
AF-A0A366P4H2-F1	Exonuclease domain-containing protein ...	Gibberella moniliformis	717	77.12
AF-A0A194VEW0-F1	Exonuclease domain-containing protein ...	Valsa mali var. pyri	734	77.12
AF-A0A2P4ZPF8-F1	Exonuclease domain-containing protein ...	Trichoderma gamsii	705	77.12
AF-A0A679NPA3-F1	Exonuclease domain-containing protein ...	Gibberella zeae	715	77.12
AF-A0A1Y1N5B8-F1	Exonuclease domain-containing protein ...	Photinus pyralis	623	77.12
AF-A0A5C6GK41-F1	Exonuclease domain-containing protein ...	Metarhizium rileyi	726	77.12
AF-A0A428TCG7-F1	Exonuclease domain-containing protein ...	Fusarium ambrosium	719	77.06
AF-A0A0G2FBW4-F1	Putative ribonuclease h	Diaporthe ampelina	740	77.06
AF-S0DNI2-F1	Related to ribonuclease H	Gibberella fujikuroi (strain CBS 195.34 / IMI 58289 / NRRL A-6831)...	716	77.06
AF-A0A395RJJ3-F1	Exonuclease domain-containing protein ...	Fusarium sporotrichioides	715	77.06
AF-A0A559L975-F1	Putative exonuclease	Fusarium oxysporum f. sp. cubense	717	77.06
AF-A0A365MT77-F1	Exonuclease domain-containing protein ...	Gibberella intermedia	717	77
AF-Q9VRX7-F1	LD29573p	Drosophila melanogaster	681	77
AF-A0A447BWZ2-F1	RNA exonuclease 1	Podospora comata	717	77
AF-A0A2H3GAB3-F1	Exonuclease domain-containing protein ...	Gibberella zeae	715	77
AF-A0A367XQL7-F1	Exonuclease domain-containing protein ...	Candida viswanathii	656	77
AF-A0A428NMK4-F1	Exonuclease domain-containing protein ...	Fusarium sp. AF-6	719	77
AF-A0A395MXI0-F1	Exonuclease domain-containing protein ...	Fusarium flagelliforme	714	76.94
AF-C7YKG5-F1	Predicted protein	Fusarium vanettenii (strain ATCC MYA-4622 / CBS 123669 / FGSC 9596 / NRRL 45880 / 77-13-4)...	720	76.94
AF-W7LH19-F1	Exonuclease domain-containing protein ...	Gibberella moniliformis (strain M3125 / FGSC 7600)...	717	76.94
AF-E9E2W0-F1	Exonuclease	Metarhizium acridum (strain CQMa 102)...	731	76.94
AF-A0A395J2B3-F1	Exonuclease domain-containing protein ...	Monilinia fructigena	709	76.88
AF-A0A194VT95-F1	Exonuclease domain-containing protein ...	Valsa mali	734	76.88
AF-A0A4P7N5L5-F1	Exonuclease domain-containing protein ...	Magnaporthe oryzae	720	76.88
AF-A0A0C4DLG6-F1	Exonuclease domain-containing protein ...	Magnaporthiopsis poae (strain ATCC 64411 / 73-15)...	728	76.88
AF-A0A0P7B6V8-F1	Putative exonuclease	Neonectria ditissima	723	76.81
AF-A0A0L0C4E5-F1	Exonuclease domain-containing protein ...	Lucilia cuprina	684	76.81
AF-A0A084RF39-F1	Exonuclease domain-containing protein ...	Stachybotrys chartarum IBT 40288	718	76.81
AF-A0A428RLH0-F1	Exonuclease domain-containing protein ...	Fusarium floridanum	719	76.81
AF-A0A7S8DE83-F1	Exonuclease domain-containing protein ...	Fusarium culmorum	716	76.81
AF-A0A2N6P0V9-F1	Putative exonuclease	Beauveria bassiana	694	76.81
AF-A0A366S5D7-F1	Exonuclease domain-containing protein ...	Fusarium coffeatum	714	76.81
AF-A0A0D9NXU7-F1	Exonuclease	Metarhizium anisopliae BRIP 53293	731	76.81
AF-A0A3M2RV46-F1	Exonuclease domain-containing protein ...	Fusarium kuroshium	719	76.81
AF-A0A2L2T5L7-F1	Exonuclease domain-containing protein ...	Fusarium venenatum	716	76.81
AF-N4TSY8-F1	Exonuclease domain-containing protein ...	Fusarium oxysporum f. sp. cubense (strain race 1)...	717	76.81
AF-A0A0B4EDA2-F1	Exonuclease	Metarhizium anisopliae (strain ARSEF 549)...	731	76.81
AF-A0A0A1UXR4-F1	Exonuclease domain protein	Metarhizium robertsii	731	76.75
AF-A0A0L0N8B6-F1	Putative exonuclease	Tolypocladium ophioglossoides (strain CBS 100239)...	726	76.75
AF-A0A423VA48-F1	Exonuclease domain-containing protein ...	Valsa sordida	733	76.75
AF-E9EVH4-F1	RNA exonuclease	Metarhizium robertsii (strain ARSEF 23 / ATCC MYA-3075)...	731	76.75
AF-A0A430LSR9-F1	Exonuclease domain-containing protein ...	Fusarium euwallaceae	719	76.75
AF-K3VPH1-F1	Exonuclease domain-containing protein ...	Fusarium pseudograminearum (strain CS3096)...	716	76.75
AF-U4UN26-F1	Exonuclease domain-containing protein ...	Dendroctonus ponderosae	634	76.69
AF-A0A6P8BEX9-F1	uncharacterized protein	Magnaporthe grisea	726	76.69
AF-A0A395RHV2-F1	Exonuclease domain-containing protein ...	Fusarium longipes	714	76.69
AF-A0A084AK28-F1	Exonuclease domain-containing protein ...	Stachybotrys chartarum (strain CBS 109288 / IBT 7711)...	718	76.69
AF-A0A7D5V2C0-F1	Exonuclease domain-containing protein ...	Metarhizium brunneum	731	76.62
AF-R9XLQ8-F1	AaceriAGL332Wp	Ashbya aceri	669	76.62
AF-B2AUA2-F1	Podospora anserina S mat+ genomic DNA chromosome 1, supercontig 4 ...	Podospora anserina (strain S / ATCC MYA-4624 / DSM 980 / FGSC 10383)...	718	76.56
AF-A0A0B4IJ64-F1	Exonuclease	Metarhizium majus (strain ARSEF 297)...	731	76.56
AF-A0A6J2TBN1-F1	small RNA degrading nuclease 5 isoform X2 ...	Drosophila lebanonensis	683	76.5
AF-A0A507AGD0-F1	Exonuclease domain-containing protein ...	Phialemoniopsis curvata	717	76.5
AF-G4MYV4-F1	Exonuclease domain-containing protein ...	Magnaporthe oryzae (strain 70-15 / ATCC MYA-4617 / FGSC 8958)...	720	76.5
AF-F0XRP2-F1	RNA exonuclease 4	Grosmannia clavigera (strain kw1407 / UAMH 11150)...	721	76.5
AF-A0A3S5CW12-F1	07687415-c602-4061-afe5-d9f03b311ef1 ...	Thermothielavioides terrestris	724	76.44
AF-A0A428Q3E4-F1	Exonuclease domain-containing protein ...	Fusarium sp. AF-8	719	76.44
AF-I1RC64-F1	Exonuclease domain-containing protein ...	Gibberella zeae (strain ATCC MYA-4620 / CBS 123657 / FGSC 9075 / NRRL 31084 / PH-1)...	716	76.38
AF-G2QYL2-F1	Exonuclease domain-containing protein ...	Thermothielavioides terrestris (strain ATCC 38088 / NRRL 8126)...	724	76.38
AF-B4HUV8-F1	GM14791	Drosophila sechellia	681	76.38
AF-M1W7D6-F1	Related to ribonuclease H	Claviceps purpurea (strain 20.1)	732	76.31
AF-A0A2C5Y506-F1	Exonuclease domain-containing protein ...	Ophiocordyceps australis	717	76.25
AF-A0A423XP03-F1	Exonuclease domain-containing protein ...	Cytospora leucostoma	736	76.25
AF-A0A1G4MEE3-F1	LAFE_0E14378g1_1	Lachancea fermentati	667	76.06
AF-A0A7G3Z9P3-F1	Exonuclease domain-containing protein ...	Torulaspora globosa	662	76
AF-L7J727-F1	RNA exonuclease 1	Magnaporthe oryzae (strain P131)	720	76
AF-A0A1B0AI12-F1	Exonuclease domain-containing protein ...	Glossina pallidipes	680	75.94
AF-A0A2P5HW68-F1	Exonuclease	Diaporthe helianthi	743	75.81
AF-A0A545VZ93-F1	Exonuclease	Cordyceps javanica	740	75.81
AF-Q6MVP1-F1	Related to ribonuclease H	Neurospora crassa	716	75.81
AF-G3JL16-F1	Exonuclease	Cordyceps militaris (strain CM01)	752	75.75
AF-A0A4U9FK71-F1	Exonuclease domain-containing protein ...	Gibberella zeae	730	75.75
AF-L7HSL4-F1	RNA exonuclease 1	Magnaporthe oryzae (strain Y34)	720	75.75
AF-A0A1Z8JHD1-F1	Exonuclease domain-containing protein ...	Pichia kudriavzevii	732	75.62
AF-A0A1Y2DSM9-F1	Exonuclease domain-containing protein ...	Pseudomassariella vexata	839	75.62
AF-Q5AAW5-F1	Exonuclease domain-containing protein ...	Candida albicans (strain SC5314 / ATCC MYA-2876)...	744	75.56
AF-A0A2N3NHA4-F1	Exonuclease domain-containing protein ...	Lomentospora prolificans	756	75.56
AF-A0A2H4SHY5-F1	RNA exonuclease	Cordyceps militaris	756	75.56
AF-A0A0D1YTE2-F1	Exonuclease domain-containing protein ...	Exophiala sideris	735	75.56
AF-A0A151GEE3-F1	Exonuclease	Drechmeria coniospora	730	75.56
AF-Q7SH08-F1	Exonuclease	Neurospora crassa (strain ATCC 24698 / 74-OR23-1A / CBS 708.71 / DSM 1257 / FGSC 987)...	716	75.44
AF-A0A167DU18-F1	Exonuclease	Beauveria brongniartii RCEF 3172	755	75.44
AF-W9VNG6-F1	Exonuclease domain-containing protein ...	Cladophialophora yegresii CBS 114405...	700	75.38
AF-G4U5I9-F1	Exonuclease domain-containing protein ...	Neurospora tetrasperma (strain FGSC 2509 / P0656)...	716	75.38
AF-A0A0P1KYU5-F1	LAQU0S05e06832g1_1	Lachancea quebecensis	668	75.38
AF-F8N366-F1	Exonuclease domain-containing protein ...	Neurospora tetrasperma (strain FGSC 2508 / ATCC MYA-4615 / P0657)...	716	75.38
AF-R8BVJ9-F1	Putative rna exonuclease protein	Togninia minima (strain UCR-PA7)	741	75.38
AF-A0A167XF39-F1	Exonuclease	Cordyceps fumosorosea (strain ARSEF 2679)...	668	75.38
AF-V9DGV2-F1	Exonuclease domain-containing protein ...	Cladophialophora carrionii CBS 160.54...	706	75.31
AF-A0A1A9WW77-F1	Exonuclease domain-containing protein ...	Glossina brevipalpis	681	75.25
AF-A0A0D2FHX7-F1	Rhinocladiella mackenziei CBS 650.93 unplaced genomic scaffold supercont1.7, whole genome shotgun sequence ...	Rhinocladiella mackenziei CBS 650.93...	728	75.25
AF-A0A1G4IRQ7-F1	LADA_0B01354g1_1	Lachancea dasiensis	669	75.25
AF-A0A428UQA2-F1	Exonuclease domain-containing protein ...	Fusarium sp. AF-4	748	75.19
AF-A0A3N2PMF9-F1	RNA exonuclease	Sodiomyces alkalinus F11	789	75.12
AF-W3XRT6-F1	Exonuclease domain-containing protein ...	Pestalotiopsis fici (strain W106-1 / CGMCC3.15140)...	760	75.12
AF-A0A836JFE0-F1	SDN5 nuclease	Acromyrmex insinuator	683	75.06
AF-U7PKB1-F1	Exonuclease domain-containing protein ...	Sporothrix schenckii (strain ATCC 58251 / de Perez 2211183)...	807	75.05
AF-A0A077WPB7-F1	Exonuclease domain-containing protein ...	Lichtheimia ramosa	671	75
AF-A0A1G4K4L4-F1	LAMI_0F15918g1_1	Lachancea mirantina	661	75
AF-A0A6P8JSA7-F1	small RNA degrading nuclease 5	Drosophila mauritiana	704	75
AF-A0A2U9R0R9-F1	Exonuclease domain-containing protein ...	Pichia kudriavzevii	732	75
AF-A0A109V0J1-F1	HFR108Cp	Eremothecium sinecaudum	689	75
AF-A0A0D2X8L5-F1	Exonuclease domain-containing protein ...	Fusarium oxysporum f. sp. lycopersici (strain 4287 / CBS 123668 / FGSC 9935 / NRRL 34936)...	702	74.94
AF-A0A1Q2YFT9-F1	Exonuclease domain-containing protein ...	Pichia membranifaciens	723	74.88
AF-A0A3L8DGZ6-F1	Exonuclease domain-containing protein ...	Ooceraea biroi	660	74.81
AF-X0B3Z1-F1	Exonuclease domain-containing protein ...	Fusarium oxysporum f. sp. melonis 26406...	715	74.81
AF-J5JWM6-F1	RNA exonuclease	Beauveria bassiana (strain ARSEF 2860)...	759	74.81
AF-A0A6P7FFE5-F1	RNA exonuclease 5 isoform X2	Diabrotica virgifera virgifera (western corn rootworm)...	639	74.75
AF-A0A2S7XY87-F1	Exonuclease domain-containing protein ...	Beauveria bassiana	758	74.75
AF-A0A212M6G2-F1	Exonuclease domain-containing protein ...	Zygosaccharomyces bailii	678	74.75
AF-A0A0A8KZ17-F1	WGS project CCBQ000000000 data, contig 00107 ...	Kluyveromyces dobzhanskii CBS 2104	684	74.75
AF-I6NE89-F1	Exonuclease domain-containing protein ...	Eremothecium cymbalariae (strain CBS 270.75 / DBVPG 7215 / KCTC 17166 / NRRL Y-17582)...	685	74.62
AF-A0A1S7HKC0-F1	RNH70 (YGR276C)	Zygosaccharomyces parabailii	678	74.62
AF-W9Q7I0-F1	Exonuclease domain-containing protein ...	Fusarium oxysporum f. sp. pisi HDV247...	718	74.5
AF-D6WG53-F1	Putative RNA exonuclease NEF-sp-like Protein ...	Tribolium castaneum	631	74.44
AF-A0A0A1WVL0-F1	Putative RNA exonuclease NEF-sp	Zeugodacus cucurbitae	694	74.38
AF-B3M9I1-F1	Exonuclease domain-containing protein ...	Drosophila ananassae	728	74.38
AF-W9QE97-F1	Exonuclease domain-containing protein ...	Fusarium oxysporum f. sp. pisi HDV247...	715	74.38
AF-A0A1G4JA95-F1	LANO_0C09010g1_1	Lachancea nothofagi CBS 11611	671	74.31
AF-A0A834ISK8-F1	Uncharacterized protein	Rhynchophorus ferrugineus	678	74.31
AF-A0A026WH54-F1	Putative RNA exonuclease NEF-sp	Ooceraea biroi	660	74.31
AF-C5DD97-F1	KLTH0B09416p	Lachancea thermotolerans (strain ATCC 56472 / CBS 6340 / NRRL Y-8284)...	662	74.25
AF-A0A0W0DA84-F1	RNA exonuclease 1	Candida glabrata	660	74.25
AF-X0KB52-F1	Exonuclease domain-containing protein ...	Fusarium odoratissimum NRRL 54006	718	74.12
AF-A0A6J2YCJ1-F1	RNA exonuclease 5 isoform X1	Sitophilus oryzae	681	74
AF-A0A6J2TC41-F1	small RNA degrading nuclease 5 isoform X1 ...	Drosophila lebanonensis	729	73.94
AF-A0A5P2U4V4-F1	Rnh70	Kluyveromyces lactis	681	73.88
AF-A0A0D1ZSI4-F1	Exonuclease domain-containing protein ...	Exophiala mesophila	733	73.88
AF-A0A2T4HCG0-F1	Putative exonuclease	Fusarium culmorum	664	73.88
AF-W9IIF7-F1	Exonuclease domain-containing protein ...	Fusarium oxysporum NRRL 32931	715	73.88
AF-A0A1E3NM39-F1	Exonuclease domain-containing protein ...	Pichia membranifaciens NRRL Y-2026	723	73.88
AF-W9XDI9-F1	Exonuclease domain-containing protein ...	Capronia epimyces CBS 606.96	725	73.88
AF-X0C6L0-F1	Exonuclease domain-containing protein ...	Fusarium oxysporum f. sp. raphani 54005...	718	73.81
AF-X0C7C5-F1	Exonuclease domain-containing protein ...	Fusarium oxysporum f. sp. raphani 54005...	715	73.81
AF-X0N6Y6-F1	Exonuclease domain-containing protein ...	Fusarium oxysporum f. sp. vasinfectum 25433...	718	73.75
AF-B9W8A1-F1	Exonuclease domain-containing protein ...	Candida dubliniensis (strain CD36 / ATCC MYA-646 / CBS 7987 / NCPF 3949 / NRRL Y-17841)...	741	73.75
AF-X0M4W3-F1	Exonuclease domain-containing protein ...	Fusarium oxysporum f. sp. vasinfectum 25433...	715	73.75
AF-A0A1A9VYR6-F1	Exonuclease domain-containing protein ...	Glossina austeni	680	73.69
AF-W9L7K1-F1	Exonuclease domain-containing protein ...	Fusarium oxysporum Fo47	718	73.69
AF-X0I4C9-F1	Exonuclease domain-containing protein ...	Fusarium oxysporum f. sp. conglutinans race 2 54008...	718	73.62
AF-A0A1B8FN75-F1	Exonuclease domain-containing protein ...	Pseudogymnoascus sp. 03VT05	779	73.56
AF-A0A151I6G4-F1	Putative RNA exonuclease NEF-sp	Atta colombica	681	73.56
AF-A0A1B8GAH5-F1	Exonuclease domain-containing protein ...	Pseudogymnoascus verrucosus	779	73.56
AF-A0A8A3PCJ7-F1	Uncharacterized protein	Monilinia vaccinii-corymbosi	759	73.5
AF-A0A094HVT2-F1	Exonuclease domain-containing protein ...	Pseudogymnoascus sp. VKM F-4519 (FW-2642)...	779	73.5
AF-A0A7G7JDV4-F1	Exonuclease domain-containing protein ...	Candida glabrata	660	73.5
AF-A0A094EEW8-F1	Exonuclease domain-containing protein ...	Pseudogymnoascus sp. VKM F-103	779	73.44
AF-A0A1B8ETI0-F1	Exonuclease domain-containing protein ...	Pseudogymnoascus sp. 05NY08	779	73.44
AF-A0A195EVB9-F1	Putative RNA exonuclease NEF-sp	Trachymyrmex septentrionalis	682	73.44
AF-A0A1B8DBP8-F1	Exonuclease domain-containing protein ...	Pseudogymnoascus sp. 24MN13	773	73.44
AF-A0A2V1CF67-F1	Exonuclease domain-containing protein ...	Cadophora sp. DSE1049	802	73.44
AF-A0A094A749-F1	Exonuclease domain-containing protein ...	Pseudogymnoascus sp. VKM F-4281 (FW-2241)...	776	73.38
AF-A0A1B8DX18-F1	Exonuclease domain-containing protein ...	Pseudogymnoascus sp. 23342-1-I1	776	73.38
AF-W0T3Z2-F1	RNA exonuclease 1	Kluyveromyces marxianus (strain DMKU3-1042 / BCC 29191 / NBRC 104275)...	708	73.38
AF-A0A167TUQ0-F1	RNA exonuclease 4	Sporothrix insectorum RCEF 264	830	73.31
AF-A0A158NAH3-F1	Exonuclease domain-containing protein ...	Atta cephalotes	683	73.31
AF-A0A195E4W6-F1	Putative RNA exonuclease NEF-sp	Trachymyrmex cornetzi	682	73.31
AF-F7VL95-F1	WGS project CABT00000000 data, contig 2.1 ...	Sordaria macrospora (strain ATCC MYA-333 / DSM 997 / K(L3346) / K-hell)...	659	73.31
AF-A0A1B0BPV8-F1	Exonuclease domain-containing protein ...	Glossina palpalis gambiensis	680	73.31
AF-A0A1B8C822-F1	Exonuclease domain-containing protein ...	Pseudogymnoascus sp. WSF 3629	779	73.25
AF-A0A438NFW4-F1	Exonuclease domain-containing protein ...	Exophiala mesophila	739	73.19
AF-E9I9L2-F1	Exonuclease domain-containing protein ...	Solenopsis invicta	683	73.12
AF-L8FVS9-F1	Exonuclease domain-containing protein ...	Pseudogymnoascus destructans (strain ATCC MYA-4855 / 20631-21)...	779	73.06
AF-W9IPD7-F1	Exonuclease domain-containing protein ...	Fusarium oxysporum NRRL 32931	718	73.06
AF-Q6CX99-F1	KLLA0A10065p	Kluyveromyces lactis (strain ATCC 8585 / CBS 2359 / DSM 70799 / NBRC 1267 / NRRL Y-1140 / WM37)...	682	73.06
AF-A0A0D2EN44-F1	Exonuclease domain-containing protein ...	Exophiala xenobiotica	769	73
AF-A0A094DZW6-F1	Exonuclease domain-containing protein ...	Pseudogymnoascus sp. VKM F-4513 (FW-928)...	776	73
AF-A0A1G4KD58-F1	LAME_0H00848g1_1	Lachancea meyersii CBS 8951	676	72.94
AF-F4X237-F1	Putative RNA exonuclease NEF-sp	Acromyrmex echinatior	683	72.94
AF-A0A2J6QKS3-F1	Exonuclease domain-containing protein ...	Hyaloscypha hepaticicola	796	72.94
AF-B4QJS3-F1	GD13963	Drosophila simulans	681	72.94
AF-A0A094FR24-F1	Exonuclease domain-containing protein ...	Pseudogymnoascus sp. VKM F-4517 (FW-2822)...	789	72.94
AF-T1P8G7-F1	Exonuclease	Musca domestica	632	72.88
AF-S3CZ07-F1	Rna exonuclease	Ophiostoma piceae (strain UAMH 11346)...	824	72.88
AF-A0A6P3Y2E8-F1	uncharacterized exonuclease C637.09 isoform X1 ...	Dinoponera quadriceps	675	72.81
AF-A0A195CLX5-F1	Putative RNA exonuclease NEF-sp	Cyphomyrmex costatus	679	72.81
AF-A0A6P5US33-F1	small RNA degrading nuclease 5	Drosophila obscura	719	72.75
AF-A0A484BF66-F1	Exonuclease domain-containing protein ...	Drosophila navojoa	692	72.75
AF-A0A4Q7K6X8-F1	Exonuclease domain-containing protein ...	Pochonia chlamydosporia 123	705	72.69
AF-A0A0J9RQ54-F1	Exonuclease domain-containing protein ...	Drosophila simulans	706	72.62
AF-A0A1I8PPU3-F1	Exonuclease domain-containing protein ...	Stomoxys calcitrans	668	72.62
AF-X0B357-F1	Exonuclease domain-containing protein ...	Fusarium oxysporum f. sp. melonis 26406...	718	72.62
AF-A0A3B0K4G8-F1	Blast:Putative RNA exonuclease NEF-sp ...	Drosophila guanche	683	72.56
AF-A0A1Q3ADG9-F1	Exonuclease domain-containing protein ...	Zygosaccharomyces rouxii	676	72.56
AF-W9Z1K9-F1	Exonuclease domain-containing protein ...	Capronia coronata CBS 617.96	734	72.56
AF-A0A094HBG1-F1	Exonuclease domain-containing protein ...	Pseudogymnoascus sp. VKM F-4520 (FW-2644)...	792	72.56
AF-B4PJQ6-F1	Exonuclease domain-containing protein ...	Drosophila yakuba	702	72.56
AF-X0KAV4-F1	Exonuclease domain-containing protein ...	Fusarium odoratissimum NRRL 54006	715	72.5
AF-G0VG61-F1	Exonuclease domain-containing protein ...	Naumovozyma castellii (strain ATCC 76901 / BCRC 22586 / CBS 4309 / NBRC 1992 / NRRL Y-12630)...	701	72.5
AF-A0A1B0FB51-F1	Exonuclease domain-containing protein ...	Glossina morsitans morsitans	680	72.44
AF-A0A6P7FFY0-F1	RNA exonuclease 5 isoform X1	Diabrotica virgifera virgifera (western corn rootworm)...	672	72.44
AF-A0A094FN83-F1	Exonuclease domain-containing protein ...	Pseudogymnoascus sp. VKM F-4518 (FW-2643)...	792	72.38
AF-A0A094ATV1-F1	Exonuclease domain-containing protein ...	Pseudogymnoascus sp. VKM F-3775	777	72.38
AF-A0A1G4J983-F1	LAFA_0E00936g1_1	Lachancea sp. CBS 6924	650	72.31
AF-A0A0D2FCC0-F1	Exonuclease domain-containing protein ...	Phialophora americana	759	72.31
AF-Q6BJX1-F1	DEHA2F26708p	Debaryomyces hansenii (strain ATCC 36239 / CBS 767 / BCRC 21394 / JCM 1990 / NBRC 0083 / IGC 2968)...	691	72.25
AF-A0A094CEE9-F1	Exonuclease domain-containing protein ...	Pseudogymnoascus sp. VKM F-4515 (FW-2607)...	789	72.19
AF-F9G312-F1	Exonuclease domain-containing protein ...	Fusarium oxysporum (strain Fo5176)	701	72.12
AF-C5DVJ3-F1	ZYRO0D07172p	Zygosaccharomyces rouxii (strain ATCC 2623 / CBS 732 / NBRC 1130 / NCYC 568 / NRRL Y-229)...	676	72.06
AF-K1X6R1-F1	Exonuclease	Marssonina brunnea f. sp. multigermtubi (strain MB_m1)...	794	72
AF-A0A0F2LWA3-F1	RNA exonuclease 1	Sporothrix schenckii 1099-18	807	72
AF-A0A6P4K1M2-F1	small RNA degrading nuclease 5	Drosophila bipectinata	728	71.94
AF-A0A0C2IKE5-F1	RNA exonuclease 1	Sporothrix brasiliensis 5110	806	71.94
AF-A0A3B0KQU8-F1	Blast:Putative RNA exonuclease NEF-sp ...	Drosophila guanche	720	71.88
AF-B3NGJ2-F1	Uncharacterized protein, isoform A	Drosophila erecta	702	71.88
AF-A0A1E1M9L4-F1	Related to ribonuclease H	Rhynchosporium secalis	820	71.88
AF-B4KVF6-F1	Exonuclease domain-containing protein ...	Drosophila mojavensis	732	71.88
AF-A0A1Q2ZZY3-F1	Exonuclease domain-containing protein ...	Zygosaccharomyces rouxii	676	71.88
AF-B4IXW6-F1	GH15165	Drosophila grimshawi	698	71.75
AF-A0A3B0KGQ2-F1	Blast:Putative RNA exonuclease NEF-sp ...	Drosophila guanche	744	71.75
AF-C4YDV9-F1	Exonuclease domain-containing protein ...	Candida albicans (strain WO-1)	744	71.75
AF-A0A4C2E6N1-F1	Exonuclease domain-containing protein ...	Zygosaccharomyces mellis	672	71.69
AF-B4H797-F1	GL13270	Drosophila persimilis	690	71.69
AF-A0A151X537-F1	Putative RNA exonuclease NEF-sp	Trachymyrmex zeteki	695	71.62
AF-A0A136JFM5-F1	Exonuclease domain-containing protein ...	Microdochium bolleyi	832	71.62
AF-A0A6P4FIQ8-F1	small RNA degrading nuclease 5	Drosophila rhopaloa	712	71.5
AF-A0A6P4J022-F1	small RNA degrading nuclease 5	Drosophila kikkawai	714	71.5
AF-A0A1I8N6P3-F1	Exonuclease domain-containing protein ...	Musca domestica	673	71.44
AF-A0A6P4H5Q1-F1	small RNA degrading nuclease 5	Drosophila takahashii	713	71.44
AF-A0A6J1QRB0-F1	RNA exonuclease 5 isoform X1	Temnothorax curvispinosus	595	71.44
AF-A0A1E1JTB2-F1	Related to RNA exonuclease 3	Rhynchosporium commune	820	71.38
AF-A0A072PJI3-F1	Exonuclease domain-containing protein ...	Exophiala aquamarina CBS 119918	769	71.31
AF-A0A094AQY4-F1	Exonuclease domain-containing protein ...	Pseudogymnoascus sp. VKM F-3557	832	71.25
AF-A0A1E1KR27-F1	Related to ribonuclease H	Rhynchosporium agropyri	820	71.25
AF-A0A6J1MP26-F1	uncharacterized protein LOC111604785 ...	Drosophila hydei	735	71.25
AF-A0A034W5R7-F1	Putative RNA exonuclease NEF-sp	Bactrocera dorsalis	695	71.19
AF-B4LIB4-F1	Exonuclease domain-containing protein ...	Drosophila virilis	735	71.06
AF-A0A0K8V7P7-F1	Putative RNA exonuclease NEF-sp	Bactrocera latifrons	695	71.06
AF-A0A063C0K6-F1	Exonuclease	Ustilaginoidea virens	776	70.88
AF-A0A1W4V9R4-F1	small RNA degrading nuclease 5	Drosophila ficusphila	717	70.81
AF-A0A0D2BM13-F1	Exonuclease domain-containing protein ...	Exophiala spinifera	790	70.81
AF-A0A6J1QWJ6-F1	RNA exonuclease 5 isoform X2	Temnothorax curvispinosus	539	70.56
AF-A0A0M4EJN0-F1	CG8368	Drosophila busckii	684	69.94
AF-A0A6I9V3V0-F1	small RNA degrading nuclease 5	Bactrocera dorsalis	695	69.94
AF-A0A0N5CAQ0-F1	Exonuclease domain-containing protein ...	Strongyloides papillosus	703	69.75
AF-A0A090KXL2-F1	Protein LOC81691	Strongyloides ratti	700	69.38
AF-N6UJX1-F1	Uncharacterized protein	Dendroctonus ponderosae	543	69.25
AF-H6C7R4-F1	Exonuclease	Exophiala dermatitidis (strain ATCC 34100 / CBS 525.76 / NIH/UT8656)...	810	69.25
AF-A0A811UWG0-F1	(Mediterranean fruit fly) hypothetical protein ...	Ceratitis capitata	706	69.12
AF-A0A6P8WVF9-F1	uncharacterized protein LOC117566932 ...	Drosophila albomicans	764	69.12
AF-A0A0F7ZVF8-F1	Exonuclease domain-containing protein ...	Hirsutella minnesotensis 3608	705	69.12
AF-Q29DR2-F1	small RNA degrading nuclease 5	Drosophila pseudoobscura pseudoobscura...	744	69.06
AF-A0A1Y2GT04-F1	Exonuclease domain-containing protein ...	Lobosporangium transversale	790	68.75
AF-W8CCQ2-F1	Putative RNA exonuclease NEF-sp	Ceratitis capitata	706	68.62
AF-W2Z161-F1	Exonuclease domain-containing protein ...	Phytophthora parasitica P10297	695	68.62
AF-A0A1V2LL70-F1	RNA exonuclease 1	Pichia kudriavzevii	900	68.56
AF-W2Q242-F1	Exonuclease domain-containing protein ...	Phytophthora parasitica (strain INRA-310)...	695	68.56
AF-W2KY66-F1	Exonuclease domain-containing protein ...	Phytophthora parasitica	695	68.44
AF-A0A182J4R9-F1	Exonuclease domain-containing protein ...	Anopheles atroparvus	747	68.06
AF-A0A1B6GLD9-F1	Exonuclease domain-containing protein ...	Cuerna arida	822	67.88
AF-A0A1B6LU42-F1	Exonuclease domain-containing protein ...	Graphocephala atropunctata	823	67.81
AF-A0A2M4CX11-F1	Putative exonuclease nef-sp	Anopheles darlingi	613	67.81
AF-V9EVN9-F1	Exonuclease domain-containing protein ...	Phytophthora parasitica P1569	695	67.81
AF-B4N2Y6-F1	Exonuclease domain-containing protein ...	Drosophila willistoni	793	67.62
AF-A0A2M4ADG8-F1	Putative exonuclease nef-sp	Anopheles triannulatus	745	67.5
AF-A0A2M4BEY8-F1	Putative exonuclease nef-sp	Anopheles marajoara	746	67.19
AF-A0A099P3B3-F1	Exonuclease domain-containing protein ...	Pichia kudriavzevii	898	67.19
AF-A0A182N942-F1	Exonuclease domain-containing protein ...	Anopheles dirus	743	67.12
AF-A0A182JSR9-F1	Exonuclease domain-containing protein ...	Anopheles christyi	774	67.12
AF-A0A1B6HS73-F1	Exonuclease domain-containing protein ...	Homalodisca liturata	815	67.06
AF-A0A2M4BF02-F1	Putative exonuclease nef-sp	Anopheles marajoara	746	66.88
AF-A0A080ZY24-F1	Exonuclease domain-containing protein ...	Phytophthora parasitica P1976	695	66.81
AF-A0A7R8VLI5-F1	Hypothetical protein	Timema douglasi	785	66.69
AF-A0A2M4BEZ7-F1	Putative exonuclease nef-sp	Anopheles marajoara	746	66.62
AF-A0A084VDP2-F1	AGAP005406-PA-like protein	Anopheles sinensis	771	66.25
AF-A0A2M3Z5R0-F1	Putative exonuclease nef-sp	Anopheles braziliensis	739	66.06
AF-A0A182FHQ6-F1	Exonuclease domain-containing protein ...	Anopheles albimanus	764	66
AF-A0A4Y0BG76-F1	Exonuclease domain-containing protein ...	Anopheles funestus	758	66
AF-A0A182MNA5-F1	Exonuclease domain-containing protein ...	Anopheles culicifacies	759	65.94
AF-A0A182Q9W9-F1	Exonuclease domain-containing protein ...	Anopheles farauti	752	65.88
AF-A0A182PL88-F1	Exonuclease domain-containing protein ...	Anopheles epiroticus	783	65.75
AF-Q7Q7B0-F1	AGAP005406-PA	Anopheles gambiae	783	65.62
AF-A0A182XCX8-F1	Exonuclease domain-containing protein ...	Anopheles quadriannulatus	783	65.5
AF-A0A2M3Z5S9-F1	Putative exonuclease nef-sp	Anopheles braziliensis	739	65.31
AF-A0A182TQE1-F1	Exonuclease domain-containing protein ...	Anopheles melas	783	64.94
AF-A0A182YKZ7-F1	Exonuclease domain-containing protein ...	Anopheles stephensi	772	64.94
AF-A0A182WLS4-F1	Exonuclease domain-containing protein ...	Anopheles minimus	771	64.88
AF-A0A0K0EW94-F1	Protein LOC81691 (inferred by orthology to a human protein) ...	Strongyloides venezuelensis	701	64.56
AF-A0A6E8VMV6-F1	Exonuclease domain-containing protein ...	Anopheles coluzzii	783	64.56
AF-A0A182HMA7-F1	Exonuclease domain-containing protein ...	Anopheles arabiensis	784	64.56
AF-A0A182VE57-F1	Exonuclease domain-containing protein ...	Anopheles merus	786	64.38
AF-A0A7R9CGH0-F1	Hypothetical protein	Timema cristinae	811	64.31
AF-A0A7R9NYJ7-F1	Hypothetical protein	Timema tahoe	791	63.5
AF-A0A2M4CX06-F1	Putative exonuclease nef-sp	Anopheles darlingi	614	62.75
AF-A0A267E9Y3-F1	Exonuclease domain-containing protein ...	Macrostomum lignano	684	57.69
AF-A0A267FAB7-F1	Exonuclease domain-containing protein ...	Macrostomum lignano	680	57.59
AF-A0A1D1ZUZ2-F1	BRCT domain-containing protein	Auxenochlorella protothecoides	745	55.16
AF-A0A6H5KWV0-F1	Exonuclease domain-containing protein ...	Ectocarpus sp. CCAP 1310/34	809	54.66
AF-A0A3M7KTI2-F1	BRCT domain-containing protein	Auxenochlorella protothecoides	633	52.16

## Sheet: Rex3 AFDB Foldseek hits
AFDB accession	Description	Species	Sequence length	Average pLDDT
AF-G3AN94-F1	Exonuclease domain-containing protein...	Spathaspora passalidarum (strain NRRL Y-27907 / 11-Y1)...	361	90.12
AF-Q750A5-F1	RNA exonuclease 3	Ashbya gossypii (strain ATCC 10895 / CBS 109.51 / FGSC 9923 / NRRL Y-1056)...	382	89.92
AF-A3GHV0-F1	Exonuclease domain-containing protein...	Scheffersomyces stipitis (strain ATCC 58785 / CBS 6054 / NBRC 10063 / NRRL Y-11545)...	369	89.88
AF-A0A1X2HQS5-F1	Ribonuclease H-like domain-containing protein...	Syncephalastrum racemosum	364	88.12
AF-J7S809-F1	Exonuclease domain-containing protein...	Kazachstania naganishii (strain ATCC MYA-139 / BCRC 22969 / CBS 8797 / KCTC 17520 / NBRC 10181 / NCYC 3082 / Yp74L-3)...	400	87.81
AF-B3RR26-F1	Exonuclease domain-containing protein...	Trichoplax adhaerens	356	87.56
AF-A0A7R9MND7-F1	Hypothetical protein	Oppiella nova	350	87.38
AF-A0A0A9Z8B1-F1	Exonuclease domain-containing protein...	Lygus hesperus	392	87.06
AF-A0A1E4TJF6-F1	Exonuclease domain-containing protein...	Tortispora caseinolytica NRRL Y-17796...	375	86.38
AF-G3PL37-F1	Exonuclease domain-containing protein...	Gasterosteus aculeatus	346	86.12
AF-H2AQE0-F1	Exonuclease domain-containing protein...	Kazachstania africana (strain ATCC 22294 / BCRC 22015 / CBS 2517 / CECT 1963 / NBRC 1671 / NRRL Y-8276)...	397	85
AF-A0A4Q4VZI5-F1	Exonuclease domain-containing protein...	Monosporascus sp. MG133	341	84.81
AF-A0A1E5RWC1-F1	RNA exonuclease 3	Hanseniaspora osmophila	387	84.69
AF-A0A367ILW6-F1	Exonuclease domain-containing protein...	Rhizopus stolonifer	369	83.88
AF-A0A132AK31-F1	RNA exonuclease T-like protein	Sarcoptes scabiei	365	83.88
AF-A0A016VSG5-F1	Exonuclease domain-containing protein...	Ancylostoma ceylanicum	367	82.38
AF-A0A1B6D693-F1	Exonuclease domain-containing protein...	Clastoptera arizonana (Arizona spittle bug)...	407	80.25
AF-A0A2J7QVS8-F1	Exonuclease domain-containing protein...	Cryptotermes secundus	405	71.88
AF-E9G9I5-F1	Exonuclease domain-containing protein...	Daphnia pulex	380	67.62
AF-A0A158P754-F1	Exonuclease domain-containing protein...	Angiostrongylus cantonensis	355	54.88
AF-A0A0R0M092-F1	3'-5' exonuclease	Pseudoloma neurophilia	367	54.47
AF-A0A7S2RS20-F1	Hypothetical protein	Eucampia antarctica	348	54.41

## Sheet: Rex3 AFDB50 MMseqs2 hits
AFDB accession	Description	Species	Sequence length	Average pLDDT
AF-Q6FIU7-F1	RNA exonuclease 3	Candida glabrata (strain ATCC 2001 / CBS 138 / JCM 3761 / NBRC 0622 / NRRL Y-65)...	398	88.87
AF-Q12090-F1	RNA exonuclease 3	Saccharomyces cerevisiae (strain ATCC 204508 / S288c)...	404	87.66
AF-A0A7G3ZEQ4-F1	Exonuclease domain-containing protein ...	Torulaspora globosa	394	87.19
AF-C8ZD78-F1	Rex3p	Saccharomyces cerevisiae (strain Lalvin EC1118 / Prise de mousse)...	404	86.94
AF-Q5AL29-F1	RNA exonuclease 3	Candida albicans (strain SC5314 / ATCC MYA-2876)...	404	86.89
AF-J5S918-F1	REX3-like protein	Saccharomyces kudriavzevii (strain ATCC MYA-4449 / AS 2.2408 / CBS 8840 / NBRC 1802 / NCYC 2889)...	401	86.69
AF-A0A7H9B7F0-F1	Exonuclease domain-containing protein ...	Zygotorulaspora mrakii	391	86.69
AF-G8JTI3-F1	Exonuclease domain-containing protein ...	Eremothecium cymbalariae (strain CBS 270.75 / DBVPG 7215 / KCTC 17166 / NRRL Y-17582)...	384	86.56
AF-A0A7G7JNV0-F1	Exonuclease domain-containing protein ...	Candida glabrata	398	86.44
AF-A0A0A8LDD5-F1	WGS project CCBQ000000000 data, contig 00058 ...	Kluyveromyces dobzhanskii CBS 2104	385	86.44
AF-A0A0W0DPV6-F1	RNA exonuclease 3	Candida glabrata	398	86.44
AF-M3HFR1-F1	RNA exonuclease 3	Candida maltosa (strain Xu316)	388	86.44
AF-A0A7H9HZP2-F1	Exonuclease domain-containing protein ...	Torulaspora sp. CBS 2947	394	86.31
AF-H0GY76-F1	Rex3p	Saccharomyces cerevisiae x Saccharomyces kudriavzevii (strain VIN7)...	401	86.31
AF-A0A1S7HGH5-F1	REX3 (YLR107W)	Zygosaccharomyces parabailii	397	86.25
AF-A0A0L8REF9-F1	REX3-like protein	Saccharomyces eubayanus	399	86.25
AF-A0A7I9FIC3-F1	EM14S01-3B_G0037310.mRNA.1.CDS.1	Saccharomyces cerevisiae	404	86.06
AF-A0A6C1ECZ3-F1	RNA exonuclease 3	Saccharomyces pastorianus	399	85.94
AF-C5MC03-F1	Exonuclease domain-containing protein ...	Candida tropicalis (strain ATCC MYA-3404 / T1)...	393	85.94
AF-G2WIV1-F1	K7_Rex3p	Saccharomyces cerevisiae (strain Kyokai no. 7 / NBRC 101557)...	404	85.88
AF-A0A125RDY9-F1	HBR050Wp	Eremothecium sinecaudum	385	85.81
AF-G0VCX1-F1	Exonuclease domain-containing protein ...	Naumovozyma castellii (strain ATCC 76901 / BCRC 22586 / CBS 4309 / NBRC 1992 / NRRL Y-12630)...	400	85.81
AF-W0TAX7-F1	RNA exonuclease 3	Kluyveromyces marxianus (strain DMKU3-1042 / BCC 29191 / NBRC 104275)...	391	85.81
AF-A0A367YD99-F1	RNA exonuclease 3	Candida viswanathii	396	85.75
AF-C5DMZ3-F1	KLTH0G12870p	Lachancea thermotolerans (strain ATCC 56472 / CBS 6340 / NRRL Y-8284)...	392	85.62
AF-A0A1G4MK17-F1	LAFE_0H08636g1_1	Lachancea fermentati	387	85.56
AF-G0WE41-F1	Exonuclease domain-containing protein ...	Naumovozyma dairenensis (strain ATCC 10597 / BCRC 20456 / CBS 421 / NBRC 0211 / NRRL Y-12639)...	403	85.44
AF-B3LT74-F1	RNA exonuclease 3	Saccharomyces cerevisiae (strain RM11-1a)...	404	85.38
AF-A0A7I9FM31-F1	HN1_G0027740.mRNA.1.CDS.1	Saccharomyces cerevisiae	404	85.31
AF-A0A212M6H1-F1	Probable RNA exonuclease 3	Zygosaccharomyces bailii	397	85.31
AF-A0A367YF02-F1	RNA exonuclease 3	Candida viswanathii	396	85.31
AF-C7GQS9-F1	Rex3p	Saccharomyces cerevisiae (strain JAY291)...	404	85.25
AF-A0A6C1DWU4-F1	RNA exonuclease 3	Saccharomyces pastorianus	404	85.25
AF-A0A1Q2ZZH0-F1	Exonuclease domain-containing protein ...	Zygosaccharomyces rouxii	399	85.25
AF-A0A7I9FNV8-F1	XXYS1_4_G0039860.mRNA.1.CDS.1	Saccharomyces cerevisiae	404	85.25
AF-A0A4C2E0J9-F1	RNA exonuclease 3	Zygosaccharomyces mellis	398	85.19
AF-C4YG14-F1	Exonuclease domain-containing protein ...	Candida albicans (strain WO-1)	406	85.19
AF-H0GK71-F1	Rex3p	Saccharomyces cerevisiae x Saccharomyces kudriavzevii (strain VIN7)...	404	85.12
AF-A0A0L8VKN0-F1	REX3p RNA exonuclease	Saccharomyces boulardii (nom. inval.)...	404	85.12
AF-A0A376B1H5-F1	Related to RNA exonuclease 3	Saccharomycodes ludwigii	387	85.12
AF-G8ZX90-F1	Exonuclease domain-containing protein ...	Torulaspora delbrueckii (strain ATCC 10662 / CBS 1146 / NBRC 0425 / NCYC 2629 / NRRL Y-866)...	394	85
AF-A0A1S7HK88-F1	REX3 (YLR107W)	Zygosaccharomyces parabailii	397	85
AF-R9XK24-F1	AaceriAGR052Cp	Ashbya aceri	382	84.81
AF-N1NZL9-F1	Rex3p	Saccharomyces cerevisiae (strain CEN.PK113-7D)...	404	84.81
AF-A0A7I9BZS6-F1	Y55_G0027880.mRNA.1.CDS.1	Saccharomyces cerevisiae	404	84.75
AF-A0A1G4JID0-F1	LADA_0F02586g1_1	Lachancea dasiensis	395	84.75
AF-A0A816AAE7-F1	Rex3p	Saccharomyces cerevisiae PE-2	404	84.69
AF-A0A1X7R7M0-F1	Similar to Saccharomyces cerevisiae YLR107W REX3 RNA exonuclease ...	Kazachstania saulgeensis	402	84.62
AF-A7A111-F1	RNA exonuclease	Saccharomyces cerevisiae (strain YJM789)...	404	84.56
AF-B9W9U5-F1	RNA exonuclease, putative	Candida dubliniensis (strain CD36 / ATCC MYA-646 / CBS 7987 / NCPF 3949 / NRRL Y-17841)...	410	84.56
AF-A0A6L0Z7R6-F1	HLJ1_G0027970.mRNA.1.CDS.1	Saccharomyces cerevisiae	404	84.44
AF-A0A6V8RKW4-F1	RNA exonuclease 3	Saccharomyces cerevisiae	404	84.38
AF-A7TJ21-F1	Exonuclease domain-containing protein ...	Vanderwaltozyma polyspora (strain ATCC 22028 / DSM 70294 / BCRC 21397 / CBS 2163 / NBRC 10782 / NRRL Y-8283 / UCD 57-17)...	403	84.25
AF-A0A0P1KY75-F1	LAQU0S25e00210g1_1	Lachancea quebecensis	393	84.25
AF-A0A1Q3ADP7-F1	Exonuclease domain-containing protein ...	Zygosaccharomyces rouxii	415	84.19
AF-A0A1G4JAN5-F1	LAFA_0E04874g1_1	Lachancea sp. CBS 6924	397	84.12
AF-A0A1G4K829-F1	LAME_0G07976g1_1	Lachancea meyersii CBS 8951	399	84.06
AF-A0A1G4J8K9-F1	LANO_0C07184g1_1	Lachancea nothofagi CBS 11611	393	84
AF-C5DVF7-F1	ZYRO0D06358p	Zygosaccharomyces rouxii (strain ATCC 2623 / CBS 732 / NBRC 1130 / NCYC 568 / NRRL Y-229)...	399	83.56
AF-A0A1G4KJB6-F1	LAMI_0H16336g1_1	Lachancea mirantina	397	83.5
AF-H8WVV0-F1	Rex3 protein	Candida orthopsilosis (strain 90-125)...	410	83.44
AF-I2H3E1-F1	Exonuclease domain-containing protein ...	Tetrapisispora blattae (strain ATCC 34711 / CBS 6284 / DSM 70876 / NBRC 10599 / NRRL Y-10934 / UCD 77-7)...	402	83.44
AF-G8BR79-F1	Exonuclease domain-containing protein ...	Tetrapisispora phaffii (strain ATCC 24235 / CBS 4417 / NBRC 1672 / NRRL Y-8282 / UCD 70-5)...	412	83.38
AF-A0A0C7MZK1-F1	LALA0S07e05468g1_1	Lachancea lanzarotensis	397	83.25
AF-G8BBV9-F1	Exonuclease domain-containing protein ...	Candida parapsilosis (strain CDC 317 / ATCC MYA-4646)...	413	82.75
AF-A0A369S8G0-F1	RNA exonuclease 1-like protein	Trichoplax sp. H2	318	82.06
AF-A0A016VRN9-F1	Exonuclease domain-containing protein ...	Ancylostoma ceylanicum	380	80.81
AF-A0A016VRD8-F1	Exonuclease domain-containing protein ...	Ancylostoma ceylanicum	382	80.75
AF-W6NSJ9-F1	Exonuclease domain containing protein ...	Haemonchus contortus	350	80.75
AF-A0A016VQY4-F1	Exonuclease domain-containing protein ...	Ancylostoma ceylanicum	381	80.56
AF-A0A368H7A2-F1	Exonuclease	Ancylostoma caninum	381	80.06
AF-A0A7I4YHF3-F1	Exonuclease domain containing protein ...	Haemonchus contortus	377	79.25
AF-A0A1B6C8M1-F1	Exonuclease domain-containing protein ...	Clastoptera arizonana (Arizona spittle bug)...	369	79.12
AF-A5DSG9-F1	RNA exonuclease 3	Lodderomyces elongisporus (strain ATCC 11503 / CBS 2605 / JCM 1781 / NBRC 1676 / NRRL YB-4239)...	458	78.62
AF-Q6CJB5-F1	RNA exonuclease 3	Kluyveromyces lactis (strain ATCC 8585 / CBS 2359 / DSM 70799 / NBRC 1267 / NRRL Y-1140 / WM37)...	478	78.5
AF-A0A7I9FQW5-F1	SX2_G0027680.mRNA.1.CDS.1	Saccharomyces cerevisiae	361	77.12
AF-A0A0N4XVL3-F1	Putative rnase h (inferred by orthology to a S. mansoni protein) ...	Nippostrongylus brasiliensis	402	61.44

## Sheet: 1EJJ AFDB Hs hits
Chain	Z	rmsd	lali	nres	%id	AF file	Description
fer0-A	22.6	2.9	239	931	17	HUMAN:AF-O95427-F1	GPI ETHANOLAMINE PHOSPHATE TRANSFERASE 1;
e5pp-A	22.4	2.6	234	983	17	HUMAN:AF-Q5H8A4-F1	GPI ETHANOLAMINE PHOSPHATE TRANSFERASE 2;
ezaz-A	21.1	3.4	251	875	19	HUMAN:AF-O14638-F1	ECTONUCLEOTIDE PYROPHOSPHATASE/PHOSPHODIESTERASE
fa90-A	20.9	3.4	250	925	20	HUMAN:AF-P22413-F1	ECTONUCLEOTIDE PYROPHOSPHATASE/PHOSPHODIESTERASE
e4o9-A	20.9	3.6	247	458	16	HUMAN:AF-Q6UWV6-F1	ECTONUCLEOTIDE PYROPHOSPHATASE/PHOSPHODIESTERASE
e5dl-A	20.1	2.7	240	550	20	HUMAN:AF-P22304-F1	IDURONATE 2-SULFATASE;
ez8r-A	19.7	3	239	552	15	HUMAN:AF-P15586-F1	N-ACETYLGLUCOSAMINE-6-SULFATASE;
e0hs-A	19.7	3	231	533	13	HUMAN:AF-P15848-F1	ARYLSULFATASE B;
eza3-A	19.6	2.8	236	870	17	HUMAN:AF-Q8IWU5-F1	EXTRACELLULAR SULFATASE SULF-2;
e86b-A	19.5	3.4	245	477	16	HUMAN:AF-Q9UJA9-F1	ECTONUCLEOTIDE PYROPHOSPHATASE/PHOSPHODIESTERASE
e63k-A	19.5	3	235	569	12	HUMAN:AF-Q5FYB1-F1	ARYLSULFATASE I;
feiy-A	19.4	2.8	237	871	15	HUMAN:AF-Q8IWU6-F1	EXTRACELLULAR SULFATASE SULF-1;
ez8c-A	19.4	2.8	236	1089	15	HUMAN:AF-Q8TEQ8-F1	GPI ETHANOLAMINE PHOSPHATE TRANSFERASE 3;
e77x-A	19.4	3.2	244	532	12	HUMAN:AF-P10696-F1	ALKALINE PHOSPHATASE, GERM CELL TYPE;
e9ph-A	19.3	3.2	246	535	11	HUMAN:AF-P05187-F1	ALKALINE PHOSPHATASE, PLACENTAL TYPE;
fbh3-A	19.2	3.3	248	528	16	HUMAN:AF-P09923-F1	INTESTINAL-TYPE ALKALINE PHOSPHATASE;
fg3f-A	19.1	3.1	241	590	19	HUMAN:AF-P54793-F1	ARYLSULFATASE F;
e19y-A	19	3.2	244	524	14	HUMAN:AF-P05186-F1	ALKALINE PHOSPHATASE, TISSUE-NONSPECIFIC ISOZYME;
fgpp-A	18.9	2.9	233	599	12	HUMAN:AF-Q5FYB0-F1	ARYLSULFATASE J;
fg9m-A	18.9	3.1	239	593	22	HUMAN:AF-P51689-F1	ARYLSULFATASE D;
ezsp-A	18.8	3.3	237	589	15	HUMAN:AF-P51690-F1	ARYLSULFATASE L;
fc6p-A	18.8	3.2	249	522	14	HUMAN:AF-P34059-F1	N-ACETYLGALACTOSAMINE-6-SULFATASE;
ffbd-A	18.7	3.7	246	453	18	HUMAN:AF-Q9Y6X5-F1	BIS(5'-ADENOSYL)-TRIPHOSPHATASE ENPP4;
fcvr-A	18.6	3.1	238	562	19	HUMAN:AF-Q5FYA8-F1	ARYLSULFATASE H;
ffal-A	18.6	3.5	247	440	15	HUMAN:AF-Q6UWR7-F1	GLYCEROPHOSPHOCHOLINE CHOLINEPHOSPHODIESTERASE EN
e12b-A	18.6	3.3	240	583	17	HUMAN:AF-P08842-F1	STERYL-SULFATASE;
e9qy-A	18.4	3.5	237	525	16	HUMAN:AF-Q96EG1-F1	ARYLSULFATASE G;
e74w-A	18.3	2.8	226	502	18	HUMAN:AF-P51688-F1	N-SULPHOGLUCOSAMINE SULPHOHYDROLASE;
e0tt-A	17.8	2.9	219	536	21	HUMAN:AF-Q6UWY0-F1	ARYLSULFATASE K;
e5qe-A	17.6	3.4	238	507	16	HUMAN:AF-P15289-F1	ARYLSULFATASE A;
ff4a-A	17.1	3.4	237	863	17	HUMAN:AF-Q13822-F1	ECTONUCLEOTIDE PYROPHOSPHATASE/PHOSPHODIESTERASE
fbq8-A	13	5.5	187	774	13	HUMAN:AF-Q96IC2-F1	RNA EXONUCLEASE 5;
e8uc-A	8.4	4.5	143	521	6	HUMAN:AF-Q7L1T6-F1	CYTOCHROME B5 REDUCTASE 4;
e33y-A	7.7	3	144	350	12	HUMAN:AF-O75787-F1	RENIN RECEPTOR;
e004-A	7.7	3.8	138	305	9	HUMAN:AF-Q9UHQ9-F1	NADH-CYTOCHROME B5 REDUCTASE 1;
fb71-A	7.4	10.1	155	315	9	HUMAN:AF-Q6IPT4-F1	NADH-CYTOCHROME B5 REDUCTASE-LIKE;
e7c2-A	7.4	5	135	301	9	HUMAN:AF-P00387-F1	NADH-CYTOCHROME B5 REDUCTASE 3;
fdr8-A	7.4	4.1	166	1153	8	HUMAN:AF-P35228-F1	NITRIC OXIDE SYNTHASE, INDUCIBLE;
e4w5-A	7.3	3.7	133	276	11	HUMAN:AF-Q6BCY4-F1	NADH-CYTOCHROME B5 REDUCTASE 2;
e009-A	7.3	5.9	168	722	8	HUMAN:AF-Q9Y223-F1	BIFUNCTIONAL UDP-N-ACETYLGLUCOSAMINE
ey95-A	7.3	16.9	165	1135	8	HUMAN:AF-Q6UVM3-F1	POTASSIUM CHANNEL SUBFAMILY T MEMBER 2;
fflz-A	7.3	4.4	166	1434	7	HUMAN:AF-P29475-F1	NITRIC OXIDE SYNTHASE, BRAIN;
fga8-A	7.2	4.6	167	1203	8	HUMAN:AF-P29474-F1	NITRIC OXIDE SYNTHASE, ENDOTHELIAL;
e328-A	7.1	11.9	135	216	8	HUMAN:AF-Q96F25-F1	UDP-N-ACETYLGLUCOSAMINE TRANSFERASE SUBUNIT ALG14
e1mv-A	7.1	8	160	1548	7	HUMAN:AF-Q9NRD8-F1	DUAL OXIDASE 2;
e9zu-A	7	6.1	156	1551	8	HUMAN:AF-Q9NRD9-F1	DUAL OXIDASE 1;
fdor-A	7	9.1	149	357	11	HUMAN:AF-Q00796-F1	SORBITOL DEHYDROGENASE;
ezr8-A	6.9	3.9	142	791	7	HUMAN:AF-O95479-F1	GDH/6PGL ENDOPLASMIC BIFUNCTIONAL PROTEIN;
ffl4-A	6.8	4.4	153	698	11	HUMAN:AF-Q9UBK8-F1	METHIONINE SYNTHASE REDUCTASE;
fbyx-A	6.8	17.3	161	1149	9	HUMAN:AF-A8MYU2-F1	POTASSIUM CHANNEL SUBFAMILY U MEMBER 1;
ff7c-A	6.7	10.6	155	568	8	HUMAN:AF-Q9HBY0-F1	NADPH OXIDASE 3;
e5ih-A	6.7	3.6	144	515	10	HUMAN:AF-P11413-F1	GLUCOSE-6-PHOSPHATE 1-DEHYDROGENASE;
ffg0-A	6.7	2.9	111	802	11	HUMAN:AF-Q8IZ83-F1	ALDEHYDE DEHYDROGENASE FAMILY 16 MEMBER A1;
e50v-A	6.6	12.6	165	765	7	HUMAN:AF-Q96PH1-F1	NADPH OXIDASE 5;
fegp-A	6.6	4	170	692	8	HUMAN:AF-Q9NVM4-F1	PROTEIN ARGININE N-METHYLTRANSFERASE 7;
fasv-A	6.6	11.1	165	492	11	HUMAN:AF-Q2TAA5-F1	GDP-MAN:MAN(3)GLCNAC(2)-PP-DOL
e4q1-A	6.6	3.9	149	597	8	HUMAN:AF-Q9UHB4-F1	NADPH-DEPENDENT DIFLAVIN OXIDOREDUCTASE 1;
e2h0-A	6.5	7.1	138	235	9	HUMAN:AF-Q9BQD7-F1	ADENINE NUCLEOTIDE TRANSLOCASE LYSINE N-METHYLTRA
ff94-A	6.4	4	154	523	12	HUMAN:AF-Q9UI10-F1	TRANSLATION INITIATION FACTOR EIF-2B SUBUNIT DELT
fdt1-A	6.4	3.8	119	2146	11	HUMAN:AF-P49750-F1	YLP MOTIF-CONTAINING PROTEIN 1;
fb69-A	6.3	10.4	153	570	6	HUMAN:AF-P04839-F1	CYTOCHROME B-245 HEAVY CHAIN;
e0pd-A	6.3	3.7	113	206	12	HUMAN:AF-P30043-F1	FLAVIN REDUCTASE (NADPH);
e9hk-A	6.3	11.5	148	564	5	HUMAN:AF-Q9Y5S8-F1	NADPH OXIDASE 1;
e3be-A	6.3	6.8	157	1230	10	HUMAN:AF-Q5JUK3-F1	POTASSIUM CHANNEL SUBFAMILY T MEMBER 1;
ez0o-A	6.2	3.7	152	570	3	HUMAN:AF-Q9BUK6-F1	PROTEIN MISATO HOMOLOG 1;
ff1w-A	6.2	4.2	130	471	10	HUMAN:AF-Q8IX04-F1	UBIQUITIN-CONJUGATING ENZYME E2 VARIANT 3;
fant-A	6.2	4.7	158	405	8	HUMAN:AF-P80365-F1	CORTICOSTEROID 11-BETA-DEHYDROGENASE ISOZYME 2;
e2ze-A	6.2	6.8	157	369	11	HUMAN:AF-Q9BV20-F1	METHYLTHIORIBOSE-1-PHOSPHATE ISOMERASE;
feh3-A	6.2	8.2	153	1236	8	HUMAN:AF-Q12791-F1	CALCIUM-ACTIVATED POTASSIUM CHANNEL SUBUNIT ALPHA
fgp0-A	6.1	14.8	164	309	10	HUMAN:AF-Q8N3Y7-F1	EPIDERMAL RETINOL DEHYDROGENASE 2;
e6w1-A	6.1	3.7	138	638	9	HUMAN:AF-P08240-F1	SIGNAL RECOGNITION PARTICLE RECEPTOR SUBUNIT ALPH
e5fx-A	6.1	3.6	140	312	11	HUMAN:AF-A6NNS2-F1	DEHYDROGENASE/REDUCTASE SDR FAMILY MEMBER 7C;
e8dx-A	6.1	3.6	107	583	6	HUMAN:AF-Q92802-F1	NEDD4-BINDING PROTEIN 2-LIKE 2;
e45w-A	6.1	7.7	162	625	11	HUMAN:AF-Q8IZ69-F1	TRNA (URACIL-5-)-METHYLTRANSFERASE HOMOLOG A;
ffcn-A	6	4.2	144	616	8	HUMAN:AF-Q7Z3D6-F1	D-GLUTAMATE CYCLASE, MITOCHONDRIAL;
fc5c-A	6	6.9	137	350	8	HUMAN:AF-O95455-F1	DTDP-D-GLUCOSE 4,6-DEHYDRATASE;
ezrm-A	6	10.9	157	578	6	HUMAN:AF-Q9NPH5-F1	NADPH OXIDASE 4;
ezq7-A	5.9	4	130	504	8	HUMAN:AF-P61011-F1	SIGNAL RECOGNITION PARTICLE 54 KDA PROTEIN;
e6ma-A	5.9	11.9	128	298	9	HUMAN:AF-Q96CN7-F1	ISOCHORISMATASE DOMAIN-CONTAINING PROTEIN 1;
e9ot-A	5.9	7.9	142	359	9	HUMAN:AF-Q6NXP6-F1	NADP-DEPENDENT OXIDOREDUCTASE DOMAIN-CONTAINING P
e2v4-A	5.9	3.8	146	328	9	HUMAN:AF-P14061-F1	17-BETA-HYDROXYSTEROID DEHYDROGENASE TYPE 1;
e8hh-A	5.9	6.7	139	375	6	HUMAN:AF-P00325-F1	ALL-TRANS-RETINOL DEHYDROGENASE ADH1B;
fb1n-A	5.8	7.9	136	386	6	HUMAN:AF-P40394-F1	ALL-TRANS-RETINOL DEHYDROGENASE ADH7;
fc2q-A	5.8	10.3	153	416	9	HUMAN:AF-Q9H553-F1	ALPHA-1,3/1,6-MANNOSYLTRANSFERASE ALG2;
fauw-A	5.8	5	163	845	8	HUMAN:AF-Q6P2P2-F1	PROTEIN ARGININE N-METHYLTRANSFERASE 9;
fbo5-A	5.8	7.5	139	380	6	HUMAN:AF-P08319-F1	ALL-TRANS-RETINOL DEHYDROGENASE ADH4;
fez2-A	5.8	7.8	142	375	8	HUMAN:AF-P07327-F1	ALCOHOL DEHYDROGENASE 1A;
e2vr-A	5.8	9.1	123	233	11	HUMAN:AF-Q6P4H8-F1	ATP SYNTHASE SUBUNIT C LYSINE N-METHYLTRANSFERASE
feaa-A	5.8	4	154	677	8	HUMAN:AF-P16435-F1	NADPH--CYTOCHROME P450 REDUCTASE;
e8v7-A	5.7	3.5	124	470	10	HUMAN:AF-Q15904-F1	V-TYPE PROTON ATPASE SUBUNIT S1;
e8he-A	5.7	5.7	151	271	11	HUMAN:AF-P21964-F1	CATECHOL O-METHYLTRANSFERASE;
fayl-A	5.7	4.1	177	915	7	HUMAN:AF-Q14831-F1	METABOTROPIC GLUTAMATE RECEPTOR 7;
e7dc-A	5.7	12.7	113	563	11	HUMAN:AF-P30038-F1	DELTA-1-PYRROLINE-5-CARBOXYLATE DEHYDROGENASE,
e8rc-A	5.7	4.5	168	1212	8	HUMAN:AF-P41594-F1	METABOTROPIC GLUTAMATE RECEPTOR 5;
e1cn-A	5.7	4.7	156	2511	8	HUMAN:AF-P49327-F1	FATTY ACID SYNTHASE;
fd7a-A	5.7	6.7	161	351	8	HUMAN:AF-P49770-F1	TRANSLATION INITIATION FACTOR EIF-2B SUBUNIT BETA
e0fp-A	5.7	8	142	375	8	HUMAN:AF-P00326-F1	ALCOHOL DEHYDROGENASE 1C;
e9eo-A	5.7	11.8	110	535	11	HUMAN:AF-P51649-F1	SUCCINATE-SEMIALDEHYDE DEHYDROGENASE, MITOCHONDRI
e6sv-A	5.6	5	169	872	13	HUMAN:AF-Q14416-F1	METABOTROPIC GLUTAMATE RECEPTOR 2;
fcfy-A	5.6	3	113	242	14	HUMAN:AF-Q9BUP3-F1	OXIDOREDUCTASE HTATIP2;
e4gh-A	5.6	4	156	919	13	HUMAN:AF-Q13003-F1	GLUTAMATE RECEPTOR IONOTROPIC, KAINATE 3;
fe1o-A	5.6	4.9	139	315	10	HUMAN:AF-Q7Z5J1-F1	HYDROXYSTEROID 11-BETA-DEHYDROGENASE 1-LIKE PROTE
e53y-A	5.6	5.9	181	877	7	HUMAN:AF-O15303-F1	METABOTROPIC GLUTAMATE RECEPTOR 6;
e15x-A	5.6	11.5	169	528	5	HUMAN:AF-P54577-F1	TYROSINE--TRNA LIGASE, CYTOPLASMIC;
faec-A	5.6	9.9	142	252	11	HUMAN:AF-Q9Y2B2-F1	N-ACETYLGLUCOSAMINYL-PHOSPHATIDYLINOSITOL DE-N-AC
e24v-A	5.6	8.5	142	938	10	HUMAN:AF-Q05586-F1	GLUTAMATE RECEPTOR IONOTROPIC, NMDA 1;
fgkj-A	5.6	16	159	548	6	HUMAN:AF-Q86UY8-F1	5'-NUCLEOTIDASE DOMAIN-CONTAINING PROTEIN 3;
e42m-A	5.6	3.3	123	245	7	HUMAN:AF-Q8N6F8-F1	METHYLTRANSFERASE-LIKE PROTEIN 27;
e8v9-A	5.6	4.4	141	349	8	HUMAN:AF-O95825-F1	QUINONE OXIDOREDUCTASE-LIKE PROTEIN 1;
ey9s-A	5.6	4.2	174	912	10	HUMAN:AF-Q14833-F1	METABOTROPIC GLUTAMATE RECEPTOR 4;
e8r0-A	5.6	6.1	154	291	8	HUMAN:AF-Q8WZ04-F1	TRANSMEMBRANE O-METHYLTRANSFERASE;
e9ff-A	5.6	7.5	138	690	9	HUMAN:AF-Q9Y2P5-F1	BILE ACYL-COA SYNTHETASE;
e07e-A	5.6	10.4	109	535	10	HUMAN:AF-Q02252-F1	METHYLMALONATE-SEMIALDEHYDE DEHYDROGENASE [ACYLAT
e535-A	5.5	3.2	135	302	13	HUMAN:AF-O75911-F1	SHORT-CHAIN DEHYDROGENASE/REDUCTASE 3;
e526-A	5.5	10.1	142	372	6	HUMAN:AF-O60547-F1	GDP-MANNOSE 4,6 DEHYDRATASE;
e6aq-A	5.5	9	136	303	8	HUMAN:AF-Q9BY49-F1	PEROXISOMAL TRANS-2-ENOYL-COA REDUCTASE;
fgru-A	5.5	4.5	153	351	9	HUMAN:AF-Q8N8N7-F1	PROSTAGLANDIN REDUCTASE 2;
favf-A	5.5	3.6	128	313	8	HUMAN:AF-Q96LJ7-F1	DEHYDROGENASE/REDUCTASE SDR FAMILY MEMBER 1;
e4g9-A	5.5	15.6	146	578	10	HUMAN:AF-Q5T160-F1	PROBABLE ARGININE--TRNA LIGASE, MITOCHONDRIAL;
e8op-A	5.5	7.4	162	839	6	HUMAN:AF-Q8TE23-F1	TASTE RECEPTOR TYPE 1 MEMBER 2;
fa6h-A	5.5	3.7	154	317	7	HUMAN:AF-O75452-F1	RETINOL DEHYDROGENASE 16;
e8r9-A	5.5	10.7	132	1061	4	HUMAN:AF-Q9Y4E5-F1	E3 SUMO-PROTEIN LIGASE ZNF451;
fedl-A	5.5	4.2	185	926	7	HUMAN:AF-Q5T6X5-F1	G-PROTEIN COUPLED RECEPTOR FAMILY C GROUP 6 MEMBE
e6tv-A	5.4	3.7	134	375	13	HUMAN:AF-Q96LA8-F1	PROTEIN ARGININE N-METHYLTRANSFERASE 6;
e9uk-A	5.4	7.7	163	1046	5	HUMAN:AF-O15294-F1	UDP-N-ACETYLGLUCOSAMINE--PEPTIDE
e4fe-A	5.4	7	153	902	8	HUMAN:AF-P48058-F1	GLUTAMATE RECEPTOR 4;
fa0s-A	5.4	3.6	145	325	6	HUMAN:AF-Q6IAN0-F1	DEHYDROGENASE/REDUCTASE SDR FAMILY MEMBER 7B;
e7se-A	5.4	5.3	162	980	9	HUMAN:AF-Q16478-F1	GLUTAMATE RECEPTOR IONOTROPIC, KAINATE 5;
felw-A	5.4	3.6	122	624	7	HUMAN:AF-O43252-F1	BIFUNCTIONAL 3'-PHOSPHOADENOSINE 5'-PHOSPHOSULFAT
e3ks-A	5.4	8.1	131	348	8	HUMAN:AF-Q14376-F1	UDP-GLUCOSE 4-EPIMERASE;
fc9b-A	5.4	3.4	138	244	14	HUMAN:AF-Q9H8H3-F1	METHYLTRANSFERASE-LIKE PROTEIN 7A;
fa5h-A	5.4	11.9	156	1742	8	HUMAN:AF-Q9Y4F3-F1	MEIOSIS REGULATOR AND MRNA STABILITY FACTOR 1;
fcfr-A	5.4	5.1	186	841	10	HUMAN:AF-Q7RTX1-F1	TASTE RECEPTOR TYPE 1 MEMBER 1;
e1qv-A	5.4	4.7	135	1115	13	HUMAN:AF-Q8TCU5-F1	GLUTAMATE RECEPTOR IONOTROPIC, NMDA 3A;
ffen-A	5.4	12.7	114	923	8	HUMAN:AF-Q3SY69-F1	MITOCHONDRIAL 10-FORMYLTETRAHYDROFOLATE DEHYDROGE
e6oz-A	5.3	4.2	167	481	4	HUMAN:AF-Q9NUP7-F1	TRNA:M(4)X MODIFICATION ENZYME TRM13 HOMOLOG;
fam4-A	5.3	10	150	515	9	HUMAN:AF-Q96K12-F1	FATTY ACYL-COA REDUCTASE 2;
e8y7-A	5.3	6.7	150	458	9	HUMAN:AF-Q4AE62-F1	GLYCOSYLTRANSFERASE-LIKE DOMAIN-CONTAINING PROTEI
fdng-A	5.3	3.5	130	204	6	HUMAN:AF-Q96S19-F1	METHYLTRANSFERASE-LIKE 26;
ff48-A	5.3	3.8	122	483	7	HUMAN:AF-P52209-F1	6-PHOSPHOGLUCONATE DEHYDROGENASE, DECARBOXYLATING
e4zy-A	5.3	7.8	151	373	5	HUMAN:AF-Q9BV79-F1	ENOYL- REDUCTASE, MITOCHOND
e5z9-A	5.3	7.7	141	368	10	HUMAN:AF-P28332-F1	ALCOHOL DEHYDROGENASE 6;
e4b0-A	5.3	3.8	178	292	7	HUMAN:AF-P50135-F1	HISTAMINE N-METHYLTRANSFERASE;
e2g4-A	5.3	3.5	123	296	10	HUMAN:AF-Q96GD0-F1	PYRIDOXAL PHOSPHATE PHOSPHATASE;
e4us-A	5.3	7.2	146	330	10	HUMAN:AF-Q3SXM5-F1	INACTIVE HYDROXYSTEROID DEHYDROGENASE-LIKE PROTEI
e0tx-A	5.3	4.5	157	433	7	HUMAN:AF-P55345-F1	PROTEIN ARGININE N-METHYLTRANSFERASE 2;
e92t-A	5.3	7.5	140	374	9	HUMAN:AF-P11766-F1	ALCOHOL DEHYDROGENASE CLASS-3;
e8mv-A	5.3	3.7	126	205	8	HUMAN:AF-Q96AB3-F1	ISOCHORISMATASE DOMAIN-CONTAINING PROTEIN 2;
fb2p-A	5.2	3.6	142	305	8	HUMAN:AF-Q14232-F1	TRANSLATION INITIATION FACTOR EIF-2B SUBUNIT ALPH
ezag-A	5.2	8.5	149	339	12	HUMAN:AF-Q9Y394-F1	DEHYDROGENASE/REDUCTASE SDR FAMILY MEMBER 7;
feiw-A	5.2	4	152	387	10	HUMAN:AF-P37059-F1	17-BETA-HYDROXYSTEROID DEHYDROGENASE TYPE 2;
e1v0-A	5.2	3.6	131	266	8	HUMAN:AF-P15428-F1	15-HYDROXYPROSTAGLANDIN DEHYDROGENASE ;
e2dr-A	5.2	10.6	161	464	9	HUMAN:AF-Q9BT22-F1	CHITOBIOSYLDIPHOSPHODOLICHOL BETA-MANNOSYLTRANSFE
e1qr-A	5.2	3.2	112	228	12	HUMAN:AF-Q08623-F1	PSEUDOURIDINE-5'-PHOSPHATASE;
fbb5-A	5.2	4.3	153	582	7	HUMAN:AF-Q9NVN8-F1	GUANINE NUCLEOTIDE-BINDING PROTEIN-LIKE 3-LIKE PR
fgoo-A	5.2	7.9	131	310	5	HUMAN:AF-Q9NXA8-F1	NAD-DEPENDENT PROTEIN DEACYLASE SIRTUIN-5, MITOCH
e3dk-A	5.2	5.6	163	1589	10	HUMAN:AF-Q5K651-F1	STERILE ALPHA MOTIF DOMAIN-CONTAINING PROTEIN 9;
e160-A	5.2	12.7	130	689	12	HUMAN:AF-Q9NUB1-F1	ACETYL-COENZYME A SYNTHETASE 2-LIKE, MITOCHONDRIA
e4li-A	5.2	4.9	156	1233	7	HUMAN:AF-Q14957-F1	GLUTAMATE RECEPTOR IONOTROPIC, NMDA 2C;
fcoa-A	5.2	4	155	1584	9	HUMAN:AF-Q8IVG5-F1	STERILE ALPHA MOTIF DOMAIN-CONTAINING PROTEIN 9-L
ezai-A	5.2	10	144	407	10	HUMAN:AF-A6NJ78-F1	12S RRNA N4-METHYLCYTIDINE (M4C) METHYLTRANSFERAS
e7zy-A	5.2	4.9	139	332	9	HUMAN:AF-Q06136-F1	3-KETODIHYDROSPHINGOSINE REDUCTASE;
ffa7-A	5.2	13	132	672	10	HUMAN:AF-Q86V21-F1	ACETOACETYL-COA SYNTHETASE;
fgjg-A	5.2	17	128	829	12	HUMAN:AF-O60658-F1	HIGH AFFINITY CAMP-SPECIFIC AND IBMX-INSENSITIVE
fc6m-A	5.2	3.5	106	243	8	HUMAN:AF-Q5TBK1-F1	NEDD4-BINDING PROTEIN 2-LIKE 1;
e465-A	5.2	7.8	147	419	6	HUMAN:AF-Q9HCJ6-F1	SYNAPTIC VESICLE MEMBRANE PROTEIN VAT-1 HOMOLOG-L
fgi5-A	5.1	6	163	1009	10	HUMAN:AF-Q9ULK0-F1	GLUTAMATE RECEPTOR IONOTROPIC, DELTA-1;
ffet-A	5.1	11.3	125	643	13	HUMAN:AF-Q6P1M0-F1	LONG-CHAIN FATTY ACID TRANSPORT PROTEIN 4;
fg7x-A	5.1	3.7	148	319	7	HUMAN:AF-Q9BPW9-F1	DEHYDROGENASE/REDUCTASE SDR FAMILY MEMBER 9;
e3uo-A	5.1	6.1	133	956	11	HUMAN:AF-Q16099-F1	GLUTAMATE RECEPTOR IONOTROPIC, KAINATE 4;
e1nx-A	5.1	3.6	122	244	12	HUMAN:AF-Q7Z4W1-F1	L-XYLULOSE REDUCTASE;
fffa-A	5.1	8.7	169	643	5	HUMAN:AF-Q9NWL6-F1	ASPARAGINE SYNTHETASE DOMAIN-CONTAINING PROTEIN 1
e322-A	5.1	4.4	145	312	10	HUMAN:AF-Q53GQ0-F1	VERY-LONG-CHAIN 3-OXOACYL-COA REDUCTASE;
fgll-A	5.1	15.7	119	885	9	HUMAN:AF-O95263-F1	HIGH AFFINITY CAMP-SPECIFIC AND IBMX-INSENSITIVE
e94e-A	5.1	9.7	159	484	10	HUMAN:AF-P37287-F1	PHOSPHATIDYLINOSITOL N-ACETYLGLUCOSAMINYLTRANSFER
e2v8-A	5.1	3.7	135	300	8	HUMAN:AF-Q8NBQ5-F1	ESTRADIOL 17-BETA-DEHYDROGENASE 11;
fawj-A	5.1	4.2	111	204	5	HUMAN:AF-Q96CD2-F1	PHOSPHOPANTOTHENOYLCYSTEINE DECARBOXYLASE;
fcn7-A	5.1	4.7	166	879	8	HUMAN:AF-Q14832-F1	METABOTROPIC GLUTAMATE RECEPTOR 3;
e4ax-A	5.1	7.6	158	1500	8	HUMAN:AF-P31327-F1	CARBAMOYL-PHOSPHATE SYNTHASE , MITOCHOND
e3ci-A	5.1	6	154	300	7	HUMAN:AF-Q7Z5P4-F1	17-BETA-HYDROXYSTEROID DEHYDROGENASE 13;
eztk-A	5.1	6	137	314	8	HUMAN:AF-Q9Y6E7-F1	NAD-DEPENDENT PROTEIN LIPOAMIDASE SIRTUIN-4, MITO
e6y7-A	5.1	3.7	149	453	3	HUMAN:AF-Q9UJT1-F1	TUBULIN DELTA CHAIN;
ff6z-A	5.1	6.5	151	961	7	HUMAN:AF-Q9UBS5-F1	GAMMA-AMINOBUTYRIC ACID TYPE B RECEPTOR SUBUNIT 1
fgom-A	5.1	11.7	133	619	9	HUMAN:AF-Q9Y2P4-F1	LONG-CHAIN FATTY ACID TRANSPORT PROTEIN 6;
fd1k-A	5.1	10.3	118	543	7	HUMAN:AF-Q5D0E6-F1	DALR ANTICODON-BINDING DOMAIN-CONTAINING PROTEIN
e8rm-A	5.1	3.5	131	328	5	HUMAN:AF-O75771-F1	DNA REPAIR PROTEIN RAD51 HOMOLOG 4;
e945-A	5.1	11.3	133	382	12	HUMAN:AF-Q9UHK6-F1	ALPHA-METHYLACYL-COA RACEMASE;
fgep-A	5.1	12.7	113	902	9	HUMAN:AF-O75891-F1	CYTOSOLIC 10-FORMYLTETRAHYDROFOLATE DEHYDROGENASE
e9iu-A	5.1	4.4	154	608	8	HUMAN:AF-Q86X55-F1	HISTONE-ARGININE METHYLTRANSFERASE CARM1;
e7u0-A	5	4.5	127	322	9	HUMAN:AF-Q9H477-F1	RIBOKINASE;
fg32-A	5	3.3	119	417	11	HUMAN:AF-P00558-F1	PHOSPHOGLYCERATE KINASE 1;
ff3a-A	5	11.2	168	412	6	HUMAN:AF-P00966-F1	ARGININOSUCCINATE SYNTHASE;
e995-A	5	5.6	149	346	9	HUMAN:AF-Q8WVM0-F1	DIMETHYLADENOSINE TRANSFERASE 1, MITOCHONDRIAL;
e6ys-A	5	9.6	149	335	13	HUMAN:AF-Q16698-F1	2,4-DIENOYL-COA REDUCTASE [(3E)-ENOYL-COA-PRODUCI
e8qb-A	5	7.1	163	686	5	HUMAN:AF-O60294-F1	TRNA WYBUTOSINE-SYNTHESIZING PROTEIN 4;
e284-A	5	12.7	128	1010	8	HUMAN:AF-P22102-F1	TRIFUNCTIONAL PURINE BIOSYNTHETIC PROTEIN ADENOSI
ff3z-A	5	13.9	148	292	11	HUMAN:AF-P28845-F1	CORTICOSTEROID 11-BETA-DEHYDROGENASE ISOZYME 1;
e4w1-A	5	12.9	131	697	8	HUMAN:AF-Q9UKU0-F1	LONG-CHAIN-FATTY-ACID--COA LIGASE 6;
fgc8-A	5	3.5	109	1770	12	HUMAN:AF-Q86UW6-F1	NEDD4-BINDING PROTEIN 2;
e7xa-A	5	4.1	143	394	12	HUMAN:AF-Q9NR22-F1	PROTEIN ARGININE N-METHYLTRANSFERASE 8;
e55n-A	5	8.3	147	541	13	HUMAN:AF-P17342-F1	ATRIAL NATRIURETIC PEPTIDE RECEPTOR 3;
e81b-A	5	5.1	140	312	14	HUMAN:AF-Q96HP4-F1	OXIDOREDUCTASE NAD-BINDING DOMAIN-CONTAINING PROT
e5oz-A	5	13.1	133	686	7	HUMAN:AF-Q9H6R3-F1	ACYL-COA SYNTHETASE SHORT-CHAIN FAMILY MEMBER 3,
fgic-A	5	3.7	133	314	11	HUMAN:AF-Q14894-F1	KETIMINE REDUCTASE MU-CRYSTALLIN;
ez8g-A	5	3.9	118	421	8	HUMAN:AF-P09543-F1	2',3'-CYCLIC-NUCLEOTIDE 3'-PHOSPHODIESTERASE;
fbv6-A	5	8.6	145	477	6	HUMAN:AF-Q9Y2Z4-F1	TYROSINE--TRNA LIGASE, MITOCHONDRIAL;
e378-A	5	9.1	146	414	5	HUMAN:AF-Q9NZC7-F1	WW DOMAIN-CONTAINING OXIDOREDUCTASE;
fbx3-A	5	2.7	109	334	6	HUMAN:AF-P07195-F1	L-LACTATE DEHYDROGENASE B CHAIN;
fg3s-A	5	12.8	166	313	7	HUMAN:AF-Q9UNQ2-F1	PROBABLE DIMETHYLADENOSINE TRANSFERASE;
e2w3-A	4.9	8.4	127	320	9	HUMAN:AF-Q96C36-F1	PYRROLINE-5-CARBOXYLATE REDUCTASE 2;
fget-A	4.9	12.4	94	425	3	HUMAN:AF-P22234-F1	MULTIFUNCTIONAL PROTEIN ADE2;
ffej-A	4.9	3.2	116	230	9	HUMAN:AF-Q8IZJ6-F1	INACTIVE L-THREONINE 3-DEHYDROGENASE, MITOCHONDRI
e773-A	4.9	3.6	130	338	10	HUMAN:AF-Q9Y5R4-F1	MTRF1L RELEASE FACTOR GLUTAMINE METHYLTRANSFERASE
facl-A	4.9	5.9	161	1007	8	HUMAN:AF-O43424-F1	GLUTAMATE RECEPTOR IONOTROPIC, DELTA-2;
e7kz-A	4.9	10.9	139	310	7	HUMAN:AF-P37058-F1	TESTOSTERONE 17-BETA-DEHYDROGENASE 3;
fgsl-A	4.9	4	123	245	11	HUMAN:AF-Q9BUT1-F1	3-HYDROXYBUTYRATE DEHYDROGENASE TYPE 2;
e906-A	4.9	3.9	128	662	7	HUMAN:AF-P19113-F1	HISTIDINE DECARBOXYLASE;
fgqu-A	4.9	13.3	131	2527	7	HUMAN:AF-Q5S007-F1	LEUCINE-RICH REPEAT SERINE/THREONINE-PROTEIN KINA
ez4r-A	4.9	4	137	1882	6	HUMAN:AF-Q9ULI4-F1	KINESIN-LIKE PROTEIN KIF26A;
e4ix-A	4.9	9.4	153	941	5	HUMAN:AF-O75899-F1	GAMMA-AMINOBUTYRIC ACID TYPE B RECEPTOR SUBUNIT 2
e716-A	4.9	3.7	128	1400	9	HUMAN:AF-P12111-F2	COLLAGEN ALPHA-3(VI) CHAIN;
e4kx-A	4.9	8	136	291	10	HUMAN:AF-Q5JPI9-F1	EEF1A LYSINE METHYLTRANSFERASE 2;
fc6k-A	4.9	6.6	137	1464	6	HUMAN:AF-Q12879-F1	GLUTAMATE RECEPTOR IONOTROPIC, NMDA 2A;
e30o-A	4.9	9.5	132	532	8	HUMAN:AF-P19224-F1	UDP-GLUCURONOSYLTRANSFERASE 1-6;
ezrc-A	4.9	3.8	93	786	8	HUMAN:AF-Q8IYB8-F1	ATP-DEPENDENT RNA HELICASE SUPV3L1, MITOCHONDRIAL
e3lr-A	4.9	4.6	154	731	10	HUMAN:AF-Q13823-F1	NUCLEOLAR GTP-BINDING PROTEIN 2;
e1ai-A	4.9	20.9	168	718	8	HUMAN:AF-Q8NE18-F1	PUTATIVE METHYLTRANSFERASE NSUN7;
e4t6-A	4.9	4.3	131	260	11	HUMAN:AF-Q6UWP2-F1	DEHYDROGENASE/REDUCTASE SDR FAMILY MEMBER 11;
e2s2-A	4.9	3.8	119	314	13	HUMAN:AF-Q16836-F1	HYDROXYACYL-COENZYME A DEHYDROGENASE, MITOCHONDRI
e20m-A	4.9	5	153	341	7	HUMAN:AF-Q8IZV5-F1	RETINOL DEHYDROGENASE 10;
fbmr-A	4.9	4.1	125	298	9	HUMAN:AF-P50053-F1	KETOHEXOKINASE;
ezj2-A	4.9	5.5	140	341	11	HUMAN:AF-P56937-F1	3-KETO-STEROID REDUCTASE/17-BETA-HYDROXYSTEROID
e16m-A	4.9	4.6	160	625	7	HUMAN:AF-Q14397-F1	GLUCOKINASE REGULATORY PROTEIN;
e8cv-A	4.9	6.2	176	693	6	HUMAN:AF-P49915-F1	GMP SYNTHASE ;
ff6a-A	4.9	6.2	155	531	12	HUMAN:AF-O60678-F1	PROTEIN ARGININE N-METHYLTRANSFERASE 3;
e00e-A	4.9	4.9	144	329	6	HUMAN:AF-Q08257-F1	QUINONE OXIDOREDUCTASE;
facu-A	4.8	3.5	133	362	8	HUMAN:AF-P55263-F1	ADENOSINE KINASE;
fcsb-A	4.8	2.9	115	209	10	HUMAN:AF-Q9NRN9-F1	RRNA N6-ADENOSINE-METHYLTRANSFERASE METTL5;
fbta-A	4.8	3.9	157	441	10	HUMAN:AF-Q7L592-F1	PROTEIN ARGININE METHYLTRANSFERASE NDUFAF7, MITOC
fcr7-A	4.8	13.2	141	347	8	HUMAN:AF-Q8IW45-F1	ATP-DEPENDENT (S)-NAD(P)H-HYDRATE DEHYDRATASE;
e4g4-A	4.8	5.4	165	561	7	HUMAN:AF-P08243-F1	ASPARAGINE SYNTHETASE ;
e01d-A	4.8	3.4	143	451	4	HUMAN:AF-Q9H4B7-F1	TUBULIN BETA-1 CHAIN;
e409-A	4.8	3.9	131	317	9	HUMAN:AF-A0PJE2-F1	DEHYDROGENASE/REDUCTASE SDR FAMILY MEMBER 12;
e4ac-A	4.8	3.9	137	339	10	HUMAN:AF-Q06609-F1	DNA REPAIR PROTEIN RAD51 HOMOLOG 1;
ff0q-A	4.8	3.7	132	280	10	HUMAN:AF-O43543-F1	DNA REPAIR PROTEIN XRCC2;
fala-A	4.8	9.1	162	940	7	HUMAN:AF-Q7Z7M9-F1	POLYPEPTIDE N-ACETYLGALACTOSAMINYLTRANSFERASE 5;
e750-A	4.8	3.8	144	475	6	HUMAN:AF-Q9UJT0-F1	TUBULIN EPSILON CHAIN;
fadg-A	4.8	5.2	159	549	6	HUMAN:AF-Q9BVP2-F1	GUANINE NUCLEOTIDE-BINDING PROTEIN-LIKE 3;
e3cx-A	4.8	5.2	139	587	8	HUMAN:AF-Q8NFF5-F1	FAD SYNTHASE;
fgif-A	4.8	4.4	142	292	10	HUMAN:AF-Q9NUI1-F1	PEROXISOMAL 2,4-DIENOYL-COA REDUCTASE [(3E)-ENOYL
e2ac-A	4.8	5.1	159	852	13	HUMAN:AF-Q7RTX0-F1	TASTE RECEPTOR TYPE 1 MEMBER 3;
ezhr-A	4.8	11.2	130	579	8	HUMAN:AF-Q6NUN0-F1	ACYL-COENZYME A SYNTHETASE ACSM5, MITOCHONDRIAL;
e35s-A	4.8	3.9	132	310	7	HUMAN:AF-Q9H9Y4-F1	GPN-LOOP GTPASE 2;
e5jr-A	4.8	3.9	149	330	9	HUMAN:AF-Q8N5I4-F1	DEHYDROGENASE/REDUCTASE SDR FAMILY MEMBER ON CHRO
fa92-A	4.8	10	132	321	11	HUMAN:AF-A6NDG6-F1	GLYCEROL-3-PHOSPHATE PHOSPHATASE;
fbcq-A	4.8	4.6	136	689	13	HUMAN:AF-Q7L2J0-F1	7SK SNRNA METHYLPHOSPHATE CAPPING ENZYME;
fbdl-A	4.7	13.1	119	452	13	HUMAN:AF-P49411-F1	ELONGATION FACTOR TU, MITOCHONDRIAL;
e6of-A	4.7	9.9	145	515	13	HUMAN:AF-Q8WVX9-F1	FATTY ACYL-COA REDUCTASE 1;
fax8-A	4.7	15.1	125	281	9	HUMAN:AF-P0CG22-F1	PUTATIVE DEHYDROGENASE/REDUCTASE SDR FAMILY MEMBE
fciq-A	4.7	3.7	140	261	8	HUMAN:AF-P35270-F1	SEPIAPTERIN REDUCTASE;
ffyt-A	4.7	8.6	158	395	8	HUMAN:AF-Q92643-F1	GPI-ANCHOR TRANSAMIDASE;
fg65-A	4.7	4.2	142	797	8	HUMAN:AF-Q96PB1-F1	N-ACETYLNEURAMINATE 9-O-ACETYLTRANSFERASE;
fd9m-A	4.7	12.7	170	770	4	HUMAN:AF-Q8IYT2-F1	CAP-SPECIFIC MRNA (NUCLEOSIDE-2'-O-)-METHYLTRANSF
e3sy-A	4.7	3.6	114	311	6	HUMAN:AF-Q9HAB8-F1	PHOSPHOPANTOTHENATE--CYSTEINE LIGASE;
e017-A	4.7	11.9	152	523	9	HUMAN:AF-Q6NUS8-F1	UDP-GLUCURONOSYLTRANSFERASE 3A1;
e3ju-A	4.7	4.6	115	244	7	HUMAN:AF-P09417-F1	DIHYDROPTERIDINE REDUCTASE;
e4t8-A	4.7	4.9	141	591	6	HUMAN:AF-P17812-F1	CTP SYNTHASE 1;
ezt8-A	4.7	4.4	140	584	10	HUMAN:AF-P23368-F1	NAD-DEPENDENT MALIC ENZYME, MITOCHONDRIAL;
e590-A	4.7	5.2	162	334	5	HUMAN:AF-Q9BT17-F1	MITOCHONDRIAL RIBOSOME-ASSOCIATED GTPASE 1;
fcre-A	4.7	8.3	152	1336	8	HUMAN:AF-O15399-F1	GLUTAMATE RECEPTOR IONOTROPIC, NMDA 2D;
ffm7-A	4.7	7.2	134	332	5	HUMAN:AF-Q53FA7-F1	QUINONE OXIDOREDUCTASE PIG3;
e2ve-A	4.7	9.5	153	1043	8	HUMAN:AF-O60391-F1	GLUTAMATE RECEPTOR IONOTROPIC, NMDA 3B;
feov-A	4.7	4	125	330	9	HUMAN:AF-P0C5J1-F1	PUTATIVE PROTEIN N-METHYLTRANSFERASE FAM86B2;
ffwt-A	4.7	3.9	138	340	9	HUMAN:AF-Q14565-F1	MEIOTIC RECOMBINATION PROTEIN DMC1/LIM15 HOMOLOG;
e8dr-A	4.7	14.9	168	509	10	HUMAN:AF-Q32P41-F1	TRNA (GUANINE(37)-N1)-METHYLTRANSFERASE;
e96k-A	4.7	5.7	121	480	8	HUMAN:AF-Q6P461-F1	ACYL-COENZYME A SYNTHETASE ACSM6, MITOCHONDRIAL;
e9o2-A	4.7	3.6	109	261	8	HUMAN:AF-Q9UHY7-F1	ENOLASE-PHOSPHATASE E1;
e5ze-A	4.6	13.2	160	377	7	HUMAN:AF-Q6UX07-F1	DEHYDROGENASE/REDUCTASE SDR FAMILY MEMBER 13;
e083-A	4.6	9.9	104	249	13	HUMAN:AF-Q8WV92-F1	MIT DOMAIN-CONTAINING PROTEIN 1;
e3ft-A	4.6	6	134	396	8	HUMAN:AF-Q8WWV3-F1	RETICULON-4-INTERACTING PROTEIN 1, MITOCHONDRIAL;
e69b-A	4.6	13.7	128	430	8	HUMAN:AF-Q8IV20-F1	PURINE NUCLEOSIDE PHOSPHORYLASE LACC1;
e2nw-A	4.6	3.5	145	313	8	HUMAN:AF-Q8NEX9-F1	SHORT-CHAIN DEHYDROGENASE/REDUCTASE FAMILY 9C MEM
e2d6-A	4.6	4.1	142	289	5	HUMAN:AF-P46926-F1	GLUCOSAMINE-6-PHOSPHATE ISOMERASE 1;
e5uv-A	4.6	7.8	141	422	10	HUMAN:AF-A6NKP2-F1	PUTATIVE SHORT-CHAIN DEHYDROGENASE/REDUCTASE FAMI
fe9z-A	4.6	9.5	135	660	9	HUMAN:AF-P54136-F1	ARGININE--TRNA LIGASE, CYTOPLASMIC;
ez4b-A	4.6	3.8	140	384	9	HUMAN:AF-O15315-F1	DNA REPAIR PROTEIN RAD51 HOMOLOG 2;
e19q-A	4.6	11	148	617	5	HUMAN:AF-Q9H267-F1	VACUOLAR PROTEIN SORTING-ASSOCIATED PROTEIN 33B;
fdck-A	4.6	20.6	139	656	9	HUMAN:AF-P42898-F1	METHYLENETETRAHYDROFOLATE REDUCTASE;
e8ri-A	4.6	7.7	118	425	9	HUMAN:AF-Q9NX45-F1	SPERMATOGENESIS- AND OOGENESIS-SPECIFIC BASIC HEL
e92r-A	4.6	6.8	158	292	4	HUMAN:AF-Q7Z5W3-F1	RNA 5'-MONOPHOSPHATE METHYLTRANSFERASE;
e5y6-A	4.6	7.6	145	559	8	HUMAN:AF-Q10472-F1	POLYPEPTIDE N-ACETYLGALACTOSAMINYLTRANSFERASE 1;
ezce-A	4.6	3.4	114	248	16	HUMAN:AF-Q8TBE9-F1	N-ACYLNEURAMINATE-9-PHOSPHATASE;
e5s7-A	4.6	13.4	130	1150	12	HUMAN:AF-Q9UHW9-F1	SOLUTE CARRIER FAMILY 12 MEMBER 6;
e3nw-A	4.6	7.6	131	723	18	HUMAN:AF-Q96M32-F1	ADENYLATE KINASE 7;
e6ft-A	4.6	9.5	133	593	7	HUMAN:AF-Q96GW9-F1	METHIONINE--TRNA LIGASE, MITOCHONDRIAL;
e6pu-A	4.6	12.6	134	331	10	HUMAN:AF-Q8NBN7-F1	RETINOL DEHYDROGENASE 13;
e4d9-A	4.6	11.5	139	577	10	HUMAN:AF-Q08AH3-F1	ACYL-COENZYME A SYNTHETASE ACSM2A, MITOCHONDRIAL;
e0au-A	4.6	11.3	128	577	9	HUMAN:AF-Q08AH1-F1	ACYL-COENZYME A SYNTHETASE ACSM1, MITOCHONDRIAL;
fc14-A	4.6	3.4	107	259	5	HUMAN:AF-Q9H0R4-F1	HALOACID DEHALOGENASE-LIKE HYDROLASE DOMAIN-CONTA
e4qw-A	4.6	4.1	132	180	9	HUMAN:AF-P07741-F1	ADENINE PHOSPHORIBOSYLTRANSFERASE;
e60n-A	4.6	7.9	148	336	12	HUMAN:AF-Q9HBH5-F1	RETINOL DEHYDROGENASE 14;
ffl8-A	4.6	3.6	133	346	8	HUMAN:AF-O43542-F1	DNA REPAIR PROTEIN XRCC3;
fgg1-A	4.6	7	146	377	7	HUMAN:AF-Q8N4Q0-F1	PROSTAGLANDIN REDUCTASE 3;
e3g6-A	4.6	5.7	145	539	6	HUMAN:AF-P49419-F1	ALPHA-AMINOADIPIC SEMIALDEHYDE DEHYDROGENASE;
e5o9-A	4.5	3.9	143	311	6	HUMAN:AF-Q9NYR8-F1	RETINOL DEHYDROGENASE 8;
e333-A	4.5	6.2	128	312	8	HUMAN:AF-O00764-F1	PYRIDOXAL KINASE;
e6ef-A	4.5	5.7	129	214	12	HUMAN:AF-Q8WVE0-F1	EEF1A LYSINE METHYLTRANSFERASE 1;
e2pb-A	4.5	3.8	120	237	8	HUMAN:AF-Q8N4T8-F1	CARBONYL REDUCTASE FAMILY MEMBER 4;
fadx-A	4.5	8.1	128	309	8	HUMAN:AF-Q96BW1-F1	URACIL PHOSPHORIBOSYLTRANSFERASE HOMOLOG;
fekw-A	4.5	4.8	166	603	8	HUMAN:AF-Q8N6Q8-F1	METHYLTRANSFERASE-LIKE PROTEIN 25;
fcnh-A	4.5	4.1	135	1484	7	HUMAN:AF-Q13224-F1	GLUTAMATE RECEPTOR IONOTROPIC, NMDA 2B;
e4vn-A	4.5	7.4	129	318	16	HUMAN:AF-Q8TC12-F1	RETINOL DEHYDROGENASE 11;
fax3-A	4.5	4.4	107	936	9	HUMAN:AF-O15457-F1	MUTS PROTEIN HOMOLOG 4;
e6li-A	4.5	3.8	126	442	6	HUMAN:AF-Q49AR2-F1	UPF0489 PROTEIN C5ORF22;
fbc5-A	4.5	5.3	120	639	6	HUMAN:AF-O95677-F1	EYES ABSENT HOMOLOG 4;
e8c0-A	4.5	4.4	153	658	5	HUMAN:AF-Q9H089-F1	LARGE SUBUNIT GTPASE 1 HOMOLOG;
e55w-A	4.5	11.3	141	445	6	HUMAN:AF-Q9HAC7-F1	SUCCINATE--HYDROXYMETHYLGLUTARATE COA-TRANSFERASE
fdjr-A	4.5	3.8	147	317	10	HUMAN:AF-O14756-F1	17-BETA-HYDROXYSTEROID DEHYDROGENASE TYPE 6;
e6jw-A	4.5	8	151	334	3	HUMAN:AF-Q9UIC8-F1	LEUCINE CARBOXYL METHYLTRANSFERASE 1;
e4tm-A	4.5	8.2	128	701	10	HUMAN:AF-Q9NR19-F1	ACETYL-COENZYME A SYNTHETASE, CYTOPLASMIC;
fd68-A	4.5	7.1	145	429	7	HUMAN:AF-Q8NBX0-F1	SACCHAROPINE DEHYDROGENASE-LIKE OXIDOREDUCTASE;
e4mg-A	4.5	3.4	108	562	7	HUMAN:AF-O15270-F1	SERINE PALMITOYLTRANSFERASE 2;
ff8y-A	4.5	3.5	127	348	9	HUMAN:AF-Q8IV42-F1	L-SERYL-TRNA(SEC) KINASE;
e2zy-A	4.5	3.8	127	261	6	HUMAN:AF-Q92506-F1	ESTRADIOL 17-BETA-DEHYDROGENASE 8;
fe0b-A	4.5	9.4	136	299	10	HUMAN:AF-Q9HBL8-F1	NMRA-LIKE FAMILY DOMAIN-CONTAINING PROTEIN 1;
ffnq-A	4.5	12.8	111	501	12	HUMAN:AF-P00352-F1	RETINAL DEHYDROGENASE 1;
e8ta-A	4.5	3.5	111	512	7	HUMAN:AF-P47895-F1	ALDEHYDE DEHYDROGENASE FAMILY 1 MEMBER A3;
e2xw-A	4.4	4.9	145	343	9	HUMAN:AF-Q02338-F1	D-BETA-HYDROXYBUTYRATE DEHYDROGENASE, MITOCHONDRI
e5y5-A	4.4	4.1	146	1047	7	HUMAN:AF-P20594-F1	ATRIAL NATRIURETIC PEPTIDE RECEPTOR 2;
ff45-A	4.4	5.2	161	926	11	HUMAN:AF-Q9UDR5-F1	ALPHA-AMINOADIPIC SEMIALDEHYDE SYNTHASE, MITOCHON
e59h-A	4.4	8.1	136	477	8	HUMAN:AF-Q9BVS5-F1	TRNA (ADENINE(58)-N(1))-METHYLTRANSFERASE, MITOCH
fdih-A	4.4	4	134	244	7	HUMAN:AF-Q6UX53-F1	METHYLTRANSFERASE-LIKE PROTEIN 7B;
e7e8-A	4.4	8.4	145	1061	10	HUMAN:AF-P16066-F1	ATRIAL NATRIURETIC PEPTIDE RECEPTOR 1;
e14m-A	4.4	9.3	165	418	9	HUMAN:AF-Q6YN16-F1	HYDROXYSTEROID DEHYDROGENASE-LIKE PROTEIN 2;
e27h-A	4.4	17.8	133	241	6	HUMAN:AF-Q9H853-F1	PUTATIVE TUBULIN-LIKE PROTEIN ALPHA-4B;
fer9-A	4.4	3.4	110	251	9	HUMAN:AF-Q9BSH5-F1	HALOACID DEHALOGENASE-LIKE HYDROLASE DOMAIN-CONTA
e5ee-A	4.4	12.3	156	1086	10	HUMAN:AF-Q13423-F1	NAD(P) TRANSHYDROGENASE, MITOCHONDRIAL;
e3n5-A	4.4	6.1	125	741	6	HUMAN:AF-Q09328-F1	ALPHA-1,6-MANNOSYLGLYCOPROTEIN 6-BETA-N-
e9se-A	4.4	11.4	130	620	5	HUMAN:AF-O14975-F1	VERY LONG-CHAIN ACYL-COA SYNTHETASE;
e5rd-A	4.4	12.5	128	1139	13	HUMAN:AF-Q9H2X9-F1	SOLUTE CARRIER FAMILY 12 MEMBER 5;
fcmz-A	4.4	9.4	139	747	6	HUMAN:AF-Q96EB6-F1	NAD-DEPENDENT PROTEIN DEACETYLASE SIRTUIN-1;
fcnk-A	4.4	3.4	137	318	10	HUMAN:AF-Q92781-F1	RETINOL DEHYDROGENASE 5;
e9ie-A	4.4	3.7	127	418	13	HUMAN:AF-Q8IVH4-F1	METHYLMALONIC ACIDURIA TYPE A PROTEIN, MITOCHONDR
fgd2-A	4.4	4.3	149	906	11	HUMAN:AF-P42261-F1	GLUTAMATE RECEPTOR 1;
e10b-A	4.4	19.1	118	1059	6	HUMAN:AF-Q6JQN1-F1	ACYL-COA DEHYDROGENASE FAMILY MEMBER 10;
ffev-A	4.4	4.5	157	1078	5	HUMAN:AF-P41180-F1	EXTRACELLULAR CALCIUM-SENSING RECEPTOR;
e6ct-A	4.3	3	111	214	5	HUMAN:AF-Q9Y5N5-F1	METHYLTRANSFERASE N6AMT1;
e4ps-A	4.3	5.6	114	882	11	HUMAN:AF-Q7Z3Z3-F1	PIWI-LIKE PROTEIN 3;
fgdo-A	4.3	13.2	132	463	14	HUMAN:AF-Q05639-F1	ELONGATION FACTOR 1-ALPHA 2;
e5al-A	4.3	3.3	119	277	7	HUMAN:AF-P16152-F1	CARBONYL REDUCTASE 1;
e57o-A	4.3	11.6	131	684	8	HUMAN:AF-Q9Y450-F1	HBS1-LIKE PROTEIN;
e6st-A	4.3	13.3	149	448	9	HUMAN:AF-Q53H54-F1	TRNA WYBUTOSINE-SYNTHESIZING PROTEIN 2 HOMOLOG;
e51c-A	4.3	7.1	152	1101	7	HUMAN:AF-P53396-F1	ATP-CITRATE SYNTHASE;
e5zw-A	4.3	4.4	153	475	7	HUMAN:AF-Q96FB5-F1	PROTEIN RRNAD1;
e6el-A	4.3	11.4	144	558	9	HUMAN:AF-Q9NPH2-F1	INOSITOL-3-PHOSPHATE SYNTHASE 1;
e70s-A	4.3	12.9	138	723	15	HUMAN:AF-Q08426-F1	PEROXISOMAL BIFUNCTIONAL ENZYME;
fffr-A	4.3	4.5	164	1194	5	HUMAN:AF-Q13255-F1	METABOTROPIC GLUTAMATE RECEPTOR 1;
e4zr-A	4.3	4	128	594	5	HUMAN:AF-Q99259-F1	GLUTAMATE DECARBOXYLASE 1;
e5it-A	4.3	3.9	127	521	8	HUMAN:AF-Q6ZQY3-F1	ACIDIC AMINO ACID DECARBOXYLASE GADL1;
e7ys-A	4.3	13.8	128	280	9	HUMAN:AF-Q13268-F1	DEHYDROGENASE/REDUCTASE SDR FAMILY MEMBER 2, MITO
fdem-A	4.3	3.6	104	260	11	HUMAN:AF-O60762-F1	DOLICHOL-PHOSPHATE MANNOSYLTRANSFERASE SUBUNIT 1;
ffmh-A	4.3	12	164	736	9	HUMAN:AF-P51659-F1	PEROXISOMAL MULTIFUNCTIONAL ENZYME TYPE 2;
fg5k-A	4.3	4.6	147	788	5	HUMAN:AF-Q6P996-F1	PYRIDOXAL-DEPENDENT DECARBOXYLASE DOMAIN-CONTAINI
e4zu-A	4.3	8.9	144	568	9	HUMAN:AF-Q4AC99-F1	PROBABLE INACTIVE 1-AMINOCYCLOPROPANE-1-CARBOXYLA
e0bb-A	4.3	3.6	112	225	6	HUMAN:AF-P78330-F1	PHOSPHOSERINE PHOSPHATASE;
e490-A	4.3	3.5	136	218	10	HUMAN:AF-P00492-F1	HYPOXANTHINE-GUANINE PHOSPHORIBOSYLTRANSFERASE;
e645-A	4.3	8.2	142	423	8	HUMAN:AF-Q9BXW7-F1	HALOACID DEHALOGENASE-LIKE HYDROLASE DOMAIN-CONTA
fao3-A	4.3	15.6	100	570	4	HUMAN:AF-Q9NPH3-F1	INTERLEUKIN-1 RECEPTOR ACCESSORY PROTEIN;
e7ua-A	4.3	4.5	154	515	7	HUMAN:AF-Q2VPK5-F1	CYTOPLASMIC TRNA 2-THIOLATION PROTEIN 2;
fg3y-A	4.3	3.5	141	225	11	HUMAN:AF-Q9NRG1-F1	PHOSPHORIBOSYLTRANSFERASE DOMAIN-CONTAINING PROTE
ffix-A	4.3	4.4	149	607	10	HUMAN:AF-P36915-F1	GUANINE NUCLEOTIDE-BINDING PROTEIN-LIKE 1;
e98h-A	4.3	3.6	123	471	9	HUMAN:AF-P16118-F1	6-PHOSPHOFRUCTO-2-KINASE/FRUCTOSE-2,6-BISPHOSPHAT
fbdi-A	4.3	12	149	875	7	HUMAN:AF-Q13206-F1	PROBABLE ATP-DEPENDENT RNA HELICASE DDX10;
e99v-A	4.3	15.7	118	518	10	HUMAN:AF-O94788-F1	RETINAL DEHYDROGENASE 2;
ezg6-A	4.3	17.3	127	517	9	HUMAN:AF-P30837-F1	ALDEHYDE DEHYDROGENASE X, MITOCHONDRIAL;
e77g-A	4.2	5.2	143	393	7	HUMAN:AF-Q99536-F1	SYNAPTIC VESICLE MEMBRANE PROTEIN VAT-1 HOMOLOG;
fbrj-A	4.2	14.5	151	520	7	HUMAN:AF-Q9H857-F1	5'-NUCLEOTIDASE DOMAIN-CONTAINING PROTEIN 2;
e52a-A	4.2	8.7	115	973	8	HUMAN:AF-Q8TC59-F1	PIWI-LIKE PROTEIN 2;
fc5v-A	4.2	4.9	150	429	7	HUMAN:AF-Q96P11-F1	28S RRNA (CYTOSINE-C(5))-METHYLTRANSFERASE;
fah5-A	4.2	3.3	111	296	6	HUMAN:AF-P53004-F1	BILIVERDIN REDUCTASE A;
e2vu-A	4.2	3.3	118	270	12	HUMAN:AF-Q9BPX1-F1	17-BETA-HYDROXYSTEROID DEHYDROGENASE 14;
fblf-A	4.2	11.3	129	319	6	HUMAN:AF-Q9Y2S2-F1	LAMBDA-CRYSTALLIN HOMOLOG;
fcv6-A	4.2	3.3	103	274	12	HUMAN:AF-Q53H96-F1	PYRROLINE-5-CARBOXYLATE REDUCTASE 3;
ffbj-A	4.2	4.3	143	640	5	HUMAN:AF-P13196-F1	5-AMINOLEVULINATE SYNTHASE, NONSPECIFIC, MITOCHON
fgpb-A	4.2	4.2	109	231	6	HUMAN:AF-P16083-F1	RIBOSYLDIHYDRONICOTINAMIDE DEHYDROGENASE [QUINONE
e5eu-A	4.2	14.8	141	698	9	HUMAN:AF-P33121-F1	LONG-CHAIN-FATTY-ACID--COA LIGASE 1;
fbh0-A	4.2	4.5	126	720	8	HUMAN:AF-O95573-F1	LONG-CHAIN-FATTY-ACID--COA LIGASE 3;
e2gx-A	4.2	20.1	122	329	7	HUMAN:AF-Q96L58-F1	BETA-1,3-GALACTOSYLTRANSFERASE 6;
e45x-A	4.2	14.9	118	1330	6	HUMAN:AF-Q7Z494-F1	NEPHROCYSTIN-3;
e83g-A	4.2	9.5	141	354	9	HUMAN:AF-P78540-F1	ARGINASE-2, MITOCHONDRIAL;
e5ms-A	4.2	7.7	142	322	8	HUMAN:AF-P05089-F1	ARGINASE-1;
fbtx-A	4.2	3.8	115	298	10	HUMAN:AF-P36542-F1	ATP SYNTHASE SUBUNIT GAMMA, MITOCHONDRIAL;
e1dg-A	4.2	6.8	167	471	6	HUMAN:AF-P23381-F1	TRYPTOPHAN--TRNA LIGASE, CYTOPLASMIC;
fbg7-A	4.2	4.4	104	825	7	HUMAN:AF-Q00839-F1	HETEROGENEOUS NUCLEAR RIBONUCLEOPROTEIN U;
fdlr-A	4.2	7.1	134	340	10	HUMAN:AF-Q9H649-F1	TRNA (CYTOSINE(34)-C(5))-METHYLTRANSFERASE, MITOC
fek1-A	4.2	12.6	118	453	9	HUMAN:AF-P30838-F1	ALDEHYDE DEHYDROGENASE, DIMERIC NADP-PREFERRING;
e3kx-A	4.2	4	133	376	5	HUMAN:AF-O43502-F1	DNA REPAIR PROTEIN RAD51 HOMOLOG 3;
ezkw-A	4.2	3.9	142	1108	6	HUMAN:AF-P51841-F1	RETINAL GUANYLYL CYCLASE 2;
fb7a-A	4.2	3.3	113	241	9	HUMAN:AF-Q8TCD6-F1	PYRIDOXAL PHOSPHATE PHOSPHATASE PHOSPHO2;
ezd9-A	4.2	11.5	122	611	8	HUMAN:AF-O94955-F1	RHO-RELATED BTB DOMAIN-CONTAINING PROTEIN 3;
fap9-A	4.2	3.6	129	684	7	HUMAN:AF-Q96RR1-F1	TWINKLE PROTEIN, MITOCHONDRIAL;
e6be-A	4.2	3.3	116	548	13	HUMAN:AF-Q9NWZ5-F1	URIDINE-CYTIDINE KINASE-LIKE 1;
e8j4-A	4.2	3.2	112	267	10	HUMAN:AF-Q8TCT1-F1	PHOSPHOETHANOLAMINE/PHOSPHOCHOLINE PHOSPHATASE;
fb15-A	4.2	7.4	138	748	5	HUMAN:AF-P49589-F1	CYSTEINE--TRNA LIGASE, CYTOPLASMIC;
e94q-A	4.2	7.8	151	377	9	HUMAN:AF-Q16795-F1	NADH DEHYDROGENASE 1 ALPHA SUBCOMPLE
e1vj-A	4.1	15.5	154	836	8	HUMAN:AF-Q5HYM0-F1	PROBABLE RIBONUCLEASE ZC3H12B;
e7qc-A	4.1	4.5	163	835	8	HUMAN:AF-Q8N1G2-F1	CAP-SPECIFIC MRNA (NUCLEOSIDE-2'-O-)-METHYLTRANSF
fber-A	4.1	4.4	90	711	7	HUMAN:AF-Q9UBD5-F1	ORIGIN RECOGNITION COMPLEX SUBUNIT 3;
fdno-A	4.1	4.6	145	900	7	HUMAN:AF-P56192-F1	METHIONINE--TRNA LIGASE, CYTOPLASMIC;
e79f-A	4.1	19.9	125	1099	10	HUMAN:AF-Q13621-F1	SOLUTE CARRIER FAMILY 12 MEMBER 1;
e49w-A	4.1	3.8	118	646	5	HUMAN:AF-Q96FN5-F1	KINESIN-LIKE PROTEIN KIF12;
e8os-A	4.1	12.8	142	666	6	HUMAN:AF-Q5FVE4-F1	LONG-CHAIN-FATTY-ACID--COA LIGASE ACSBG2;
fgty-A	4.1	3.7	110	199	12	HUMAN:AF-Q9NWW6-F1	NICOTINAMIDE RIBOSIDE KINASE 1;
ezqd-A	4.1	5.4	97	223	7	HUMAN:AF-Q96AX2-F1	RAS-RELATED PROTEIN RAB-37;
fewe-A	4.1	15.2	146	683	7	HUMAN:AF-Q9ULC5-F1	LONG-CHAIN-FATTY-ACID--COA LIGASE 5;
e7ho-A	4.1	16	125	669	13	HUMAN:AF-Q969S8-F1	POLYAMINE DEACETYLASE HDAC10;
fbbo-A	4.1	9.5	156	578	10	HUMAN:AF-Q8N4A0-F1	POLYPEPTIDE N-ACETYLGALACTOSAMINYLTRANSFERASE 4;
e9wm-A	4.1	9.5	125	408	10	HUMAN:AF-O14556-F1	GLYCERALDEHYDE-3-PHOSPHATE DEHYDROGENASE, TESTIS-
e3on-A	4.1	7.9	127	389	6	HUMAN:AF-Q8IXJ6-F1	NAD-DEPENDENT PROTEIN DEACETYLASE SIRTUIN-2;
e3aw-A	4.1	4.5	147	764	12	HUMAN:AF-P00751-F1	COMPLEMENT FACTOR B;
e6o6-A	4.1	3.9	127	1400	9	HUMAN:AF-Q9P2P6-F1	STAR-RELATED LIPID TRANSFER PROTEIN 9;
e4xq-A	4.1	4.2	126	263	10	HUMAN:AF-O95050-F1	INDOLETHYLAMINE N-METHYLTRANSFERASE;
fd31-A	4.1	13.1	152	1211	8	HUMAN:AF-Q9BXT6-F1	RNA HELICASE MOV10L1;
e2p6-A	4.1	7.9	144	501	6	HUMAN:AF-Q96QU6-F1	1-AMINOCYCLOPROPANE-1-CARBOXYLATE SYNTHASE-LIKE P
fdrt-A	4.1	15.9	130	517	9	HUMAN:AF-P05091-F1	ALDEHYDE DEHYDROGENASE, MITOCHONDRIAL;
e629-A	4	12.8	139	463	7	HUMAN:AF-Q9P2R7-F1	SUCCINATE--COA LIGASE SUBUNIT BETA,
e8wv-A	4	6.7	101	805	8	HUMAN:AF-Q6ZUJ8-F1	PHOSPHOINOSITIDE 3-KINASE ADAPTER PROTEIN 1;
e4xb-A	4	11.1	168	847	11	HUMAN:AF-P06737-F1	GLYCOGEN PHOSPHORYLASE, LIVER FORM;
e9hz-A	4	4.5	133	455	7	HUMAN:AF-Q9H0S4-F1	PROBABLE ATP-DEPENDENT RNA HELICASE DDX47;
fcq4-A	4	7.3	163	476	7	HUMAN:AF-O43148-F1	MRNA CAP GUANINE-N7 METHYLTRANSFERASE;
fe3k-A	4	4.8	151	504	9	HUMAN:AF-Q96GJ1-F1	TRNA (URACIL(54)-C(5))-METHYLTRANSFERASE HOMOLOG;
e5ei-A	4	3.6	125	223	10	HUMAN:AF-Q9BV86-F1	N-TERMINAL XAA-PRO-LYS N-METHYLTRANSFERASE 1;
e6kn-A	4	5.3	128	916	9	HUMAN:AF-Q92889-F1	DNA REPAIR ENDONUCLEASE XPF;
fg4y-A	4	5.7	136	240	11	HUMAN:AF-A8MUP2-F1	CITRATE SYNTHASE-LYSINE N-METHYLTRANSFERASE CSKMT
fd0a-A	4	6.2	118	963	7	HUMAN:AF-Q15020-F1	SQUAMOUS CELL CARCINOMA ANTIGEN RECOGNIZED BY T-C
fcac-A	4	8.9	127	851	9	HUMAN:AF-Q9BQK8-F1	PHOSPHATIDATE PHOSPHATASE LPIN3;
e28x-A	4	7	134	846	6	HUMAN:AF-Q9UQ84-F1	EXONUCLEASE 1;
fgtt-A	4	4.1	114	743	18	HUMAN:AF-Q8IYQ7-F1	THREONINE SYNTHASE-LIKE 1;
e84h-A	4	3.9	123	505	6	HUMAN:AF-O60825-F1	6-PHOSPHOFRUCTO-2-KINASE/FRUCTOSE-2,6-BISPHOSPHAT
e07l-A	4	4.1	154	1020	12	HUMAN:AF-P23378-F1	GLYCINE DEHYDROGENASE (DECARBOXYLATING), MITOCHON
e5sx-A	4	3.3	98	285	9	HUMAN:AF-Q9H2P9-F1	DIPHTHINE METHYL ESTER SYNTHASE;
e0g7-A	4	3.7	111	552	5	HUMAN:AF-Q9NUV7-F1	SERINE PALMITOYLTRANSFERASE 3;
e7ml-A	4	3.5	115	223	9	HUMAN:AF-P27144-F1	ADENYLATE KINASE 4, MITOCHONDRIAL;
e4zq-A	4	6.5	142	1356	7	HUMAN:AF-Q12767-F1	TRANSMEMBRANE PROTEIN 94;
fgwu-A	4	3.6	121	218	12	HUMAN:AF-Q8WXB1-F1	PROTEIN N-LYSINE METHYLTRANSFERASE METTL21A;
ezo7-A	3.9	4	118	568	8	HUMAN:AF-O95470-F1	SPHINGOSINE-1-PHOSPHATE LYASE 1;
fdcg-A	3.9	8.1	129	896	9	HUMAN:AF-Q92539-F1	PHOSPHATIDATE PHOSPHATASE LPIN2;
e3pl-A	3.9	15.2	143	561	8	HUMAN:AF-P49902-F1	CYTOSOLIC PURINE 5'-NUCLEOTIDASE;
fa8d-A	3.9	14.8	117	221	3	HUMAN:AF-P58753-F1	TOLL/INTERLEUKIN-1 RECEPTOR DOMAIN-CONTAINING ADA
ffqf-A	3.9	4.2	122	264	7	HUMAN:AF-Q5VZV1-F1	PROTEIN-LYSINE METHYLTRANSFERASE METTL21C;
fbex-A	3.9	4.6	137	523	9	HUMAN:AF-Q8IVS8-F1	GLYCERATE KINASE;
fgpa-A	3.9	4.7	139	796	9	HUMAN:AF-Q96GQ7-F1	PROBABLE ATP-DEPENDENT RNA HELICASE DDX27;
e6gb-A	3.9	23.1	138	1313	11	HUMAN:AF-Q6ZN16-F1	MITOGEN-ACTIVATED PROTEIN KINASE KINASE KINASE 15
fgug-A	3.9	5.4	132	1400	5	HUMAN:AF-Q99715-F9	COLLAGEN ALPHA-1(XII) CHAIN;
feza-A	3.9	2.8	91	175	18	HUMAN:AF-P62330-F1	ADP-RIBOSYLATION FACTOR 6;
ezh2-A	3.9	13.7	100	176	9	HUMAN:AF-Q86V88-F1	MAGNESIUM-DEPENDENT PHOSPHATASE 1;
e3zc-A	3.9	11.4	119	346	8	HUMAN:AF-P53597-F1	SUCCINATE--COA LIGASE SUBUNIT A
e2qm-A	3.9	9.6	160	598	9	HUMAN:AF-Q6IS24-F1	POLYPEPTIDE N-ACETYLGALACTOSAMINYLTRANSFERASE 17;
e5vo-A	3.9	6.8	134	404	6	HUMAN:AF-Q9GZZ9-F1	UBIQUITIN-LIKE MODIFIER-ACTIVATING ENZYME 5;
fev5-A	3.9	3.7	124	520	6	HUMAN:AF-Q16875-F1	6-PHOSPHOFRUCTO-2-KINASE/FRUCTOSE-2,6-BISPHOSPHAT
fbg1-A	3.9	3.7	89	553	8	HUMAN:AF-Q49A26-F1	PUTATIVE OXIDOREDUCTASE GLYR1;
fa7o-A	3.9	4.7	103	785	9	HUMAN:AF-Q8NDB2-F1	B-CELL SCAFFOLD PROTEIN WITH ANKYRIN REPEATS;
fgkl-A	3.9	11.7	134	1465	13	HUMAN:AF-P35670-F1	COPPER-TRANSPORTING ATPASE 2;
e5xv-A	3.9	10.6	142	820	11	HUMAN:AF-Q9BUQ8-F1	PROBABLE ATP-DEPENDENT RNA HELICASE DDX23;
fc1m-A	3.9	24.3	108	410	8	HUMAN:AF-Q6IA17-F1	SINGLE IG IL-1-RELATED RECEPTOR;
ez2d-A	3.9	7.1	140	890	6	HUMAN:AF-Q06033-F1	INTER-ALPHA-TRYPSIN INHIBITOR HEAVY CHAIN H3;
ff8w-A	3.9	8.5	127	1125	8	HUMAN:AF-Q2UY09-F1	COLLAGEN ALPHA-1(XXVIII) CHAIN;
e4n0-A	3.9	5.7	132	246	11	HUMAN:AF-Q9UI43-F1	RRNA METHYLTRANSFERASE 2, MITOCHONDRIAL;
e47p-A	3.9	3.8	137	824	6	HUMAN:AF-Q9UHI6-F1	PROBABLE ATP-DEPENDENT RNA HELICASE DDX20;
fd9g-A	3.9	11.3	147	527	9	HUMAN:AF-Q6UWM9-F1	UDP-GLUCURONOSYLTRANSFERASE 2A3;
ezvq-A	3.9	4.9	166	514	5	HUMAN:AF-Q9BYV1-F1	ALANINE--GLYOXYLATE AMINOTRANSFERASE 2, MITOCHOND
e2pm-A	3.9	3.7	103	334	11	HUMAN:AF-Q9NZL9-F1	METHIONINE ADENOSYLTRANSFERASE 2 SUBUNIT BETA;
e4v8-A	3.9	9.2	157	1023	11	HUMAN:AF-Q02218-F1	2-OXOGLUTARATE DEHYDROGENASE, MITOCHONDRIAL;
fdtw-A	3.9	6.2	142	737	8	HUMAN:AF-Q9BQ39-F1	ATP-DEPENDENT RNA HELICASE DDX50;
e3q2-A	3.9	6	141	460	8	HUMAN:AF-Q4VC12-F1	PUTATIVE PROTEIN MSS51 HOMOLOG, MITOCHONDRIAL;
e1n1-A	3.9	7.3	134	369	10	HUMAN:AF-Q9H2F3-F1	3 BETA-HYDROXYSTEROID DEHYDROGENASE TYPE 7;
fd6u-A	3.9	3.5	112	230	9	HUMAN:AF-Q9NPI5-F1	NICOTINAMIDE RIBOSIDE KINASE 2;
fai2-A	3.9	6.8	100	892	12	HUMAN:AF-P59044-F1	NACHT, LRR AND PYD DOMAINS-CONTAINING PROTEIN 6;
e6w3-A	3.9	4.8	151	371	10	HUMAN:AF-Q99873-F1	PROTEIN ARGININE N-METHYLTRANSFERASE 1;
fdu0-A	3.8	11.3	171	737	8	HUMAN:AF-P13807-F1	GLYCOGEN SYNTHASE, MUSCLE;
e29s-A	3.8	7.6	152	1400	9	HUMAN:AF-Q8TE73-F1	DYNEIN HEAVY CHAIN 5, AXONEMAL;
facy-A	3.8	8.8	153	657	10	HUMAN:AF-Q86SF2-F1	N-ACETYLGALACTOSAMINYLTRANSFERASE 7;
e6an-A	3.8	14.8	162	791	9	HUMAN:AF-Q7LBE3-F1	SOLUTE CARRIER FAMILY 26 MEMBER 9;
e41o-A	3.8	3.2	116	346	10	HUMAN:AF-Q9UBE0-F1	SUMO-ACTIVATING ENZYME SUBUNIT 1;
e5mo-A	3.8	4.1	128	1317	6	HUMAN:AF-Q96L93-F1	KINESIN-LIKE PROTEIN KIF16B;
fabg-A	3.8	4.2	139	329	4	HUMAN:AF-Q14914-F1	PROSTAGLANDIN REDUCTASE 1;
fg9v-A	3.8	14.4	111	451	9	HUMAN:AF-A4D126-F1	D-RIBITOL-5-PHOSPHATE CYTIDYLYLTRANSFERASE;
e65a-A	3.8	7.4	141	792	7	HUMAN:AF-Q3V5L5-F1	ALPHA-1,6-MANNOSYLGLYCOPROTEIN 6-BETA-N-
fc1r-A	3.8	14.6	126	610	6	HUMAN:AF-Q96P26-F1	CYTOSOLIC 5'-NUCLEOTIDASE 1B;
e9h5-A	3.8	4.4	155	593	10	HUMAN:AF-Q49AN0-F1	CRYPTOCHROME-2;
e80q-A	3.8	14	134	646	11	HUMAN:AF-Q6PCB7-F1	LONG-CHAIN FATTY ACID TRANSPORT PROTEIN 1;
e9fp-A	3.8	3.8	149	451	5	HUMAN:AF-P23258-F1	TUBULIN GAMMA-1 CHAIN;
e8gf-A	3.8	22.9	147	1377	12	HUMAN:AF-P12111-F10	COLLAGEN ALPHA-3(VI) CHAIN;
fa1u-A	3.8	6.3	145	2210	4	HUMAN:AF-Q71F56-F1	MEDIATOR OF RNA POLYMERASE II TRANSCRIPTION SUBUN
e0qi-A	3.8	16.6	119	596	6	HUMAN:AF-P57772-F1	SELENOCYSTEINE-SPECIFIC ELONGATION FACTOR;
e3a2-A	3.8	11.9	159	400	6	HUMAN:AF-Q9NRC8-F1	NAD-DEPENDENT PROTEIN DEACETYLASE SIRTUIN-7;
e3fc-A	3.8	4.6	138	670	9	HUMAN:AF-Q9NVP1-F1	ATP-DEPENDENT RNA HELICASE DDX18;
fa5e-A	3.8	5.5	154	441	13	HUMAN:AF-Q9H993-F1	DAMAGE-CONTROL PHOSPHATASE ARMT1;
fekg-A	3.8	8.4	121	274	11	HUMAN:AF-P15559-F1	NAD(P)H DEHYDROGENASE 1;
e1cz-A	3.8	10	155	600	6	HUMAN:AF-Q8NHQ9-F1	ATP-DEPENDENT RNA HELICASE DDX55;
fap7-A	3.8	3.7	127	673	9	HUMAN:AF-Q9BW19-F1	KINESIN-LIKE PROTEIN KIFC1;
ffm4-A	3.8	7.6	128	432	9	HUMAN:AF-Q96I99-F1	SUCCINATE--COA LIGASE SUBUNIT BETA,
e9uj-A	3.8	4.3	141	599	7	HUMAN:AF-Q9Y2R4-F1	PROBABLE ATP-DEPENDENT RNA HELICASE DDX52;
e2rr-A	3.8	5.7	123	980	7	HUMAN:AF-Q8WX94-F1	NACHT, LRR AND PYD DOMAINS-CONTAINING PROTEIN 7;
ff1m-A	3.8	4.4	128	711	5	HUMAN:AF-O60488-F1	LONG-CHAIN-FATTY-ACID--COA LIGASE 4;
fd3q-A	3.8	11.1	133	1500	9	HUMAN:AF-Q04656-F1	COPPER-TRANSPORTING ATPASE 1;
fg5g-A	3.8	3.7	86	119	8	HUMAN:AF-Q16864-F1	V-TYPE PROTON ATPASE SUBUNIT F;
e1wi-A	3.8	12.9	157	1227	9	HUMAN:AF-Q92620-F1	PRE-MRNA-SPLICING FACTOR ATP-DEPENDENT RNA HELICA
fep8-A	3.8	8.3	149	428	6	HUMAN:AF-Q86YG4-F1	5'-NUCLEOTIDASE DOMAIN-CONTAINING PROTEIN 4;
fau8-A	3.7	4.4	110	393	4	HUMAN:AF-P51553-F1	ISOCITRATE DEHYDROGENASE SUBUNIT GAMMA,
e9c3-A	3.7	5.5	131	393	9	HUMAN:AF-Q8WUS8-F1	SHORT-CHAIN DEHYDROGENASE/REDUCTASE FAMILY 42E ME
faem-A	3.7	13.5	124	574	11	HUMAN:AF-P30613-F1	PYRUVATE KINASE PKLR;
e8tw-A	3.7	4.4	112	234	6	HUMAN:AF-P04183-F1	THYMIDINE KINASE, CYTOSOLIC;
e1f6-A	3.7	3.9	129	852	6	HUMAN:AF-Q86Y91-F1	KINESIN-LIKE PROTEIN KIF18B;
ezbs-A	3.7	4.2	124	261	6	HUMAN:AF-Q99714-F1	3-HYDROXYACYL-COA DEHYDROGENASE TYPE-2;
e3qf-A	3.7	7.4	122	226	5	HUMAN:AF-Q96AZ1-F1	EEF1A LYSINE METHYLTRANSFERASE 3;
e5nk-A	3.7	12.5	109	468	8	HUMAN:AF-P43353-F1	ALDEHYDE DEHYDROGENASE FAMILY 3 MEMBER B1;
fg5u-A	3.7	13.8	121	1294	9	HUMAN:AF-Q502W6-F1	VON WILLEBRAND FACTOR A DOMAIN-CONTAINING PROTEIN
fcdj-A	3.7	4.1	112	248	13	HUMAN:AF-Q2TAA2-F1	ISOAMYL ACETATE-HYDROLYZING ESTERASE 1 HOMOLOG;
e6x7-A	3.7	4.1	126	493	9	HUMAN:AF-Q9Y600-F1	CYSTEINE SULFINIC ACID DECARBOXYLASE;
e06t-A	3.7	12.7	127	755	9	HUMAN:AF-Q5GFL6-F1	VON WILLEBRAND FACTOR A DOMAIN-CONTAINING PROTEIN
fdfl-A	3.7	6.5	157	706	6	HUMAN:AF-Q6IA69-F1	GLUTAMINE-DEPENDENT NAD(+) SYNTHETASE;
e39y-A	3.7	10.5	140	534	8	HUMAN:AF-P22310-F1	UDP-GLUCURONOSYLTRANSFERASE 1A4;
e8k1-A	3.7	5.4	113	291	5	HUMAN:AF-Q9H825-F1	MRNA N(3)-METHYLCYTIDINE METHYLTRANSFERASE METTL8
e3ea-A	3.7	3.6	111	187	5	HUMAN:AF-Q5T6J7-F1	PROBABLE GLUCONOKINASE;
fayn-A	3.7	12.7	129	1083	10	HUMAN:AF-Q9Y666-F1	SOLUTE CARRIER FAMILY 12 MEMBER 7;
e17y-A	3.7	4.1	128	1820	7	HUMAN:AF-Q96Q89-F1	KINESIN-LIKE PROTEIN KIF20B;
e0lv-A	3.7	9.9	129	1284	6	HUMAN:AF-Q9P218-F1	COLLAGEN ALPHA-1(XX) CHAIN;
fg2k-A	3.7	5.2	142	607	9	HUMAN:AF-Q6P9A2-F1	POLYPEPTIDE N-ACETYLGALACTOSAMINYLTRANSFERASE 18;
e6o3-A	3.7	9.2	124	420	9	HUMAN:AF-Q8NBZ7-F1	UDP-GLUCURONIC ACID DECARBOXYLASE 1;
e70a-A	3.7	12.5	119	622	7	HUMAN:AF-O95460-F1	MATRILIN-4;
ff5w-A	3.7	4.3	93	359	11	HUMAN:AF-Q9NX62-F1	GOLGI-RESIDENT ADENOSINE 3',5'-BISPHOSPHATE 3'-PH
fezc-A	3.7	4.1	134	1103	7	HUMAN:AF-O43896-F1	KINESIN-LIKE PROTEIN KIF1C;
e6d9-A	3.7	8.4	132	389	8	HUMAN:AF-Q99447-F1	ETHANOLAMINE-PHOSPHATE CYTIDYLYLTRANSFERASE;
e0k7-A	3.7	12.2	145	316	14	HUMAN:AF-Q8TE02-F1	ELONGATOR COMPLEX PROTEIN 5;
e6tm-A	3.7	3.3	115	454	7	HUMAN:AF-Q9P0V9-F1	SEPTIN-10;
e01b-A	3.7	10.7	121	573	11	HUMAN:AF-Q99504-F1	EYES ABSENT HOMOLOG 3;
e345-A	3.7	6.9	144	930	9	HUMAN:AF-Q14624-F1	INTER-ALPHA-TRYPSIN INHIBITOR HEAVY CHAIN H4;
e1gs-A	3.7	6.7	133	754	10	HUMAN:AF-Q5UE93-F1	PHOSPHOINOSITIDE 3-KINASE REGULATORY SUBUNIT 6;
e0vu-A	3.7	15.1	104	541	10	HUMAN:AF-Q13478-F1	INTERLEUKIN-18 RECEPTOR 1;
e1vt-A	3.7	7.9	133	957	9	HUMAN:AF-Q96P44-F1	COLLAGEN ALPHA-1(XXI) CHAIN;
e6od-A	3.7	3.3	112	277	5	HUMAN:AF-Q6P2H8-F1	TRANSMEMBRANE PROTEIN 53;
ezti-A	3.7	4.6	139	372	5	HUMAN:AF-O95568-F1	HISTIDINE PROTEIN METHYLTRANSFERASE 1 HOMOLOG;
e8jb-A	3.7	12.6	120	472	12	HUMAN:AF-Q2VIR3-F1	EUKARYOTIC TRANSLATION INITIATION FACTOR 2 SUBUNI
fftt-A	3.7	3.6	138	424	4	HUMAN:AF-Q96EB1-F1	ELONGATOR COMPLEX PROTEIN 4;
ezep-A	3.6	5.8	142	802	6	HUMAN:AF-Q86X52-F1	CHONDROITIN SULFATE SYNTHASE 1;
e08m-A	3.6	4.7	111	665	8	HUMAN:AF-Q9BY84-F1	DUAL SPECIFICITY PROTEIN PHOSPHATASE 16;
e9wy-A	3.6	4	131	699	7	HUMAN:AF-Q9Y496-F1	KINESIN-LIKE PROTEIN KIF3A;
e71x-A	3.6	6.9	124	357	10	HUMAN:AF-Q96MG8-F1	PROTEIN-L-ISOASPARTATE O-METHYLTRANSFERASE DOMAIN
e9xu-A	3.6	4.2	149	467	6	HUMAN:AF-Q8IWW8-F1	HYDROXYACID-OXOACID TRANSHYDROGENASE, MITOCHONDRI
e1ux-A	3.6	5.7	128	890	5	HUMAN:AF-Q14693-F1	PHOSPHATIDATE PHOSPHATASE LPIN1;
fblq-A	3.6	4.7	120	229	5	HUMAN:AF-Q9H867-F1	PROTEIN-LYSINE METHYLTRANSFERASE METTL21D;
fe07-A	3.6	10	121	369	7	HUMAN:AF-Q9Y5K3-F1	CHOLINE-PHOSPHATE CYTIDYLYLTRANSFERASE B;
fgrj-A	3.6	16.4	124	538	6	HUMAN:AF-O00167-F1	EYES ABSENT HOMOLOG 2;
ez8a-A	3.6	18.3	145	1288	5	HUMAN:AF-O14841-F1	5-OXOPROLINASE;
ffxz-A	3.6	11.1	137	1264	4	HUMAN:AF-P26640-F1	VALINE--TRNA LIGASE;
ez5r-A	3.6	16.5	139	615	8	HUMAN:AF-Q96CM8-F1	MEDIUM-CHAIN ACYL-COA LIGASE ACSF2, MITOCHONDRIAL
e873-A	3.6	3.9	128	585	10	HUMAN:AF-Q05329-F1	GLUTAMATE DECARBOXYLASE 2;
e4tp-A	3.6	5.3	139	404	7	HUMAN:AF-Q9BUU2-F1	METHYLTRANSFERASE-LIKE PROTEIN 22;
e6ho-A	3.6	5.6	120	2671	3	HUMAN:AF-Q92616-F1	EIF-2-ALPHA KINASE ACTIVATOR GCN1;
fbl3-A	3.6	4.1	100	1093	9	HUMAN:AF-Q93100-F1	PHOSPHORYLASE B KINASE REGULATORY SUBUNIT BETA;
e4wp-A	3.6	7.7	123	384	5	HUMAN:AF-Q6ZMB0-F1	ACETYLGALACTOSAMINYL-O-GLYCOSYL-GLYCOPROTEIN
e7gu-A	3.6	3.4	79	783	11	HUMAN:AF-Q9NR30-F1	NUCLEOLAR RNA HELICASE 2;
faag-A	3.6	3.2	88	212	8	HUMAN:AF-P59190-F1	RAS-RELATED PROTEIN RAB-15;
e9db-A	3.6	4.9	128	779	6	HUMAN:AF-Q8IX18-F1	PROBABLE ATP-DEPENDENT RNA HELICASE DHX40;
e9ut-A	3.6	3.8	125	538	9	HUMAN:AF-P10155-F1	60 KDA SS-A/RO RIBONUCLEOPROTEIN;
ezty-A	3.6	4	119	354	10	HUMAN:AF-Q96EK9-F1	PROTEIN KTI12 HOMOLOG;
e717-A	3.6	9.7	150	1027	5	HUMAN:AF-Q86VS3-F1	IQ DOMAIN-CONTAINING PROTEIN H;
fa3g-A	3.6	15.2	116	335	4	HUMAN:AF-O94766-F1	GALACTOSYLGALACTOSYLXYLOSYLPROTEIN 3-BETA-
ez41-A	3.6	7.3	119	1400	5	HUMAN:AF-Q9P2D7-F9	DYNEIN HEAVY CHAIN 1, AXONEMAL;
ffpt-A	3.6	4.7	171	698	9	HUMAN:AF-Q8NC60-F1	NITRIC OXIDE-ASSOCIATED PROTEIN 1;
e3uh-A	3.6	12.1	106	555	9	HUMAN:AF-P34913-F1	BIFUNCTIONAL EPOXIDE HYDROLASE 2;
fcnf-A	3.6	17.4	111	400	8	HUMAN:AF-Q9NQL2-F1	RAS-RELATED GTP-BINDING PROTEIN D;
e48t-A	3.6	4.4	144	348	8	HUMAN:AF-Q7Z7A3-F1	CYTOPLASMIC TRNA 2-THIOLATION PROTEIN 1;
fcmj-A	3.6	4.9	134	1249	11	HUMAN:AF-P29144-F1	TRIPEPTIDYL-PEPTIDASE 2;
e5rc-A	3.6	6.5	60	1099	7	HUMAN:AF-Q15032-F1	R3H DOMAIN-CONTAINING PROTEIN 1;
e8wr-A	3.6	6.7	149	430	5	HUMAN:AF-P00505-F1	ASPARTATE AMINOTRANSFERASE, MITOCHONDRIAL;
e7y4-A	3.6	11.6	134	606	7	HUMAN:AF-Q8N9R8-F1	PROTEIN SCAI;
e8fn-A	3.6	3.4	110	242	5	HUMAN:AF-P31944-F1	CASPASE-14;
e9hw-A	3.6	9.2	97	532	10	HUMAN:AF-Q8TDX6-F1	CHONDROITIN SULFATE N-ACETYLGALACTOSAMINYLTRANSFE
e1eh-A	3.6	3.4	95	198	14	HUMAN:AF-Q9NR31-F1	GTP-BINDING PROTEIN SAR1A;
fbp3-A	3.6	10.3	115	580	10	HUMAN:AF-Q8NAT1-F1	PROTEIN O-LINKED-MANNOSE
e3iu-A	3.6	18.7	138	357	9	HUMAN:AF-Q9NWS6-F1	PROTEIN FAM118A;
fbq3-A	3.6	6	139	428	6	HUMAN:AF-Q13838-F1	SPLICEOSOME RNA HELICASE DDX39B;
feon-A	3.6	7.8	143	1537	7	HUMAN:AF-Q8TEK3-F1	HISTONE-LYSINE N-METHYLTRANSFERASE, H3 LYSINE-79
ff5m-A	3.6	22.7	135	2015	7	HUMAN:AF-Q38SD2-F1	LEUCINE-RICH REPEAT SERINE/THREONINE-PROTEIN KINA
e4gd-A	3.6	11.2	125	496	10	HUMAN:AF-P21941-F1	CARTILAGE MATRIX PROTEIN;
e4ai-A	3.6	5.8	133	1626	11	HUMAN:AF-Q8NFW1-F1	COLLAGEN ALPHA-1(XXII) CHAIN;
fcqq-A	3.6	12.2	127	369	5	HUMAN:AF-P49366-F1	DEOXYHYPUSINE SYNTHASE;
e5kt-A	3.6	9.5	144	1400	6	HUMAN:AF-Q96L91-F4	E1A-BINDING PROTEIN P400;
e3it-A	3.6	5.4	123	277	9	HUMAN:AF-Q9HA47-F1	URIDINE-CYTIDINE KINASE 1;
e08r-A	3.6	16.6	131	741	6	HUMAN:AF-Q8IWA4-F1	MITOFUSIN-1;
e5c7-A	3.6	2.9	92	186	10	HUMAN:AF-Q96BM9-F1	ADP-RIBOSYLATION FACTOR-LIKE PROTEIN 8A;
e54g-A	3.6	6.3	158	483	7	HUMAN:AF-Q9UHL0-F1	ATP-DEPENDENT RNA HELICASE DDX25;
e03j-A	3.6	10	123	334	9	HUMAN:AF-A6NHQ2-F1	RRNA/TRNA 2'-O-METHYLTRANSFERASE FIBRILLARIN-LIKE
e1iy-A	3.6	4.5	106	736	10	HUMAN:AF-Q9NQX3-F1	GEPHYRIN;
e4sb-A	3.6	16.9	95	180	5	HUMAN:AF-Q5VVC0-F1	PROTEIN SPO16 HOMOLOG;
fbqb-A	3.5	3.8	121	1056	6	HUMAN:AF-P52732-F1	KINESIN-LIKE PROTEIN KIF11;
ezo8-A	3.5	5.3	130	236	8	HUMAN:AF-Q14353-F1	GUANIDINOACETATE N-METHYLTRANSFERASE;
e9z6-A	3.5	9.3	148	521	9	HUMAN:AF-Q96T60-F1	BIFUNCTIONAL POLYNUCLEOTIDE PHOSPHATASE/KINASE;
fbri-A	3.5	3.9	127	1816	6	HUMAN:AF-O60333-F1	KINESIN-LIKE PROTEIN KIF1B;
ez8x-A	3.5	11.7	111	489	6	HUMAN:AF-P58335-F1	ANTHRAX TOXIN RECEPTOR 2;
e63x-A	3.5	9.7	142	530	10	HUMAN:AF-Q9HAW9-F1	UDP-GLUCURONOSYLTRANSFERASE 1A8;
e7ou-A	3.5	4.1	139	559	6	HUMAN:AF-Q96DL1-F1	NXPE FAMILY MEMBER 2;
fftm-A	3.5	4.7	139	523	8	HUMAN:AF-Q8TD30-F1	ALANINE AMINOTRANSFERASE 2;
e2zw-A	3.5	4.1	136	266	5	HUMAN:AF-Q0PNE2-F1	ELONGATOR COMPLEX PROTEIN 6;
ff41-A	3.5	4.1	126	1923	8	HUMAN:AF-Q9C091-F1	GREB1-LIKE PROTEIN;
e04s-A	3.5	10.3	121	1400	8	HUMAN:AF-Q96JB1-F9	DYNEIN HEAVY CHAIN 8, AXONEMAL;
e2x0-A	3.5	20.9	108	298	7	HUMAN:AF-O75628-F1	GTP-BINDING PROTEIN REM 1;
e5xm-A	3.5	8.2	147	355	7	HUMAN:AF-Q8N6T7-F1	NAD-DEPENDENT PROTEIN DEACETYLASE SIRTUIN-6;
e129-A	3.5	5.4	140	648	8	HUMAN:AF-Q9NXZ2-F1	PROBABLE ATP-DEPENDENT RNA HELICASE DDX43;
fen7-A	3.5	8.5	93	244	12	HUMAN:AF-Q8N8L6-F1	ADP-RIBOSYLATION FACTOR-LIKE PROTEIN 10;
e0b6-A	3.5	5	96	152	6	HUMAN:AF-Q9Y530-F1	ADP-RIBOSE GLYCOHYDROLASE OARD1;
fa59-A	3.5	14.4	88	227	8	HUMAN:AF-O75391-F1	SPERM-ASSOCIATED ANTIGEN 7;
e4lj-A	3.5	4.3	126	338	6	HUMAN:AF-P40926-F1	MALATE DEHYDROGENASE, MITOCHONDRIAL;
fahi-A	3.5	13.1	96	242	5	HUMAN:AF-Q6T310-F1	RAS-LIKE PROTEIN FAMILY MEMBER 11A;
fd73-A	3.5	4.4	127	1826	2	HUMAN:AF-Q9NQT8-F1	KINESIN-LIKE PROTEIN KIF13B;
fd7v-A	3.5	4.4	149	451	3	HUMAN:AF-Q71U36-F1	TUBULIN ALPHA-1A CHAIN;
e7zs-A	3.5	4	89	694	10	HUMAN:AF-Q5PRF9-F1	PROTEIN SMAUG HOMOLOG 2;
fe72-A	3.5	6.1	111	243	10	HUMAN:AF-Q9H3S4-F1	THIAMIN PYROPHOSPHOKINASE 1;
fgt4-A	3.5	3.6	117	229	6	HUMAN:AF-Q6NVH7-F1	ATPASE SWSAP1;
e6mj-A	3.5	4.2	124	898	7	HUMAN:AF-Q8NI77-F1	KINESIN-LIKE PROTEIN KIF18A;
ffdp-A	3.5	5.4	144	460	12	HUMAN:AF-O95396-F1	ADENYLYLTRANSFERASE AND SULFURTRANSFERASE MOCS3;
fbxd-A	3.5	2.9	85	181	12	HUMAN:AF-A1A4Y4-F1	IMMUNITY-RELATED GTPASE FAMILY M PROTEIN;
fgnz-A	3.5	5	144	619	11	HUMAN:AF-Q5T1V6-F1	PROBABLE ATP-DEPENDENT RNA HELICASE DDX59;
e7au-A	3.5	9.4	122	1028	9	HUMAN:AF-P12109-F1	COLLAGEN ALPHA-1(VI) CHAIN;
e0aw-A	3.5	18.4	89	189	7	HUMAN:AF-Q5HYN5-F1	CANCER/TESTIS ANTIGEN FAMILY 45 MEMBER A1;
e5k9-A	3.5	10.1	129	1555	4	HUMAN:AF-Q9NYU2-F1	UDP-GLUCOSE:GLYCOPROTEIN GLUCOSYLTRANSFERASE 1;
ezud-A	3.5	9.1	119	367	7	HUMAN:AF-P49585-F1	CHOLINE-PHOSPHATE CYTIDYLYLTRANSFERASE A;
fedf-A	3.5	4.4	96	1417	6	HUMAN:AF-P54132-F1	BLOOM SYNDROME PROTEIN;
fd9z-A	3.5	4.2	141	564	7	HUMAN:AF-Q9HA77-F1	PROBABLE CYSTEINE--TRNA LIGASE, MITOCHONDRIAL;
e2xq-A	3.5	13.7	123	434	9	HUMAN:AF-Q8NFW8-F1	N-ACYLNEURAMINATE CYTIDYLYLTRANSFERASE;
ff0t-A	3.5	4.5	139	587	11	HUMAN:AF-Q9NTJ5-F1	PHOSPHATIDYLINOSITOL-3-PHOSPHATASE SAC1;
fed5-A	3.5	3.8	122	501	6	HUMAN:AF-Q9HD40-F1	O-PHOSPHOSERYL-TRNA(SEC) SELENIUM TRANSFERASE;
e3gh-A	3.5	4.3	114	1019	6	HUMAN:AF-P12110-F1	COLLAGEN ALPHA-2(VI) CHAIN;
e2xd-A	3.5	4.9	130	665	8	HUMAN:AF-Q14807-F1	KINESIN-LIKE PROTEIN KIF22;
ffga-A	3.5	3.4	85	782	9	HUMAN:AF-P19447-F1	GENERAL TRANSCRIPTION AND DNA REPAIR FACTOR IIH H
e9w0-A	3.5	3.9	125	706	6	HUMAN:AF-O00139-F1	KINESIN-LIKE PROTEIN KIF2A;
fekx-A	3.5	5.4	118	231	9	HUMAN:AF-Q15102-F1	PLATELET-ACTIVATING FACTOR ACETYLHYDROLASE IB SUB
e15n-A	3.5	4.5	139	258	9	HUMAN:AF-O95336-F1	6-PHOSPHOGLUCONOLACTONASE;
fdex-A	3.5	3.1	88	197	8	HUMAN:AF-Q0P5N6-F1	ADP-RIBOSYLATION FACTOR-LIKE PROTEIN 16;
e3vd-A	3.5	4.9	117	516	8	HUMAN:AF-Q5T7W7-F1	THIOSULFATE SULFURTRANSFERASE/RHODANESE-LIKE DOMA
fbj6-A	3.5	6.3	127	1374	6	HUMAN:AF-Q99683-F1	MITOGEN-ACTIVATED PROTEIN KINASE KINASE KINASE 5;
e992-A	3.5	6.2	106	1258	5	HUMAN:AF-Q8N2C7-F11	PROTEIN UNC-80 HOMOLOG;
feq3-A	3.5	4.5	131	421	10	HUMAN:AF-Q8NHS2-F1	PUTATIVE ASPARTATE AMINOTRANSFERASE, CYTOPLASMIC
fb11-A	3.5	9.4	127	373	6	HUMAN:AF-Q15738-F1	STEROL-4-ALPHA-CARBOXYLATE 3-DEHYDROGENASE,
e4z3-A	3.5	6.9	148	396	11	HUMAN:AF-Q9H5Q4-F1	DIMETHYLADENOSINE TRANSFERASE 2, MITOCHONDRIAL;
feq0-A	3.5	5.6	119	678	3	HUMAN:AF-Q460N3-F1	PROTEIN MONO-ADP-RIBOSYLTRANSFERASE PARP15;
fdue-A	3.5	4.2	134	747	6	HUMAN:AF-O15066-F1	KINESIN-LIKE PROTEIN KIF3B;
fca5-A	3.5	3.6	112	227	9	HUMAN:AF-Q8WZ82-F1	ESTERASE OVCA2;
e81s-A	3.5	5.4	167	611	10	HUMAN:AF-Q96HN2-F1	ADENOSYLHOMOCYSTEINASE 3;
feue-A	3.5	21	82	861	6	HUMAN:AF-Q5JSJ4-F1	INTEGRATOR COMPLEX SUBUNIT 6-LIKE;
fefr-A	3.5	21.2	107	297	14	HUMAN:AF-P07992-F1	DNA EXCISION REPAIR PROTEIN ERCC-1;
e3k2-A	3.5	4.1	122	1401	6	HUMAN:AF-Q86VH2-F1	KINESIN-LIKE PROTEIN KIF27;
e2sy-A	3.5	4.3	158	500	6	HUMAN:AF-P80404-F1	4-AMINOBUTYRATE AMINOTRANSFERASE, MITOCHONDRIAL;
e8gi-A	3.4	4.4	130	1726	6	HUMAN:AF-Q7KZ85-F1	TRANSCRIPTION ELONGATION FACTOR SPT6;
ez74-A	3.4	4.6	160	494	8	HUMAN:AF-O60701-F1	UDP-GLUCOSE 6-DEHYDROGENASE;
e1ur-A	3.4	7.8	140	562	6	HUMAN:AF-Q86W50-F1	RNA N6-ADENOSINE-METHYLTRANSFERASE METTL16;
fgjo-A	3.4	4.2	130	727	10	HUMAN:AF-P28331-F1	NADH-UBIQUINONE OXIDOREDUCTASE 75 KDA SUBUNIT,
e07v-A	3.4	13.6	119	516	7	HUMAN:AF-O43824-F1	PUTATIVE GTP-BINDING PROTEIN 6;
fgz3-A	3.4	4.7	143	600	8	HUMAN:AF-Q5TA45-F1	INTEGRATOR COMPLEX SUBUNIT 11;
ffgg-A	3.4	4.1	90	180	14	HUMAN:AF-Q9NSP4-F1	CENTROMERE PROTEIN M;
fesi-A	3.4	4	115	190	3	HUMAN:AF-Q86XA0-F1	METHYLTRANSFERASE-LIKE PROTEIN 23;
fdsr-A	3.4	4.1	127	960	6	HUMAN:AF-Q02241-F1	KINESIN-LIKE PROTEIN KIF23;
e2fr-A	3.4	4.8	110	366	6	HUMAN:AF-P50213-F1	ISOCITRATE DEHYDROGENASE SUBUNIT ALPHA,
ffz5-A	3.4	17.8	98	724	11	HUMAN:AF-Q6SZW1-F1	NAD(+) HYDROLASE SARM1;
fa57-A	3.4	5.2	169	2422	7	HUMAN:AF-Q7Z2Y8-F1	INTERFERON-INDUCED VERY LARGE GTPASE 1;
e4zt-A	3.4	4.3	110	863	7	HUMAN:AF-P33991-F1	DNA REPLICATION LICENSING FACTOR MCM4;
e22c-A	3.4	7.3	120	1400	6	HUMAN:AF-Q02388-F6	COLLAGEN ALPHA-1(VII) CHAIN;
e2ms-A	3.4	5.3	142	631	6	HUMAN:AF-Q86TM3-F1	PROBABLE ATP-DEPENDENT RNA HELICASE DDX53;
e7hl-A	3.4	11.2	145	536	9	HUMAN:AF-P0DTE5-F1	UDP-GLUCURONOSYLTRANSFERASE 2A2;
e2i9-A	3.4	3.4	104	550	9	HUMAN:AF-O43405-F1	COCHLIN;
e7li-A	3.4	7.2	132	399	5	HUMAN:AF-Q9NTG7-F1	NAD-DEPENDENT PROTEIN DEACETYLASE SIRTUIN-3, MITO
fbnc-A	3.4	4	127	1648	5	HUMAN:AF-Q15058-F1	KINESIN-LIKE PROTEIN KIF14;
femm-A	3.4	4.5	99	509	9	HUMAN:AF-Q0VDF9-F1	HEAT SHOCK 70 KDA PROTEIN 14;
ffb4-A	3.4	3.7	124	1637	4	HUMAN:AF-O75037-F1	KINESIN-LIKE PROTEIN KIF21B;
e9g3-A	3.4	5.2	155	533	5	HUMAN:AF-O43175-F1	D-3-PHOSPHOGLYCERATE DEHYDROGENASE;
e2fj-A	3.4	17.1	149	1616	5	HUMAN:AF-P26358-F1	DNA (CYTOSINE-5)-METHYLTRANSFERASE 1;
e0wp-A	3.4	2.8	92	181	11	HUMAN:AF-P84077-F1	ADP-RIBOSYLATION FACTOR 1;
e06b-A	3.4	4.4	125	587	9	HUMAN:AF-Q05932-F1	FOLYLPOLYGLUTAMATE SYNTHASE, MITOCHONDRIAL;
fav9-A	3.4	4.1	130	725	7	HUMAN:AF-Q99661-F1	KINESIN-LIKE PROTEIN KIF2C;
e8im-A	3.4	4.1	144	586	8	HUMAN:AF-Q16526-F1	CRYPTOCHROME-1;
fdl6-A	3.4	5.7	110	1223	8	HUMAN:AF-P46020-F1	PHOSPHORYLASE B KINASE REGULATORY SUBUNIT ALPHA,
ffzc-A	3.4	4.8	123	369	7	HUMAN:AF-A8MXE2-F1	BETA-1,3-GALACTOSYLTRANSFERASE 9;
ffjo-A	3.4	4.5	159	827	6	HUMAN:AF-A5YM72-F1	CARNOSINE SYNTHASE 1;
ffyr-A	3.4	4.9	126	1313	3	HUMAN:AF-Q6UXX5-F1	INTER-ALPHA-TRYPSIN INHIBITOR HEAVY CHAIN H6;
e460-A	3.4	5.1	134	523	10	HUMAN:AF-Q8NDH3-F1	PROBABLE AMINOPEPTIDASE NPEPL1;
ffi7-A	3.4	13	119	429	6	HUMAN:AF-P06280-F1	ALPHA-GALACTOSIDASE A;
fepc-A	3.4	6	137	1244	8	HUMAN:AF-O00562-F1	MEMBRANE-ASSOCIATED PHOSPHATIDYLINOSITOL TRANSFER
e99o-A	3.4	12	138	346	8	HUMAN:AF-Q96MS3-F1	GLYCOSYLTRANSFERASE 1 DOMAIN-CONTAINING PROTEIN 1
e3x6-A	3.4	6.3	95	991	4	HUMAN:AF-Q7RTR0-F1	NACHT, LRR AND PYD DOMAINS-CONTAINING PROTEIN 9;
e2mz-A	3.4	4.6	95	277	4	HUMAN:AF-P29218-F1	INOSITOL MONOPHOSPHATASE 1;
e4zl-A	3.4	3.1	92	227	9	HUMAN:AF-Q96E17-F1	RAS-RELATED PROTEIN RAB-3C;
e7q4-A	3.4	4.4	123	673	6	HUMAN:AF-Q8N4N8-F1	KINESIN-LIKE PROTEIN KIF2B;
fbpq-A	3.4	5.4	114	854	4	HUMAN:AF-Q5JQC9-F1	A-KINASE ANCHOR PROTEIN 4;
e6b9-A	3.4	6	144	1084	8	HUMAN:AF-P56524-F1	HISTONE DEACETYLASE 4;
e24q-A	3.4	8.7	87	542	3	HUMAN:AF-Q8N6G5-F1	CHONDROITIN SULFATE N-ACETYLGALACTOSAMINYLTRANSFE
e80r-A	3.4	3	92	179	8	HUMAN:AF-A6NH57-F1	PUTATIVE ADP-RIBOSYLATION FACTOR-LIKE PROTEIN 5C;
e7iq-A	3.4	5.6	104	699	6	HUMAN:AF-Q9NUY8-F1	TBC1 DOMAIN FAMILY MEMBER 23;
e5kk-A	3.4	4.8	107	395	9	HUMAN:AF-Q13888-F1	GENERAL TRANSCRIPTION FACTOR IIH SUBUNIT 2;
e5lq-A	3.4	3.6	114	182	10	HUMAN:AF-P36405-F1	ADP-RIBOSYLATION FACTOR-LIKE PROTEIN 3;
e8n1-A	3.4	8.8	133	631	8	HUMAN:AF-A6NF34-F1	ANTHRAX TOXIN RECEPTOR-LIKE;
e2tt-A	3.4	4.2	135	919	8	HUMAN:AF-P98194-F1	CALCIUM-TRANSPORTING ATPASE TYPE 2C MEMBER 1;
e5zs-A	3.4	3.7	122	1032	6	HUMAN:AF-Q12840-F1	KINESIN HEAVY CHAIN ISOFORM 5A;
e4wg-A	3.4	3.5	107	425	6	HUMAN:AF-Q92989-F1	POLYRIBONUCLEOTIDE 5'-HYDROXYL-KINASE CLP1;
faoa-A	3.4	14.2	105	599	9	HUMAN:AF-O95256-F1	INTERLEUKIN-18 RECEPTOR ACCESSORY PROTEIN;
fgdz-A	3.4	18.9	137	1220	7	HUMAN:AF-Q5TIE3-F1	VON WILLEBRAND FACTOR A DOMAIN-CONTAINING PROTEIN
e805-A	3.4	3.7	116	192	6	HUMAN:AF-Q15126-F1	PHOSPHOMEVALONATE KINASE;
e6ag-A	3.4	4.3	135	919	7	HUMAN:AF-Q96HY7-F1	PROBABLE 2-OXOGLUTARATE DEHYDROGENASE E1 COMPONEN
e5mi-A	3.4	5.3	149	580	7	HUMAN:AF-P0C7M7-F1	ACYL-COENZYME A SYNTHETASE ACSM4, MITOCHONDRIAL;
e5m8-A	3.4	3.8	108	623	12	HUMAN:AF-Q8WZA9-F1	IMMUNITY-RELATED GTPASE FAMILY Q PROTEIN;
ff59-A	3.4	12.7	139	798	9	HUMAN:AF-P26010-F1	INTEGRIN BETA-7;
e7fg-A	3.4	5.6	123	252	9	HUMAN:AF-Q96T66-F1	NICOTINAMIDE/NICOTINIC ACID MONONUCLEOTIDE
e5xl-A	3.4	15.1	112	696	9	HUMAN:AF-Q9NZN1-F1	INTERLEUKIN-1 RECEPTOR ACCESSORY PROTEIN-LIKE 1;
e29p-A	3.4	4.1	118	190	12	HUMAN:AF-Q9BSD7-F1	CANCER-RELATED NUCLEOSIDE-TRIPHOSPHATASE;
fc87-A	3.4	6.7	146	679	10	HUMAN:AF-Q2TB18-F1	PROTEIN ASTEROID HOMOLOG 1;
fbp0-A	3.4	8.5	148	581	7	HUMAN:AF-Q8IXK2-F1	POLYPEPTIDE N-ACETYLGALACTOSAMINYLTRANSFERASE 12;
e5w3-A	3.4	10.8	109	1400	6	HUMAN:AF-Q8TE73-F10	DYNEIN HEAVY CHAIN 5, AXONEMAL;
e9bb-A	3.4	3.4	119	534	9	HUMAN:AF-Q13564-F1	NEDD8-ACTIVATING ENZYME E1 REGULATORY SUBUNIT;
fb5r-A	3.4	4.2	129	392	9	HUMAN:AF-P21953-F1	2-OXOISOVALERATE DEHYDROGENASE SUBUNIT BETA, MITO
e67o-A	3.4	3.4	123	386	11	HUMAN:AF-Q8NCG5-F1	CARBOHYDRATE SULFOTRANSFERASE 4;
e4rm-A	3.3	4.1	129	413	9	HUMAN:AF-P17174-F1	ASPARTATE AMINOTRANSFERASE, CYTOPLASMIC;
e4ah-A	3.3	6.8	99	527	10	HUMAN:AF-Q5NDL2-F1	EGF DOMAIN-SPECIFIC O-LINKED N-ACETYLGLUCOSAMINE
e43f-A	3.3	6.7	169	658	11	HUMAN:AF-Q9NV88-F1	INTEGRATOR COMPLEX SUBUNIT 9;
fb9p-A	3.3	15.6	95	1114	8	HUMAN:AF-Q86YR7-F1	PROBABLE GUANINE NUCLEOTIDE EXCHANGE FACTOR MCF2L
e52r-A	3.3	12	134	284	8	HUMAN:AF-Q8TCB7-F1	TRNA N(3)-METHYLCYTIDINE METHYLTRANSFERASE METTL6
fab3-A	3.3	4.5	130	463	9	HUMAN:AF-Q7Z4G4-F1	TRNA (GUANINE(10)-N2)-METHYLTRANSFERASE HOMOLOG;
ez9m-A	3.3	5.5	131	541	6	HUMAN:AF-Q16880-F1	2-HYDROXYACYLSPHINGOSINE 1-BETA-GALACTOSYLTRANSFE
e87w-A	3.3	3.6	92	183	8	HUMAN:AF-P10114-F1	RAS-RELATED PROTEIN RAP-2A;
e7bj-A	3.3	6.2	129	335	8	HUMAN:AF-P04406-F1	GLYCERALDEHYDE-3-PHOSPHATE DEHYDROGENASE;
ezpk-A	3.3	5.8	143	329	5	HUMAN:AF-Q9UET6-F1	PUTATIVE TRNA
e913-A	3.3	5.7	135	703	7	HUMAN:AF-O95352-F1	UBIQUITIN-LIKE MODIFIER-ACTIVATING ENZYME ATG7;
e8yl-A	3.3	4.3	132	347	10	HUMAN:AF-Q96DB2-F1	HISTONE DEACETYLASE 11;
e8lq-A	3.3	3.2	90	191	8	HUMAN:AF-Q15669-F1	RHO-RELATED GTP-BINDING PROTEIN RHOH;
e8jv-A	3.3	5.5	139	1446	7	HUMAN:AF-Q92729-F1	RECEPTOR-TYPE TYROSINE-PROTEIN PHOSPHATASE U;
e048-A	3.3	11.2	123	1400	7	HUMAN:AF-Q8NCM8-F12	CYTOPLASMIC DYNEIN 2 HEAVY CHAIN 1;
fd45-A	3.3	6.5	153	1573	10	HUMAN:AF-O43426-F1	SYNAPTOJANIN-1;
e7ym-A	3.3	15.7	122	329	9	HUMAN:AF-Q9NWV8-F1	BRISC AND BRCA1-A COMPLEX MEMBER 1;
e3bh-A	3.3	3.7	122	352	5	HUMAN:AF-Q9BSE5-F1	AGMATINASE, MITOCHONDRIAL;
e37z-A	3.3	3.8	91	1400	7	HUMAN:AF-Q6ZQQ6-F5	WD REPEAT-CONTAINING PROTEIN 87;
e4zp-A	3.3	3	92	201	13	HUMAN:AF-P49703-F1	ADP-RIBOSYLATION FACTOR-LIKE PROTEIN 4D;
e2zr-A	3.3	5.1	141	1406	6	HUMAN:AF-Q49AJ0-F1	PROTEIN FAM135B;
e47c-A	3.3	3.7	123	793	4	HUMAN:AF-O14782-F1	KINESIN-LIKE PROTEIN KIF3C;
fg1p-A	3.3	4.2	98	530	10	HUMAN:AF-Q8TC57-F1	MEIOSIS 1 ARREST PROTEIN;
fezz-A	3.3	14.5	102	361	11	HUMAN:AF-Q15019-F1	SEPTIN-2;
e1tr-A	3.3	3.1	92	359	14	HUMAN:AF-P50148-F1	GUANINE NUCLEOTIDE-BINDING PROTEIN G(Q) SUBUNIT A
e0nr-A	3.3	4.3	117	239	10	HUMAN:AF-P54819-F1	ADENYLATE KINASE 2, MITOCHONDRIAL;
fg2n-A	3.3	5.5	109	1235	5	HUMAN:AF-P46019-F1	PHOSPHORYLASE B KINASE REGULATORY SUBUNIT ALPHA,
fg7r-A	3.3	4.1	129	1690	6	HUMAN:AF-Q12756-F1	KINESIN-LIKE PROTEIN KIF1A;
e56l-A	3.3	3	92	200	13	HUMAN:AF-P40617-F1	ADP-RIBOSYLATION FACTOR-LIKE PROTEIN 4A;
e5lv-A	3.3	4.1	119	1177	11	HUMAN:AF-Q5TEA3-F1	UNCHARACTERIZED PROTEIN C20ORF194;
e8an-A	3.3	3.6	97	667	7	HUMAN:AF-Q8NFR9-F1	INTERLEUKIN-17 RECEPTOR E;
e9ud-A	3.3	4	128	479	15	HUMAN:AF-Q7LGC8-F1	CARBOHYDRATE SULFOTRANSFERASE 3;
e5dn-A	3.3	12.7	90	858	7	HUMAN:AF-O60602-F1	TOLL-LIKE RECEPTOR 5;
faqk-A	3.3	4.2	123	529	5	HUMAN:AF-P06576-F1	ATP SYNTHASE SUBUNIT BETA, MITOCHONDRIAL;
e8kv-A	3.3	5.2	142	665	6	HUMAN:AF-Q8ND71-F1	GTPASE IMAP FAMILY MEMBER 8;
fdnx-A	3.3	17	115	387	11	HUMAN:AF-A4D1E9-F1	GTP-BINDING PROTEIN 10;
fc0a-A	3.3	5.1	140	360	5	HUMAN:AF-Q9UGM6-F1	TRYPTOPHAN--TRNA LIGASE, MITOCHONDRIAL;
e0u1-A	3.3	4.7	136	600	8	HUMAN:AF-O43272-F1	PROLINE DEHYDROGENASE 1, MITOCHONDRIAL;
e594-A	3.3	4.7	109	321	6	HUMAN:AF-Q13630-F1	GDP-L-FUCOSE SYNTHASE;
e0jr-A	3.3	4.1	111	194	8	HUMAN:AF-P00568-F1	ADENYLATE KINASE ISOENZYME 1;
e19w-A	3.3	4.5	131	833	8	HUMAN:AF-Q9BVG8-F1	KINESIN-LIKE PROTEIN KIFC3;
e78l-A	3.3	3.8	121	998	7	HUMAN:AF-Q2TAC6-F1	KINESIN-LIKE PROTEIN KIF19;
fda4-A	3.3	4	127	480	8	HUMAN:AF-P20711-F1	AROMATIC-L-AMINO-ACID DECARBOXYLASE;
fets-A	3.3	4.2	128	359	11	HUMAN:AF-P11177-F1	PYRUVATE DEHYDROGENASE E1 COMPONENT SUBUNIT BETA,
fct0-A	3.3	5.3	143	443	5	HUMAN:AF-Q7Z4T8-F1	INACTIVE POLYPEPTIDE N-ACETYLGALACTOSAMINYLTRANSF
e0ng-A	3.3	3.8	124	419	8	HUMAN:AF-O75600-F1	2-AMINO-3-KETOBUTYRATE COENZYME A LIGASE, MITOCHO
fb94-A	3.3	18.4	98	651	6	HUMAN:AF-Q9NYV6-F1	RNA POLYMERASE I-SPECIFIC TRANSCRIPTION INITIATIO
e67w-A	3.3	3.6	103	237	9	HUMAN:AF-Q5VWZ2-F1	LYSOPHOSPHOLIPASE-LIKE PROTEIN 1;
e8rr-A	3.3	5.2	152	952	7	HUMAN:AF-Q8WUI4-F1	HISTONE DEACETYLASE 7;
fbgz-A	3.3	4.4	126	1234	6	HUMAN:AF-Q2VIQ3-F1	CHROMOSOME-ASSOCIATED KINESIN KIF4B;
e8du-A	3.3	3	87	194	7	HUMAN:AF-Q13636-F1	RAS-RELATED PROTEIN RAB-31;
fa5f-A	3.3	11.1	136	575	6	HUMAN:AF-Q658N2-F1	WSC DOMAIN-CONTAINING PROTEIN 1;
e5eg-A	3.3	3.9	118	814	7	HUMAN:AF-Q6ZMV9-F1	KINESIN-LIKE PROTEIN KIF6;
fcuz-A	3.3	5.5	137	1200	5	HUMAN:AF-P59047-F1	NACHT, LRR AND PYD DOMAINS-CONTAINING PROTEIN 5;
e1nt-A	3.3	13.1	132	543	9	HUMAN:AF-Q9NZN4-F1	EH DOMAIN-CONTAINING PROTEIN 2;
fe7a-A	3.3	4.1	120	504	4	HUMAN:AF-P34897-F1	SERINE HYDROXYMETHYLTRANSFERASE, MITOCHONDRIAL;
fg1b-A	3.3	5.7	113	606	11	HUMAN:AF-Q86WA9-F1	SODIUM-INDEPENDENT SULFATE ANION TRANSPORTER;
fa2i-A	3.3	4	131	552	7	HUMAN:AF-Q9NQ89-F1	PROTEIN C12ORF4;
e708-A	3.3	4.6	162	1177	7	HUMAN:AF-Q587J7-F1	PUTATIVE ATP-DEPENDENT RNA HELICASE TDRD12;
e01j-A	3.3	5.1	136	1029	7	HUMAN:AF-Q13733-F1	SODIUM/POTASSIUM-TRANSPORTING ATPASE SUBUNIT ALPH
e8az-A	3.3	14.3	106	1179	6	HUMAN:AF-P38570-F1	INTEGRIN ALPHA-E;
favr-A	3.3	20.5	146	702	4	HUMAN:AF-Q5SY16-F1	POLYNUCLEOTIDE 5'-HYDROXYL-KINASE NOL9;
fff8-A	3.3	8.2	95	187	11	HUMAN:AF-Q6T311-F1	ADP-RIBOSYLATION FACTOR-LIKE PROTEIN 9;
ffz4-A	3.3	10.8	149	743	7	HUMAN:AF-Q7L7V1-F1	PUTATIVE PRE-MRNA-SPLICING FACTOR ATP-DEPENDENT R
e2uu-A	3.3	4.8	128	1274	4	HUMAN:AF-Q5VU97-F1	VWFA AND CACHE DOMAIN-CONTAINING PROTEIN 1;
fd4w-A	3.3	11.1	126	445	7	HUMAN:AF-Q6PCB0-F1	VON WILLEBRAND FACTOR A DOMAIN-CONTAINING PROTEIN
e50g-A	3.3	14.9	112	618	4	HUMAN:AF-Q8IXI1-F1	MITOCHONDRIAL RHO GTPASE 2;
e26f-A	3.2	4.6	133	378	8	HUMAN:AF-Q96IZ6-F1	TRNA N(3)-METHYLCYTIDINE METHYLTRANSFERASE METTL2
e6l4-A	3.2	12.8	151	772	6	HUMAN:AF-Q9P2E5-F1	CHONDROITIN SULFATE GLUCURONYLTRANSFERASE;
e9ww-A	3.2	5.7	136	361	5	HUMAN:AF-Q9NV79-F1	PROTEIN-L-ISOASPARTATE O-METHYLTRANSFERASE DOMAIN
fb6e-A	3.2	6	119	248	6	HUMAN:AF-Q9BPW5-F1	RAS-LIKE PROTEIN FAMILY MEMBER 11B;
fb3s-A	3.2	3.9	129	327	5	HUMAN:AF-Q5HYK3-F1	2-METHOXY-6-POLYPRENYL-1,4-BENZOQUINOL METHYLASE,
fg08-A	3.2	7.5	124	354	8	HUMAN:AF-P00480-F1	ORNITHINE TRANSCARBAMYLASE, MITOCHONDRIAL;
e9ht-A	3.2	4.2	101	1735	10	HUMAN:AF-Q9HBL0-F1	TENSIN-1;
e5u6-A	3.2	14	131	914	8	HUMAN:AF-Q9BXP2-F1	SOLUTE CARRIER FAMILY 12 MEMBER 9;
ezqv-A	3.2	4.3	128	336	15	HUMAN:AF-P31937-F1	3-HYDROXYISOBUTYRATE DEHYDROGENASE, MITOCHONDRIAL
ff6y-A	3.2	2.9	71	1400	17	HUMAN:AF-O60229-F1	KALIRIN;
e3cy-A	3.2	12.1	146	775	7	HUMAN:AF-Q8IZ52-F1	CHONDROITIN SULFATE SYNTHASE 2;
fd5g-A	3.2	4.7	140	782	5	HUMAN:AF-Q9P2I0-F1	CLEAVAGE AND POLYADENYLATION SPECIFICITY FACTOR S
e2hq-A	3.2	15.6	145	2214	6	HUMAN:AF-Q8NB66-F1	PROTEIN UNC-13 HOMOLOG C;
e7k4-A	3.2	11.3	137	401	7	HUMAN:AF-Q8NFL0-F1	UDP-GLCNAC:BETAGAL BETA-1,3-N-ACETYLGLUCOSAMINYLT
e9dm-A	3.2	12.8	108	882	2	HUMAN:AF-Q70JA7-F1	CHONDROITIN SULFATE SYNTHASE 3;
e1i6-A	3.2	4.3	142	806	7	HUMAN:AF-O60733-F1	85/88 KDA CALCIUM-INDEPENDENT PHOSPHOLIPASE A2;
e3s5-A	3.2	5.3	132	1035	7	HUMAN:AF-P20648-F1	POTASSIUM-TRANSPORTING ATPASE ALPHA CHAIN 1;
fba2-A	3.2	5.2	105	442	12	HUMAN:AF-Q9HA92-F1	RADICAL S-ADENOSYL METHIONINE DOMAIN-CONTAINING P
feoy-A	3.2	3.1	91	200	7	HUMAN:AF-P61026-F1	RAS-RELATED PROTEIN RAB-10;
fenj-A	3.2	5.2	148	519	7	HUMAN:AF-P28838-F1	CYTOSOL AMINOPEPTIDASE;
ez3u-A	3.2	13.3	127	372	6	HUMAN:AF-Q9Y2A9-F1	N-ACETYLLACTOSAMINIDE
fea3-A	3.2	3.9	123	358	8	HUMAN:AF-Q8IYM1-F1	SEPTIN-12;
ff7b-A	3.2	4.7	141	786	9	HUMAN:AF-O00534-F1	VON WILLEBRAND FACTOR A DOMAIN-CONTAINING PROTEIN
fdgy-A	3.2	12.1	126	377	8	HUMAN:AF-Q14344-F1	GUANINE NUCLEOTIDE-BINDING PROTEIN SUBUNIT ALPHA-
e32k-A	3.2	14	137	1000	7	HUMAN:AF-Q9Y6Y8-F1	SEC23-INTERACTING PROTEIN;
e18l-A	3.2	4.1	110	747	5	HUMAN:AF-Q1KMD3-F1	HETEROGENEOUS NUCLEAR RIBONUCLEOPROTEIN U-LIKE PR
e77q-A	3.2	2.9	88	203	13	HUMAN:AF-P51153-F1	RAS-RELATED PROTEIN RAB-13;
e68m-A	3.2	3.1	99	210	13	HUMAN:AF-Q96IU4-F1	PROTEIN ABHD14B;
e60c-A	3.2	5.1	161	685	9	HUMAN:AF-P54803-F1	GALACTOCEREBROSIDASE;
ezkm-A	3.2	14.5	100	611	12	HUMAN:AF-P09960-F1	LEUKOTRIENE A-4 HYDROLASE;
e7jf-A	3.2	3.2	89	186	13	HUMAN:AF-Q9H0F7-F1	ADP-RIBOSYLATION FACTOR-LIKE PROTEIN 6;
e0ch-A	3.2	4.1	120	467	13	HUMAN:AF-Q9H3H1-F1	TRNA DIMETHYLALLYLTRANSFERASE;
e9g2-A	3.2	3.5	122	425	9	HUMAN:AF-Q8N5Z0-F1	KYNURENINE/ALPHA-AMINOADIPATE AMINOTRANSFERASE,
fdna-A	3.2	20	122	374	9	HUMAN:AF-A6NG13-F1	ALPHA-1,3-MANNOSYL-GLYCOPROTEIN 4-BETA-N-
e22x-A	3.2	6.7	128	1905	5	HUMAN:AF-A3KMH1-F1	VON WILLEBRAND FACTOR A DOMAIN-CONTAINING PROTEIN
e6nt-A	3.2	24.2	112	1675	8	HUMAN:AF-Q00610-F1	CLATHRIN HEAVY CHAIN 1;
e1lu-A	3.2	7.3	164	485	10	HUMAN:AF-P51648-F1	ALDEHYDE DEHYDROGENASE FAMILY 3 MEMBER A2;
ffmi-A	3.2	2.8	91	204	18	HUMAN:AF-Q9NXU5-F1	ADP-RIBOSYLATION FACTOR-LIKE PROTEIN 15;
e9n5-A	3.2	4.9	147	1001	6	HUMAN:AF-Q13472-F1	DNA TOPOISOMERASE 3-ALPHA;
e0ks-A	3.2	11.8	111	1179	7	HUMAN:AF-P56199-F1	INTEGRIN ALPHA-1;
e6gi-A	3.2	2.8	90	192	13	HUMAN:AF-P56559-F1	ADP-RIBOSYLATION FACTOR-LIKE PROTEIN 4C;
e38b-A	3.2	4.2	122	341	8	HUMAN:AF-Q6UXS9-F1	INACTIVE CASPASE-12;
e0zk-A	3.2	8.8	116	578	7	HUMAN:AF-Q92839-F1	HYALURONAN SYNTHASE 1;
e27d-A	3.2	6.7	153	1400	5	HUMAN:AF-Q96L91-F1	E1A-BINDING PROTEIN P400;
e6q4-A	3.2	4.7	128	440	10	HUMAN:AF-P04180-F1	PHOSPHATIDYLCHOLINE-STEROL ACYLTRANSFERASE;
few2-A	3.2	6.4	121	1948	9	HUMAN:AF-Q13332-F1	RECEPTOR-TYPE TYROSINE-PROTEIN PHOSPHATASE S;
ezr5-A	3.2	3.3	98	1163	8	HUMAN:AF-P20702-F1	INTEGRIN ALPHA-X;
e2kn-A	3.2	3.9	132	728	5	HUMAN:AF-P05165-F1	PROPIONYL-COA CARBOXYLASE ALPHA CHAIN, MITOCHONDR
fbgt-A	3.2	11.6	126	1231	10	HUMAN:AF-Q8N3U4-F1	COHESIN SUBUNIT SA-2;
e171-A	3.2	8.4	151	661	9	HUMAN:AF-P57075-F1	UBIQUITIN-ASSOCIATED AND SH3 DOMAIN-CONTAINING PR
fazu-A	3.2	9.9	122	598	8	HUMAN:AF-O43310-F1	CBP80/20-DEPENDENT TRANSLATION INITIATION FACTOR;
e5c3-A	3.2	12.9	129	381	8	HUMAN:AF-Q03113-F1	GUANINE NUCLEOTIDE-BINDING PROTEIN SUBUNIT ALPHA-
e0x3-A	3.2	5.8	82	780	6	HUMAN:AF-Q05209-F1	TYROSINE-PROTEIN PHOSPHATASE NON-RECEPTOR TYPE 12
fgn2-A	3.2	3.7	78	1101	10	HUMAN:AF-Q93073-F1	SELENOCYSTEINE INSERTION SEQUENCE-BINDING PROTEIN
e4dn-A	3.2	13.6	95	217	7	HUMAN:AF-Q99578-F1	GTP-BINDING PROTEIN RIT2;
e93y-A	3.2	4	129	366	11	HUMAN:AF-Q5JXM2-F1	METHYLTRANSFERASE-LIKE PROTEIN 24;
ezvo-A	3.2	8.1	163	434	9	HUMAN:AF-P51878-F1	CASPASE-5;
e0gk-A	3.2	6.7	122	443	7	HUMAN:AF-Q9Y2B1-F1	RIBITOL-5-PHOSPHATE XYLOSYLTRANSFERASE 1;
e9b4-A	3.2	4.9	136	536	6	HUMAN:AF-Q9UF12-F1	HYDROXYPROLINE DEHYDROGENASE;
fenc-A	3.2	4.6	107	854	5	HUMAN:AF-Q8IXQ6-F1	PROTEIN MONO-ADP-RIBOSYLTRANSFERASE PARP9;
e4l4-A	3.2	12.2	150	1400	9	HUMAN:AF-Q6ZRS2-F1	HELICASE SRCAP;
ez2y-A	3.2	10.4	121	1296	9	HUMAN:AF-Q86UW7-F1	CALCIUM-DEPENDENT SECRETION ACTIVATOR 2;
e9ba-A	3.2	3.1	90	211	10	HUMAN:AF-Q9HBH0-F1	RHO-RELATED GTP-BINDING PROTEIN RHOF;
ezay-A	3.2	18	142	1732	8	HUMAN:AF-Q9HCF6-F1	TRANSIENT RECEPTOR POTENTIAL CATION CHANNEL SUBFA
e1z4-A	3.2	3.9	130	333	5	HUMAN:AF-P13804-F1	ELECTRON TRANSFER FLAVOPROTEIN SUBUNIT ALPHA,
e3o0-A	3.2	5.2	103	1247	13	HUMAN:AF-P10745-F1	RETINOL-BINDING PROTEIN 3;
fdz6-A	3.1	3.9	142	328	7	HUMAN:AF-P20132-F1	L-SERINE DEHYDRATASE/L-THREONINE DEAMINASE;
e84l-A	3.1	17.9	98	219	8	HUMAN:AF-Q92963-F1	GTP-BINDING PROTEIN RIT1;
e1ze-A	3.1	13	120	539	8	HUMAN:AF-Q9HCC8-F1	GLYCEROPHOSPHOINOSITOL INOSITOLPHOSPHODIESTERASE
e34h-A	3.1	4.7	144	998	10	HUMAN:AF-Q6L9W6-F1	BETA-1,4-N-ACETYLGALACTOSAMINYLTRANSFERASE 3;
e9cx-A	3.1	4.4	132	264	12	HUMAN:AF-P40261-F1	NICOTINAMIDE N-METHYLTRANSFERASE;
e51i-A	3.1	15.7	146	565	9	HUMAN:AF-Q2TBF2-F1	WSC DOMAIN-CONTAINING PROTEIN 2;
fbvq-A	3.1	18.2	73	542	11	HUMAN:AF-Q5TKA1-F1	PROTEIN LIN-9 HOMOLOG;
e6nd-A	3.1	3	84	203	10	HUMAN:AF-Q15771-F1	RAS-RELATED PROTEIN RAB-30;
fedz-A	3.1	2.9	86	184	8	HUMAN:AF-Q15382-F1	GTP-BINDING PROTEIN RHEB;
fcza-A	3.1	9.2	147	534	8	HUMAN:AF-Q8N159-F1	N-ACETYLGLUTAMATE SYNTHASE, MITOCHONDRIAL;
e42d-A	3.1	9.7	83	1294	7	HUMAN:AF-O75122-F1	CLIP-ASSOCIATING PROTEIN 2;
fcf5-A	3.1	3.9	121	336	7	HUMAN:AF-Q9H0P0-F1	CYTOSOLIC 5'-NUCLEOTIDASE 3A;
ffsm-A	3.1	14	91	904	5	HUMAN:AF-Q9NXZ1-F1	SARCOMA ANTIGEN 1;
e43s-A	3.1	3.7	136	392	10	HUMAN:AF-P21549-F1	SERINE--PYRUVATE AMINOTRANSFERASE;
e07c-A	3.1	7.8	90	838	10	HUMAN:AF-Q9NRZ9-F1	LYMPHOID-SPECIFIC HELICASE;
e9e9-A	3.1	5	84	1030	13	HUMAN:AF-Q96T76-F1	MMS19 NUCLEOTIDE EXCISION REPAIR PROTEIN HOMOLOG;
faj8-A	3.1	9.1	124	2615	12	HUMAN:AF-A8TX70-F1	COLLAGEN ALPHA-5(VI) CHAIN;
e4c9-A	3.1	6.5	114	564	7	HUMAN:AF-Q9H6X2-F1	ANTHRAX TOXIN RECEPTOR 1;
fbia-A	3.1	4	113	970	12	HUMAN:AF-Q96FC9-F1	ATP-DEPENDENT DNA HELICASE DDX11;
e6ej-A	3.1	18.6	147	1452	4	HUMAN:AF-P28827-F1	RECEPTOR-TYPE TYROSINE-PROTEIN PHOSPHATASE MU;
e4ke-A	3.1	8.8	126	752	11	HUMAN:AF-P06681-F1	COMPLEMENT C2;
fe4h-A	3.1	3.9	123	1029	6	HUMAN:AF-Q9P2E2-F1	KINESIN-LIKE PROTEIN KIF17;
feju-A	3.1	6.8	140	1378	8	HUMAN:AF-Q96HA7-F1	TONSOKU-LIKE PROTEIN;
e80g-A	3.1	3.6	120	411	10	HUMAN:AF-Q9GZS9-F1	CARBOHYDRATE SULFOTRANSFERASE 5;
e7dj-A	3.1	3.8	119	187	7	HUMAN:AF-Q86XF0-F1	DIHYDROFOLATE REDUCTASE 2, MITOCHONDRIAL;
fdqr-A	3.1	3.5	103	686	9	HUMAN:AF-Q9NP60-F1	X-LINKED INTERLEUKIN-1 RECEPTOR ACCESSORY PROTEIN
e83m-A	3.1	7.6	117	360	8	HUMAN:AF-Q9Y5P6-F1	MANNOSE-1-PHOSPHATE GUANYLTRANSFERASE BETA;
e7f2-A	3.1	6.6	95	191	5	HUMAN:AF-P84095-F1	RHO-RELATED GTP-BINDING PROTEIN RHOG;
ezfu-A	3.1	4.7	119	995	7	HUMAN:AF-Q8N5C6-F1	S1 RNA-BINDING DOMAIN-CONTAINING PROTEIN 1;
e0zv-A	3.1	5.6	142	522	8	HUMAN:AF-Q16222-F1	UDP-N-ACETYLHEXOSAMINE PYROPHOSPHORYLASE;
e4e1-A	3.1	4	104	231	10	HUMAN:AF-O95372-F1	ACYL-PROTEIN THIOESTERASE 2;
e24e-A	3.1	5	157	432	6	HUMAN:AF-P23526-F1	ADENOSYLHOMOCYSTEINASE;
e6cu-A	3.1	11.3	115	293	10	HUMAN:AF-Q96E22-F1	DEHYDRODOLICHYL DIPHOSPHATE SYNTHASE COMPLEX SUBU
fccq-A	3.1	4.9	152	457	7	HUMAN:AF-Q9Y697-F1	CYSTEINE DESULFURASE, MITOCHONDRIAL;
fdsp-A	3.1	4	129	553	7	HUMAN:AF-P25705-F1	ATP SYNTHASE SUBUNIT ALPHA, MITOCHONDRIAL;
e7y8-A	3.1	8.4	96	174	10	HUMAN:AF-O43598-F1	2'-DEOXYNUCLEOSIDE 5'-PHOSPHATE N-HYDROLASE 1;
e0so-A	3.1	10.2	152	764	9	HUMAN:AF-P40879-F1	CHLORIDE ANION EXCHANGER;
ffc2-A	3.1	17.2	156	541	6	HUMAN:AF-Q9H223-F1	EH DOMAIN-CONTAINING PROTEIN 4;
ezgg-A	3.1	5	140	439	7	HUMAN:AF-P04181-F1	ORNITHINE AMINOTRANSFERASE, MITOCHONDRIAL;
ez66-A	3.1	3.4	89	216	9	HUMAN:AF-P62826-F1	GTP-BINDING NUCLEAR PROTEIN RAN;
e607-A	3.1	6.2	136	507	4	HUMAN:AF-Q3KQV9-F1	UDP-N-ACETYLHEXOSAMINE PYROPHOSPHORYLASE-LIKE PRO
fg0i-A	3.1	9.8	160	1103	9	HUMAN:AF-Q02846-F1	RETINAL GUANYLYL CYCLASE 1;
e8ef-A	3.1	13.1	114	1400	7	HUMAN:AF-P04275-F2	VON WILLEBRAND FACTOR;
e60j-A	3.1	11.3	108	1400	6	HUMAN:AF-Q9UFH2-F10	DYNEIN HEAVY CHAIN 17, AXONEMAL;
e6zq-A	3.1	18.2	139	1218	11	HUMAN:AF-Q4VNC0-F1	PROBABLE CATION-TRANSPORTING ATPASE 13A5;
ffaj-A	3.1	6.5	133	271	12	HUMAN:AF-Q9BUJ0-F1	PROTEIN ABHD14A;
e54n-A	3.1	5	113	549	9	HUMAN:AF-Q96QG7-F1	MYOTUBULARIN-RELATED PROTEIN 9;
e55c-A	3.1	7.4	78	887	9	HUMAN:AF-Q9UL03-F1	INTEGRATOR COMPLEX SUBUNIT 6;
e7jx-A	3.1	3.3	93	518	10	HUMAN:AF-Q96SY0-F1	INTEGRATOR COMPLEX SUBUNIT 14;
e8wi-A	3.1	5.9	115	244	7	HUMAN:AF-O95476-F1	CTD NUCLEAR ENVELOPE PHOSPHATASE 1;
e1bu-A	3.1	3.7	126	411	13	HUMAN:AF-O43916-F1	CARBOHYDRATE SULFOTRANSFERASE 1;
e0p7-A	3.1	11.1	123	1400	7	HUMAN:AF-Q96JB1-F15	DYNEIN HEAVY CHAIN 8, AXONEMAL;
e561-A	3.1	30.1	96	991	7	HUMAN:AF-O94762-F1	ATP-DEPENDENT DNA HELICASE Q5;
fftb-A	3.1	3.1	94	196	13	HUMAN:AF-Q969Q4-F1	ADP-RIBOSYLATION FACTOR-LIKE PROTEIN 11;
e283-A	3.1	22	139	1093	6	HUMAN:AF-O95486-F1	PROTEIN TRANSPORT PROTEIN SEC24A;
fdrk-A	3.1	5.4	109	853	5	HUMAN:AF-O75969-F1	A-KINASE ANCHOR PROTEIN 3;
e24n-A	3.1	6.2	76	319	8	HUMAN:AF-Q8TB03-F1	UNCHARACTERIZED PROTEIN CXORF38;
e5g6-A	3.1	2.9	85	207	9	HUMAN:AF-P61006-F1	RAS-RELATED PROTEIN RAB-8A;
fb09-A	3.1	8.4	124	889	6	HUMAN:AF-Q86VP3-F1	PHOSPHOFURIN ACIDIC CLUSTER SORTING PROTEIN 2;
e93d-A	3.1	3.5	123	790	4	HUMAN:AF-Q9HAQ2-F1	KINESIN-LIKE PROTEIN KIF9;
fg0g-A	3.1	3.5	109	562	14	HUMAN:AF-Q9Y6K8-F1	ADENYLATE KINASE ISOENZYME 5;
ffh3-A	3.1	11.9	116	2635	6	HUMAN:AF-Q9P2D8-F1	PROTEIN UNC-79 HOMOLOG;
ezhe-A	3.1	4.8	116	692	10	HUMAN:AF-Q8NBP7-F1	PROPROTEIN CONVERTASE SUBTILISIN/KEXIN TYPE 9;
e7mo-A	3.1	4	119	564	8	HUMAN:AF-Q13057-F1	BIFUNCTIONAL COENZYME A SYNTHASE;
feai-A	3.1	5.7	111	1502	5	HUMAN:AF-Q13017-F1	RHO GTPASE-ACTIVATING PROTEIN 5;
e877-A	3.1	8.7	115	1400	9	HUMAN:AF-Q9P225-F14	DYNEIN HEAVY CHAIN 2, AXONEMAL;
fe01-A	3.1	5.8	158	513	8	HUMAN:AF-Q9H5U6-F1	RRNA N6-ADENOSINE-METHYLTRANSFERASE ZCCHC4;
e549-A	3	4.3	126	1388	5	HUMAN:AF-Q9NS87-F1	KINESIN-LIKE PROTEIN KIF15;
e2ik-A	3	3.1	117	385	17	HUMAN:AF-Q3B7J2-F1	GLUCOSE-FRUCTOSE OXIDOREDUCTASE DOMAIN-CONTAINING
e1v5-A	3	7	140	509	14	HUMAN:AF-P09622-F1	DIHYDROLIPOYL DEHYDROGENASE, MITOCHONDRIAL;
fdnn-A	3	22.1	94	1519	9	HUMAN:AF-Q8TER5-F1	RHO GUANINE NUCLEOTIDE EXCHANGE FACTOR 40;
e3g0-A	3	3.6	119	1343	4	HUMAN:AF-Q2M1P5-F1	KINESIN-LIKE PROTEIN KIF7;
e60u-A	3	5.3	134	466	10	HUMAN:AF-P04066-F1	TISSUE ALPHA-L-FUCOSIDASE;
e4g2-A	3	5.1	152	385	7	HUMAN:AF-Q8N8R5-F1	UPF0565 PROTEIN C2ORF69;
e3wq-A	3	4.9	122	245	7	HUMAN:AF-P51580-F1	THIOPURINE S-METHYLTRANSFERASE;
fg38-A	3	5.8	129	255	5	HUMAN:AF-P38117-F1	ELECTRON TRANSFER FLAVOPROTEIN SUBUNIT BETA;
fcaa-A	3	3.7	118	203	7	HUMAN:AF-P49914-F1	5-FORMYLTETRAHYDROFOLATE CYCLO-LIGASE;
e7mk-A	3	4.7	86	660	8	HUMAN:AF-Q96GD3-F1	POLYCOMB PROTEIN SCMH1;
ez26-A	3	4	103	980	10	HUMAN:AF-Q13608-F1	PEROXISOME ASSEMBLY FACTOR 2;
fg1j-A	3	12.3	113	1161	5	HUMAN:AF-Q13349-F1	INTEGRIN ALPHA-D;
e1w1-A	3	10	153	421	11	HUMAN:AF-O75648-F1	MITOCHONDRIAL TRNA-SPECIFIC 2-THIOURIDYLASE 1;
ey9j-A	3	3.6	100	856	10	HUMAN:AF-O15381-F1	NUCLEAR VALOSIN-CONTAINING PROTEIN-LIKE;
fg2r-A	3	7.6	133	453	9	HUMAN:AF-Q9P109-F1	BETA-1,3-GALACTOSYL-O-GLYCOSYL-GLYCOPROTEIN
fb1h-A	3	4.2	107	734	9	HUMAN:AF-P33992-F1	DNA REPLICATION LICENSING FACTOR MCM5;
e24i-A	3	12.1	115	487	9	HUMAN:AF-Q9H2A2-F1	2-AMINOMUCONIC SEMIALDEHYDE DEHYDROGENASE;
faja-A	3	5.4	110	293	13	HUMAN:AF-P55212-F1	CASPASE-6;
e2k3-A	3	7.6	128	963	6	HUMAN:AF-Q6VY07-F1	PHOSPHOFURIN ACIDIC CLUSTER SORTING PROTEIN 1;
fbhd-A	3	4.1	119	300	7	HUMAN:AF-Q969T7-F1	7-METHYLGUANOSINE PHOSPHATE-SPECIFIC 5'-NUCLEOTID
fclh-A	3	8.4	153	428	10	HUMAN:AF-O15379-F1	HISTONE DEACETYLASE 3;
fcz3-A	3	22.8	135	454	10	HUMAN:AF-Q9H1Q7-F1	PC-ESTERASE DOMAIN-CONTAINING PROTEIN 1A;
e41v-A	3	4.3	108	308	6	HUMAN:AF-Q13889-F1	GENERAL TRANSCRIPTION FACTOR IIH SUBUNIT 3;
e32f-A	3	8.6	89	1141	2	HUMAN:AF-Q12772-F1	STEROL REGULATORY ELEMENT-BINDING PROTEIN 2;
e7i8-A	3	3.6	95	367	7	HUMAN:AF-Q9Y295-F1	DEVELOPMENTALLY-REGULATED GTP-BINDING PROTEIN 1;
e57h-A	3	13	131	1400	2	HUMAN:AF-Q99715-F6	COLLAGEN ALPHA-1(XII) CHAIN;
fbch-A	3	7.6	116	669	11	HUMAN:AF-O00178-F1	GTP-BINDING PROTEIN 1;
ezpe-A	3	4.8	123	311	9	HUMAN:AF-P49247-F1	RIBOSE-5-PHOSPHATE ISOMERASE;
fddf-A	3	5.3	116	229	9	HUMAN:AF-P68402-F1	PLATELET-ACTIVATING FACTOR ACETYLHYDROLASE IB SUB
e2x9-A	3	3.1	88	206	6	HUMAN:AF-Q9NP72-F1	RAS-RELATED PROTEIN RAB-18;
e9b9-A	3	6.8	121	331	5	HUMAN:AF-O75752-F1	UDP-GALNAC:BETA-1,3-N-ACETYLGALACTOSAMINYLTRANSFE
fgca-A	3	8.1	116	1259	10	HUMAN:AF-P48553-F1	TRAFFICKING PROTEIN PARTICLE COMPLEX SUBUNIT 10;
e7gw-A	3	9	120	335	6	HUMAN:AF-Q5EB52-F1	MESODERM-SPECIFIC TRANSCRIPT HOMOLOG PROTEIN;
faq0-A	3	3.8	105	209	11	HUMAN:AF-Q9NXJ5-F1	PYROGLUTAMYL-PEPTIDASE 1;
fgs1-A	3	13.6	126	769	10	HUMAN:AF-P05107-F1	INTEGRIN BETA-2;
e98q-A	3	3.2	89	236	9	HUMAN:AF-Q96L33-F1	RHO-RELATED GTP-BINDING PROTEIN RHOV;
e2rl-A	3	13.3	113	975	11	HUMAN:AF-Q86UT6-F1	NLR FAMILY MEMBER X1;
fbx8-A	3	5.1	133	1256	7	HUMAN:AF-Q3T906-F1	N-ACETYLGLUCOSAMINE-1-PHOSPHOTRANSFERASE SUBUNITS
e9bd-A	3	21.4	128	548	11	HUMAN:AF-Q9UQ53-F1	ALPHA-1,3-MANNOSYL-GLYCOPROTEIN 4-BETA-N-
ezzf-A	3	9.3	87	1044	8	HUMAN:AF-Q5T2S8-F1	OUTER DYNEIN ARM-DOCKING COMPLEX SUBUNIT 2;
e9iq-A	3	4.3	119	422	5	HUMAN:AF-O43825-F1	BETA-1,3-GALACTOSYLTRANSFERASE 2;
e9t8-A	3	4.6	146	377	4	HUMAN:AF-Q9BY41-F1	HISTONE DEACETYLASE 8;
ff9c-A	3	5.3	132	387	10	HUMAN:AF-Q9UKT5-F1	F-BOX ONLY PROTEIN 4;
fdy3-A	3	17.9	133	1997	3	HUMAN:AF-P23467-F1	RECEPTOR-TYPE TYROSINE-PROTEIN PHOSPHATASE BETA;
e82h-A	3	24.4	132	1037	11	HUMAN:AF-Q9BX69-F1	CASPASE RECRUITMENT DOMAIN-CONTAINING PROTEIN 6;
e9fz-A	3	3.8	111	537	14	HUMAN:AF-Q99829-F1	COPINE-1;
fdz0-A	3	8.4	93	1663	8	HUMAN:AF-P01024-F1	COMPLEMENT C3;
e7eg-A	3	13.9	101	192	6	HUMAN:AF-Q9NYS0-F1	NF-KAPPA-B INHIBITOR-INTERACTING RAS-LIKE PROTEIN
e78d-A	3	4.5	127	1157	9	HUMAN:AF-Q8IY37-F1	PROBABLE ATP-DEPENDENT RNA HELICASE DHX37;
e0jf-A	3	3.9	119	1400	6	HUMAN:AF-Q02388-F3	COLLAGEN ALPHA-1(VII) CHAIN;
e13x-A	3	9.4	148	604	5	HUMAN:AF-Q16798-F1	NADP-DEPENDENT MALIC ENZYME, MITOCHONDRIAL;
ffpg-A	3	9.6	132	456	8	HUMAN:AF-Q53H76-F1	PHOSPHOLIPASE A1 MEMBER A;
ezgf-A	3	15.2	132	432	11	HUMAN:AF-Q96HM7-F1	PC-ESTERASE DOMAIN-CONTAINING PROTEIN 1B;
fa11-A	3	3.6	125	890	6	HUMAN:AF-O95235-F1	KINESIN-LIKE PROTEIN KIF20A;
fc4q-A	3	3.3	85	199	9	HUMAN:AF-Q96A58-F1	RAS-RELATED AND ESTROGEN-REGULATED GROWTH INHIBIT
ffmn-A	3	13.7	130	402	7	HUMAN:AF-Q6UX72-F1	UDP-GLCNAC:BETAGAL BETA-1,3-N-ACETYLGLUCOSAMINYLT
fbdw-A	2.9	16.7	118	706	10	HUMAN:AF-Q9NVM9-F1	INTEGRATOR COMPLEX SUBUNIT 13;
e4r4-A	2.9	12.2	103	199	4	HUMAN:AF-Q96HU8-F1	GTP-BINDING PROTEIN DI-RAS2;
e3wc-A	2.9	16.9	142	782	8	HUMAN:AF-Q9NP80-F1	CALCIUM-INDEPENDENT PHOSPHOLIPASE A2-GAMMA;
e43g-A	2.9	7	117	632	8	HUMAN:AF-A1L0T0-F1	2-HYDROXYACYL-COA LYASE 2;
e0vs-A	2.9	3.7	99	1610	8	HUMAN:AF-Q96PN6-F1	ADENYLATE CYCLASE TYPE 10;
fgz4-A	2.9	5.7	110	761	2	HUMAN:AF-O43422-F1	52 KDA REPRESSOR OF THE INHIBITOR OF THE PROTEIN
fgnl-A	2.9	4.3	126	332	6	HUMAN:AF-P07864-F1	L-LACTATE DEHYDROGENASE C CHAIN;
e7mx-A	2.9	15.7	94	634	6	HUMAN:AF-Q9BZE4-F1	NUCLEOLAR GTP-BINDING PROTEIN 1;
fa0m-A	2.9	11.7	116	2104	6	HUMAN:AF-Q86YA3-F1	PROTEIN ZGRF1;
fa1j-A	2.9	17.5	114	904	11	HUMAN:AF-Q96DY7-F1	MDM2-BINDING PROTEIN;
fcmr-A	2.9	14.4	111	383	7	HUMAN:AF-P36222-F1	CHITINASE-3-LIKE PROTEIN 1;
fero-A	2.9	14.1	144	755	8	HUMAN:AF-Q6UW60-F1	PROPROTEIN CONVERTASE SUBTILISIN/KEXIN TYPE 4;
fci4-A	2.9	4.1	107	324	7	HUMAN:AF-Q96MH6-F1	TRANSMEMBRANE PROTEIN 68;
favu-A	2.9	12.1	132	1576	7	HUMAN:AF-Q9P265-F1	DISCO-INTERACTING PROTEIN 2 HOMOLOG B;
e9hs-A	2.9	3.9	105	642	13	HUMAN:AF-Q8WVM8-F1	SEC1 FAMILY DOMAIN-CONTAINING PROTEIN 1;
e0m1-A	2.9	17.8	123	914	6	HUMAN:AF-A8K7I4-F1	CALCIUM-ACTIVATED CHLORIDE CHANNEL REGULATOR 1;
fgdg-A	2.9	4.2	107	767	7	HUMAN:AF-Q15437-F1	PROTEIN TRANSPORT PROTEIN SEC23B;
fdq2-A	2.9	5.3	147	450	6	HUMAN:AF-Q8IUZ5-F1	5-PHOSPHOHYDROXY-L-LYSINE PHOSPHO-LYASE;
ezxj-A	2.9	6.1	131	438	10	HUMAN:AF-O95395-F1	BETA-1,3-GALACTOSYL-O-GLYCOSYL-GLYCOPROTEIN
e5zb-A	2.9	8.4	84	822	7	HUMAN:AF-O43747-F1	AP-1 COMPLEX SUBUNIT GAMMA-1;
e6gq-A	2.9	4	127	303	8	HUMAN:AF-P55210-F1	CASPASE-7;
e7jz-A	2.9	4.6	137	598	4	HUMAN:AF-Q8TE04-F1	PANTOTHENATE KINASE 1;
fcc1-A	2.9	5.2	109	506	7	HUMAN:AF-Q12894-F1	INTERFERON-RELATED DEVELOPMENTAL REGULATOR 2;
e2ui-A	2.9	24	141	535	6	HUMAN:AF-Q9UM21-F1	ALPHA-1,3-MANNOSYL-GLYCOPROTEIN 4-BETA-N-
e0sv-A	2.9	3.8	106	578	8	HUMAN:AF-Q9UJ83-F1	2-HYDROXYACYL-COA LYASE 1;
fa2e-A	2.9	7	166	494	8	HUMAN:AF-P49189-F1	4-TRIMETHYLAMINOBUTYRALDEHYDE DEHYDROGENASE;
e555-A	2.9	8.3	112	900	8	HUMAN:AF-Q5T5J6-F1	TRANSCRIPTIONAL PROTEIN SWT1;
fgn7-A	2.9	3.1	91	203	9	HUMAN:AF-Q969Q5-F1	RAS-RELATED PROTEIN RAB-24;
e5pm-A	2.9	3.8	115	414	8	HUMAN:AF-Q6UWP7-F1	LYSOCARDIOLIPIN ACYLTRANSFERASE 1;
fcbj-A	2.9	5	146	551	5	HUMAN:AF-P56180-F1	PUTATIVE TYROSINE-PROTEIN PHOSPHATASE TPTE;
e4hf-A	2.9	3.7	110	479	10	HUMAN:AF-Q96MA6-F1	ADENYLATE KINASE 8;
fdal-A	2.9	9.5	117	310	3	HUMAN:AF-Q9Y2C3-F1	BETA-1,3-GALACTOSYLTRANSFERASE 5;
fcv9-A	2.9	11.3	111	359	7	HUMAN:AF-Q92187-F1	CMP-N-ACETYLNEURAMINATE-POLY-ALPHA-2,8-SIALYLTRAN
ff71-A	2.9	18.8	141	798	9	HUMAN:AF-P05556-F1	INTEGRIN BETA-1;
fc4a-A	2.9	4.2	90	1433	10	HUMAN:AF-A0A0G2JMS6	-F1 UNCHARACTERIZED PROTEIN;
ffnk-A	2.9	3.4	85	1990	7	HUMAN:AF-Q9HCD6-F1	PROTEIN TANC2;
e79w-A	2.9	5.3	126	374	8	HUMAN:AF-P30679-F1	GUANINE NUCLEOTIDE-BINDING PROTEIN SUBUNIT ALPHA-
fco8-A	2.9	11.6	135	1337	4	HUMAN:AF-Q12913-F1	RECEPTOR-TYPE TYROSINE-PROTEIN PHOSPHATASE ETA;
fbk5-A	2.9	5.5	115	277	7	HUMAN:AF-Q5T013-F1	PUTATIVE HYDROXYPYRUVATE ISOMERASE;
fgku-A	2.9	3.9	48	953	15	HUMAN:AF-Q14151-F1	SCAFFOLD ATTACHMENT FACTOR B2;
fc3k-A	2.9	26.2	79	809	3	HUMAN:AF-Q9NQW8-F1	CYCLIC NUCLEOTIDE-GATED CATION CHANNEL BETA-3;
ffgz-A	2.9	14	113	500	4	HUMAN:AF-Q8NCR0-F1	UDP-GALNAC:BETA-1,3-N-ACETYLGALACTOSAMINYLTRANSFE
fdr6-A	2.9	3.6	103	315	5	HUMAN:AF-Q63ZY6-F1	PUTATIVE METHYLTRANSFERASE NSUN5C;
ffzs-A	2.9	6.6	130	394	8	HUMAN:AF-P61160-F1	ACTIN-RELATED PROTEIN 2;
e1vn-A	2.9	15.5	107	314	7	HUMAN:AF-Q12982-F1	BCL2/ADENOVIRUS E1B 19 KDA PROTEIN-INTERACTING PR
e45c-A	2.9	7	139	2263	12	HUMAN:AF-A6NMZ7-F1	COLLAGEN ALPHA-6(VI) CHAIN;
e98o-A	2.9	10.6	159	1132	9	HUMAN:AF-Q9Y2H2-F1	PHOSPHATIDYLINOSITIDE PHOSPHATASE SAC2;
fcr2-A	2.9	3.3	101	186	8	HUMAN:AF-O75884-F1	SERINE HYDROLASE RBBP9;
fajd-A	2.9	3.8	114	227	12	HUMAN:AF-Q9UIJ7-F1	GTP:AMP PHOSPHOTRANSFERASE AK3, MITOCHONDRIAL;
far0-A	2.9	17.9	141	1178	9	HUMAN:AF-P11498-F1	PYRUVATE CARBOXYLASE, MITOCHONDRIAL;
e2b9-A	2.9	18	132	1165	8	HUMAN:AF-Q9NZQ8-F1	TRANSIENT RECEPTOR POTENTIAL CATION CHANNEL SUBFA
e3ue-A	2.9	4.1	160	465	6	HUMAN:AF-Q16719-F1	KYNURENINASE;
fagz-A	2.9	5.8	154	403	6	HUMAN:AF-P60484-F1	PHOSPHATIDYLINOSITOL 3,4,5-TRISPHOSPHATE 3-PHOSPH
fdnr-A	2.9	7.4	114	1585	5	HUMAN:AF-Q7Z745-F1	MAESTRO HEAT-LIKE REPEAT-CONTAINING PROTEIN FAMIL
feeh-A	2.9	8.3	99	235	8	HUMAN:AF-Q86XR7-F1	TIR DOMAIN-CONTAINING ADAPTER MOLECULE 2;
fc2y-A	2.9	7	119	1577	8	HUMAN:AF-Q6XZF7-F1	DYNAMIN-BINDING PROTEIN;
e2iu-A	2.9	4.2	124	617	8	HUMAN:AF-P38606-F1	V-TYPE PROTON ATPASE CATALYTIC SUBUNIT A;
e1zi-A	2.9	6.4	118	365	8	HUMAN:AF-P19526-F1	GALACTOSIDE ALPHA-(1,2)-FUCOSYLTRANSFERASE 1;
e26e-A	2.9	14.3	103	1400	9	HUMAN:AF-P42858-F2	HUNTINGTIN;
e4hv-A	2.9	7.3	127	1216	6	HUMAN:AF-Q16827-F1	RECEPTOR-TYPE TYROSINE-PROTEIN PHOSPHATASE O;
e961-A	2.9	11.7	133	711	5	HUMAN:AF-O94830-F1	PHOSPHOLIPASE DDHD2;
e7wk-A	2.9	4.3	94	593	13	HUMAN:AF-Q15833-F1	SYNTAXIN-BINDING PROTEIN 2;
e2im-A	2.9	13.8	106	878	3	HUMAN:AF-Q2VPB7-F1	AP-5 COMPLEX SUBUNIT BETA-1;
fatc-A	2.9	21.8	114	466	7	HUMAN:AF-Q13231-F1	CHITOTRIOSIDASE-1;
fa5r-A	2.9	13.3	144	497	8	HUMAN:AF-Q9BRR6-F1	ADP-DEPENDENT GLUCOKINASE;
ff1f-A	2.9	3.6	106	201	9	HUMAN:AF-Q13795-F1	ADP-RIBOSYLATION FACTOR-RELATED PROTEIN 1;
e0fz-A	2.9	7.6	121	769	7	HUMAN:AF-P26012-F1	INTEGRIN BETA-8;
e0mb-A	2.9	6.4	79	516	8	HUMAN:AF-Q9BVI4-F1	NUCLEOLAR COMPLEX PROTEIN 4 HOMOLOG;
fd1j-A	2.9	6.2	99	575	9	HUMAN:AF-Q3LXA3-F1	TRIOKINASE/FMN CYCLASE;
e2xc-A	2.9	15.5	155	1176	9	HUMAN:AF-Q9P2J5-F1	LEUCINE--TRNA LIGASE, CYTOPLASMIC;
e39l-A	2.9	19.2	140	451	9	HUMAN:AF-Q8WWY8-F1	LIPASE MEMBER H;
e19r-A	2.9	3.6	101	246	11	HUMAN:AF-O15305-F1	PHOSPHOMANNOMUTASE 2;
e3u1-A	2.9	4.4	112	310	9	HUMAN:AF-Q16831-F1	URIDINE PHOSPHORYLASE 1;
e7lx-A	2.9	10	114	397	8	HUMAN:AF-Q9NY97-F1	N-ACETYLLACTOSAMINIDE
fgce-A	2.9	10.1	129	1187	5	HUMAN:AF-Q15678-F1	TYROSINE-PROTEIN PHOSPHATASE NON-RECEPTOR TYPE 14
e5ln-A	2.9	7.3	132	1054	5	HUMAN:AF-Q8TF46-F1	DIS3-LIKE EXONUCLEASE 1;
e7vu-A	2.9	20.9	136	1400	6	HUMAN:AF-Q8TE73-F13	DYNEIN HEAVY CHAIN 5, AXONEMAL;
e3yu-A	2.9	12.9	98	620	9	HUMAN:AF-O43663-F1	PROTEIN REGULATOR OF CYTOKINESIS 1;
e8v4-A	2.9	14.5	67	447	7	HUMAN:AF-Q9UL15-F1	BAG FAMILY MOLECULAR CHAPERONE REGULATOR 5;
e62d-A	2.9	3.9	97	847	8	HUMAN:AF-Q8IY81-F1	PRE-RRNA 2'-O-RIBOSE RNA METHYLTRANSFERASE FTSJ3;
e11z-A	2.9	3.2	53	130	11	HUMAN:AF-P62244-F1	40S RIBOSOMAL PROTEIN S15A;
ezqp-A	2.9	6	123	530	4	HUMAN:AF-Q6X4W1-F1	NMDA RECEPTOR SYNAPTONUCLEAR SIGNALING AND NEURON
ez86-A	2.9	4.5	114	856	11	HUMAN:AF-Q9BUJ2-F1	HETEROGENEOUS NUCLEAR RIBONUCLEOPROTEIN U-LIKE PR
ezxd-A	2.9	3.9	112	334	12	HUMAN:AF-P40925-F1	MALATE DEHYDROGENASE, CYTOPLASMIC;
e51o-A	2.9	15.3	95	212	6	HUMAN:AF-Q86YS6-F1	RAS-RELATED PROTEIN RAB-43;
e342-A	2.9	5.2	141	2332	8	HUMAN:AF-Q9UMZ3-F1	PHOSPHATIDYLINOSITOL PHOSPHATASE PTPRQ;
e0rc-A	2.9	3.6	108	681	8	HUMAN:AF-O75943-F1	CELL CYCLE CHECKPOINT PROTEIN RAD17;
e6do-A	2.9	5.3	156	586	10	HUMAN:AF-Q53FZ2-F1	ACYL-COENZYME A SYNTHETASE ACSM3, MITOCHONDRIAL;
fb26-A	2.9	3.7	120	480	8	HUMAN:AF-O15519-F1	CASP8 AND FADD-LIKE APOPTOSIS REGULATOR;
fa7i-A	2.9	8.9	151	1400	5	HUMAN:AF-Q96JB1-F1	DYNEIN HEAVY CHAIN 8, AXONEMAL;
fevd-A	2.9	14.7	156	492	6	HUMAN:AF-O43237-F1	CYTOPLASMIC DYNEIN 1 LIGHT INTERMEDIATE CHAIN 2;
fbu1-A	2.8	7.5	102	296	5	HUMAN:AF-P55040-F1	GTP-BINDING PROTEIN GEM;
e9mc-A	2.8	3.7	101	227	9	HUMAN:AF-Q5JUR7-F1	TESTIS-EXPRESSED PROTEIN 30;
e7sa-A	2.8	15.6	104	600	6	HUMAN:AF-P29536-F1	LEIOMODIN-1;
e9af-A	2.8	9.4	103	315	6	HUMAN:AF-Q8NFV4-F1	PROTEIN ABHD11;
ff8q-A	2.8	4.2	108	297	8	HUMAN:AF-Q9Y316-F1	PROTEIN MEMO1;
e8uq-A	2.8	14.3	67	146	12	HUMAN:AF-Q9NWA0-F1	MEDIATOR OF RNA POLYMERASE II TRANSCRIPTION SUBUN
fazs-A	2.8	6.5	154	922	7	HUMAN:AF-Q75T13-F1	GPI INOSITOL-DEACYLASE;
ffoh-A	2.8	2.9	89	185	10	HUMAN:AF-Q9H7X7-F1	INTRAFLAGELLAR TRANSPORT PROTEIN 22 HOMOLOG;
e7nq-A	2.8	3.2	87	212	11	HUMAN:AF-Q9H0T7-F1	RAS-RELATED PROTEIN RAB-17;
fczg-A	2.8	3.4	82	978	9	HUMAN:AF-Q6UB35-F1	MONOFUNCTIONAL C1-TETRAHYDROFOLATE SYNTHASE, MITO
ff28-A	2.8	5.3	87	2549	5	HUMAN:AF-P42345-F1	SERINE/THREONINE-PROTEIN KINASE MTOR;
e24j-A	2.8	5.1	91	199	7	HUMAN:AF-Q9BUL9-F1	RIBONUCLEASE P PROTEIN SUBUNIT P25;
e13y-A	2.8	11.8	97	1400	5	HUMAN:AF-Q8N2C7-F5	PROTEIN UNC-80 HOMOLOG;
e2ow-A	2.8	5.1	175	680	7	HUMAN:AF-O15228-F1	DIHYDROXYACETONE PHOSPHATE ACYLTRANSFERASE;
e8aa-A	2.8	3.7	111	184	13	HUMAN:AF-P36404-F1	ADP-RIBOSYLATION FACTOR-LIKE PROTEIN 2;
fcye-A	2.8	19.4	133	523	6	HUMAN:AF-Q5JPH6-F1	PROBABLE GLUTAMATE--TRNA LIGASE, MITOCHONDRIAL;
e3ip-A	2.8	3.5	108	189	10	HUMAN:AF-Q99497-F1	PARKINSON DISEASE PROTEIN 7;
fbvv-A	2.8	11.5	86	503	6	HUMAN:AF-Q9BTF0-F1	THUMP DOMAIN-CONTAINING PROTEIN 2;
faca-A	2.8	3.7	104	181	9	HUMAN:AF-P40616-F1	ADP-RIBOSYLATION FACTOR-LIKE PROTEIN 1;
e1qp-A	2.8	7.7	116	323	5	HUMAN:AF-Q7Z624-F1	CALMODULIN-LYSINE N-METHYLTRANSFERASE;
e3fe-A	2.8	4.4	136	938	4	HUMAN:AF-Q86XP3-F1	ATP-DEPENDENT RNA HELICASE DDX42;
e23p-A	2.8	6.3	101	271	9	HUMAN:AF-O14595-F1	CARBOXY-TERMINAL DOMAIN RNA POLYMERASE II POLYPEP
e8ay-A	2.8	4.3	131	1338	8	HUMAN:AF-O15067-F1	PHOSPHORIBOSYLFORMYLGLYCINAMIDINE SYNTHASE;
fa52-A	2.8	6.8	130	926	5	HUMAN:AF-P29074-F1	TYROSINE-PROTEIN PHOSPHATASE NON-RECEPTOR TYPE 4;
e9cl-A	2.8	10.2	144	900	11	HUMAN:AF-Q8NEL9-F1	PHOSPHOLIPASE DDHD1;
fee6-A	2.8	4.2	117	364	9	HUMAN:AF-Q9NUQ2-F1	1-ACYL-SN-GLYCEROL-3-PHOSPHATE ACYLTRANSFERASE EP
ez91-A	2.8	4.2	107	609	7	HUMAN:AF-P12956-F1	X-RAY REPAIR CROSS-COMPLEMENTING PROTEIN 6;
ff6n-A	2.8	19.9	126	637	7	HUMAN:AF-O14744-F1	PROTEIN ARGININE N-METHYLTRANSFERASE 5;
fdye-A	2.8	5.1	141	1026	9	HUMAN:AF-A4D0V7-F1	CADHERIN-LIKE AND PC-ESTERASE DOMAIN-CONTAINING P
e8wd-A	2.8	11.6	152	1796	6	HUMAN:AF-Q05707-F1	COLLAGEN ALPHA-1(XIV) CHAIN;
fg1f-A	2.8	17	129	416	9	HUMAN:AF-Q8WUF8-F1	COTRANSCRIPTIONAL REGULATOR FAM172A;
e01i-A	2.8	5.6	104	380	7	HUMAN:AF-O43173-F1	SIA-ALPHA-2,3-GAL-BETA-1,4-GLCNAC-R:ALPHA
fb47-A	2.8	4.8	130	1409	10	HUMAN:AF-Q63HR2-F1	TENSIN-2;
fe8w-A	2.8	8.5	120	433	9	HUMAN:AF-Q99538-F1	LEGUMAIN;
e466-A	2.8	12.6	95	362	9	HUMAN:AF-O95551-F1	TYROSYL-DNA PHOSPHODIESTERASE 2;
fdjx-A	2.8	3.7	79	301	13	HUMAN:AF-A8MZ36-F1	ENVOPLAKIN-LIKE PROTEIN;
e05l-A	2.8	3.5	102	1400	9	HUMAN:AF-Q0VDD8-F8	DYNEIN HEAVY CHAIN 14, AXONEMAL;
e0aj-A	2.8	17	88	784	11	HUMAN:AF-Q9H1K0-F1	RABENOSYN-5;
faoq-A	2.8	14.5	120	480	8	HUMAN:AF-P11172-F1	URIDINE 5'-MONOPHOSPHATE SYNTHASE;
e5ki-A	2.8	10	138	1039	7	HUMAN:AF-P54707-F1	POTASSIUM-TRANSPORTING ATPASE ALPHA CHAIN 2;
e4j6-A	2.8	7.9	90	192	8	HUMAN:AF-P60763-F1	RAS-RELATED C3 BOTULINUM TOXIN SUBSTRATE 3;
fagi-A	2.8	4.6	131	405	7	HUMAN:AF-P32929-F1	CYSTATHIONINE GAMMA-LYASE;
ffp8-A	2.8	3.9	124	292	10	HUMAN:AF-Q16635-F1	TAFAZZIN;
fewo-A	2.8	3.8	103	724	8	HUMAN:AF-Q96GR2-F1	LONG-CHAIN-FATTY-ACID--COA LIGASE ACSBG1;
e0b8-A	2.8	5.9	130	849	12	HUMAN:AF-Q68DD2-F1	CYTOSOLIC PHOSPHOLIPASE A2 ZETA;
e890-A	2.8	6.7	113	557	9	HUMAN:AF-Q96A23-F1	COPINE-4;
e5ax-A	2.8	20.8	82	1251	4	HUMAN:AF-Q14028-F1	CYCLIC NUCLEOTIDE-GATED CATION CHANNEL BETA-1;
e47n-A	2.8	7.9	107	1079	4	HUMAN:AF-Q8IZF5-F1	ADHESION G-PROTEIN COUPLED RECEPTOR F3;
e7f0-A	2.8	3.9	119	260	8	HUMAN:AF-P27707-F1	DEOXYCYTIDINE KINASE;
e948-A	2.8	5.5	83	140	5	HUMAN:AF-O75817-F1	RIBONUCLEASE P PROTEIN SUBUNIT P20;
fcid-A	2.8	16	121	1098	7	HUMAN:AF-Q4L235-F1	BETA-ALANINE-ACTIVATING ENZYME;
ffzy-A	2.8	9.6	80	524	10	HUMAN:AF-P11168-F1	SOLUTE CARRIER FAMILY 2, FACILITATED GLUCOSE TRAN
e7gf-A	2.8	5	138	1400	4	HUMAN:AF-Q9UFH2-F1	DYNEIN HEAVY CHAIN 17, AXONEMAL;
fbnu-A	2.8	9.3	115	416	8	HUMAN:AF-P55211-F1	CASPASE-9;
fg92-A	2.8	11.4	115	340	9	HUMAN:AF-Q8IYK8-F1	GTP-BINDING PROTEIN REM 2;
e7iv-A	2.8	17.8	123	1025	4	HUMAN:AF-Q9UIQ6-F1	LEUCYL-CYSTINYL AMINOPEPTIDASE;
e0or-A	2.8	8.4	144	881	11	HUMAN:AF-Q8TDD1-F1	ATP-DEPENDENT RNA HELICASE DDX54;
e6ae-A	2.8	11.4	104	618	8	HUMAN:AF-Q8IXI2-F1	MITOCHONDRIAL RHO GTPASE 1;
fa81-A	2.8	11.2	108	678	8	HUMAN:AF-Q12889-F1	OVIDUCT-SPECIFIC GLYCOPROTEIN;
fe34-A	2.8	12.1	102	1038	13	HUMAN:AF-O95373-F1	IMPORTIN-7;
e55g-A	2.8	10	65	757	14	HUMAN:AF-Q8NG48-F1	PROTEIN LINES HOMOLOG 1;
e5s4-A	2.8	3.9	88	1400	5	HUMAN:AF-Q8NCM8-F3	CYTOPLASMIC DYNEIN 2 HEAVY CHAIN 1;
e0nn-A	2.8	4.8	120	791	7	HUMAN:AF-P49619-F1	DIACYLGLYCEROL KINASE GAMMA;
e06h-A	2.8	18.7	117	1692	9	HUMAN:AF-Q8N9V7-F1	PROTEIN TOPAZ1;
fbm1-A	2.8	6.6	119	595	9	HUMAN:AF-P29350-F1	TYROSINE-PROTEIN PHOSPHATASE NON-RECEPTOR TYPE 6;
e6tf-A	2.8	5.1	121	267	8	HUMAN:AF-Q7L8W6-F1	DIPHTHINE--AMMONIA LIGASE;
e6dw-A	2.8	16.5	93	1288	13	HUMAN:AF-O95382-F1	MITOGEN-ACTIVATED PROTEIN KINASE KINASE KINASE 6;
e0uz-A	2.8	14.5	97	225	5	HUMAN:AF-Q9UL25-F1	RAS-RELATED PROTEIN RAB-21;
e73n-A	2.8	6.5	144	1445	5	HUMAN:AF-P23470-F1	RECEPTOR-TYPE TYROSINE-PROTEIN PHOSPHATASE GAMMA;
e8kk-A	2.8	3.4	107	473	7	HUMAN:AF-O15269-F1	SERINE PALMITOYLTRANSFERASE 1;
fa9d-A	2.8	4.3	142	483	8	HUMAN:AF-P34896-F1	SERINE HYDROXYMETHYLTRANSFERASE, CYTOSOLIC;
fbts-A	2.7	23.8	122	476	9	HUMAN:AF-Q9BZP6-F1	ACIDIC MAMMALIAN CHITINASE;
fcut-A	2.7	10.4	104	222	6	HUMAN:AF-Q5JT25-F1	RAS-RELATED PROTEIN RAB-41;
e2s6-A	2.7	4.3	98	196	5	HUMAN:AF-P62745-F1	RHO-RELATED GTP-BINDING PROTEIN RHOB;
e0n3-A	2.7	3.5	88	184	9	HUMAN:AF-A6NIZ1-F1	RAS-RELATED PROTEIN RAP-1B-LIKE PROTEIN;
e8xu-A	2.7	13.6	99	208	8	HUMAN:AF-O14807-F1	RAS-RELATED PROTEIN M-RAS;
e0i9-A	2.7	4.7	133	328	9	HUMAN:AF-Q9UBQ7-F1	GLYOXYLATE REDUCTASE/HYDROXYPYRUVATE REDUCTASE;
fayf-A	2.7	3.4	96	271	9	HUMAN:AF-Q9Y5M8-F1	SIGNAL RECOGNITION PARTICLE RECEPTOR SUBUNIT BETA
e0ui-A	2.7	21.6	129	1584	10	HUMAN:AF-O14514-F1	ADHESION G PROTEIN-COUPLED RECEPTOR B1;
fe39-A	2.7	3.7	110	196	9	HUMAN:AF-P30085-F1	UMP-CMP KINASE;
fgmv-A	2.7	4	87	541	7	HUMAN:AF-O95954-F1	FORMIMIDOYLTRANSFERASE-CYCLODEAMINASE;
e00u-A	2.7	17.5	79	710	5	HUMAN:AF-Q92541-F1	RNA POLYMERASE-ASSOCIATED PROTEIN RTF1 HOMOLOG;
e478-A	2.7	6.8	118	1058	4	HUMAN:AF-P57678-F1	GEM-ASSOCIATED PROTEIN 4;
e1uv-A	2.7	5.8	154	1122	6	HUMAN:AF-Q9UQL6-F1	HISTONE DEACETYLASE 5;
faqj-A	2.7	3.4	94	218	4	HUMAN:AF-Q8N4Z0-F1	RAS-RELATED PROTEIN RAB-42;
e0cg-A	2.7	10.5	119	1400	10	HUMAN:AF-Q4G0P3-F9	HYDROCEPHALUS-INDUCING PROTEIN HOMOLOG;
e2sb-A	2.7	10.8	114	560	8	HUMAN:AF-Q0VAK6-F1	LEIOMODIN-3;
fahr-A	2.7	8.4	74	303	7	HUMAN:AF-Q9UNE7-F1	E3 UBIQUITIN-PROTEIN LIGASE CHIP;
e0gz-A	2.7	3.9	88	418	3	HUMAN:AF-P61158-F1	ACTIN-RELATED PROTEIN 3;
fcar-A	2.7	3.9	103	570	10	HUMAN:AF-Q9NRW7-F1	VACUOLAR PROTEIN SORTING-ASSOCIATED PROTEIN 45;
e1n3-A	2.7	12.6	68	640	4	HUMAN:AF-O00472-F1	RNA POLYMERASE II ELONGATION FACTOR ELL2;
faee-A	2.7	3.7	103	228	14	HUMAN:AF-Q96AT9-F1	RIBULOSE-PHOSPHATE 3-EPIMERASE;
fa0l-A	2.7	10.9	87	741	13	HUMAN:AF-Q9HC78-F1	ZINC FINGER AND BTB DOMAIN-CONTAINING PROTEIN 20;
e93f-A	2.7	10.9	125	1400	7	HUMAN:AF-P04275-F6	VON WILLEBRAND FACTOR;
fbqf-A	2.7	18.5	121	1317	5	HUMAN:AF-Q6ZV29-F1	PATATIN-LIKE PHOSPHOLIPASE DOMAIN-CONTAINING PROT
e0tk-A	2.7	16.4	130	1024	4	HUMAN:AF-Q9UKU6-F1	THYROTROPIN-RELEASING HORMONE-DEGRADING ECTOENZYM
ezyk-A	2.7	15.5	74	141	9	HUMAN:AF-Q13901-F1	NUCLEAR NUCLEIC ACID-BINDING PROTEIN C1D;
e44k-A	2.7	3.9	91	150	10	HUMAN:AF-Q9BVJ7-F1	DUAL SPECIFICITY PROTEIN PHOSPHATASE 23;
e262-A	2.7	6	137	1134	8	HUMAN:AF-P98196-F1	PHOSPHOLIPID-TRANSPORTING ATPASE IH;
fd9a-A	2.7	5.8	123	501	4	HUMAN:AF-O15488-F1	GLYCOGENIN-2;
e9s7-A	2.7	11.2	95	346	4	HUMAN:AF-Q15814-F1	TUBULIN-SPECIFIC CHAPERONE C;
fa2a-A	2.7	16.9	67	1060	7	HUMAN:AF-Q9P2N5-F1	RNA-BINDING PROTEIN 27;
ffc3-A	2.7	3.8	116	530	9	HUMAN:AF-Q9Y4C5-F1	CARBOHYDRATE SULFOTRANSFERASE 2;
fark-A	2.7	3.7	112	327	9	HUMAN:AF-Q86X76-F1	DEAMINATED GLUTATHIONE AMIDASE;
fdw5-A	2.7	10.7	105	757	16	HUMAN:AF-Q9HBX9-F1	RELAXIN RECEPTOR 1;
fgbb-A	2.7	22.1	136	1104	12	HUMAN:AF-Q7Z2W7-F1	TRANSIENT RECEPTOR POTENTIAL CATION CHANNEL SUBFA
fbk7-A	2.7	5.9	120	454	8	HUMAN:AF-Q6YP21-F1	KYNURENINE--OXOGLUTARATE TRANSAMINASE 3;
e381-A	2.7	3.6	109	347	12	HUMAN:AF-Q9H903-F1	PROBABLE BIFUNCTIONAL METHYLENETETRAHYDROFOLATE
fbyo-A	2.7	10.5	89	510	13	HUMAN:AF-Q9UKZ1-F1	CCR4-NOT TRANSCRIPTION COMPLEX SUBUNIT 11;
e5qq-A	2.7	11.6	138	1268	7	HUMAN:AF-O95487-F1	PROTEIN TRANSPORT PROTEIN SEC24B;
e86f-A	2.7	5.1	100	163	7	HUMAN:AF-Q8N5L8-F1	RIBONUCLEASE P PROTEIN SUBUNIT P25-LIKE PROTEIN;
e70n-A	2.7	17.2	79	550	1	HUMAN:AF-P35610-F1	STEROL O-ACYLTRANSFERASE 1;
e0mx-A	2.7	4.2	67	1445	13	HUMAN:AF-Q68CZ2-F1	TENSIN-3;
e3o5-A	2.7	8.7	140	942	9	HUMAN:AF-Q86UX2-F1	INTER-ALPHA-TRYPSIN INHIBITOR HEAVY CHAIN H5;
e978-A	2.7	5.2	98	244	6	HUMAN:AF-Q6IQ22-F1	RAS-RELATED PROTEIN RAB-12;
fgve-A	2.7	4	124	245	6	HUMAN:AF-Q96DG6-F1	CARBOXYMETHYLENEBUTENOLIDASE HOMOLOG;
e11c-A	2.7	12.5	150	697	10	HUMAN:AF-Q9H0V1-F1	TRANSMEMBRANE PROTEIN 168;
feqz-A	2.7	10.1	129	743	12	HUMAN:AF-Q8NFI3-F1	CYTOSOLIC ENDO-BETA-N-ACETYLGLUCOSAMINIDASE;
e00n-A	2.7	5.3	130	507	6	HUMAN:AF-Q7Z4H8-F1	PROTEIN O-GLUCOSYLTRANSFERASE 3;
fcv0-A	2.7	4	126	587	9	HUMAN:AF-P22557-F1	5-AMINOLEVULINATE SYNTHASE, ERYTHROID-SPECIFIC,
e2av-A	2.7	4	88	934	8	HUMAN:AF-P43246-F1	DNA MISMATCH REPAIR PROTEIN MSH2;
fdpo-A	2.7	12.9	148	759	13	HUMAN:AF-Q9BXS9-F1	SOLUTE CARRIER FAMILY 26 MEMBER 6;
fby9-A	2.7	3.6	102	428	14	HUMAN:AF-Q3SXY8-F1	ADP-RIBOSYLATION FACTOR-LIKE PROTEIN 13B;
e6cl-A	2.7	14.9	86	456	5	HUMAN:AF-O00232-F1	26S PROTEASOME NON-ATPASE REGULATORY SUBUNIT 12;
e8ow-A	2.7	7.5	104	486	13	HUMAN:AF-O15232-F1	MATRILIN-3;
e1af-A	2.7	14.8	132	1400	8	HUMAN:AF-O60229-F5	KALIRIN;
fgeq-A	2.7	4.3	126	284	8	HUMAN:AF-Q9UHW5-F1	GPN-LOOP GTPASE 3;
e1t7-A	2.7	3.8	136	2108	8	HUMAN:AF-Q2KJY2-F1	KINESIN-LIKE PROTEIN KIF26B;
e50n-A	2.7	16.7	117	1314	7	HUMAN:AF-Q9UMZ2-F1	SYNERGIN GAMMA;
fbcw-A	2.7	5.5	107	1335	8	HUMAN:AF-Q8N122-F1	REGULATORY-ASSOCIATED PROTEIN OF MTOR;
e0ou-A	2.7	17.1	135	1400	6	HUMAN:AF-Q6ZR08-F6	DYNEIN HEAVY CHAIN 12, AXONEMAL;
faow-A	2.7	5.7	142	903	6	HUMAN:AF-Q15031-F1	PROBABLE LEUCINE--TRNA LIGASE, MITOCHONDRIAL;
e4y0-A	2.7	13.5	115	1170	8	HUMAN:AF-P20701-F1	INTEGRIN ALPHA-L;
e2f1-A	2.7	12	114	1400	7	HUMAN:AF-Q8WXH0-F1	NESPRIN-2;
fa0q-A	2.7	8.9	114	320	9	HUMAN:AF-P53384-F1	CYTOSOLIC FE-S CLUSTER ASSEMBLY FACTOR NUBP1;
e8f0-A	2.7	6.2	127	579	9	HUMAN:AF-Q86VD9-F1	GPI MANNOSYLTRANSFERASE 4;
e6t7-A	2.7	3.2	90	204	2	HUMAN:AF-P62070-F1	RAS-RELATED PROTEIN R-RAS2;
e1hh-A	2.7	4	81	696	5	HUMAN:AF-Q9UBH6-F1	XENOTROPIC AND POLYTROPIC RETROVIRUS RECEPTOR 1;
e0ko-A	2.7	7.3	138	1349	7	HUMAN:AF-Q9BZ72-F1	MEMBRANE-ASSOCIATED PHOSPHATIDYLINOSITOL TRANSFER
e1a0-A	2.7	3.1	78	1091	6	HUMAN:AF-Q96SB8-F1	STRUCTURAL MAINTENANCE OF CHROMOSOMES PROTEIN 6;
fe0u-A	2.7	7.7	133	1073	8	HUMAN:AF-P25092-F1	HEAT-STABLE ENTEROTOXIN RECEPTOR;
e4by-A	2.7	8.3	68	524	15	HUMAN:AF-Q9Y4A0-F1	JERKY PROTEIN HOMOLOG-LIKE;
e24k-A	2.7	20.6	66	986	9	HUMAN:AF-Q8N960-F1	CENTROSOMAL PROTEIN OF 120 KDA;
e4cg-A	2.7	4.2	142	454	8	HUMAN:AF-P17735-F1	TYROSINE AMINOTRANSFERASE;
e0g0-A	2.7	3.6	117	445	9	HUMAN:AF-Q96I15-F1	SELENOCYSTEINE LYASE;
e7q6-A	2.7	5.7	126	967	6	HUMAN:AF-B7ZC32-F1	KINESIN-LIKE PROTEIN KIF28P;
fb5z-A	2.7	4.1	107	333	12	HUMAN:AF-Q86SQ9-F1	DEHYDRODOLICHYL DIPHOSPHATE SYNTHASE COMPLEX SUBU
fcz2-A	2.7	5.2	122	824	10	HUMAN:AF-Q9UDY8-F1	MUCOSA-ASSOCIATED LYMPHOID TISSUE LYMPHOMA TRANSL
e03u-A	2.7	4.7	125	781	12	HUMAN:AF-P0C869-F1	CYTOSOLIC PHOSPHOLIPASE A2 BETA;
feaj-A	2.7	4.7	151	488	9	HUMAN:AF-Q92769-F1	HISTONE DEACETYLASE 2;
e6mc-A	2.7	4	104	557	5	HUMAN:AF-O95741-F1	COPINE-6;
e10r-A	2.7	3.7	104	744	10	HUMAN:AF-P46459-F1	VESICLE-FUSING ATPASE;
e8ro-A	2.7	5.6	95	514	11	HUMAN:AF-A6NHZ5-F1	LEUCINE-RICH REPEAT-CONTAINING PROTEIN 14B;
fg6h-A	2.7	15	118	962	6	HUMAN:AF-Q9NVH2-F1	INTEGRATOR COMPLEX SUBUNIT 7;
e6r9-A	2.7	7.8	146	1011	3	HUMAN:AF-Q9UKV0-F1	HISTONE DEACETYLASE 9;
e8z2-A	2.7	3.5	107	681	6	HUMAN:AF-Q4G0Z9-F1	MINICHROMOSOME MAINTENANCE DOMAIN-CONTAINING PROT
fgzv-A	2.7	5.3	131	725	6	HUMAN:AF-Q96RQ3-F1	METHYLCROTONOYL-COA CARBOXYLASE SUBUNIT ALPHA,
e2az-A	2.7	14.8	67	1400	3	HUMAN:AF-Q5VT06-F3	CENTROSOME-ASSOCIATED PROTEIN 350;
e42p-A	2.7	5.4	146	1184	6	HUMAN:AF-A6NCI4-F1	VON WILLEBRAND FACTOR A DOMAIN-CONTAINING PROTEIN
fdfm-A	2.7	3.9	80	2644	9	HUMAN:AF-Q13535-F1	SERINE/THREONINE-PROTEIN KINASE ATR;
fgle-A	2.7	19.1	103	847	4	HUMAN:AF-Q53R41-F1	FAST KINASE DOMAIN-CONTAINING PROTEIN 1, MITOCHON
e3z1-A	2.7	12.3	103	652	9	HUMAN:AF-Q66K79-F1	CARBOXYPEPTIDASE Z;
e67u-A	2.7	7.5	104	1336	5	HUMAN:AF-Q8NHM5-F1	LYSINE-SPECIFIC DEMETHYLASE 2B;
e76x-A	2.6	4.8	105	607	6	HUMAN:AF-Q7L775-F1	EPM2A-INTERACTING PROTEIN 1;
ffr5-A	2.6	5.4	139	763	4	HUMAN:AF-P40939-F1	TRIFUNCTIONAL ENZYME SUBUNIT ALPHA, MITOCHONDRIAL
e56m-A	2.6	3.8	113	281	10	HUMAN:AF-O43709-F1	PROBABLE 18S RRNA (GUANINE-N(7))-METHYLTRANSFERAS
e752-A	2.6	4.7	180	558	5	HUMAN:AF-P06744-F1	GLUCOSE-6-PHOSPHATE ISOMERASE;
e2dy-A	2.6	7.7	94	1368	4	HUMAN:AF-Q9ULK4-F1	MEDIATOR OF RNA POLYMERASE II TRANSCRIPTION SUBUN
ffi9-A	2.6	7.2	126	1143	10	HUMAN:AF-Q9C0D6-F1	FH2 DOMAIN-CONTAINING PROTEIN 1;
falx-A	2.6	13.5	112	420	13	HUMAN:AF-Q9HC36-F1	RRNA METHYLTRANSFERASE 3, MITOCHONDRIAL;
fbrn-A	2.6	5.4	140	1496	9	HUMAN:AF-O15056-F1	SYNAPTOJANIN-2;
e1kr-A	2.6	12.5	88	1455	6	HUMAN:AF-O15360-F1	FANCONI ANEMIA GROUP A PROTEIN;
fgek-A	2.6	17.8	77	1148	9	HUMAN:AF-Q96Q05-F1	TRAFFICKING PROTEIN PARTICLE COMPLEX SUBUNIT 9;
fek4-A	2.6	4.8	100	641	5	HUMAN:AF-Q9Y2W2-F1	WW DOMAIN-BINDING PROTEIN 11;
fbuh-A	2.6	21.5	76	515	7	HUMAN:AF-P57773-F1	GAP JUNCTION ALPHA-9 PROTEIN;
ezh8-A	2.6	17.4	91	691	0	HUMAN:AF-O75864-F1	PROTEIN PHOSPHATASE 1 REGULATORY SUBUNIT 37;
ez80-A	2.6	8.2	83	316	7	HUMAN:AF-Q5JTD7-F1	LEUCINE-RICH REPEAT-CONTAINING PROTEIN 73;
fdod-A	2.6	5.5	148	547	5	HUMAN:AF-Q8N323-F1	NXPE FAMILY MEMBER 1;
fd2z-A	2.6	14.9	128	1052	12	HUMAN:AF-Q9Y4C4-F1	MALIGNANT FIBROUS HISTIOCYTOMA-AMPLIFIED SEQUENCE
e5e6-A	2.6	3.6	101	179	10	HUMAN:AF-Q96KC2-F1	ADP-RIBOSYLATION FACTOR-LIKE PROTEIN 5B;
e5lw-A	2.6	5.1	70	660	7	HUMAN:AF-Q8WZA1-F1	PROTEIN O-LINKED-MANNOSE
e9q4-A	2.6	7.6	95	471	8	HUMAN:AF-Q6B0B8-F1	TIGGER TRANSPOSABLE ELEMENT-DERIVED PROTEIN 3;
e4qg-A	2.6	4.5	167	904	10	HUMAN:AF-Q9P2N6-F1	KAT8 REGULATORY NSL COMPLEX SUBUNIT 3;
e8m9-A	2.6	11.3	64	469	9	HUMAN:AF-Q5R3I4-F1	TETRATRICOPEPTIDE REPEAT PROTEIN 38;
fcdn-A	2.6	17.6	138	1065	8	HUMAN:AF-O75912-F1	DIACYLGLYCEROL KINASE IOTA;
e4so-A	2.6	16.3	135	656	7	HUMAN:AF-Q8TE54-F1	ANION EXCHANGE TRANSPORTER;
e0yx-A	2.6	4.4	125	972	9	HUMAN:AF-Q15029-F1	116 KDA U5 SMALL NUCLEAR RIBONUCLEOPROTEIN COMPON
e5pb-A	2.6	4	101	306	6	HUMAN:AF-Q9NUJ1-F1	PALMITOYL-PROTEIN THIOESTERASE ABHD10, MITOCHONDR
e8ir-A	2.6	3.6	107	623	6	HUMAN:AF-P29401-F1	TRANSKETOLASE;
fe0f-A	2.6	20.1	65	818	6	HUMAN:AF-Q8N4X5-F1	ACTIN FILAMENT-ASSOCIATED PROTEIN 1-LIKE 2;
fa5j-A	2.6	13.2	124	1400	10	HUMAN:AF-Q8TDX9-F4	POLYCYSTIC KIDNEY DISEASE PROTEIN 1-LIKE 1;
fdaf-A	2.6	12.6	87	534	5	HUMAN:AF-Q9BSA4-F1	PROTEIN TWEETY HOMOLOG 2;
fbt3-A	2.6	8.5	93	1162	5	HUMAN:AF-Q9Y2K7-F1	LYSINE-SPECIFIC DEMETHYLASE 2A;
fcmc-A	2.6	15.3	108	1167	5	HUMAN:AF-O75578-F1	INTEGRIN ALPHA-10;
fdbv-A	2.6	15.3	90	556	11	HUMAN:AF-Q01638-F1	INTERLEUKIN-1 RECEPTOR-LIKE 1;
fdqp-A	2.6	12.1	105	1130	6	HUMAN:AF-P33076-F1	MHC CLASS II TRANSACTIVATOR;
e4h0-A	2.6	21	86	2351	13	HUMAN:AF-A6NE01-F1	PROTEIN FAM186A;
e5zj-A	2.6	11.3	99	1152	5	HUMAN:AF-P11215-F1	INTEGRIN ALPHA-M;
e7wi-A	2.6	3.8	100	262	12	HUMAN:AF-Q92871-F1	PHOSPHOMANNOMUTASE 1;
fbww-A	2.6	9.6	100	600	7	HUMAN:AF-Q9NSC7-F1	ALPHA-N-ACETYLGALACTOSAMINIDE ALPHA-2,6-SIALYLTRA
e2ai-A	2.6	10.8	80	759	6	HUMAN:AF-Q14161-F1	ARF GTPASE-ACTIVATING PROTEIN GIT2;
e25u-A	2.6	13.1	82	188	6	HUMAN:AF-Q14442-F1	PHOSPHATIDYLINOSITOL N-ACETYLGLUCOSAMINYLTRANSFER
fgrd-A	2.6	4.9	98	321	6	HUMAN:AF-Q5JU69-F1	TORSIN-2A;
e5y0-A	2.6	5.6	124	803	6	HUMAN:AF-C9J798-F1	RAS GTPASE-ACTIVATING PROTEIN 4B;
e90z-A	2.6	7.3	123	397	7	HUMAN:AF-Q7Z7M8-F1	UDP-GLCNAC:BETAGAL BETA-1,3-N-ACETYLGLUCOSAMINYLT
e9ed-A	2.6	4.6	116	220	5	HUMAN:AF-Q8NB37-F1	GLUTAMINE AMIDOTRANSFERASE-LIKE CLASS 1 DOMAIN-CO
ffba-A	2.6	16	97	333	8	HUMAN:AF-Q8N140-F1	EP300-INTERACTING INHIBITOR OF DIFFERENTIATION 3;
fbfa-A	2.6	13.8	130	499	8	HUMAN:AF-P11150-F1	HEPATIC TRIACYLGLYCEROL LIPASE;
ey8k-A	2.6	4	116	956	5	HUMAN:AF-O00339-F1	MATRILIN-2;
e4vq-A	2.6	6.8	75	1067	7	HUMAN:AF-Q9ULJ6-F1	ZINC FINGER MIZ DOMAIN-CONTAINING PROTEIN 1;
fdvr-A	2.6	5.2	119	876	5	HUMAN:AF-Q14974-F1	IMPORTIN SUBUNIT BETA-1;
fd43-A	2.6	4.2	78	436	3	HUMAN:AF-P55347-F1	HOMEOBOX PROTEIN PKNOX1;
e7bi-A	2.6	13.3	104	414	5	HUMAN:AF-O94864-F1	STAGA COMPLEX 65 SUBUNIT GAMMA;
fad4-A	2.6	5.2	98	856	11	HUMAN:AF-Q9ULE6-F1	PALADIN;
e9eb-A	2.6	22.9	123	1400	7	HUMAN:AF-Q9P225-F11	DYNEIN HEAVY CHAIN 2, AXONEMAL;
e7nz-A	2.6	8.3	64	200	5	HUMAN:AF-Q9NTU4-F1	CATION CHANNEL SPERM-ASSOCIATED PROTEIN SUBUNIT Z
fdlu-A	2.6	13.6	111	1400	5	HUMAN:AF-O75592-F17	E3 UBIQUITIN-PROTEIN LIGASE MYCBP2;
fd9r-A	2.6	3.4	93	374	9	HUMAN:AF-Q9HCN4-F1	GPN-LOOP GTPASE 1;
e9jr-A	2.6	8.2	101	950	10	HUMAN:AF-Q8TF05-F1	SERINE/THREONINE-PROTEIN PHOSPHATASE 4 REGULATORY
e78m-A	2.6	3.9	117	437	13	HUMAN:AF-Q16181-F1	SEPTIN-7;
fc84-A	2.6	14.1	114	648	5	HUMAN:AF-Q5T9A4-F1	ATPASE FAMILY AAA DOMAIN-CONTAINING PROTEIN 3B;
e6ar-A	2.6	4.3	81	959	10	HUMAN:AF-Q86Y38-F1	XYLOSYLTRANSFERASE 1;
ff30-A	2.6	4.4	143	422	6	HUMAN:AF-Q16773-F1	KYNURENINE--OXOGLUTARATE TRANSAMINASE 1;
e3tz-A	2.6	4.2	132	513	6	HUMAN:AF-P15313-F1	V-TYPE PROTON ATPASE SUBUNIT B, KIDNEY ISOFORM;
ff7i-A	2.6	9.2	87	700	8	HUMAN:AF-P23469-F1	RECEPTOR-TYPE TYROSINE-PROTEIN PHOSPHATASE EPSILO
e0w2-A	2.6	11.7	124	1400	5	HUMAN:AF-Q9P225-F1	DYNEIN HEAVY CHAIN 2, AXONEMAL;
e34q-A	2.6	4.3	144	1430	5	HUMAN:AF-Q9H6S0-F1	3'-5' RNA HELICASE YTHDC2;
fg6j-A	2.6	3.8	106	497	11	HUMAN:AF-Q9NXN4-F1	GANGLIOSIDE-INDUCED DIFFERENTIATION-ASSOCIATED PR
e0iq-A	2.6	13.4	108	1400	6	HUMAN:AF-Q9NU22-F6	MIDASIN;
e5o6-A	2.6	4.6	105	328	8	HUMAN:AF-Q58HT5-F1	ACYL-COA WAX ALCOHOL ACYLTRANSFERASE 1;
e84y-A	2.6	4.1	112	440	5	HUMAN:AF-P62191-F1	26S PROTEASOME REGULATORY SUBUNIT 4;
e7g2-A	2.6	15	119	479	6	HUMAN:AF-Q14790-F1	CASPASE-8;
e1c0-A	2.6	6.1	124	1949	14	HUMAN:AF-Q4ZG55-F1	PROTEIN GREB1;
fd4g-A	2.6	11	86	332	9	HUMAN:AF-O95343-F1	HOMEOBOX PROTEIN SIX3;
feut-A	2.6	15.3	113	784	3	HUMAN:AF-Q01813-F1	ATP-DEPENDENT 6-PHOSPHOFRUCTOKINASE, PLATELET TYP
e6a7-A	2.6	18.1	113	800	7	HUMAN:AF-Q8WTT2-F1	NUCLEOLAR COMPLEX PROTEIN 3 HOMOLOG;
e1ql-A	2.6	7.9	74	1197	9	HUMAN:AF-O95347-F1	STRUCTURAL MAINTENANCE OF CHROMOSOMES PROTEIN 2;
e4nj-A	2.6	15.6	126	804	9	HUMAN:AF-Q9Y6T7-F1	DIACYLGLYCEROL KINASE BETA;
fd4z-A	2.6	4.9	150	865	9	HUMAN:AF-Q9H1B5-F1	XYLOSYLTRANSFERASE 2;
e5k1-A	2.6	4	100	283	10	HUMAN:AF-Q99943-F1	1-ACYL-SN-GLYCEROL-3-PHOSPHATE ACYLTRANSFERASE AL
fcub-A	2.6	18.5	144	2022	7	HUMAN:AF-Q9BX84-F1	TRANSIENT RECEPTOR POTENTIAL CATION CHANNEL SUBFA
faiu-A	2.6	11	135	1742	4	HUMAN:AF-Q9ULI1-F1	NACHT AND WD REPEAT DOMAIN-CONTAINING PROTEIN 2;
e6kh-A	2.6	2.9	86	479	5	HUMAN:AF-Q9UMR2-F1	ATP-DEPENDENT RNA HELICASE DDX19B;
e74z-A	2.6	6.9	126	979	8	HUMAN:AF-Q16849-F1	RECEPTOR-TYPE TYROSINE-PROTEIN PHOSPHATASE-LIKE N
e17h-A	2.6	3.6	88	201	6	HUMAN:AF-Q15286-F1	RAS-RELATED PROTEIN RAB-35;
e7w8-A	2.6	23.4	73	812	8	HUMAN:AF-Q9UBL0-F1	CAMP-REGULATED PHOSPHOPROTEIN 21;
e4b2-A	2.6	7.3	79	412	6	HUMAN:AF-Q9ULX3-F1	RNA-BINDING PROTEIN NOB1;
fdw2-A	2.6	20.9	95	218	6	HUMAN:AF-P10301-F1	RAS-RELATED PROTEIN R-RAS;
feth-A	2.6	13.6	124	576	5	HUMAN:AF-Q4G176-F1	MALONATE--COA LIGASE ACSF3, MITOCHONDRIAL;
e3k8-A	2.6	11.3	147	780	5	HUMAN:AF-O43511-F1	PENDRIN;
e3gp-A	2.6	3.9	108	271	3	HUMAN:AF-Q9Y5Y2-F1	CYTOSOLIC FE-S CLUSTER ASSEMBLY FACTOR NUBP2;
e4b3-A	2.6	3.4	104	1400	10	HUMAN:AF-Q8WXX0-F7	DYNEIN HEAVY CHAIN 7, AXONEMAL;
e9b5-A	2.6	6	127	593	8	HUMAN:AF-Q9HCH3-F1	COPINE-5;
e2jg-A	2.6	3.5	54	944	7	HUMAN:AF-Q86XN7-F1	PROLINE AND SERINE-RICH PROTEIN 1;
ff22-A	2.6	11.2	77	520	10	HUMAN:AF-Q86TZ1-F1	TETRATRICOPEPTIDE REPEAT PROTEIN 6;
faiy-A	2.6	7.3	114	1105	7	HUMAN:AF-O60518-F1	RAN-BINDING PROTEIN 6;
ezax-A	2.6	4.1	86	1048	6	HUMAN:AF-Q86W28-F1	NACHT, LRR AND PYD DOMAINS-CONTAINING PROTEIN 8;
fcj7-A	2.6	4.7	51	951	2	HUMAN:AF-Q0P6D6-F1	COILED-COIL DOMAIN-CONTAINING PROTEIN 15;
fcji-A	2.6	4.6	84	2472	13	HUMAN:AF-Q5UIP0-F1	TELOMERE-ASSOCIATED PROTEIN RIF1;
feye-A	2.6	22.6	102	258	8	HUMAN:AF-Q7L0Q8-F1	RHO-RELATED GTP-BINDING PROTEIN RHOU;
e22r-A	2.6	24.4	92	622	10	HUMAN:AF-Q9H0B6-F1	KINESIN LIGHT CHAIN 2;
fblo-A	2.6	7.1	123	1043	8	HUMAN:AF-Q86W25-F1	NACHT, LRR AND PYD DOMAINS-CONTAINING PROTEIN 13;
e8wc-A	2.6	3.6	95	329	6	HUMAN:AF-Q9NUV9-F1	GTPASE IMAP FAMILY MEMBER 4;
e2cs-A	2.6	30.3	83	454	7	HUMAN:AF-Q70Z44-F1	5-HYDROXYTRYPTAMINE RECEPTOR 3D;
fdrz-A	2.6	14.8	122	370	15	HUMAN:AF-Q8TB92-F1	3-HYDROXY-3-METHYLGLUTARYL-COA LYASE, CYTOPLASMIC
e05j-A	2.6	3.4	102	1400	10	HUMAN:AF-Q8TD57-F11	DYNEIN HEAVY CHAIN 3, AXONEMAL;
e11t-A	2.5	3.7	109	1400	7	HUMAN:AF-Q96DT5-F2	DYNEIN HEAVY CHAIN 11, AXONEMAL;
fcdo-A	2.5	5.3	122	454	11	HUMAN:AF-Q9P272-F1	PROBABLE TRNA METHYLTRANSFERASE 9B;
e1t8-A	2.5	20.9	92	1191	3	HUMAN:AF-Q58EX7-F1	PURATROPHIN-1;
fcg5-A	2.5	12.4	131	351	11	HUMAN:AF-Q8TCX1-F1	CYTOPLASMIC DYNEIN 2 LIGHT INTERMEDIATE CHAIN 1;
fgzr-A	2.5	6	127	1137	6	HUMAN:AF-P20585-F1	DNA MISMATCH REPAIR PROTEIN MSH3;
ezig-A	2.5	11.5	106	407	12	HUMAN:AF-Q14240-F1	EUKARYOTIC INITIATION FACTOR 4A-II;
e9b8-A	2.5	10.8	106	389	7	HUMAN:AF-P62333-F1	26S PROTEASOME REGULATORY SUBUNIT 10B;
fc1h-A	2.5	3.4	92	217	5	HUMAN:AF-Q14964-F1	RAS-RELATED PROTEIN RAB-39A;
fbao-A	2.5	11.1	122	435	8	HUMAN:AF-Q9Y615-F1	ACTIN-LIKE PROTEIN 7A;
e0ph-A	2.5	4.9	108	337	7	HUMAN:AF-Q7L211-F1	PROTEIN ABHD13;
e95q-A	2.5	9.9	147	540	11	HUMAN:AF-Q9NUL7-F1	PROBABLE ATP-DEPENDENT RNA HELICASE DDX28;
e7x7-A	2.5	4.7	149	541	6	HUMAN:AF-Q8N9W5-F1	DYNEIN ASSEMBLY FACTOR 3, AXONEMAL;
ezuo-A	2.5	4.5	96	538	15	HUMAN:AF-Q6XQN6-F1	NICOTINATE PHOSPHORIBOSYLTRANSFERASE;
e2ao-A	2.5	13.9	88	1942	5	HUMAN:AF-P42694-F1	PROBABLE HELICASE WITH ZINC FINGER DOMAIN;
e8hv-A	2.5	9.1	100	221	5	HUMAN:AF-P51157-F1	RAS-RELATED PROTEIN RAB-28;
e6gf-A	2.5	13.2	101	2279	3	HUMAN:AF-Q5VUA4-F1	ZINC FINGER PROTEIN 318;
fdq7-A	2.5	4.2	124	486	9	HUMAN:AF-Q9NS84-F1	CARBOHYDRATE SULFOTRANSFERASE 7;
feat-A	2.5	10.6	137	444	9	HUMAN:AF-Q8TCB0-F1	INTERFERON-INDUCED PROTEIN 44;
e351-A	2.5	4.2	98	403	4	HUMAN:AF-Q9BRR3-F1	POST-GPI ATTACHMENT TO PROTEINS FACTOR 4;
e66o-A	2.5	13.3	93	488	5	HUMAN:AF-O75907-F1	DIACYLGLYCEROL O-ACYLTRANSFERASE 1;
e22u-A	2.5	3.9	116	306	9	HUMAN:AF-P50897-F1	PALMITOYL-PROTEIN THIOESTERASE 1;
fb1d-A	2.5	4.9	144	1208	6	HUMAN:AF-O94761-F1	ATP-DEPENDENT DNA HELICASE Q4;
fd1n-A	2.5	3	87	218	5	HUMAN:AF-P20338-F1	RAS-RELATED PROTEIN RAB-4A;
e681-A	2.5	16.9	118	1050	5	HUMAN:AF-Q15034-F1	PROBABLE E3 UBIQUITIN-PROTEIN LIGASE HERC3;
fg1t-A	2.5	5.3	71	299	13	HUMAN:AF-Q15560-F1	TRANSCRIPTION ELONGATION FACTOR A PROTEIN 2;
e9ob-A	2.5	10.7	121	350	6	HUMAN:AF-P46976-F1	GLYCOGENIN-1;
e299-A	2.5	15	109	770	9	HUMAN:AF-P83436-F1	CONSERVED OLIGOMERIC GOLGI COMPLEX SUBUNIT 7;
e5nw-A	2.5	5.9	115	994	3	HUMAN:AF-Q96MN2-F1	NACHT, LRR AND PYD DOMAINS-CONTAINING PROTEIN 4;
e38i-A	2.5	9.4	125	374	10	HUMAN:AF-Q5VZM2-F1	RAS-RELATED GTP-BINDING PROTEIN B;
e5gk-A	2.5	4	121	279	9	HUMAN:AF-Q9HAN9-F1	NICOTINAMIDE/NICOTINIC ACID MONONUCLEOTIDE
fggn-A	2.5	7.8	149	437	9	HUMAN:AF-O75616-F1	GTPASE ERA, MITOCHONDRIAL;
fcsl-A	2.5	7.2	125	455	11	HUMAN:AF-Q92485-F1	ACID SPHINGOMYELINASE-LIKE PHOSPHODIESTERASE 3B;
e8gx-A	2.5	5.5	130	1400	5	HUMAN:AF-Q6ZRS2-F8	HELICASE SRCAP;
e6zw-A	2.5	5.1	153	570	7	HUMAN:AF-Q9BZ23-F1	PANTOTHENATE KINASE 2, MITOCHONDRIAL;
e22q-A	2.5	23.8	81	893	10	HUMAN:AF-Q8IYM0-F1	PROTEIN FAM186B;
e4a4-A	2.5	3.4	88	206	3	HUMAN:AF-P11234-F1	RAS-RELATED PROTEIN RAL-B;
ffo5-A	2.5	21.2	77	211	8	HUMAN:AF-Q96HR9-F1	RECEPTOR EXPRESSION-ENHANCING PROTEIN 6;
fdfu-A	2.5	4	114	518	11	HUMAN:AF-Q5I0G3-F1	PUTATIVE MALATE DEHYDROGENASE 1B;
fei4-A	2.5	30.6	83	446	5	HUMAN:AF-Q8NEF3-F1	COILED-COIL DOMAIN-CONTAINING PROTEIN 112;
fbn9-A	2.5	11.4	103	288	6	HUMAN:AF-O95456-F1	PROTEASOME ASSEMBLY CHAPERONE 1;
fa54-A	2.5	3.3	111	463	6	HUMAN:AF-Q8TBC4-F1	NEDD8-ACTIVATING ENZYME E1 CATALYTIC SUBUNIT;
e42h-A	2.5	20.7	97	583	3	HUMAN:AF-Q5JTV8-F1	TORSIN-1A-INTERACTING PROTEIN 1;
e7ot-A	2.5	5.2	104	490	11	HUMAN:AF-Q9BW62-F1	KATANIN P60 ATPASE-CONTAINING SUBUNIT A-LIKE 1;
e9js-A	2.5	13.1	101	1188	5	HUMAN:AF-Q9UKX5-F1	INTEGRIN ALPHA-11;
fbz1-A	2.5	21.2	76	592	4	HUMAN:AF-Q9UJT2-F1	TESTIS-SPECIFIC SERINE KINASE SUBSTRATE;
fdo4-A	2.5	5.4	126	654	6	HUMAN:AF-Q03169-F1	TUMOR NECROSIS FACTOR ALPHA-INDUCED PROTEIN 2;
e0ir-A	2.5	4.2	102	575	13	HUMAN:AF-Q9HB29-F1	INTERLEUKIN-1 RECEPTOR-LIKE 2;
fgx4-A	2.5	10.4	67	855	3	HUMAN:AF-Q9HCS7-F1	PRE-MRNA-SPLICING FACTOR SYF1;
e2cp-A	2.5	19.8	91	340	8	HUMAN:AF-A6NIE6-F1	PUTATIVE RRN3-LIKE PROTEIN RRN3P2;
e0oz-A	2.5	6.6	120	1912	9	HUMAN:AF-P23468-F1	RECEPTOR-TYPE TYROSINE-PROTEIN PHOSPHATASE DELTA;
e4bk-A	2.5	24.3	91	1159	8	HUMAN:AF-Q12809-F1	POTASSIUM VOLTAGE-GATED CHANNEL SUBFAMILY H MEMBE
fafm-A	2.5	11.2	120	1941	4	HUMAN:AF-Q562E7-F1	WD REPEAT-CONTAINING PROTEIN 81;
e5pu-A	2.5	14.5	93	1400	10	HUMAN:AF-O75691-F1	SMALL SUBUNIT PROCESSOME COMPONENT 20 HOMOLOG;
fe9i-A	2.5	9.6	60	217	8	HUMAN:AF-Q9BZE7-F1	UPF0193 PROTEIN EVG1;
e3yi-A	2.5	7.7	92	191	9	HUMAN:AF-P60953-F1	CELL DIVISION CONTROL PROTEIN 42 HOMOLOG;
e807-A	2.5	14.1	134	1564	4	HUMAN:AF-Q6PGP7-F1	TETRATRICOPEPTIDE REPEAT PROTEIN 37;
fg4r-A	2.5	12.1	97	2047	8	HUMAN:AF-Q96HP0-F1	DEDICATOR OF CYTOKINESIS PROTEIN 6;
fcyj-A	2.5	13.4	102	187	8	HUMAN:AF-Q96SL4-F1	GLUTATHIONE PEROXIDASE 7;
fad0-A	2.5	10.6	75	521	7	HUMAN:AF-Q17RP2-F1	TIGGER TRANSPOSABLE ELEMENT-DERIVED PROTEIN 6;
e3kw-A	2.5	25	98	686	7	HUMAN:AF-Q03519-F1	ANTIGEN PEPTIDE TRANSPORTER 2;
e0ak-A	2.5	21.7	99	911	11	HUMAN:AF-O43707-F1	ALPHA-ACTININ-4;
ffeu-A	2.5	21.4	118	1400	5	HUMAN:AF-Q96DT5-F11	DYNEIN HEAVY CHAIN 11, AXONEMAL;
fdms-A	2.5	8.5	89	443	4	HUMAN:AF-P61201-F1	COP9 SIGNALOSOME COMPLEX SUBUNIT 2;
fd9p-A	2.5	14.5	112	1094	10	HUMAN:AF-Q9C0B7-F1	TRANSPORT AND GOLGI ORGANIZATION PROTEIN 6 HOMOLO
ffd5-A	2.5	11	131	558	8	HUMAN:AF-O95870-F1	PHOSPHATIDYLSERINE LIPASE ABHD16A;
e5ap-A	2.5	4.3	100	244	2	HUMAN:AF-Q92979-F1	RIBOSOMAL RNA SMALL SUBUNIT METHYLTRANSFERASE NEP
e96c-A	2.5	3.4	88	417	2	HUMAN:AF-Q9NZ32-F1	ACTIN-RELATED PROTEIN 10;
e828-A	2.5	16.4	94	2033	5	HUMAN:AF-Q92817-F1	ENVOPLAKIN;
faba-A	2.5	11.8	95	266	6	HUMAN:AF-Q9NYN1-F1	RAS-LIKE PROTEIN FAMILY MEMBER 12;
e3j9-A	2.5	16.8	78	1807	12	HUMAN:AF-P49815-F1	TUBERIN;
e8na-A	2.5	4	102	806	5	HUMAN:AF-P55072-F1	TRANSITIONAL ENDOPLASMIC RETICULUM ATPASE;
fgvb-A	2.5	4	109	1822	9	HUMAN:AF-Q9C093-F1	SPERM FLAGELLAR PROTEIN 2;
e7of-A	2.5	7.4	146	1674	10	HUMAN:AF-Q7Z4S6-F1	KINESIN-LIKE PROTEIN KIF21A;
eziz-A	2.5	11.7	136	478	10	HUMAN:AF-O43236-F1	SEPTIN-4;
e32n-A	2.5	26.3	77	976	8	HUMAN:AF-Q9Y2K5-F1	R3H DOMAIN-CONTAINING PROTEIN 2;
e9hm-A	2.5	7	119	1081	8	HUMAN:AF-Q8TEX9-F1	IMPORTIN-4;
e3w2-A	2.5	7.4	66	585	6	HUMAN:AF-Q9BY44-F1	EUKARYOTIC TRANSLATION INITIATION FACTOR 2A;
e9ft-A	2.5	3.4	90	218	7	HUMAN:AF-Q15907-F1	RAS-RELATED PROTEIN RAB-11B;
e36d-A	2.5	3.8	110	465	10	HUMAN:AF-P16233-F1	PANCREATIC TRIACYLGLYCEROL LIPASE;
e1fq-A	2.5	5.7	120	649	8	HUMAN:AF-Q8TF42-F1	UBIQUITIN-ASSOCIATED AND SH3 DOMAIN-CONTAINING PR
e495-A	2.5	3.8	106	527	13	HUMAN:AF-P56282-F1	DNA POLYMERASE EPSILON SUBUNIT 2;
e9dd-A	2.5	29.9	133	941	11	HUMAN:AF-O94906-F1	PRE-MRNA-PROCESSING FACTOR 6;
e27i-A	2.5	12.2	104	378	7	HUMAN:AF-Q9C0J1-F1	N-ACETYLLACTOSAMINIDE
fcmi-A	2.5	9.5	113	616	6	HUMAN:AF-Q9UBP0-F1	SPASTIN;
e9aj-A	2.5	3.3	89	586	12	HUMAN:AF-Q96PP8-F1	GUANYLATE-BINDING PROTEIN 5;
fdyk-A	2.5	4.3	78	1248	12	HUMAN:AF-O14727-F1	APOPTOTIC PROTEASE-ACTIVATING FACTOR 1;
fcgn-A	2.5	18.5	128	608	4	HUMAN:AF-Q86YW0-F1	1-PHOSPHATIDYLINOSITOL 4,5-BISPHOSPHATE PHOSPHODI
fdyj-A	2.5	26	113	1400	4	HUMAN:AF-Q0VDD8-F2	DYNEIN HEAVY CHAIN 14, AXONEMAL;
e6me-A	2.5	4.2	143	559	8	HUMAN:AF-Q969Y0-F1	NXPE FAMILY MEMBER 3;
e2ld-A	2.5	15.2	99	308	11	HUMAN:AF-P55042-F1	GTP-BINDING PROTEIN RAD;
e4ga-A	2.5	7.1	121	1400	8	HUMAN:AF-Q5T4S7-F12	E3 UBIQUITIN-PROTEIN LIGASE UBR4;
fekf-A	2.5	15.6	82	518	7	HUMAN:AF-Q9NP81-F1	SERINE--TRNA LIGASE, MITOCHONDRIAL;
e4hy-A	2.5	4.6	114	333	5	HUMAN:AF-Q6E213-F1	ACYL-COA WAX ALCOHOL ACYLTRANSFERASE 2;
fcq8-A	2.5	8.2	150	1215	5	HUMAN:AF-Q9UBN7-F1	HISTONE DEACETYLASE 6;
fbw2-A	2.5	10.5	106	470	7	HUMAN:AF-Q8NFQ8-F1	TORSIN-1A-INTERACTING PROTEIN 2;
fac1-A	2.5	4.1	129	1150	7	HUMAN:AF-P49641-F1	ALPHA-MANNOSIDASE 2X;
e2d8-A	2.5	8	125	1410	6	HUMAN:AF-Q7Z3K3-F1	POGO TRANSPOSABLE ELEMENT WITH ZNF DOMAIN;
ezpa-A	2.5	27.5	120	1391	10	HUMAN:AF-O75694-F1	NUCLEAR PORE COMPLEX PROTEIN NUP155;
fccm-A	2.5	8.2	114	574	11	HUMAN:AF-P36406-F1	E3 UBIQUITIN-PROTEIN LIGASE TRIM23;
fgdt-A	2.5	8	117	704	3	HUMAN:AF-Q9H4Z3-F1	MRNA (2'-O-METHYLADENOSINE-N(6)-)-METHYLTRANSFERA
e91b-A	2.5	6.5	89	784	9	HUMAN:AF-Q66K89-F1	TRANSCRIPTION FACTOR E4F1;
e5yh-A	2.5	22.3	91	919	7	HUMAN:AF-Q15269-F1	PERIODIC TRYPTOPHAN PROTEIN 2 HOMOLOG;
e57r-A	2.5	4.5	113	337	9	HUMAN:AF-Q6ZPD8-F1	DIACYLGLYCEROL O-ACYLTRANSFERASE 2-LIKE PROTEIN 6
e5dv-A	2.5	13.8	158	744	8	HUMAN:AF-P58743-F1	PRESTIN;
fetp-A	2.5	8.4	109	330	7	HUMAN:AF-O00170-F1	AH RECEPTOR-INTERACTING PROTEIN;
e4i5-A	2.5	4.4	110	468	11	HUMAN:AF-Q9Y2Z9-F1	UBIQUINONE BIOSYNTHESIS MONOOXYGENASE COQ6, MITOC
e72l-A	2.5	21.4	96	1178	9	HUMAN:AF-Q9C0B9-F1	ZINC FINGER CCHC DOMAIN-CONTAINING PROTEIN 2;
e385-A	2.5	3.9	104	633	7	HUMAN:AF-Q9UBL6-F1	COPINE-7;
fcc6-A	2.5	3.4	80	350	9	HUMAN:AF-P13995-F1	BIFUNCTIONAL METHYLENETETRAHYDROFOLATE
fclq-A	2.5	14.9	95	203	5	HUMAN:AF-O14966-F1	RAS-RELATED PROTEIN RAB-7L1;
e4mq-A	2.5	6.1	145	1556	10	HUMAN:AF-Q9ULG1-F1	CHROMATIN-REMODELING ATPASE INO80;
fgx2-A	2.5	4.4	146	452	8	HUMAN:AF-P42575-F1	CASPASE-2;
e2z5-A	2.5	9.1	119	367	9	HUMAN:AF-Q8WYJ6-F1	SEPTIN-1;
e7ia-A	2.5	5.5	147	1132	5	HUMAN:AF-Q8NB49-F1	PHOSPHOLIPID-TRANSPORTING ATPASE IG;
fer7-A	2.5	4.1	92	703	11	HUMAN:AF-Q9H5Z1-F1	PROBABLE ATP-DEPENDENT RNA HELICASE DHX35;
e1xr-A	2.5	4.3	110	537	6	HUMAN:AF-O75131-F1	COPINE-3;
feqh-A	2.5	3.9	96	278	10	HUMAN:AF-O15120-F1	1-ACYL-SN-GLYCEROL-3-PHOSPHATE ACYLTRANSFERASE BE
fc6d-A	2.5	16.3	123	941	2	HUMAN:AF-Q9NZ08-F1	ENDOPLASMIC RETICULUM AMINOPEPTIDASE 1;
e37v-A	2.5	3.4	90	1400	4	HUMAN:AF-Q8NCM8-F8	CYTOPLASMIC DYNEIN 2 HEAVY CHAIN 1;
e506-A	2.5	8.6	118	1674	7	HUMAN:AF-A6NES4-F1	MAESTRO HEAT-LIKE REPEAT-CONTAINING PROTEIN FAMIL
e5p6-A	2.4	3.7	62	381	5	HUMAN:AF-Q16828-F1	DUAL SPECIFICITY PROTEIN PHOSPHATASE 6;
facp-A	2.4	3.9	108	633	5	HUMAN:AF-Q8NEC7-F1	GLUTATHIONE S-TRANSFERASE C-TERMINAL DOMAIN-CONTA
e7me-A	2.4	13.6	141	1214	11	HUMAN:AF-Q8TD43-F1	TRANSIENT RECEPTOR POTENTIAL CATION CHANNEL SUBFA
fc8i-A	2.4	4	125	384	8	HUMAN:AF-Q96CB9-F1	5-METHYLCYTOSINE RRNA METHYLTRANSFERASE NSUN4;
fgt0-A	2.4	3.5	91	281	8	HUMAN:AF-Q9Y272-F1	DEXAMETHASONE-INDUCED RAS-RELATED PROTEIN 1;
e7k3-A	2.4	7.7	59	113	8	HUMAN:AF-P61803-F1	DOLICHYL-DIPHOSPHOOLIGOSACCHARIDE--PROTEIN
e0ow-A	2.4	4	115	323	10	HUMAN:AF-P42330-F1	ALDO-KETO REDUCTASE FAMILY 1 MEMBER C3;
e5p9-A	2.4	4.8	78	1400	8	HUMAN:AF-Q6ZNJ1-F7	NEUROBEACHIN-LIKE PROTEIN 2;
e5hj-A	2.4	8.7	124	2590	10	HUMAN:AF-O75417-F1	DNA POLYMERASE THETA;
e69p-A	2.4	5.5	103	399	10	HUMAN:AF-Q5JVF3-F1	PCI DOMAIN-CONTAINING PROTEIN 2;
e8zq-A	2.4	20.1	149	1226	9	HUMAN:AF-Q9H7F0-F1	PROBABLE CATION-TRANSPORTING ATPASE 13A3;
fbsq-A	2.4	5.8	139	1400	4	HUMAN:AF-Q9UFH2-F14	DYNEIN HEAVY CHAIN 17, AXONEMAL;
e5o5-A	2.4	3.9	112	348	4	HUMAN:AF-O43681-F1	ATPASE GET3;
fa0b-A	2.4	10.2	91	300	8	HUMAN:AF-P28907-F1	ADP-RIBOSYL CYCLASE/CYCLIC ADP-RIBOSE HYDROLASE 1
e2ns-A	2.4	6.4	101	1400	7	HUMAN:AF-O75592-F14	E3 UBIQUITIN-PROTEIN LIGASE MYCBP2;
fb4k-A	2.4	36.2	95	706	5	HUMAN:AF-Q5T197-F1	E3 UBIQUITIN-PROTEIN LIGASE DCST1;
fgf6-A	2.4	16.6	95	620	7	HUMAN:AF-Q4ZIN3-F1	MEMBRALIN;
fekt-A	2.4	12.5	100	301	5	HUMAN:AF-Q9UJA2-F1	CARDIOLIPIN SYNTHASE (CMP-FORMING);
e3mv-A	2.4	9.7	102	937	11	HUMAN:AF-Q8TEV9-F1	GUANINE NUCLEOTIDE EXCHANGE PROTEIN SMCR8;
e8fd-A	2.4	4.3	64	1158	9	HUMAN:AF-Q5VZP5-F1	SERINE/THREONINE/TYROSINE-INTERACTING-LIKE PROTEI
fgyl-A	2.4	6	146	1061	6	HUMAN:AF-P59046-F1	NACHT, LRR AND PYD DOMAINS-CONTAINING PROTEIN 12;
e61o-A	2.4	5.8	111	2539	11	HUMAN:AF-Q68DK2-F1	ZINC FINGER FYVE DOMAIN-CONTAINING PROTEIN 26;
fcmv-A	2.4	9.5	91	511	9	HUMAN:AF-Q96QD5-F1	DEP DOMAIN-CONTAINING PROTEIN 7;
e4vj-A	2.4	14.2	62	270	6	HUMAN:AF-Q9NPJ6-F1	MEDIATOR OF RNA POLYMERASE II TRANSCRIPTION SUBUN
e8q1-A	2.4	3.4	93	1400	8	HUMAN:AF-Q9P225-F7	DYNEIN HEAVY CHAIN 2, AXONEMAL;
fcwn-A	2.4	16.9	113	779	12	HUMAN:AF-Q9H4M7-F1	PLECKSTRIN HOMOLOGY DOMAIN-CONTAINING FAMILY A ME
fd5f-A	2.4	5.1	103	1419	4	HUMAN:AF-Q68DA7-F1	FORMIN-1;
e4ds-A	2.4	4.1	62	1052	10	HUMAN:AF-Q5XX13-F1	F-BOX/WD REPEAT-CONTAINING PROTEIN 10;
e88d-A	2.4	24.1	99	643	9	HUMAN:AF-Q8TD91-F1	MELANOMA-ASSOCIATED ANTIGEN C3;
e4gs-A	2.4	14.6	123	1032	7	HUMAN:AF-Q9BWT7-F1	CASPASE RECRUITMENT DOMAIN-CONTAINING PROTEIN 10;
fa7z-A	2.4	12.2	91	296	3	HUMAN:AF-Q99836-F1	MYELOID DIFFERENTIATION PRIMARY RESPONSE PROTEIN
fg36-A	2.4	12.1	90	504	11	HUMAN:AF-Q16401-F1	26S PROTEASOME NON-ATPASE REGULATORY SUBUNIT 5;
e2n4-A	2.4	4.2	105	974	20	HUMAN:AF-Q9BZ71-F1	MEMBRANE-ASSOCIATED PHOSPHATIDYLINOSITOL TRANSFER
e4e7-A	2.4	5.3	125	307	6	HUMAN:AF-Q9BZQ4-F1	NICOTINAMIDE/NICOTINIC ACID MONONUCLEOTIDE
e58v-A	2.4	14.6	68	432	3	HUMAN:AF-O75528-F1	TRANSCRIPTIONAL ADAPTER 3;
e9ex-A	2.4	10.2	124	521	10	HUMAN:AF-Q92851-F1	CASPASE-10;
e0n6-A	2.4	4	99	1220	14	HUMAN:AF-Q14562-F1	ATP-DEPENDENT RNA HELICASE DHX8;
e8i4-A	2.4	4.8	116	2548	10	HUMAN:AF-B2RTY4-F1	UNCONVENTIONAL MYOSIN-IXA;
e0d9-A	2.4	4.7	126	460	7	HUMAN:AF-Q96A70-F1	ANTIZYME INHIBITOR 2;
e819-A	2.4	16.4	107	237	6	HUMAN:AF-Q14088-F1	RAS-RELATED PROTEIN RAB-33A;
e70u-A	2.4	10.2	148	1212	10	HUMAN:AF-Q8IZU8-F1	DERMATAN-SULFATE EPIMERASE-LIKE PROTEIN;
e1sc-A	2.4	4.9	102	1822	2	HUMAN:AF-P16144-F1	INTEGRIN BETA-4;
e09r-A	2.4	25.1	83	1400	8	HUMAN:AF-O14686-F13	HISTONE-LYSINE N-METHYLTRANSFERASE 2D;
e421-A	2.4	5.5	121	1341	10	HUMAN:AF-Q8WXR4-F1	MYOSIN-IIIB;
e022-A	2.4	4.7	119	368	5	HUMAN:AF-Q9BXI3-F1	CYTOSOLIC 5'-NUCLEOTIDASE 1A;
fb7v-A	2.4	18.4	107	1309	10	HUMAN:AF-O60307-F1	MICROTUBULE-ASSOCIATED SERINE/THREONINE-PROTEIN K
e3ur-A	2.4	14.6	84	873	10	HUMAN:AF-Q6NUP7-F1	SERINE/THREONINE-PROTEIN PHOSPHATASE 4 REGULATORY
e127-A	2.4	3.7	86	727	8	HUMAN:AF-Q02809-F1	PROCOLLAGEN-LYSINE,2-OXOGLUTARATE 5-DIOXYGENASE 1
e6jt-A	2.4	3.7	85	773	14	HUMAN:AF-Q96TA2-F1	ATP-DEPENDENT ZINC METALLOPROTEASE YME1L1;
fdpi-A	2.4	4.4	108	265	6	HUMAN:AF-O00142-F1	THYMIDINE KINASE 2, MITOCHONDRIAL;
e37x-A	2.4	3.9	111	281	7	HUMAN:AF-Q96S21-F1	RAS-RELATED PROTEIN RAB-40C;
e89c-A	2.4	6.5	114	376	7	HUMAN:AF-P42025-F1	BETA-CENTRACTIN;
fb2y-A	2.4	7.5	157	1300	7	HUMAN:AF-O60423-F1	PHOSPHOLIPID-TRANSPORTING ATPASE IK;
e8vu-A	2.4	17	96	207	8	HUMAN:AF-P51149-F1	RAS-RELATED PROTEIN RAB-7A;
e4j7-A	2.4	4.7	116	543	7	HUMAN:AF-P43251-F1	BIOTINIDASE;
fadz-A	2.4	7.7	98	800	14	HUMAN:AF-Q96PV6-F1	LEUKOCYTE RECEPTOR CLUSTER MEMBER 8;
e2uh-A	2.4	6.3	72	715	1	HUMAN:AF-Q8IWZ6-F1	BARDET-BIEDL SYNDROME 7 PROTEIN;
fgzg-A	2.4	12.5	127	564	7	HUMAN:AF-Q86YQ8-F1	COPINE-8;
e9jp-A	2.4	6.2	114	812	7	HUMAN:AF-P46087-F1	PROBABLE 28S RRNA (CYTOSINE(4447)-C(5))-METHYLTRA
e7b9-A	2.4	13.3	64	428	6	HUMAN:AF-Q9C0E8-F1	ENDOPLASMIC RETICULUM JUNCTION FORMATION PROTEIN
e2ps-A	2.4	5.8	161	828	11	HUMAN:AF-Q9HCL2-F1	GLYCEROL-3-PHOSPHATE ACYLTRANSFERASE 1, MITOCHOND
e3ne-A	2.4	3.6	100	314	11	HUMAN:AF-Q8N9F7-F1	LYSOPHOSPHOLIPASE D GDPD1;
ezfw-A	2.4	16.4	114	753	4	HUMAN:AF-Q9BVQ7-F1	SPERMATOGENESIS-ASSOCIATED PROTEIN 5-LIKE PROTEIN
fecj-A	2.4	4.8	137	566	9	HUMAN:AF-O75419-F1	CELL DIVISION CONTROL PROTEIN 45 HOMOLOG;
e0g4-A	2.4	18.4	86	964	6	HUMAN:AF-Q96JG6-F1	SYNDETIN;
e6b5-A	2.4	8.8	94	1462	6	HUMAN:AF-Q96RY7-F1	INTRAFLAGELLAR TRANSPORT PROTEIN 140 HOMOLOG;
ffnr-A	2.4	7.3	148	1012	5	HUMAN:AF-Q9UEF7-F1	KLOTHO;
e1re-A	2.4	4.8	101	376	7	HUMAN:AF-Q9H4I3-F1	TRAB DOMAIN-CONTAINING PROTEIN;
fdiq-A	2.4	19.6	83	616	6	HUMAN:AF-A6NJ88-F1	PUTATIVE SAGE1-LIKE PROTEIN;
e5kc-A	2.4	9.9	110	870	6	HUMAN:AF-P50570-F1	DYNAMIN-2;
e3xi-A	2.4	28.1	97	1400	10	HUMAN:AF-O14686-F16	HISTONE-LYSINE N-METHYLTRANSFERASE 2D;
ffw5-A	2.4	11.3	126	583	10	HUMAN:AF-Q8NHH9-F1	ATLASTIN-2;
e67j-A	2.4	11.3	104	587	9	HUMAN:AF-P46060-F1	RAN GTPASE-ACTIVATING PROTEIN 1;
ez4m-A	2.4	4	137	370	9	HUMAN:AF-Q9Y617-F1	PHOSPHOSERINE AMINOTRANSFERASE;
fau9-A	2.4	12.5	84	755	5	HUMAN:AF-Q13433-F1	ZINC TRANSPORTER ZIP6;
fdyn-A	2.4	4.2	115	626	6	HUMAN:AF-Q9H0I9-F1	TRANSKETOLASE-LIKE PROTEIN 2;
e7pn-A	2.4	10.6	93	483	11	HUMAN:AF-O95522-F1	PRAME FAMILY MEMBER 12;
e8kd-A	2.4	6.7	130	473	12	HUMAN:AF-Q6P1R4-F1	TRNA-DIHYDROURIDINE(16/17) SYNTHASE -L
ffk1-A	2.4	17	151	520	8	HUMAN:AF-P55809-F1	SUCCINYL-COA:3-KETOACID COENZYME A TRANSFERASE 1,
e1pu-A	2.4	3.3	87	186	6	HUMAN:AF-Q9BW83-F1	INTRAFLAGELLAR TRANSPORT PROTEIN 27 HOMOLOG;
e57j-A	2.4	17.7	98	1400	11	HUMAN:AF-Q14204-F14	CYTOPLASMIC DYNEIN 1 HEAVY CHAIN 1;
fdub-A	2.4	7.9	92	371	5	HUMAN:AF-Q86WG3-F1	CAYTAXIN;
fadc-A	2.4	2.6	58	91	2	HUMAN:AF-A6NCI5-F1	PUTATIVE TRANSMEMBRANE PROTEIN ENCODED BY LINC008
e564-A	2.4	15.8	119	967	5	HUMAN:AF-P15144-F1	AMINOPEPTIDASE N;
fbgg-A	2.4	4.1	93	975	9	HUMAN:AF-Q8WVB6-F1	CHROMOSOME TRANSMISSION FIDELITY PROTEIN 18 HOMOL
e6w6-A	2.4	16.2	115	484	3	HUMAN:AF-O75354-F1	ECTONUCLEOSIDE TRIPHOSPHATE DIPHOSPHOHYDROLASE 6;
e8ei-A	2.4	28	130	1084	6	HUMAN:AF-Q8N0W3-F1	L-FUCOSE KINASE;
fbme-A	2.4	9.6	118	1249	8	HUMAN:AF-Q9BX63-F1	FANCONI ANEMIA GROUP J PROTEIN;
e5tj-A	2.4	3.9	117	412	8	HUMAN:AF-Q8NCC3-F1	PHOSPHOLIPASE A2 GROUP XV;
fezt-A	2.4	12.1	85	196	9	HUMAN:AF-Q9HD42-F1	CHARGED MULTIVESICULAR BODY PROTEIN 1A;
fgo0-A	2.4	6.4	120	638	5	HUMAN:AF-P16519-F1	NEUROENDOCRINE CONVERTASE 2;
ezbl-A	2.4	9.9	139	739	9	HUMAN:AF-P50443-F1	SULFATE TRANSPORTER;
e4re-A	2.4	4.6	101	919	9	HUMAN:AF-O43909-F1	EXOSTOSIN-LIKE 3;
fc38-A	2.4	11.7	75	528	3	HUMAN:AF-P14314-F1	GLUCOSIDASE 2 SUBUNIT BETA;
e07f-A	2.4	6.4	102	1647	8	HUMAN:AF-P51532-F1	TRANSCRIPTION ACTIVATOR BRG1;
e9en-A	2.4	8.2	91	811	7	HUMAN:AF-Q8N5U6-F1	RING FINGER PROTEIN 10;
e5fn-A	2.4	3.7	59	625	7	HUMAN:AF-Q13202-F1	DUAL SPECIFICITY PROTEIN PHOSPHATASE 8;
ffwp-A	2.4	14	111	513	7	HUMAN:AF-Q96NA8-F1	T-SNARE DOMAIN-CONTAINING PROTEIN 1;
e05f-A	2.4	5	118	1108	10	HUMAN:AF-Q12965-F1	UNCONVENTIONAL MYOSIN-IE;
ezqr-A	2.4	25.5	122	839	6	HUMAN:AF-Q9H269-F1	VACUOLAR PROTEIN SORTING-ASSOCIATED PROTEIN 16 HO
fbtm-A	2.4	5.6	94	585	10	HUMAN:AF-Q8WW52-F1	PROTEIN FAM151A;
e6hk-A	2.4	18.9	106	501	2	HUMAN:AF-P11230-F1	ACETYLCHOLINE RECEPTOR SUBUNIT BETA;
e4od-A	2.4	17.2	124	957	4	HUMAN:AF-Q07075-F1	GLUTAMYL AMINOPEPTIDASE;
fblx-A	2.4	3.6	60	935	15	HUMAN:AF-P11586-F1	C-1-TETRAHYDROFOLATE SYNTHASE, CYTOPLASMIC;
fg5n-A	2.4	9.1	108	331	7	HUMAN:AF-Q9Y644-F1	BETA-1,3-N-ACETYLGLUCOSAMINYLTRANSFERASE RADICAL
e4yc-A	2.4	12.5	66	321	8	HUMAN:AF-Q71RG4-F1	TRANSMEMBRANE AND UBIQUITIN-LIKE DOMAIN-CONTAININ
e7c3-A	2.4	3.5	95	192	4	HUMAN:AF-Q8N4G2-F1	ADP-RIBOSYLATION FACTOR-LIKE PROTEIN 14;
e74b-A	2.4	5.7	155	499	6	HUMAN:AF-Q8TBG4-F1	ETHANOLAMINE-PHOSPHATE PHOSPHO-LYASE;
fc3d-A	2.4	11	100	509	15	HUMAN:AF-P78395-F1	MELANOMA ANTIGEN PREFERENTIALLY EXPRESSED IN TUMO
fdsz-A	2.4	4.8	51	224	12	HUMAN:AF-Q00688-F1	PEPTIDYL-PROLYL CIS-TRANS ISOMERASE FKBP3;
fb7c-A	2.4	4.3	104	592	13	HUMAN:AF-O00186-F1	SYNTAXIN-BINDING PROTEIN 3;
e47l-A	2.4	5.5	116	1096	7	HUMAN:AF-O75151-F1	LYSINE-SPECIFIC DEMETHYLASE PHF2;
fa4n-A	2.4	3.2	96	396	13	HUMAN:AF-Q9NTK5-F1	OBG-LIKE ATPASE 1;
e56c-A	2.4	5	132	468	8	HUMAN:AF-Q6UXT9-F1	PROTEIN ABHD15;
e7tx-A	2.4	12.5	123	795	9	HUMAN:AF-Q9UQ90-F1	PARAPLEGIN;
e5za-A	2.3	13.8	103	675	6	HUMAN:AF-A0A1B0GUU1	-F1 TRANSMEMBRANE PROTEIN C17ORF113;
ff2f-A	2.3	3.7	69	622	9	HUMAN:AF-Q6PCE3-F1	GLUCOSE 1,6-BISPHOSPHATE SYNTHASE;
e6xe-A	2.3	4.1	107	277	7	HUMAN:AF-P42574-F1	CASPASE-3;
fbed-A	2.3	4.9	139	747	8	HUMAN:AF-Q71SY5-F1	MEDIATOR OF RNA POLYMERASE II TRANSCRIPTION SUBUN
fba0-A	2.3	4.3	120	456	5	HUMAN:AF-Q9HCE5-F1	N6-ADENOSINE-METHYLTRANSFERASE NON-CATALYTIC SUBU
fgvi-A	2.3	8.7	89	1830	10	HUMAN:AF-Q92608-F1	DEDICATOR OF CYTOKINESIS PROTEIN 2;
e42x-A	2.3	8.3	113	788	8	HUMAN:AF-P05106-F1	INTEGRIN BETA-3;
e0ry-A	2.3	3	84	189	4	HUMAN:AF-P01116-F1	GTPASE KRAS;
e459-A	2.3	4.7	127	370	5	HUMAN:AF-Q92604-F1	ACYL-COA:LYSOPHOSPHATIDYLGLYCEROL ACYLTRANSFERASE
e0se-A	2.3	4.1	62	190	6	HUMAN:AF-Q9H596-F1	DUAL SPECIFICITY PROTEIN PHOSPHATASE 21;
e1e2-A	2.3	4.2	117	548	9	HUMAN:AF-Q96FN4-F1	COPINE-2;
fg0v-A	2.3	10.6	102	361	5	HUMAN:AF-Q6PF05-F1	TETRATRICOPEPTIDE REPEAT PROTEIN 23-LIKE;
fbyp-A	2.3	8.1	152	496	10	HUMAN:AF-P24298-F1	ALANINE AMINOTRANSFERASE 1;
ffhg-A	2.3	5.5	154	773	8	HUMAN:AF-Q9NVE7-F1	4'-PHOSPHOPANTETHEINE PHOSPHATASE;
e054-A	2.3	9.2	60	547	8	HUMAN:AF-Q8IWB1-F1	INOSITOL 1,4,5-TRISPHOSPHATE RECEPTOR-INTERACTING
e9x2-A	2.3	8.7	110	558	10	HUMAN:AF-Q8WXF7-F1	ATLASTIN-1;
e382-A	2.3	9.1	137	1912	9	HUMAN:AF-Q14839-F1	CHROMODOMAIN-HELICASE-DNA-BINDING PROTEIN 4;
e4ze-A	2.3	9.1	99	290	8	HUMAN:AF-Q6PII5-F1	HYDROXYACYLGLUTATHIONE HYDROLASE-LIKE PROTEIN;
e1fo-A	2.3	8.1	122	1435	7	HUMAN:AF-Q6F5E8-F1	CAPPING PROTEIN, ARP2/3 AND MYOSIN-I LINKER PROTE
ezpy-A	2.3	13.7	104	483	8	HUMAN:AF-Q92599-F1	SEPTIN-8;
fb85-A	2.3	16.5	116	990	7	HUMAN:AF-Q6Q4G3-F1	AMINOPEPTIDASE Q;
fguf-A	2.3	3.3	89	199	9	HUMAN:AF-Q96AH8-F1	RAS-RELATED PROTEIN RAB-7B;
e8lf-A	2.3	9.9	88	1297	7	HUMAN:AF-O75962-F10	TRIPLE FUNCTIONAL DOMAIN PROTEIN;
e6pn-A	2.3	12.8	94	629	9	HUMAN:AF-P30825-F1	HIGH AFFINITY CATIONIC AMINO ACID TRANSPORTER 1;
ffrk-A	2.3	20.3	100	684	10	HUMAN:AF-P81274-F1	G-PROTEIN-SIGNALING MODULATOR 2;
e4po-A	2.3	11	123	415	6	HUMAN:AF-P17706-F1	TYROSINE-PROTEIN PHOSPHATASE NON-RECEPTOR TYPE 2;
e70w-A	2.3	3.8	110	704	5	HUMAN:AF-Q96EF0-F1	MYOTUBULARIN-RELATED PROTEIN 8;
e0q5-A	2.3	14.6	126	794	6	HUMAN:AF-P42229-F1	SIGNAL TRANSDUCER AND ACTIVATOR OF TRANSCRIPTION
fgs6-A	2.3	3.9	102	343	7	HUMAN:AF-Q10981-F1	GALACTOSIDE ALPHA-(1,2)-FUCOSYLTRANSFERASE 2;
e2qp-A	2.3	12.8	75	608	4	HUMAN:AF-O94826-F1	MITOCHONDRIAL IMPORT RECEPTOR SUBUNIT TOM70;
e58q-A	2.3	28	103	1400	4	HUMAN:AF-Q99996-F12	A-KINASE ANCHOR PROTEIN 9;
e01a-A	2.3	14	100	941	8	HUMAN:AF-A5D8W1-F1	CILIA- AND FLAGELLA-ASSOCIATED PROTEIN 69;
fgth-A	2.3	4.6	114	676	5	HUMAN:AF-Q96N76-F1	UROCANATE HYDRATASE;
e8ls-A	2.3	7.7	108	1211	9	HUMAN:AF-A4D2P6-F1	DELPHILIN;
e4in-A	2.3	12.8	77	953	6	HUMAN:AF-P26232-F1	CATENIN ALPHA-2;
fc6z-A	2.3	3.7	100	183	4	HUMAN:AF-Q8TAI7-F1	GTPASE RHEBL1;
e2m9-A	2.3	3.7	115	302	12	HUMAN:AF-Q9UMR5-F1	LYSOSOMAL THIOESTERASE PPT2;
fck9-A	2.3	19.6	153	2157	7	HUMAN:AF-Q13459-F1	UNCONVENTIONAL MYOSIN-IXB;
e371-A	2.3	7.6	86	1966	2	HUMAN:AF-Q8N1I0-F1	DEDICATOR OF CYTOKINESIS PROTEIN 4;
e4cc-A	2.3	3.9	94	1400	7	HUMAN:AF-Q96M86-F15	DYNEIN HEAVY CHAIN DOMAIN-CONTAINING PROTEIN 1;
e080-A	2.3	3.6	84	201	11	HUMAN:AF-P51151-F1	RAS-RELATED PROTEIN RAB-9A;
fdc6-A	2.3	5.5	121	567	6	HUMAN:AF-P52429-F1	DIACYLGLYCEROL KINASE EPSILON;
e2xn-A	2.3	20.8	76	571	7	HUMAN:AF-P0CG20-F1	PROLINE-RICH PROTEIN 35;
fczi-A	2.3	13.7	116	727	6	HUMAN:AF-P46199-F1	TRANSLATION INITIATION FACTOR IF-2, MITOCHONDRIAL
fgim-A	2.3	12	131	586	8	HUMAN:AF-Q9UHD8-F1	SEPTIN-9;
e4w3-A	2.3	11.5	119	375	7	HUMAN:AF-Q9UGV2-F1	PROTEIN NDRG3;
ferk-A	2.3	5	144	954	7	HUMAN:AF-Q9NZC9-F1	SWI/SNF-RELATED MATRIX-ASSOCIATED ACTIN-DEPENDENT
fdle-A	2.3	11.9	60	663	10	HUMAN:AF-Q7L0X2-F1	GLUTAMATE-RICH PROTEIN 6;
e5sh-A	2.3	4.5	110	288	6	HUMAN:AF-Q5VST6-F1	ALPHA/BETA HYDROLASE DOMAIN-CONTAINING PROTEIN 17
fa1e-A	2.3	14.9	104	502	5	HUMAN:AF-P17787-F1	NEURONAL ACETYLCHOLINE RECEPTOR SUBUNIT BETA-2;
ffky-A	2.3	6.9	121	362	10	HUMAN:AF-A6NC97-F1	PUTATIVE PROTEIN FAM172B;
e5gp-A	2.3	11	100	837	7	HUMAN:AF-Q92830-F1	HISTONE ACETYLTRANSFERASE KAT2A;
e1ka-A	2.3	3.5	71	1531	7	HUMAN:AF-P11388-F1	DNA TOPOISOMERASE 2-ALPHA;
fde9-A	2.3	4	114	414	10	HUMAN:AF-Q0P651-F1	PROTEIN ABHD18;
fe9l-A	2.3	15.3	67	392	10	HUMAN:AF-Q9Y383-F1	PUTATIVE RNA-BINDING PROTEIN LUC7-LIKE 2;
e5my-A	2.3	6.5	107	1353	7	HUMAN:AF-O60503-F1	ADENYLATE CYCLASE TYPE 9;
e1w0-A	2.3	4.5	108	1323	8	HUMAN:AF-Q68CQ1-F1	MAESTRO HEAT-LIKE REPEAT-CONTAINING PROTEIN FAMIL
fevz-A	2.3	6.3	98	1287	8	HUMAN:AF-O14559-F1	RHO GTPASE-ACTIVATING PROTEIN 33;
e09h-A	2.3	5.3	131	597	8	HUMAN:AF-O60942-F1	MRNA-CAPPING ENZYME;
fc7i-A	2.3	9.3	122	785	9	HUMAN:AF-Q16549-F1	PROPROTEIN CONVERTASE SUBTILISIN/KEXIN TYPE 7;
fdmk-A	2.3	12.8	114	374	4	HUMAN:AF-Q8IVL8-F1	CARBOXYPEPTIDASE O;
e5iu-A	2.3	3.1	52	525	12	HUMAN:AF-Q4W5G0-F1	TIGGER TRANSPOSABLE ELEMENT-DERIVED PROTEIN 2;
e1b2-A	2.3	3.9	102	262	13	HUMAN:AF-Q86VU5-F1	CATECHOL O-METHYLTRANSFERASE DOMAIN-CONTAINING PR
ezwq-A	2.3	4.6	114	388	7	HUMAN:AF-Q96PD7-F1	DIACYLGLYCEROL O-ACYLTRANSFERASE 2;
ff4b-A	2.3	5.8	98	205	7	HUMAN:AF-P62820-F1	RAS-RELATED PROTEIN RAB-1A;
e9o7-A	2.3	8.1	123	553	8	HUMAN:AF-O00219-F1	HYALURONAN SYNTHASE 3;
ezvi-A	2.3	5.1	149	354	11	HUMAN:AF-A8MTJ3-F1	GUANINE NUCLEOTIDE-BINDING PROTEIN G(T) SUBUNIT A
ezoj-A	2.3	13.3	135	904	7	HUMAN:AF-Q008S8-F1	EPITHELIAL CELL-TRANSFORMING SEQUENCE 2 ONCOGENE-
e17t-A	2.3	4.1	110	270	7	HUMAN:AF-Q9H008-F1	PHOSPHOLYSINE PHOSPHOHISTIDINE INORGANIC PYROPHOS
fcg0-A	2.3	9	106	237	5	HUMAN:AF-Q9ULC3-F1	RAS-RELATED PROTEIN RAB-23;
e229-A	2.3	22.6	77	257	4	HUMAN:AF-P82914-F1	28S RIBOSOMAL PROTEIN S15, MITOCHONDRIAL;
e7as-A	2.3	4.8	151	907	9	HUMAN:AF-Q92562-F1	POLYPHOSPHOINOSITIDE PHOSPHATASE;
e3fa-A	2.3	4.6	85	1107	9	HUMAN:AF-P28340-F1	DNA POLYMERASE DELTA CATALYTIC SUBUNIT;
e66y-A	2.3	5.9	133	455	8	HUMAN:AF-Q5TFE4-F1	5'-NUCLEOTIDASE DOMAIN-CONTAINING PROTEIN 1;
e3m6-A	2.3	3.5	66	1845	6	HUMAN:AF-Q5VYK3-F1	PROTEASOME ADAPTER AND SCAFFOLD PROTEIN ECM29;
e588-A	2.3	8.6	116	594	10	HUMAN:AF-Q92990-F1	GLOMULIN;
fast-A	2.3	10.8	124	1591	6	HUMAN:AF-Q13009-F1	T-LYMPHOMA INVASION AND METASTASIS-INDUCING PROTE
fc89-A	2.3	12.3	101	225	5	HUMAN:AF-Q13637-F1	RAS-RELATED PROTEIN RAB-32;
e3zy-A	2.3	12.4	100	254	6	HUMAN:AF-Q53S08-F1	RAS-RELATED PROTEIN RAB-6D;
ffhn-A	2.3	7.1	80	1450	8	HUMAN:AF-Q6ZP82-F1	COILED-COIL DOMAIN-CONTAINING PROTEIN 141;
fc08-A	2.3	23.6	134	737	9	HUMAN:AF-O00469-F1	PROCOLLAGEN-LYSINE,2-OXOGLUTARATE 5-DIOXYGENASE 2
fe8o-A	2.3	10.1	90	510	6	HUMAN:AF-Q6UX06-F1	OLFACTOMEDIN-4;
e2yn-A	2.3	19	124	631	12	HUMAN:AF-Q9ULX5-F1	RING FINGER PROTEIN 112;
e25k-A	2.3	6.1	92	1432	8	HUMAN:AF-Q14191-F1	WERNER SYNDROME ATP-DEPENDENT HELICASE;
e416-A	2.3	17.6	87	135	6	HUMAN:AF-A1A4F0-F1	PUTATIVE UNCHARACTERIZED PROTEIN SLC66A1L;
fgbn-A	2.3	10.3	71	707	7	HUMAN:AF-Q9NX78-F1	TRANSMEMBRANE PROTEIN 260;
e30y-A	2.3	14.4	118	370	8	HUMAN:AF-O60507-F1	PROTEIN-TYROSINE SULFOTRANSFERASE 1;
e502-A	2.3	5.1	125	1710	8	HUMAN:AF-O14646-F1	CHROMODOMAIN-HELICASE-DNA-BINDING PROTEIN 1;
fgvn-A	2.3	5.4	109	374	11	HUMAN:AF-Q11128-F1	4-GALACTOSYL-N-ACETYLGLUCOSAMINIDE 3-ALPHA-L-
e2c2-A	2.3	18.9	116	483	8	HUMAN:AF-Q9Y6V7-F1	PROBABLE ATP-DEPENDENT RNA HELICASE DDX49;
fafg-A	2.3	5.2	136	614	7	HUMAN:AF-P17844-F1	PROBABLE ATP-DEPENDENT RNA HELICASE DDX5;
e46e-A	2.3	3.9	94	391	10	HUMAN:AF-O14717-F1	TRNA (CYTOSINE(38)-C(5))-METHYLTRANSFERASE;
e9k9-A	2.3	19.2	124	639	6	HUMAN:AF-P50542-F1	PEROXISOMAL TARGETING SIGNAL 1 RECEPTOR;
fdxw-A	2.3	26.5	75	1400	8	HUMAN:AF-A4UGR9-F10	XIN ACTIN-BINDING REPEAT-CONTAINING PROTEIN 2;
fc7d-A	2.3	3.7	72	577	11	HUMAN:AF-Q9HCI7-F1	E3 UBIQUITIN-PROTEIN LIGASE MSL2;
fabk-A	2.3	7.3	119	363	4	HUMAN:AF-A0A7I2V3D3	-F1 ACTIN-LIKE PROTEIN 10;
e2tf-A	2.3	12.6	146	1400	7	HUMAN:AF-Q96JB1-F12	DYNEIN HEAVY CHAIN 8, AXONEMAL;
e6wo-A	2.3	14.1	59	144	2	HUMAN:AF-Q13503-F1	MEDIATOR OF RNA POLYMERASE II TRANSCRIPTION SUBUN
e0qd-A	2.3	3.7	95	216	6	HUMAN:AF-P51148-F1	RAS-RELATED PROTEIN RAB-5C;
e6vz-A	2.3	20.7	85	389	6	HUMAN:AF-Q15008-F1	26S PROTEASOME NON-ATPASE REGULATORY SUBUNIT 6;
fa9c-A	2.3	14.8	142	1954	9	HUMAN:AF-Q8TDI0-F1	CHROMODOMAIN-HELICASE-DNA-BINDING PROTEIN 5;
e79z-A	2.3	4.7	88	819	9	HUMAN:AF-Q96ST2-F1	PROTEIN IWS1 HOMOLOG;
e2zz-A	2.3	4.1	116	596	11	HUMAN:AF-P51854-F1	TRANSKETOLASE-LIKE PROTEIN 1;
ezrr-A	2.3	5.7	128	1444	6	HUMAN:AF-Q5VXU9-F1	PROTEIN SHORTAGE IN CHIASMATA 1 ORTHOLOG;
e2i7-A	2.3	4	105	538	10	HUMAN:AF-Q8IYT4-F1	KATANIN P60 ATPASE-CONTAINING SUBUNIT A-LIKE 2;
e22j-A	2.3	15.1	117	770	3	HUMAN:AF-P40763-F1	SIGNAL TRANSDUCER AND ACTIVATOR OF TRANSCRIPTION
e8e8-A	2.3	13.4	99	2140	7	HUMAN:AF-Q96N67-F1	DEDICATOR OF CYTOKINESIS PROTEIN 7;
e08b-A	2.3	5.1	122	262	8	HUMAN:AF-Q8IXQ9-F1	ELECTRON TRANSFER FLAVOPROTEIN BETA SUBUNIT LYSIN
fgxa-A	2.3	3.7	76	456	11	HUMAN:AF-Q9Y265-F1	RUVB-LIKE 1;
e814-A	2.3	4.3	118	293	10	HUMAN:AF-Q9NRG7-F1	EPIMERASE FAMILY PROTEIN SDR39U1;
e2tv-A	2.3	14.8	112	214	6	HUMAN:AF-Q86Y79-F1	PROBABLE PEPTIDYL-TRNA HYDROLASE;
ey99-A	2.3	4.5	130	1499	4	HUMAN:AF-O60312-F1	PHOSPHOLIPID-TRANSPORTING ATPASE VA;
e7rx-A	2.3	3.5	90	266	9	HUMAN:AF-Q96D21-F1	GTP-BINDING PROTEIN RHES;
faxv-A	2.3	19.8	105	1290	3	HUMAN:AF-P19174-F1	1-PHOSPHATIDYLINOSITOL 4,5-BISPHOSPHATE PHOSPHODI
fdtg-A	2.3	13.4	121	1173	4	HUMAN:AF-Q8IX21-F1	SMC5-SMC6 COMPLEX LOCALIZATION FACTOR PROTEIN 2;
fgwz-A	2.3	5.8	104	1185	6	HUMAN:AF-Q6IE37-F1	OVOSTATIN HOMOLOG 1;
fgzd-A	2.3	9.5	111	409	7	HUMAN:AF-Q2M3D2-F1	EXOCYST COMPLEX COMPONENT 3-LIKE PROTEIN 2;
fexa-A	2.3	5	152	355	11	HUMAN:AF-P04899-F1	GUANINE NUCLEOTIDE-BINDING PROTEIN G(I) SUBUNIT A
fdip-A	2.3	7.2	85	530	11	HUMAN:AF-O75475-F1	PC4 AND SFRS1-INTERACTING PROTEIN;
fct5-A	2.3	14.8	111	547	5	HUMAN:AF-Q6P5Q4-F1	LEIOMODIN-2;
feno-A	2.3	19.2	120	695	4	HUMAN:AF-P23945-F1	FOLLICLE-STIMULATING HORMONE RECEPTOR;
fbxx-A	2.3	14.3	128	380	6	HUMAN:AF-Q6DKK2-F1	TETRATRICOPEPTIDE REPEAT PROTEIN 19, MITOCHONDRIA
e42k-A	2.3	6.8	53	92	6	HUMAN:AF-P01148-F1	PROGONADOLIBERIN-1;
fel7-A	2.3	13.6	102	1181	4	HUMAN:AF-Q9P2L0-F1	WD REPEAT-CONTAINING PROTEIN 35;
e7s1-A	2.3	13.9	88	689	6	HUMAN:AF-Q5T2E6-F1	ARMADILLO-LIKE HELICAL DOMAIN-CONTAINING PROTEIN
e59d-A	2.3	25.2	77	722	9	HUMAN:AF-Q9NZQ3-F1	NCK-INTERACTING PROTEIN WITH SH3 DOMAIN;
fd1f-A	2.3	18.2	66	972	8	HUMAN:AF-Q92622-F1	RUN DOMAIN BECLIN-1-INTERACTING AND CYSTEINE-RICH
e2if-A	2.3	4.1	65	201	12	HUMAN:AF-Q8WUK0-F1	PHOSPHATIDYLGLYCEROPHOSPHATASE AND PROTEIN-TYROSI
feu7-A	2.3	22.6	66	233	11	HUMAN:AF-O43513-F1	MEDIATOR OF RNA POLYMERASE II TRANSCRIPTION SUBUN
e2ee-A	2.3	4.3	137	1130	11	HUMAN:AF-Q8IZL8-F1	PROLINE-, GLUTAMIC ACID- AND LEUCINE-RICH PROTEIN
e9k2-A	2.3	11.4	123	1400	7	HUMAN:AF-Q9P2D7-F2	DYNEIN HEAVY CHAIN 1, AXONEMAL;
e2wi-A	2.3	14	137	1306	7	HUMAN:AF-P08575-F1	RECEPTOR-TYPE TYROSINE-PROTEIN PHOSPHATASE C;
e88e-A	2.3	6.6	144	1044	7	HUMAN:AF-Q86Z14-F1	BETA-KLOTHO;
e6cv-A	2.3	24.7	105	1034	10	HUMAN:AF-Q8WXI2-F1	CONNECTOR ENHANCER OF KINASE SUPPRESSOR OF RAS 2;
e4kk-A	2.3	4.4	150	544	5	HUMAN:AF-Q6UWF7-F1	NXPE FAMILY MEMBER 4;
e4lz-A	2.3	3.7	105	1382	8	HUMAN:AF-Q8NDG6-F1	ATP-DEPENDENT RNA HELICASE TDRD9;
e8w0-A	2.3	5.9	91	2030	5	HUMAN:AF-Q8IZD9-F1	DEDICATOR OF CYTOKINESIS PROTEIN 3;
e980-A	2.3	15	165	1096	9	HUMAN:AF-Q9NX05-F1	CONSTITUTIVE COACTIVATOR OF PPAR-GAMMA-LIKE PROTE
ffow-A	2.3	4	63	709	6	HUMAN:AF-Q2YD98-F1	UV-STIMULATED SCAFFOLD PROTEIN A;
e7cj-A	2.3	8.8	80	346	14	HUMAN:AF-O15481-F1	MELANOMA-ASSOCIATED ANTIGEN B4;
e4f1-A	2.3	4.1	95	1400	6	HUMAN:AF-Q96M86-F12	DYNEIN HEAVY CHAIN DOMAIN-CONTAINING PROTEIN 1;
e88a-A	2.3	16.9	115	963	10	HUMAN:AF-Q5U651-F1	RAS-INTERACTING PROTEIN 1;
e5ge-A	2.3	20.1	68	534	1	HUMAN:AF-Q9BUI4-F1	DNA-DIRECTED RNA POLYMERASE III SUBUNIT RPC3;
e1ix-A	2.3	18.8	123	977	6	HUMAN:AF-Q9P1Q0-F1	VACUOLAR PROTEIN SORTING-ASSOCIATED PROTEIN 54;
e5ns-A	2.3	4	111	384	3	HUMAN:AF-Q9UIL4-F1	KINESIN-LIKE PROTEIN KIF25;
e9eq-A	2.3	23.2	96	273	2	HUMAN:AF-Q5T9Z0-F1	TRANSMEMBRANE EPIDIDYMAL PROTEIN 1;
e65z-A	2.3	22.2	126	1282	6	HUMAN:AF-Q14692-F1	RIBOSOME BIOGENESIS PROTEIN BMS1 HOMOLOG;
fdv9-A	2.2	23.1	90	647	4	HUMAN:AF-Q8NI60-F1	ATYPICAL KINASE COQ8A, MITOCHONDRIAL;
fb51-A	2.2	16.3	112	812	7	HUMAN:AF-Q5T4T6-F1	SYNAPTONEMAL COMPLEX PROTEIN 2-LIKE;
fa85-A	2.2	24.9	78	685	5	HUMAN:AF-O00237-F1	E3 UBIQUITIN-PROTEIN LIGASE RNF103;
e5nl-A	2.2	2.7	51	546	6	HUMAN:AF-A6NLF2-F1	ELONGIN-A3 MEMBER D;
e8ys-A	2.2	4.4	119	437	7	HUMAN:AF-Q8N4T0-F1	CARBOXYPEPTIDASE A6;
e403-A	2.2	3.8	101	432	9	HUMAN:AF-Q15645-F1	PACHYTENE CHECKPOINT PROTEIN 2 HOMOLOG;
fd1c-A	2.2	8.3	91	229	5	HUMAN:AF-Q9H082-F1	RAS-RELATED PROTEIN RAB-33B;
e3ce-A	2.2	2.8	69	235	7	HUMAN:AF-Q8IWL3-F1	IRON-SULFUR CLUSTER CO-CHAPERONE PROTEIN HSCB;
e794-A	2.2	8.1	120	318	11	HUMAN:AF-Q8WVY7-F1	UBIQUITIN-LIKE DOMAIN-CONTAINING CTD PHOSPHATASE
e8kx-A	2.2	3.8	106	1911	9	HUMAN:AF-Q5TCS8-F1	ADENYLATE KINASE 9;
fdp9-A	2.2	15.5	98	248	6	HUMAN:AF-Q9BYG7-F1	PROTEIN MAESTRO;
e2xz-A	2.2	7.1	131	405	7	HUMAN:AF-Q96SE0-F1	PROTEIN ABHD1;
e8uw-A	2.2	25.7	66	549	8	HUMAN:AF-Q6NT04-F1	TIGGER TRANSPOSABLE ELEMENT-DERIVED PROTEIN 7;
e4ae-A	2.2	8.8	105	1400	6	HUMAN:AF-Q96DT5-F14	DYNEIN HEAVY CHAIN 11, AXONEMAL;
e8xr-A	2.2	5.8	122	797	6	HUMAN:AF-Q9Y4W6-F1	AFG3-LIKE PROTEIN 2;
e5bv-A	2.2	14.2	95	501	4	HUMAN:AF-Q5JU00-F1	DYNEIN REGULATORY COMPLEX SUBUNIT 5;
fao6-A	2.2	6.1	133	574	8	HUMAN:AF-P21589-F1	5'-NUCLEOTIDASE;
fb2f-A	2.2	18	148	1503	6	HUMAN:AF-O94759-F1	TRANSIENT RECEPTOR POTENTIAL CATION CHANNEL SUBFA
e3r5-A	2.2	11.2	98	2099	6	HUMAN:AF-Q8NF50-F1	DEDICATOR OF CYTOKINESIS PROTEIN 8;
ezj4-A	2.2	29.6	116	710	9	HUMAN:AF-Q2TAK8-F1	PWWP DOMAIN-CONTAINING DNA REPAIR FACTOR 3A;
e69z-A	2.2	10.3	65	135	5	HUMAN:AF-Q9BTT4-F1	MEDIATOR OF RNA POLYMERASE II TRANSCRIPTION SUBUN
feas-A	2.2	9.1	94	232	12	HUMAN:AF-Q92730-F1	RHO-RELATED GTP-BINDING PROTEIN RHO6;
e2bo-A	2.2	5.3	111	341	8	HUMAN:AF-Q86VF5-F1	2-ACYLGLYCEROL O-ACYLTRANSFERASE 3;
fg5p-A	2.2	17	84	627	4	HUMAN:AF-P43681-F1	NEURONAL ACETYLCHOLINE RECEPTOR SUBUNIT ALPHA-4;
e15q-A	2.2	4.9	138	479	8	HUMAN:AF-Q6P4F1-F1	ALPHA-(1,3)-FUCOSYLTRANSFERASE 10;
e56f-A	2.2	4.2	88	1041	10	HUMAN:AF-O60231-F1	PRE-MRNA-SPLICING FACTOR ATP-DEPENDENT RNA HELICA
fbu5-A	2.2	21.5	93	2555	2	HUMAN:AF-O00507-F1	PROBABLE UBIQUITIN CARBOXYL-TERMINAL HYDROLASE FA
fcqn-A	2.2	17.2	99	482	4	HUMAN:AF-P02708-F1	ACETYLCHOLINE RECEPTOR SUBUNIT ALPHA;
ezmp-A	2.2	8.7	87	1119	5	HUMAN:AF-Q08828-F1	ADENYLATE CYCLASE TYPE 1;
e1zc-A	2.2	6.3	92	1129	4	HUMAN:AF-Q92900-F1	REGULATOR OF NONSENSE TRANSCRIPTS 1;
fbdf-A	2.2	5.4	119	2000	9	HUMAN:AF-Q12873-F1	CHROMODOMAIN-HELICASE-DNA-BINDING PROTEIN 3;
fb7x-A	2.2	17.9	67	304	6	HUMAN:AF-Q9Y5J3-F1	HAIRY/ENHANCER-OF-SPLIT RELATED WITH YRPW MOTIF P
e85q-A	2.2	14.2	66	667	11	HUMAN:AF-O15344-F1	E3 UBIQUITIN-PROTEIN LIGASE MIDLINE-1;
fcrr-A	2.2	4	55	246	5	HUMAN:AF-Q9BVT8-F1	TRANSMEMBRANE AND UBIQUITIN-LIKE DOMAIN-CONTAININ
fadw-A	2.2	6.3	144	1156	6	HUMAN:AF-Q8WUM0-F1	NUCLEAR PORE COMPLEX PROTEIN NUP133;
fghy-A	2.2	4	110	538	6	HUMAN:AF-Q69YN2-F1	CWF19-LIKE PROTEIN 1;
e8vn-A	2.2	6.7	103	598	6	HUMAN:AF-Q15051-F1	IQ CALMODULIN-BINDING MOTIF-CONTAINING PROTEIN 1;
e6mo-A	2.2	23.2	89	355	6	HUMAN:AF-Q9H1Z9-F1	TETRASPANIN-10;
fgza-A	2.2	4.1	116	1011	8	HUMAN:AF-O00754-F1	LYSOSOMAL ALPHA-MANNOSIDASE;
e69j-A	2.2	6	111	1115	8	HUMAN:AF-Q9HD43-F1	RECEPTOR-TYPE TYROSINE-PROTEIN PHOSPHATASE H;
fgky-A	2.2	17.5	86	512	8	HUMAN:AF-P47870-F1	GAMMA-AMINOBUTYRIC ACID RECEPTOR SUBUNIT BETA-2;
faq2-A	2.2	20	75	551	3	HUMAN:AF-Q96NY9-F1	CROSSOVER JUNCTION ENDONUCLEASE MUS81;
e0tq-A	2.2	6.7	103	274	7	HUMAN:AF-P48507-F1	GLUTAMATE--CYSTEINE LIGASE REGULATORY SUBUNIT;
fgu7-A	2.2	9.3	80	1371	9	HUMAN:AF-Q5VZK9-F1	F-ACTIN-UNCAPPING PROTEIN LRRC16A;
ez3e-A	2.2	10.2	66	1172	8	HUMAN:AF-Q63HM2-F1	PECANEX-LIKE PROTEIN 4;
fg80-A	2.2	22.8	92	522	4	HUMAN:AF-Q13596-F1	SORTING NEXIN-1;
fciy-A	2.2	5.1	81	776	10	HUMAN:AF-Q15052-F1	RHO GUANINE NUCLEOTIDE EXCHANGE FACTOR 6;
e2pu-A	2.2	5.4	139	1063	8	HUMAN:AF-Q5ST30-F1	VALINE--TRNA LIGASE, MITOCHONDRIAL;
e4xr-A	2.2	12.8	96	209	5	HUMAN:AF-Q8TEA8-F1	D-AMINOACYL-TRNA DEACYLASE 1;
fd86-A	2.2	11	114	523	13	HUMAN:AF-Q9Y6G9-F1	CYTOPLASMIC DYNEIN 1 LIGHT INTERMEDIATE CHAIN 1;
e98x-A	2.2	4.1	103	732	7	HUMAN:AF-P13010-F1	X-RAY REPAIR CROSS-COMPLEMENTING PROTEIN 5;
e30z-A	2.2	3.8	86	738	12	HUMAN:AF-O60568-F1	MULTIFUNCTIONAL PROCOLLAGEN LYSINE HYDROXYLASE AN
e8cq-A	2.2	9.1	109	910	13	HUMAN:AF-Q9Y620-F1	DNA REPAIR AND RECOMBINATION PROTEIN RAD54B;
faq5-A	2.2	9.3	155	1849	10	HUMAN:AF-Q86WG5-F1	MYOTUBULARIN-RELATED PROTEIN 13;
e2r4-A	2.2	5.5	127	699	7	HUMAN:AF-Q9H720-F1	PGAP2-INTERACTING PROTEIN;
ff6c-A	2.2	3.7	114	523	4	HUMAN:AF-Q9HAT2-F1	SIALATE O-ACETYLESTERASE;
fgph-A	2.2	5.1	48	620	15	HUMAN:AF-Q86Y01-F1	E3 UBIQUITIN-PROTEIN LIGASE DTX1;
fghv-A	2.2	13.8	130	1564	5	HUMAN:AF-Q149M9-F1	NACHT DOMAIN- AND WD REPEAT-CONTAINING PROTEIN 1;
fa2r-A	2.2	30	85	1400	6	HUMAN:AF-P21817-F16	RYANODINE RECEPTOR 1;
fgfa-A	2.2	7.9	111	1261	6	HUMAN:AF-O95622-F1	ADENYLATE CYCLASE TYPE 5;
e4hd-A	2.2	25.1	89	504	8	HUMAN:AF-Q13217-F1	DNAJ HOMOLOG SUBFAMILY C MEMBER 3;
fba9-A	2.2	9.4	142	1001	4	HUMAN:AF-Q8NEM8-F1	CYTOSOLIC CARBOXYPEPTIDASE 3;
ffz9-A	2.2	8.4	127	465	10	HUMAN:AF-P35557-F1	HEXOKINASE-4;
e8d6-A	2.2	23.2	81	132	4	HUMAN:AF-Q96PG1-F1	PUTATIVE MEMBRANE-SPANNING 4-DOMAINS SUBFAMILY A
fdxi-A	2.2	7.9	87	1870	7	HUMAN:AF-Q9H7D0-F1	DEDICATOR OF CYTOKINESIS PROTEIN 5;
ezdq-A	2.2	15.9	110	1400	9	HUMAN:AF-Q8IZT6-F11	ABNORMAL SPINDLE-LIKE MICROCEPHALY-ASSOCIATED PRO
e41h-A	2.2	16.9	129	1187	6	HUMAN:AF-O94812-F1	BAI1-ASSOCIATED PROTEIN 3;
e2td-A	2.2	13.3	106	1154	9	HUMAN:AF-Q9BXL7-F1	CASPASE RECRUITMENT DOMAIN-CONTAINING PROTEIN 11;
e0mf-A	2.2	7.3	67	503	6	HUMAN:AF-Q8WWU5-F1	T-COMPLEX PROTEIN 11 HOMOLOG;
fccu-A	2.2	3.4	87	229	7	HUMAN:AF-O95661-F1	GTP-BINDING PROTEIN DI-RAS3;
fcle-A	2.2	3.9	63	384	11	HUMAN:AF-Q16690-F1	DUAL SPECIFICITY PROTEIN PHOSPHATASE 5;
fe44-A	2.2	4.8	111	581	10	HUMAN:AF-Q8N2H3-F1	PYRIDINE NUCLEOTIDE-DISULFIDE OXIDOREDUCTASE DOMA
e802-A	2.2	5	90	1015	16	HUMAN:AF-Q9BPX3-F1	CONDENSIN COMPLEX SUBUNIT 3;
fgzt-A	2.2	11.1	90	958	9	HUMAN:AF-Q9Y2L1-F1	EXOSOME COMPLEX EXONUCLEASE RRP44;
fcay-A	2.2	12.4	108	690	6	HUMAN:AF-O15226-F1	NF-KAPPA-B-REPRESSING FACTOR;
fg1o-A	2.2	16	125	785	10	HUMAN:AF-O75843-F1	AP-1 COMPLEX SUBUNIT GAMMA-LIKE 2;
e5pw-A	2.2	4.9	103	1040	6	HUMAN:AF-Q9HC29-F1	NUCLEOTIDE-BINDING OLIGOMERIZATION DOMAIN-CONTAIN
e2el-A	2.2	19.2	98	1400	3	HUMAN:AF-Q8TD57-F6	DYNEIN HEAVY CHAIN 3, AXONEMAL;
fcda-A	2.2	3.2	80	176	9	HUMAN:AF-Q4G0W2-F1	DUAL SPECIFICITY PHOSPHATASE 28;
e3wa-A	2.2	16.2	143	970	12	HUMAN:AF-Q96RN1-F1	TESTIS ANION TRANSPORTER 1;
ez5v-A	2.2	13	131	654	5	HUMAN:AF-Q96JX3-F1	PROTEIN SERAC1;
e4pq-A	2.2	7.5	134	794	5	HUMAN:AF-P09958-F1	FURIN;
e4mu-A	2.2	8.8	106	495	6	HUMAN:AF-Q9Y5L3-F1	ECTONUCLEOSIDE TRIPHOSPHATE DIPHOSPHOHYDROLASE 2;
e6z6-A	2.2	11.5	109	318	6	HUMAN:AF-Q10588-F1	ADP-RIBOSYL CYCLASE/CYCLIC ADP-RIBOSE HYDROLASE 2
e9nd-A	2.2	23.9	81	189	7	HUMAN:AF-Q00765-F1	RECEPTOR EXPRESSION-ENHANCING PROTEIN 5;
ff17-A	2.2	12.5	97	540	9	HUMAN:AF-Q9NZW5-F1	MAGUK P55 SUBFAMILY MEMBER 6;
e3k0-A	2.2	17.8	102	653	8	HUMAN:AF-A6NMB9-F1	FIDGETIN-LIKE PROTEIN 2;
fcwd-A	2.2	5.1	109	261	6	HUMAN:AF-Q9GZU7-F1	CARBOXY-TERMINAL DOMAIN RNA POLYMERASE II POLYPEP
ezzy-A	2.2	6.6	105	838	4	HUMAN:AF-Q658Y4-F1	PROTEIN FAM91A1;
ferx-A	2.2	11.2	120	1366	3	HUMAN:AF-Q9Y2G9-F1	PROTEIN STRAWBERRY NOTCH HOMOLOG 2;
fb31-A	2.2	3.2	45	96	9	HUMAN:AF-Q4G0G5-F1	SECRETOGLOBIN FAMILY 2B MEMBER 2;
fet9-A	2.2	19.8	76	360	5	HUMAN:AF-Q8NE79-F1	BLOOD VESSEL EPICARDIAL SUBSTANCE;
fej1-A	2.2	15.1	97	1200	8	HUMAN:AF-Q5JYT7-F1	UNCHARACTERIZED PROTEIN KIAA1755;
e7iy-A	2.2	19.2	115	832	10	HUMAN:AF-Q5VIR6-F1	VACUOLAR PROTEIN SORTING-ASSOCIATED PROTEIN 53 HO
fau6-A	2.2	20.6	85	622	4	HUMAN:AF-Q8IUH4-F1	PALMITOYLTRANSFERASE ZDHHC13;
e9iw-A	2.2	6	109	717	7	HUMAN:AF-Q8TE96-F1	ATP-DEPENDENT RNA HELICASE DQX1;
fa0o-A	2.2	5.5	98	329	5	HUMAN:AF-Q96GA7-F1	SERINE DEHYDRATASE-LIKE;
ez1r-A	2.2	24.7	131	2371	8	HUMAN:AF-A2RRP1-F1	NEUROBLASTOMA-AMPLIFIED SEQUENCE;
e651-A	2.2	18.2	84	222	7	HUMAN:AF-Q9Y3E7-F1	CHARGED MULTIVESICULAR BODY PROTEIN 3;
faeh-A	2.2	3.8	103	234	11	HUMAN:AF-Q9NX57-F1	RAS-RELATED PROTEIN RAB-20;
fa19-A	2.2	4.8	148	354	9	HUMAN:AF-P09471-F1	GUANINE NUCLEOTIDE-BINDING PROTEIN G(O) SUBUNIT A
e790-A	2.2	20.8	109	1400	3	HUMAN:AF-Q96DT5-F8	DYNEIN HEAVY CHAIN 11, AXONEMAL;
e227-A	2.2	10.5	111	662	4	HUMAN:AF-Q14CZ7-F1	FAST KINASE DOMAIN-CONTAINING PROTEIN 3, MITOCHON
fcen-A	2.2	28.8	93	2070	8	HUMAN:AF-O75970-F1	MULTIPLE PDZ DOMAIN PROTEIN;
fdof-A	2.2	12.6	107	796	5	HUMAN:AF-Q9H869-F1	YY1-ASSOCIATED PROTEIN 1;
e1bk-A	2.2	14.5	132	1400	8	HUMAN:AF-Q8NF91-F31	NESPRIN-1;
e2t0-A	2.2	18.9	76	1183	12	HUMAN:AF-Q9C0H9-F1	SRC KINASE SIGNALING INHIBITOR 1;
fee9-A	2.2	10.5	66	840	9	HUMAN:AF-Q9HBG4-F1	V-TYPE PROTON ATPASE 116 KDA SUBUNIT A ISOFORM 4;
fa70-A	2.2	4.6	123	1009	5	HUMAN:AF-Q9Y2E5-F1	EPIDIDYMIS-SPECIFIC ALPHA-MANNOSIDASE;
fdnj-A	2.2	22.6	81	385	11	HUMAN:AF-Q9NXX6-F1	NON-STRUCTURAL MAINTENANCE OF CHROMOSOMES ELEMENT
e7qq-A	2.2	13	78	407	5	HUMAN:AF-A0A0J9YX57	-F1 MAGE FAMILY MEMBER B6B;
e7ld-A	2.2	4	99	276	8	HUMAN:AF-Q6UXP7-F1	PROTEIN FAM151B;
e0o1-A	2.2	10.5	99	1400	8	HUMAN:AF-Q96Q15-F4	SERINE/THREONINE-PROTEIN KINASE SMG1;
fcyh-A	2.2	7.8	112	429	6	HUMAN:AF-O96019-F1	ACTIN-LIKE PROTEIN 6A;
ey8n-A	2.2	18.3	106	575	7	HUMAN:AF-O95817-F1	BAG FAMILY MOLECULAR CHAPERONE REGULATOR 3;
e6f2-A	2.2	3.8	65	340	11	HUMAN:AF-Q9UNI6-F1	DUAL SPECIFICITY PROTEIN PHOSPHATASE 12;
e3o8-A	2.2	26	105	1423	8	HUMAN:AF-Q4ADV7-F1	GUANINE NUCLEOTIDE EXCHANGE FACTOR SUBUNIT RIC1;
fdh0-A	2.2	9.5	58	1220	9	HUMAN:AF-O94979-F1	PROTEIN TRANSPORT PROTEIN SEC31A;
e3wv-A	2.2	10.1	67	958	7	HUMAN:AF-Q9UL01-F1	DERMATAN-SULFATE EPIMERASE;
e7ex-A	2.2	4.9	103	543	9	HUMAN:AF-Q9Y251-F1	HEPARANASE;
e8au-A	2.2	25	111	1400	6	HUMAN:AF-Q92736-F15	RYANODINE RECEPTOR 2;
ffe2-A	2.2	7.2	123	674	12	HUMAN:AF-O43895-F1	XAA-PRO AMINOPEPTIDASE 2;
e9ah-A	2.2	3.4	96	292	6	HUMAN:AF-Q6P9H5-F1	GTPASE IMAP FAMILY MEMBER 6;
e9hl-A	2.2	4.3	96	1429	6	HUMAN:AF-Q9ULJ7-F1	ANKYRIN REPEAT DOMAIN-CONTAINING PROTEIN 50;
e3d2-A	2.2	5.5	111	630	10	HUMAN:AF-P08195-F1	4F2 CELL-SURFACE ANTIGEN HEAVY CHAIN;
e2rn-A	2.2	14.9	122	469	9	HUMAN:AF-P54317-F1	PANCREATIC LIPASE-RELATED PROTEIN 2;
feur-A	2.2	12.1	131	1094	5	HUMAN:AF-P53992-F1	PROTEIN TRANSPORT PROTEIN SEC24C;
e4yd-A	2.2	13.6	96	217	8	HUMAN:AF-A4D1S5-F1	RAS-RELATED PROTEIN RAB-19;
e815-A	2.2	7.6	129	1230	2	HUMAN:AF-Q6ZRS2-F11	HELICASE SRCAP;
fb3d-A	2.2	5.5	107	650	5	HUMAN:AF-Q96G46-F1	TRNA-DIHYDROURIDINE(47) SYNTHASE -LIKE
fdya-A	2.2	13.8	131	753	10	HUMAN:AF-P29120-F1	NEUROENDOCRINE CONVERTASE 1;
e11l-A	2.2	4.1	89	173	8	HUMAN:AF-Q93096-F1	PROTEIN TYROSINE PHOSPHATASE TYPE IVA 1;
e41m-A	2.2	13.6	56	118	5	HUMAN:AF-Q9BU79-F1	TRANSMEMBRANE PROTEIN 243;
e7iw-A	2.2	19.3	118	1400	3	HUMAN:AF-P11532-F6	DYSTROPHIN;
fam9-A	2.2	6.1	131	415	5	HUMAN:AF-Q9Y614-F1	ACTIN-LIKE PROTEIN 7B;
fdlp-A	2.2	7.6	105	1077	5	HUMAN:AF-Q8NFM4-F1	ADENYLATE CYCLASE TYPE 4;
fbqu-A	2.2	15.3	116	1225	3	HUMAN:AF-Q9UJ98-F1	COHESIN SUBUNIT SA-3;
ez6o-A	2.2	21.4	103	718	8	HUMAN:AF-Q9UPU9-F1	PROTEIN SMAUG HOMOLOG 1;
ezxy-A	2.2	4.8	149	913	5	HUMAN:AF-O75061-F1	PUTATIVE TYROSINE-PROTEIN PHOSPHATASE AUXILIN;
fbsh-A	2.2	4.8	117	445	9	HUMAN:AF-P12694-F1	2-OXOISOVALERATE DEHYDROGENASE SUBUNIT ALPHA,
e9im-A	2.2	14.9	91	689	8	HUMAN:AF-Q96EY7-F1	PENTATRICOPEPTIDE REPEAT DOMAIN-CONTAINING PROTEI
e7x2-A	2.2	18.1	84	1400	4	HUMAN:AF-P21817-F1	RYANODINE RECEPTOR 1;
fah3-A	2.2	19.1	126	1057	10	HUMAN:AF-Q5GLZ8-F1	PROBABLE E3 UBIQUITIN-PROTEIN LIGASE HERC4;
fci9-A	2.2	4.4	94	594	11	HUMAN:AF-P61764-F1	SYNTAXIN-BINDING PROTEIN 1;
fdt4-A	2.2	4.7	87	1019	5	HUMAN:AF-Q6P9B9-F1	INTEGRATOR COMPLEX SUBUNIT 5;
fehl-A	2.2	7	93	439	6	HUMAN:AF-Q07960-F1	RHO GTPASE-ACTIVATING PROTEIN 1;
e1gt-A	2.2	8.3	110	1174	6	HUMAN:AF-Q16825-F1	TYROSINE-PROTEIN PHOSPHATASE NON-RECEPTOR TYPE 21
fcxn-A	2.2	3.5	56	367	16	HUMAN:AF-P28562-F1	DUAL SPECIFICITY PROTEIN PHOSPHATASE 1;
fguq-A	2.2	3.6	58	394	12	HUMAN:AF-Q13115-F1	DUAL SPECIFICITY PROTEIN PHOSPHATASE 4;
e64k-A	2.2	6.9	148	355	10	HUMAN:AF-P19086-F1	GUANINE NUCLEOTIDE-BINDING PROTEIN G(Z) SUBUNIT A
fd2s-A	2.2	7.9	98	989	5	HUMAN:AF-O75448-F1	MEDIATOR OF RNA POLYMERASE II TRANSCRIPTION SUBUN
e0dt-A	2.2	4.5	75	1400	15	HUMAN:AF-Q5VST9-F23	OBSCURIN;
faub-A	2.2	20.7	110	719	8	HUMAN:AF-A6NGR9-F1	MAESTRO HEAT-LIKE REPEAT-CONTAINING PROTEIN FAMIL
e7rd-A	2.2	3.7	100	333	3	HUMAN:AF-O95755-F1	RAS-RELATED PROTEIN RAB-36;
ezqx-A	2.1	4	120	390	14	HUMAN:AF-Q9NXC2-F1	GLUCOSE-FRUCTOSE OXIDOREDUCTASE DOMAIN-CONTAINING
fex0-A	2.1	11.9	101	385	6	HUMAN:AF-Q9BRX2-F1	PROTEIN PELOTA HOMOLOG;
e5t1-A	2.1	3.5	91	1400	9	HUMAN:AF-Q8TD57-F3	DYNEIN HEAVY CHAIN 3, AXONEMAL;
fbxz-A	2.1	16.6	91	1107	7	HUMAN:AF-Q96L42-F1	POTASSIUM VOLTAGE-GATED CHANNEL SUBFAMILY H MEMBE
fbmm-A	2.1	27.9	109	1400	12	HUMAN:AF-P11532-F12	DYSTROPHIN;
e796-A	2.1	16.1	101	822	7	HUMAN:AF-Q9UKN8-F1	GENERAL TRANSCRIPTION FACTOR 3C POLYPEPTIDE 4;
e3gz-A	2.1	6.6	96	364	8	HUMAN:AF-P55039-F1	DEVELOPMENTALLY-REGULATED GTP-BINDING PROTEIN 2;
ezhn-A	2.1	7.2	138	487	5	HUMAN:AF-Q9UNW1-F1	MULTIPLE INOSITOL POLYPHOSPHATE PHOSPHATASE 1;
fd41-A	2.1	12.3	93	733	10	HUMAN:AF-Q7Z2T5-F1	TRMT1-LIKE PROTEIN;
fc04-A	2.1	8.7	133	596	8	HUMAN:AF-Q7Z628-F1	NEUROEPITHELIAL CELL-TRANSFORMING GENE 1 PROTEIN;
e0in-A	2.1	4.8	138	492	8	HUMAN:AF-Q495W5-F1	ALPHA-(1,3)-FUCOSYLTRANSFERASE 11;
ffro-A	2.1	6.3	100	657	5	HUMAN:AF-P0CF97-F1	PROTEIN FAM200B;
e4l3-A	2.1	7	121	669	5	HUMAN:AF-O96005-F1	CLEFT LIP AND PALATE TRANSMEMBRANE PROTEIN 1;
e0yt-A	2.1	14	92	678	10	HUMAN:AF-Q96C10-F1	PROBABLE ATP-DEPENDENT RNA HELICASE DHX58;
e691-A	2.1	7.1	80	520	6	HUMAN:AF-Q6ZWT7-F1	LYSOPHOSPHOLIPID ACYLTRANSFERASE 2;
fcno-A	2.1	7.7	131	409	9	HUMAN:AF-Q8WU67-F1	PHOSPHOLIPASE ABHD3;
fee7-A	2.1	3.3	100	230	7	HUMAN:AF-O75608-F1	ACYL-PROTEIN THIOESTERASE 1;
fa9z-A	2.1	20.1	88	305	1	HUMAN:AF-O95859-F1	TETRASPANIN-12;
e3w4-A	2.1	16.4	83	604	5	HUMAN:AF-Q14264-F1	ENDOGENOUS RETROVIRUS GROUP 3 MEMBER 1 ENV POLYPR
e0r1-A	2.1	13.8	77	327	5	HUMAN:AF-O75344-F1	INACTIVE PEPTIDYL-PROLYL CIS-TRANS ISOMERASE FKBP
e4ei-A	2.1	10.2	93	1249	5	HUMAN:AF-Q27J81-F1	INVERTED FORMIN-2;
e2vz-A	2.1	9.5	137	524	9	HUMAN:AF-P16298-F1	SERINE/THREONINE-PROTEIN PHOSPHATASE 2B CATALYTIC
fame-A	2.1	5.7	144	503	4	HUMAN:AF-Q5VU57-F1	CYTOSOLIC CARBOXYPEPTIDASE 6;
e25o-A	2.1	7.5	82	1400	9	HUMAN:AF-Q9UPN3-F5	MICROTUBULE-ACTIN CROSS-LINKING FACTOR 1, ISOFORM
fghe-A	2.1	5	84	349	10	HUMAN:AF-Q9UIM3-F1	FK506-BINDING PROTEIN-LIKE;
fg3u-A	2.1	17.4	98	453	8	HUMAN:AF-Q8WUX9-F1	CHARGED MULTIVESICULAR BODY PROTEIN 7;
e5hd-A	2.1	15.4	114	612	8	HUMAN:AF-Q96MW5-F1	CONSERVED OLIGOMERIC GOLGI COMPLEX SUBUNIT 8;
e8ho-A	2.1	6.7	103	1400	5	HUMAN:AF-Q5T011-F1	KICSTOR COMPLEX PROTEIN SZT2;
fdo8-A	2.1	17.2	86	498	3	HUMAN:AF-P30926-F1	NEURONAL ACETYLCHOLINE RECEPTOR SUBUNIT BETA-4;
fggt-A	2.1	4.6	117	563	6	HUMAN:AF-Q9HCC0-F1	METHYLCROTONOYL-COA CARBOXYLASE BETA CHAIN, MITOC
fgt1-A	2.1	28.3	83	777	4	HUMAN:AF-Q8TC20-F1	CANCER-ASSOCIATED GENE 1 PROTEIN;
fdym-A	2.1	18.7	78	593	10	HUMAN:AF-Q8WXI9-F1	TRANSCRIPTIONAL REPRESSOR P66-BETA;
e33p-A	2.1	10.2	104	583	8	HUMAN:AF-Q8N1G4-F1	LEUCINE-RICH REPEAT-CONTAINING PROTEIN 47;
fbg2-A	2.1	25.7	78	1279	6	HUMAN:AF-Q9HCE6-F1	RHO GUANINE NUCLEOTIDE EXCHANGE FACTOR 10-LIKE PR
fcgc-A	2.1	12.8	98	355	5	HUMAN:AF-Q13190-F1	SYNTAXIN-5;
e9e1-A	2.1	23.4	79	268	5	HUMAN:AF-Q96G25-F1	MEDIATOR OF RNA POLYMERASE II TRANSCRIPTION SUBUN
e5xi-A	2.1	8	51	96	12	HUMAN:AF-L0R819-F1	ASNSD1 UPSTREAM OPEN READING FRAME PROTEIN;
e8l6-A	2.1	7.7	86	668	6	HUMAN:AF-Q8N1M1-F1	BESTROPHIN-3;
fald-A	2.1	15.4	95	569	9	HUMAN:AF-P14778-F1	INTERLEUKIN-1 RECEPTOR TYPE 1;
e7c4-A	2.1	6	90	483	9	HUMAN:AF-Q9H579-F1	PROTEIN MROH8;
ezmh-A	2.1	8	89	631	12	HUMAN:AF-Q969Z0-F1	FAST KINASE DOMAIN-CONTAINING PROTEIN 4;
ez16-A	2.1	14.6	74	205	4	HUMAN:AF-Q9H081-F1	PROTEIN MIS12 HOMOLOG;
e71y-A	2.1	11.3	106	256	9	HUMAN:AF-Q9ULW5-F1	RAS-RELATED PROTEIN RAB-26;
e9iy-A	2.1	12.9	89	613	6	HUMAN:AF-Q5SRH9-F1	TETRATRICOPEPTIDE REPEAT PROTEIN 39A;
e0v1-A	2.1	6.4	131	672	5	HUMAN:AF-Q8NCG7-F1	DIACYLGLYCEROL LIPASE-BETA;
e1p5-A	2.1	10.5	111	1499	11	HUMAN:AF-Q9NRY4-F1	RHO GTPASE-ACTIVATING PROTEIN 35;
e162-A	2.1	5.1	123	349	6	HUMAN:AF-Q9H1C3-F1	GLYCOSYLTRANSFERASE 8 DOMAIN-CONTAINING PROTEIN 2
ffwe-A	2.1	21.2	69	1198	3	HUMAN:AF-A2RUS2-F1	DENN DOMAIN-CONTAINING PROTEIN 3;
e4a8-A	2.1	9.4	50	478	10	HUMAN:AF-Q14108-F1	LYSOSOME MEMBRANE PROTEIN 2;
ezqn-A	2.1	3.6	96	265	6	HUMAN:AF-P10746-F1	UROPORPHYRINOGEN-III SYNTHASE;
e2sh-A	2.1	3.8	78	115	10	HUMAN:AF-P62888-F1	60S RIBOSOMAL PROTEIN L30;
fggg-A	2.1	29.4	75	356	11	HUMAN:AF-Q9NUC0-F1	SERTA DOMAIN-CONTAINING PROTEIN 4;
fd5i-A	2.1	22.1	90	381	1	HUMAN:AF-P26022-F1	PENTRAXIN-RELATED PROTEIN PTX3;
e90c-A	2.1	4.8	120	565	9	HUMAN:AF-P54829-F1	TYROSINE-PROTEIN PHOSPHATASE NON-RECEPTOR TYPE 5;
fejb-A	2.1	7.9	119	780	8	HUMAN:AF-P23109-F1	AMP DEAMINASE 1;
few8-A	2.1	9.7	110	1873	6	HUMAN:AF-Q8N7Z5-F1	ANKYRIN REPEAT DOMAIN-CONTAINING PROTEIN 31;
fdxo-A	2.1	14.5	105	436	10	HUMAN:AF-Q96IG2-F1	F-BOX/LRR-REPEAT PROTEIN 20;
fagy-A	2.1	13.1	91	396	10	HUMAN:AF-Q7LC44-F1	ACTIVITY-REGULATED CYTOSKELETON-ASSOCIATED PROTEI
e1sm-A	2.1	5.7	121	443	13	HUMAN:AF-A0PJZ3-F1	GLUCOSIDE XYLOSYLTRANSFERASE 2;
e1st-A	2.1	23.8	123	1748	6	HUMAN:AF-Q07157-F1	TIGHT JUNCTION PROTEIN ZO-1;
fgi3-A	2.1	7.5	105	595	10	HUMAN:AF-Q9H0R5-F1	GUANYLATE-BINDING PROTEIN 3;
e7mu-A	2.1	15.4	121	643	4	HUMAN:AF-Q9UKV5-F1	E3 UBIQUITIN-PROTEIN LIGASE AMFR;
ezab-A	2.1	8.7	93	369	8	HUMAN:AF-O60256-F1	PHOSPHORIBOSYL PYROPHOSPHATE SYNTHASE-ASSOCIATED
e4jh-A	2.1	5.4	122	308	6	HUMAN:AF-Q9NZD8-F1	MASPARDIN;
e5ru-A	2.1	28.2	82	904	2	HUMAN:AF-Q8IY33-F1	MICAL-LIKE PROTEIN 2;
feli-A	2.1	21.5	106	385	8	HUMAN:AF-A0A286YF58	-F1 TRANSMEMBRANE PROTEIN 271;
e87o-A	2.1	14.1	111	294	11	HUMAN:AF-Q8N4C7-F1	SYNTAXIN-19;
e87e-A	2.1	17.8	78	289	9	HUMAN:AF-Q96MP8-F1	BTB/POZ DOMAIN-CONTAINING PROTEIN KCTD7;
e8gg-A	2.1	4	91	236	10	HUMAN:AF-Q9UNK0-F1	SYNTAXIN-8;
fanc-A	2.1	9.3	112	939	11	HUMAN:AF-O94973-F1	AP-2 COMPLEX SUBUNIT ALPHA-2;
fg1y-A	2.1	5.7	132	1868	6	HUMAN:AF-O95248-F1	MYOTUBULARIN-RELATED PROTEIN 5;
fgd3-A	2.1	7.4	101	2481	7	HUMAN:AF-Q96AY4-F1	TETRATRICOPEPTIDE REPEAT PROTEIN 28;
fcuh-A	2.1	6.2	143	496	7	HUMAN:AF-Q6P988-F1	PALMITOLEOYL-PROTEIN CARBOXYLESTERASE NOTUM;
e2jm-A	2.1	6.3	108	1400	6	HUMAN:AF-Q7Z6Z7-F6	E3 UBIQUITIN-PROTEIN LIGASE HUWE1;
e75r-A	2.1	6.8	78	576	6	HUMAN:AF-Q9Y6I3-F1	EPSIN-1;
e5ku-A	2.1	3.7	76	235	5	HUMAN:AF-Q6ZS82-F1	REGULATOR OF G-PROTEIN SIGNALING 9-BINDING PROTEI
e6pr-A	2.1	4.2	134	425	7	HUMAN:AF-P08910-F1	MONOACYLGLYCEROL LIPASE ABHD2;
fa2u-A	2.1	3.5	102	1400	8	HUMAN:AF-Q0VDD8-F11	DYNEIN HEAVY CHAIN 14, AXONEMAL;
e15p-A	2.1	15.4	101	534	8	HUMAN:AF-O43242-F1	26S PROTEASOME NON-ATPASE REGULATORY SUBUNIT 3;
e7cm-A	2.1	4.1	101	334	9	HUMAN:AF-Q9UQ10-F1	TRANS-1,2-DIHYDROBENZENE-1,2-DIOL DEHYDROGENASE;
ezhk-A	2.1	20	84	764	6	HUMAN:AF-Q9BXB5-F1	OXYSTEROL-BINDING PROTEIN-RELATED PROTEIN 10;
e16z-A	2.1	3.6	98	1400	6	HUMAN:AF-Q63HN8-F17	E3 UBIQUITIN-PROTEIN LIGASE RNF213;
fc40-A	2.1	3.9	58	314	10	HUMAN:AF-Q05923-F1	DUAL SPECIFICITY PROTEIN PHOSPHATASE 2;
e8zm-A	2.1	3.3	91	221	7	HUMAN:AF-P51159-F1	RAS-RELATED PROTEIN RAB-27A;
ffvk-A	2.1	4.7	121	417	6	HUMAN:AF-P15088-F1	MAST CELL CARBOXYPEPTIDASE A;
fgwf-A	2.1	4.6	118	393	5	HUMAN:AF-Q8NBI6-F1	XYLOSIDE XYLOSYLTRANSFERASE 1;
fabd-A	2.1	3.7	62	419	5	HUMAN:AF-Q16829-F1	DUAL SPECIFICITY PROTEIN PHOSPHATASE 7;
e82b-A	2.1	11.1	93	244	8	HUMAN:AF-P61587-F1	RHO-RELATED GTP-BINDING PROTEIN RHOE;
e3vv-A	2.1	4.7	92	2335	11	HUMAN:AF-Q6P2Q9-F1	PRE-MRNA-PROCESSING-SPLICING FACTOR 8;
fe8r-A	2.1	13.1	74	1017	9	HUMAN:AF-Q8N3X1-F1	FORMIN-BINDING PROTEIN 4;
e804-A	2.1	3.9	78	132	5	HUMAN:AF-P25398-F1	40S RIBOSOMAL PROTEIN S12;
e7bx-A	2.1	5	74	1383	9	HUMAN:AF-Q9UHN6-F1	CELL SURFACE HYALURONIDASE;
e7i6-A	2.1	7.5	80	165	10	HUMAN:AF-P30050-F1	60S RIBOSOMAL PROTEIN L12;
e1ap-A	2.1	13.7	69	1400	3	HUMAN:AF-Q8WXG9-F24	ADHESION G-PROTEIN COUPLED RECEPTOR V1;
fg7j-A	2.1	8.1	92	233	7	HUMAN:AF-Q7Z444-F1	GTPASE ERAS;
e6xs-A	2.1	19.7	84	327	10	HUMAN:AF-Q7L5D6-F1	GOLGI TO ER TRAFFIC PROTEIN 4 HOMOLOG;
fdn3-A	2.1	32.8	104	2063	6	HUMAN:AF-Q96PE2-F1	RHO GUANINE NUCLEOTIDE EXCHANGE FACTOR 17;
ffim-A	2.1	4.1	95	361	6	HUMAN:AF-Q8NBU5-F1	OUTER MITOCHONDRIAL TRANSMEMBRANE HELIX TRANSLOCA
e61t-A	2.1	9.7	91	1522	8	HUMAN:AF-O15085-F1	RHO GUANINE NUCLEOTIDE EXCHANGE FACTOR 11;
ez18-A	2.1	16.3	110	412	8	HUMAN:AF-Q14318-F1	PEPTIDYL-PROLYL CIS-TRANS ISOMERASE FKBP8;
e1vd-A	2.1	6.2	96	1400	4	HUMAN:AF-Q9NYC9-F16	DYNEIN HEAVY CHAIN 9, AXONEMAL;
e80s-A	2.1	15.1	54	199	2	HUMAN:AF-O60232-F1	PROTEIN ZNRD2;
e8vf-A	2.1	4.6	101	1441	7	HUMAN:AF-O14522-F1	RECEPTOR-TYPE TYROSINE-PROTEIN PHOSPHATASE T;
fb6i-A	2.1	5.3	75	1154	5	HUMAN:AF-P23458-F1	TYROSINE-PROTEIN KINASE JAK1;
e1x0-A	2.1	5.1	132	349	9	HUMAN:AF-Q8WTS1-F1	1-ACYLGLYCEROL-3-PHOSPHATE O-ACYLTRANSFERASE ABHD
fd8j-A	2.1	8.5	141	445	6	HUMAN:AF-P56545-F1	C-TERMINAL-BINDING PROTEIN 2;
fa34-A	2.1	15.9	71	318	6	HUMAN:AF-Q9NYW3-F1	TASTE RECEPTOR TYPE 2 MEMBER 7;
e3x4-A	2.1	26.3	88	1076	8	HUMAN:AF-O60524-F1	NUCLEAR EXPORT MEDIATOR FACTOR NEMF;
femw-A	2.1	4.1	80	673	11	HUMAN:AF-Q9H221-F1	ATP-BINDING CASSETTE SUB-FAMILY G MEMBER 8;
feky-A	2.1	5.5	77	675	3	HUMAN:AF-Q8IX06-F1	PUTATIVE EXONUCLEASE GOR;
e3sl-A	2.1	24.4	91	694	4	HUMAN:AF-P42166-F1	LAMINA-ASSOCIATED POLYPEPTIDE 2, ISOFORM ALPHA;
e5qp-A	2.1	7.3	96	493	10	HUMAN:AF-Q86WK6-F1	AMPHOTERIN-INDUCED PROTEIN 1;
e3ka-A	2.1	7.1	87	650	6	HUMAN:AF-P51693-F1	AMYLOID-LIKE PROTEIN 1;
e6bw-A	2.1	14.9	100	1159	9	HUMAN:AF-Q12768-F1	WASH COMPLEX SUBUNIT 5;
e6se-A	2.1	11.6	112	394	8	HUMAN:AF-Q92597-F1	PROTEIN NDRG1;
e1op-A	2.1	25.7	103	1054	10	HUMAN:AF-P28370-F1	PROBABLE GLOBAL TRANSCRIPTION ACTIVATOR SNF2L1;
e3o3-A	2.1	14.7	73	526	4	HUMAN:AF-P19878-F1	NEUTROPHIL CYTOSOL FACTOR 2;
e9vg-A	2.1	15.5	110	360	3	HUMAN:AF-Q96QE5-F1	TRANSCRIPTION ELONGATION FACTOR, MITOCHONDRIAL;
e4ox-A	2.1	15	77	477	4	HUMAN:AF-O14770-F1	HOMEOBOX PROTEIN MEIS2;
e243-A	2.1	9	94	584	5	HUMAN:AF-Q9N2K0-F1	HERV-H_2Q24.3 PROVIRUS ANCESTRAL ENV POLYPROTEIN;
fgai-A	2.1	5.1	123	650	9	HUMAN:AF-Q8NCE2-F1	MYOTUBULARIN-RELATED PROTEIN 14;
e8qp-A	2.1	4.8	129	913	4	HUMAN:AF-P26045-F1	TYROSINE-PROTEIN PHOSPHATASE NON-RECEPTOR TYPE 3;
e2qf-A	2.1	3.9	114	603	6	HUMAN:AF-Q13496-F1	MYOTUBULARIN;
e5es-A	2.1	3.7	91	348	4	HUMAN:AF-P40121-F1	MACROPHAGE-CAPPING PROTEIN;
fdzm-A	2.1	4.5	113	370	13	HUMAN:AF-Q9UJM8-F1	HYDROXYACID OXIDASE 1;
ezdh-A	2.1	3.8	99	893	13	HUMAN:AF-Q8NB90-F1	ATPASE FAMILY PROTEIN 2 HOMOLOG;
e47r-A	2.1	12.8	108	1400	6	HUMAN:AF-Q9Y4A5-F5	TRANSFORMATION/TRANSCRIPTION DOMAIN-ASSOCIATED PR
fbzi-A	2.1	14.7	95	397	6	HUMAN:AF-Q9H1B4-F1	NUCLEAR RNA EXPORT FACTOR 5;
[truncated: 133 more rows]

## Sheet: 1EJJ AFDB Dm hits
Chain	Z	rmsd	lali	nres	%id	AF file	Description
edbz-A	22.4	3	241	894	17	DROME:AF-A1Z838-F1	GPI ETHANOLAMINE PHOSPHATE TRANSFERASE 1;
eg26-A	21.7	2.8	236	898	14	DROME:AF-Q9VB32-F1	GPI ETHANOLAMINE PHOSPHATE TRANSFERASE 1;
ed50-A	21	3	239	1077	15	DROME:AF-A1ZB84-F1	GPI ETHANOLAMINE PHOSPHATE TRANSFERASE 3;
edhk-A	20.5	2.9	230	919	13	DROME:AF-Q9VCV7-F1	GPI ETHANOLAMINE PHOSPHATE TRANSFERASE 1;
eiod-A	20.1	3.3	245	543	13	DROME:AF-Q9W275-F1	ALKALINE PHOSPHATASE;
emfn-A	20.1	2.9	243	512	17	DROME:AF-Q9VZP8-F1	IDURONATE 2-SULFATASE;
eivh-A	20.1	3.3	244	515	12	DROME:AF-Q7K3X8-F1	ALKALINE PHOSPHATASE;
emgc-A	19.9	2.7	225	524	14	DROME:AF-Q9VE24-F1	N-SULFOGLUCOSAMINE SULFOHYDROLASE;
em0g-A	19.6	3.1	241	483	12	DROME:AF-Q9VXS8-F1	ALKALINE PHOSPHATASE;
efhp-A	19.6	3.6	248	533	13	DROME:AF-Q9W273-F1	ALKALINE PHOSPHATASE;
eh9s-A	19.5	3.5	251	517	14	DROME:AF-Q9VRM9-F1	ALKALINE PHOSPHATASE;
ehoz-A	19.5	3.2	246	538	12	DROME:AF-Q9W274-F1	ALKALINE PHOSPHATASE;
ef89-A	19.4	2.9	234	927	18	DROME:AF-A1Z705-F1	GPI ETHANOLAMINE PHOSPHATE TRANSFERASE 2;
ee2p-A	19.4	3.5	251	522	11	DROME:AF-Q9VDG4-F1	ALKALINE PHOSPHATASE;
ehsy-A	19.2	3	240	492	15	DROME:AF-Q5BIL9-F1	SD21168P;
ehd1-A	19.2	3.2	243	546	10	DROME:AF-Q9VHD0-F1	ALKALINE PHOSPHATASE;
eg87-A	19.2	3.2	244	524	11	DROME:AF-Q9VRM8-F1	ALKALINE PHOSPHATASE;
ela0-A	19	2.9	237	1114	16	DROME:AF-Q9VEX0-F1	EXTRACELLULAR SULFATASE SULF-1 HOMOLOG;
ej4q-A	19	3.3	244	530	12	DROME:AF-M9PD70-F1	ALKALINE PHOSPHATASE;
egvx-A	18.9	3	241	596	13	DROME:AF-Q24238-F1	ALKALINE PHOSPHATASE 4;
ec3e-A	18.6	3.3	244	596	14	DROME:AF-Q9VIW9-F1	ALKALINE PHOSPHATASE;
ehan-A	18.5	2.7	200	897	17	DROME:AF-Q9VGM0-F1	GPI ETHANOLAMINE PHOSPHATE TRANSFERASE 1;
ed2m-A	18.4	2.7	230	562	15	DROME:AF-Q8SZ72-F1	RE14504P;
eew4-A	18.4	2.9	231	564	13	DROME:AF-Q8IQS4-F1	MIP05773P;
emu0-A	18.3	3	234	579	13	DROME:AF-Q9VVM4-F1	SULFATASE DOMAIN-CONTAINING PROTEIN;
elqo-A	17.8	2.9	230	585	18	DROME:AF-Q9VVM1-F1	UNCHARACTERIZED PROTEIN, ISOFORM B;
ei9z-A	15.7	3.2	223	725	11	DROME:AF-Q8SY05-F1	RE26721P;
eh9x-A	15.5	3.2	221	663	11	DROME:AF-Q9VLG3-F1	FI02830P;
efsf-A	15.5	3.1	217	705	13	DROME:AF-M9ND65-F1	UNCHARACTERIZED PROTEIN, ISOFORM B;
eiin-A	15.4	3.3	226	644	12	DROME:AF-Q9VIP6-F1	UNCHARACTERIZED PROTEIN;
edng-A	15.4	3.2	225	668	11	DROME:AF-Q9VAU4-F1	FI09337P;
eks5-A	15.4	3	219	701	11	DROME:AF-M9PEJ0-F1	UNCHARACTERIZED PROTEIN, ISOFORM F;
eg0v-A	15.4	3.3	231	648	13	DROME:AF-Q9W0F7-F1	UNCHARACTERIZED PROTEIN;
emxk-A	15.3	3.2	224	650	10	DROME:AF-Q86BL8-F1	UNCHARACTERIZED PROTEIN;
eevp-A	14.9	3.2	223	644	11	DROME:AF-Q86BL9-F1	UNCHARACTERIZED PROTEIN;
edc0-A	14.9	3.3	215	641	10	DROME:AF-Q9VGG4-F1	UNCHARACTERIZED PROTEIN;
efk4-A	14.7	3.4	218	678	10	DROME:AF-Q9VLG5-F1	UNCHARACTERIZED PROTEIN, ISOFORM A;
edan-A	14.6	3.9	222	479	11	DROME:AF-Q9VH28-F1	ALKALINE PHOSPHATASE;
ehfa-A	14.6	3.4	224	673	9	DROME:AF-Q9VQ50-F1	UNCHARACTERIZED PROTEIN;
eeo5-A	14.5	3.6	226	617	9	DROME:AF-Q9V9P7-F1	FI08016P;
ek4x-A	14.2	3.3	219	631	14	DROME:AF-Q9V9Q1-F1	UNCHARACTERIZED PROTEIN;
elqn-A	14.1	3.8	227	680	11	DROME:AF-Q9VF91-F1	FI21235P1;
eibg-A	13.8	3.1	214	634	13	DROME:AF-Q9VQH3-F1	FI08407P;
ekjm-A	12.2	3.1	161	681	11	DROME:AF-Q9VRX7-F1	LD29573P;
emj0-A	12	3.2	216	837	12	DROME:AF-Q9VGL9-F1	GPI ETHANOLAMINE PHOSPHATE TRANSFERASE 1;
ei7v-A	8.2	10.6	147	535	10	DROME:AF-A1ZBK6-F1	CYTOCHROME-B5 REDUCTASE;
ektx-A	8.2	3.1	144	320	10	DROME:AF-Q9VHG4-F1	ATPASE H(+)-TRANSPORTING ACCESSORY PROTEIN 2;
eiox-A	7.9	8.9	160	434	8	DROME:AF-Q961L4-F1	DEATH RESISTOR ADH DOMAIN CONTAINING TARGET, ISOF
ek9j-A	7.8	3.7	133	330	9	DROME:AF-X2JGK6-F1	NADH-CYTOCHROME B5 REDUCTASE;
egi4-A	7.4	10.4	158	1878	9	DROME:AF-A8DY93-F1	SLOWPOKE 2, ISOFORM D;
ei7e-A	7.3	3.9	148	679	11	DROME:AF-Q27597-F1	NADPH--CYTOCHROME P450 REDUCTASE;
ec6s-A	7.3	8.7	159	360	13	DROME:AF-O97479-F1	FI05212P;
eixn-A	7.2	5.8	144	2540	9	DROME:AF-B7Z001-F1	3-OXOACYL- REDUCTASE;
efvn-A	7.1	4.3	152	582	7	DROME:AF-Q9VSJ5-F1	NADPH-DEPENDENT DIFLAVIN OXIDOREDUCTASE 1;
ekro-A	6.9	3.5	133	191	7	DROME:AF-Q9VXU7-F1	ALG14, UDP-N-ACETYLGLUCOSAMINYLTRANSFERASE SUBUNI
ehyt-A	6.8	5.3	170	1349	8	DROME:AF-Q27571-F1	NITRIC OXIDE SYNTHASE;
ejb5-A	6.8	8.6	161	1059	7	DROME:AF-Q7KJA9-F1	PROTEIN O-GLCNAC TRANSFERASE;
ejm6-A	6.8	4	142	272	6	DROME:AF-P91615-F1	ALCOHOL DEHYDROGENASE-RELATED 31 KDA PROTEIN;
emsw-A	6.6	11.9	161	446	6	DROME:AF-Q9VEE9-F1	ALG1, CHITOBIOSYLDIPHOSPHODOLICHOL BETA-
ekh7-A	6.6	10.1	155	360	14	DROME:AF-O96299-F1	LD47736P;
ei8r-A	6.5	4.4	154	454	9	DROME:AF-Q9VEV2-F1	UNCHARACTERIZED PROTEIN, ISOFORM A;
ej0g-A	6.5	15.1	160	1224	14	DROME:AF-B7Z0M7-F1	UNCHARACTERIZED PROTEIN, ISOFORM E;
ee8e-A	6.4	6.8	136	315	10	DROME:AF-Q9VWK8-F1	FAD-BINDING FR-TYPE DOMAIN-CONTAINING PROTEIN;
eg83-A	6.4	5.3	144	2410	10	DROME:AF-M9PB21-F1	3-OXOACYL- REDUCTASE;
edx2-A	6.4	4.1	140	273	9	DROME:AF-Q9W3F1-F1	RE21057P;
ehbr-A	6.4	3.7	146	261	10	DROME:AF-O76752-F1	SEPIAPTERIN REDUCTASE;
ed8f-A	6.3	3.8	138	614	9	DROME:AF-Q9U5L1-F1	SIGNAL RECOGNITION PARTICLE RECEPTOR SUBUNIT ALPH
ed1z-A	6.3	3.5	140	197	13	DROME:AF-Q9VX87-F1	LD46305P;
efup-A	6.3	4.1	164	683	7	DROME:AF-Q9VIE7-F1	GLUTAMINE AMIDOTRANSFERASE;
ehqg-A	6.3	10.5	137	529	9	DROME:AF-Q9W228-F1	RE07815P;
eeul-A	6.2	5.1	156	626	10	DROME:AF-Q9W1Q8-F1	EUKARYOTIC TRANSLATION INITIATION FACTOR 2B SUBUN
ed5v-A	6.2	3.6	138	256	9	DROME:AF-P54398-F1	FAT BODY PROTEIN 2;
ediq-A	6.1	4.3	133	546	11	DROME:AF-Q9VCD2-F1	GH05104P;
eg53-A	6.1	14.1	143	678	10	DROME:AF-Q9VDN3-F1	IONOTROPIC RECEPTOR 92A;
eknt-A	6.1	9.1	154	1200	6	DROME:AF-Q03720-F1	CALCIUM-ACTIVATED POTASSIUM CHANNEL SLOWPOKE;
ee2z-A	6	3.3	132	366	8	DROME:AF-Q7JWW6-F1	ADY43A;
eg0h-A	6	4.9	155	364	11	DROME:AF-Q9V9X4-F1	METHYLTHIORIBOSE-1-PHOSPHATE ISOMERASE;
eluz-A	6	3.8	154	415	13	DROME:AF-Q01604-F1	PHOSPHOGLYCERATE KINASE;
egkw-A	6	7.6	145	379	6	DROME:AF-P46415-F1	ALCOHOL DEHYDROGENASE CLASS-3;
eiif-A	5.9	4.3	131	533	9	DROME:AF-Q9VNW4-F1	GLUCOSE-6-PHOSPHATE 1-DEHYDROGENASE;
el35-A	5.9	4.9	153	690	7	DROME:AF-Q9W1V1-F1	PROTEIN ARGININE N-METHYLTRANSFERASE 7;
edd6-A	5.9	4.7	179	624	5	DROME:AF-Q8SZ15-F1	RE23670P;
ecyw-A	5.9	4	130	508	7	DROME:AF-Q9V3D9-F1	SIGNAL RECOGNITION PARTICLE 54 KDA PROTEIN;
ek9o-A	5.9	4.7	142	256	8	DROME:AF-P00334-F1	ALCOHOL DEHYDROGENASE;
ec4i-A	5.8	5.1	146	2394	8	DROME:AF-Q7PLB8-F1	3-OXOACYL- REDUCTASE;
egxo-A	5.8	7.1	152	424	11	DROME:AF-Q9VZU8-F1	ALPHA-1,3/1,6-MANNOSYLTRANSFERASE ALG2;
egr9-A	5.8	5.2	150	1224	5	DROME:AF-A0A0B4LHR	4-F1 METABOTROPIC GABA-B RECEPTOR SUBTYPE 2, ISOFOR
egkc-A	5.8	5.2	157	610	13	DROME:AF-Q9U6Y9-F1	PROTEIN ARGININE N-METHYLTRANSFERASE 5;
em1z-A	5.8	5	143	991	7	DROME:AF-Q03445-F1	GLUTAMATE RECEPTOR 1;
el53-A	5.8	9.1	159	853	9	DROME:AF-Q9VDH5-F1	KAINATE-TYPE IONOTROPIC GLUTAMATE RECEPTOR SUBUNI
ecvv-A	5.8	4.2	140	259	9	DROME:AF-Q9VV47-F1	GH15220P;
ef18-A	5.7	4	132	257	11	DROME:AF-Q8SX57-F1	LD44221P;
ehg2-A	5.7	12.3	110	574	10	DROME:AF-Q9VNX4-F1	MULTIFUNCTIONAL FUSION PROTEIN;
eg09-A	5.7	3.7	122	1885	13	DROME:AF-M9NGY4-F1	ZAP3, ISOFORM E;
ekqo-A	5.7	4.1	146	388	8	DROME:AF-Q7K3N4-F1	GH26015P;
ejga-A	5.7	4.4	133	335	8	DROME:AF-Q9VAH3-F1	SHORT-CHAIN DEHYDROGENASE/REDUCTASE;
egna-A	5.6	17.3	145	330	10	DROME:AF-Q9W5H1-F1	RE15974P;
eh3z-A	5.6	4.6	161	976	6	DROME:AF-P91685-F1	METABOTROPIC GLUTAMATE RECEPTOR;
egym-A	5.6	4.3	134	230	9	DROME:AF-Q9W2Y3-F1	NAD(P)H-HYDRATE EPIMERASE;
ehiw-A	5.6	3.5	144	326	7	DROME:AF-Q9Y140-F1	DEHYDROGENASE/REDUCTASE SDR FAMILY PROTEIN 7-LIKE
edcy-A	5.6	4.8	143	523	13	DROME:AF-Q9VLJ7-F1	FATTY ACYL-COA REDUCTASE;
ek21-A	5.6	4.6	135	208	7	DROME:AF-Q9W127-F1	GH17932P;
egqw-A	5.6	7.8	146	322	8	DROME:AF-Q9VI33-F1	AT02555P;
ec22-A	5.6	3.6	147	336	10	DROME:AF-Q9VBU5-F1	LD07939P;
eh1g-A	5.6	12.5	162	475	9	DROME:AF-Q9VP06-F1	GDP-MAN:MAN(3)GLCNAC(2)-PP-DOL
ef7b-A	5.5	3.3	134	222	7	DROME:AF-Q9VLF6-F1	UPF0585 PROTEIN CG18661;
ec4q-A	5.5	9.6	152	564	7	DROME:AF-Q5LJP9-F1	ASPARAGINE SYNTHETASE DOMAIN-CONTAINING PROTEIN C
eeby-A	5.5	11.9	129	675	12	DROME:AF-Q9VVU7-F1	IONOTROPIC RECEPTOR 75D;
egl8-A	5.5	10.7	155	365	14	DROME:AF-A0A0B4K6Q	5-F1 N-ACETYLGLUCOSAMINYLPHOSPHATIDYLINOSITOL DEACE
efi1-A	5.5	4	124	292	10	DROME:AF-Q9VWF7-F1	PHOSPHOSERYL TRNA KINASE, ISOFORM A;
ej4h-A	5.5	11.2	147	395	9	DROME:AF-Q9VMW9-F1	GDP-MANNOSE 4,6 DEHYDRATASE;
edev-A	5.5	4.2	126	481	9	DROME:AF-P41572-F1	6-PHOSPHOGLUCONATE DEHYDROGENASE, DECARBOXYLATING
ed6d-A	5.5	8.5	151	1002	9	DROME:AF-Q0E8N6-F1	CLUMSY, ISOFORM B;
ekfv-A	5.5	4.4	135	267	12	DROME:AF-Q9I7R3-F1	ALCOHOL DEHYDROGENASE;
ef0b-A	5.5	12	148	325	7	DROME:AF-Q9VR28-F1	MIP05442P;
egkb-A	5.4	4.3	159	457	3	DROME:AF-Q8MST5-F1	TUBULIN BETA CHAIN;
eg2h-A	5.4	3.7	125	204	12	DROME:AF-Q9V9X3-F1	AT02774P;
ej45-A	5.4	8.8	144	531	4	DROME:AF-Q9VCF6-F1	FATTY ACYL-COA REDUCTASE;
ehhj-A	5.4	16	102	429	11	DROME:AF-Q9I7S8-F1	MULTIFUNCTIONAL PROTEIN ADE2;
ee9y-A	5.4	3.1	112	260	4	DROME:AF-Q9W1T5-F1	AT07608P;
ehk4-A	5.4	3.7	125	587	7	DROME:AF-A1Z6N2-F1	FI02861P;
edor-A	5.4	13.7	125	1353	11	DROME:AF-P00967-F1	TRIFUNCTIONAL PURINE BIOSYNTHETIC PROTEIN ADENOSI
ekye-A	5.4	4	127	306	9	DROME:AF-Q9VW84-F1	RE49431P;
elmt-A	5.4	4.3	122	204	6	DROME:AF-Q9VDC8-F1	FI06469P;
elew-A	5.4	12.3	158	464	8	DROME:AF-Q9W265-F1	PROBABLE HYDROXYACID-OXOACID TRANSHYDROGENASE,
edyh-A	5.4	5.1	162	1305	9	DROME:AF-Q9VPS7-F1	METABOTROPIC GABA-B RECEPTOR SUBTYPE 3, ISOFORM A
ehg5-A	5.4	5.8	151	1250	7	DROME:AF-Q9VU79-F1	GUANYLATE CYCLASE;
egw0-A	5.3	11.9	168	525	8	DROME:AF-Q9VV60-F1	TYROSINE--TRNA LIGASE;
ef8r-A	5.3	7.5	139	330	11	DROME:AF-A1Z729-F1	UNCHARACTERIZED PROTEIN;
eipy-A	5.3	9.8	151	532	9	DROME:AF-Q9W2J4-F1	UDP-GLUCURONOSYLTRANSFERASE;
ehin-A	5.3	10.3	160	625	11	DROME:AF-A1ZAI5-F1	PUTATIVE FATTY ACYL-COA REDUCTASE CG5065;
ee30-A	5.3	11.3	125	315	8	DROME:AF-M9PJJ5-F1	UNCHARACTERIZED PROTEIN;
eibt-A	5.3	4.2	136	250	9	DROME:AF-Q9VDC0-F1	GH01837P;
ejvm-A	5.3	5.7	161	897	6	DROME:AF-Q0KI42-F1	FI04462P;
ejhx-A	5.3	3.3	124	247	10	DROME:AF-Q9W3H4-F1	LD36273P;
egls-A	5.3	5	130	248	10	DROME:AF-Q9VD30-F1	GH05294P;
edn0-A	5.3	12.6	123	635	11	DROME:AF-Q9VTT6-F1	IONOTROPIC RECEPTOR 68B;
eh8t-A	5.3	7	152	527	14	DROME:AF-Q9VGT1-F1	RE70280P;
egwm-A	5.3	12.8	138	704	7	DROME:AF-Q9VTH3-F1	IONOTROPIC RECEPTOR 68A, ISOFORM A;
efqz-A	5.3	4.3	160	558	3	DROME:AF-Q7KTW9-F1	ASPARAGINE SYNTHETASE ;
el4g-A	5.3	3.8	125	637	7	DROME:AF-A1Z6N4-F1	MIP05841P;
eldq-A	5.3	13.6	154	321	8	DROME:AF-Q9W3N1-F1	RH59310P;
em6o-A	5.3	7.2	145	361	7	DROME:AF-Q9VCR9-F1	RH48101P;
efl4-A	5.2	6.6	150	399	10	DROME:AF-Q9VIG6-F1	FI23927P1;
efwc-A	5.2	9.7	146	501	5	DROME:AF-Q9VG86-F1	FATTY ACYL-COA REDUCTASE;
efvv-A	5.2	4	149	355	6	DROME:AF-Q9VQX9-F1	ARGININE METHYLTRANSFERASE 2, ISOFORM A;
ehtw-A	5.2	4.3	150	321	7	DROME:AF-Q9VQ39-F1	IP05441P;
ela1-A	5.2	4.7	179	575	7	DROME:AF-Q9VIJ9-F1	LD10773P;
efyr-A	5.2	10.5	162	1537	10	DROME:AF-Q9VQH2-F1	DUAL OXIDASE;
eg65-A	5.2	3.9	127	322	13	DROME:AF-Q8T4I0-F1	AT07524P;
eg6z-A	5.2	5.4	130	610	12	DROME:AF-Q86NT5-F1	MALIC ENZYME;
ejag-A	5.2	4.4	133	247	9	DROME:AF-Q6NNV7-F1	RH03309P;
el7z-A	5.2	7.6	127	539	8	DROME:AF-Q9VJH9-F1	UDP-GLYCOSYLTRANSFERASE FAMILY 37 MEMBER E1;
efo5-A	5.2	11.7	148	321	7	DROME:AF-Q9VCS2-F1	IP10670P;
eivc-A	5.2	7.5	134	396	7	DROME:AF-Q8T3U8-F1	ADENOSINE KINASE;
elar-A	5.2	4.9	140	376	6	DROME:AF-Q9VGW7-F1	ARGININE METHYLTRANSFERASE 1;
embc-A	5.2	5.9	164	928	7	DROME:AF-Q9VLX0-F1	LYSINE KETOGLUTARATE REDUCTASE;
ekgr-A	5.2	3.8	155	574	5	DROME:AF-O01939-F1	PROTEIN MISATO;
ej8v-A	5.2	9.4	148	529	5	DROME:AF-Q9VGS8-F1	IP03623P;
ec2k-A	5.2	6.1	167	907	4	DROME:AF-A0A0B4KHJ	0-F1 GRIK, ISOFORM C;
eim1-A	5.2	4.1	127	300	6	DROME:AF-Q9VVW8-F1	ATP-DEPENDENT (S)-NAD(P)H-HYDRATE DEHYDRATASE;
eley-A	5.2	4.8	148	788	6	DROME:AF-Q9W4N2-F1	CAP-SPECIFIC MRNA (NUCLEOSIDE-2'-O-)-METHYLTRANSF
emrd-A	5.2	5.5	132	633	12	DROME:AF-Q7K3R0-F1	GH17657P;
eih0-A	5.2	4.1	132	257	10	DROME:AF-Q9VNF3-F1	RE01652P;
eknn-A	5.2	4.8	127	251	12	DROME:AF-Q9VMH9-F1	UNCHARACTERIZED PROTEIN;
ejp6-A	5.1	14.6	142	344	8	DROME:AF-Q9W1V3-F1	RRNA 2'-O-METHYLTRANSFERASE FIBRILLARIN;
emf1-A	5.1	8.8	157	499	7	DROME:AF-Q9VES7-F1	FATTY ACYL-COA REDUCTASE;
elry-A	5.1	3.2	113	273	9	DROME:AF-Q9VEJ3-F1	PYRROLINE-5-CARBOXYLATE REDUCTASE;
edmq-A	5.1	5.4	149	913	9	DROME:AF-Q9VMP3-F1	GLUTAMATE RECEPTOR IIB;
ee50-A	5.1	11.6	141	318	11	DROME:AF-Q9VKB8-F1	FI18124P1;
ejyt-A	5.1	12.8	151	308	12	DROME:AF-Q9VJG8-F1	MIP25013P;
eiz0-A	5.1	13.7	151	339	7	DROME:AF-Q8IGQ3-F1	RE48687P;
em1c-A	5.1	3.9	126	247	11	DROME:AF-Q5LJT3-F1	MIP01391P;
eknr-A	5.1	4.7	132	252	11	DROME:AF-Q9VU92-F1	UNCHARACTERIZED PROTEIN;
elhn-A	5.1	5.6	137	251	7	DROME:AF-Q9VYU9-F1	RH17287P;
ejsd-A	5.1	9.9	135	665	13	DROME:AF-Q9VXN4-F1	PROBABLE ARGININE--TRNA LIGASE, CYTOPLASMIC;
ehfn-A	5.1	6.6	137	345	8	DROME:AF-Q9VU38-F1	ADENOSINE KINASE;
ehec-A	5.1	5.6	149	1161	8	DROME:AF-Q8MLX0-F1	GUANYLATE CYCLASE;
ehq3-A	5.1	15.3	150	409	11	DROME:AF-Q9VLU5-F1	WW DOMAIN-CONTAINING OXIDOREDUCTASE;
ehai-A	5.1	5.2	158	902	6	DROME:AF-Q9TVI0-F1	FI23915P1;
ecuo-A	5.1	9.1	156	479	6	DROME:AF-Q7JUM3-F1	GLCNAC-PI SYNTHESIS PROTEIN;
elnh-A	5.1	7.6	146	940	7	DROME:AF-Q9VPV3-F1	GLUTAMATE RECEPTOR IIC;
ec2j-A	5.1	3.7	134	243	4	DROME:AF-Q9VZ64-F1	PROBABLE 6-PHOSPHOGLUCONOLACTONASE;
ed0r-A	5.1	4.4	136	320	10	DROME:AF-Q9W3K9-F1	FI02989P;
eea9-A	5.1	5.4	137	350	10	DROME:AF-Q9W0P5-F1	UDP-GLUCOSE 4-EPIMERASE;
ec84-A	5.1	3.9	136	278	8	DROME:AF-Q9VV42-F1	HL08057P;
efxs-A	5	9.3	146	357	5	DROME:AF-Q9V6U9-F1	ENOYL- REDUCTASE, MITOCHOND
eeoo-A	5	4.7	158	581	9	DROME:AF-Q8MT06-F1	GUANINE NUCLEOTIDE-BINDING PROTEIN-LIKE 3 HOMOLOG
ed0t-A	5	4.6	129	249	9	DROME:AF-Q8IRN0-F1	FI06485P;
efdd-A	5	4	129	251	9	DROME:AF-Q9U1L2-F1	EG:BACR7A4.14 PROTEIN;
ee6n-A	5	3.6	121	242	11	DROME:AF-Q9VWP2-F1	RH57257P;
ei2w-A	5	7.4	153	322	8	DROME:AF-Q9VYI5-F1	LD26737P;
elxi-A	5	9.6	159	526	11	DROME:AF-Q9VDA5-F1	UDP-GLUCURONOSYLTRANSFERASE;
em0w-A	5	10	160	907	8	DROME:AF-Q9VMP4-F1	GLUTAMATE RECEPTOR IIA;
ek5t-A	5	9.5	154	537	9	DROME:AF-Q9VQT0-F1	IP04436P;
edmz-A	5	4	152	1417	5	DROME:AF-Q9VF17-F1	GUANYLATE CYCLASE;
efrz-A	5	4.1	131	305	11	DROME:AF-Q7K3B9-F1	U6 SMALL NUCLEAR RNA (ADENINE-(43)-N(6))-METHYLTR
efgt-A	5	3.3	115	260	10	DROME:AF-Q94915-F1	RHYTHMICALLY EXPRESSED GENE 2 PROTEIN;
ehhe-A	5	4.2	133	847	6	DROME:AF-Q05733-F1	HISTIDINE DECARBOXYLASE;
ekjw-A	5	12.8	174	709	7	DROME:AF-Q9VFC8-F1	GLYCOGEN SYNTHASE;
eh29-A	5	4.1	136	325	9	DROME:AF-Q8MZG9-F1	LP06328P;
elsy-A	5	7.9	143	516	6	DROME:AF-Q960W6-F1	PUTATIVE FATTY ACYL-COA REDUCTASE CG8306;
efpx-A	5	3.5	137	251	6	DROME:AF-Q9VFW4-F1	ELONGATOR COMPLEX PROTEIN 6;
egzf-A	5	6.7	126	298	6	DROME:AF-Q9V9P6-F1	FI21914P1;
emsj-A	5	7.4	120	317	8	DROME:AF-Q9VBH7-F1	TRNA (ADENINE(58)-N(1))-METHYLTRANSFERASE CATALYT
egca-A	5	12	141	406	11	DROME:AF-Q9W404-F1	GH10714P;
ei4i-A	5	9.7	160	598	7	DROME:AF-Q9VXJ0-F1	PEROXISOMAL MULTIFUNCTIONAL ENZYME TYPE 2;
el72-A	5	3.6	121	305	9	DROME:AF-Q9W4W5-F1	RE47284P;
ec03-A	4.9	3.8	127	256	12	DROME:AF-Q8IPP8-F1	UNCHARACTERIZED PROTEIN;
ej63-A	4.9	11.7	140	306	9	DROME:AF-Q9VAQ5-F1	PROBABLE DIMETHYLADENOSINE TRANSFERASE;
efwl-A	4.9	4.7	152	674	9	DROME:AF-Q7JXU4-F1	NUCLEOLAR GTP-BINDING PROTEIN 2;
el9m-A	4.9	3.9	128	219	11	DROME:AF-Q9VQJ8-F1	PROTEIN-LYSINE N-METHYLTRANSFERASE CG9643;
egpo-A	4.9	6.3	133	913	7	DROME:AF-Q9VIC9-F1	10-FORMYLTETRAHYDROFOLATE DEHYDROGENASE;
ejhr-A	4.9	3.8	119	240	7	DROME:AF-Q9VQ04-F1	CG5565 PROTEIN;
emlu-A	4.9	3.8	109	191	7	DROME:AF-Q8MKK3-F1	LD37882P2;
elmi-A	4.9	5.3	119	289	12	DROME:AF-Q9VFL8-F1	FI01135P;
ehz6-A	4.9	8.3	129	270	9	DROME:AF-Q9VSY6-F1	PHOSPHOSERINE PHOSPHATASE;
eder-A	4.9	4	129	510	5	DROME:AF-P18486-F1	3,4-DIHYDROXYPHENYLACETALDEHYDE SYNTHASE;
efau-A	4.9	3.8	124	657	9	DROME:AF-Q8IQV1-F1	3'-PHOSPHOADENOSINE-5'-PHOSPHOSULFATE SYNTHASE;
ehik-A	4.9	4.4	153	910	8	DROME:AF-Q9V4A0-F1	FI01405P;
eejz-A	4.9	5.4	154	841	8	DROME:AF-Q9V3Q9-F1	IP03705P;
edt1-A	4.9	14.6	131	914	10	DROME:AF-Q6NNF2-F1	HIGH AFFINITY CAMP-SPECIFIC AND IBMX-INSENSITIVE
ele9-A	4.9	14.4	130	520	9	DROME:AF-Q9VLC5-F1	ALDEHYDE DEHYDROGENASE;
ejbm-A	4.9	16.5	134	714	10	DROME:AF-Q7KVJ6-F1	FATTY ACID TRANSPORT PROTEIN 2, ISOFORM D;
em6j-A	4.9	6.8	142	575	8	DROME:AF-O96989-F1	CDC45L;
ef76-A	4.9	5.4	132	521	14	DROME:AF-Q9VGT4-F1	UDP-GLUCURONOSYLTRANSFERASE;
ehh0-A	4.9	4.4	114	379	9	DROME:AF-Q7JR49-F1	V-TYPE PROTON ATPASE SUBUNIT S1;
eexi-A	4.9	6	127	304	9	DROME:AF-O77425-F1	RIBOKINASE;
efcx-A	4.9	3.6	129	264	7	DROME:AF-Q9VNF4-F1	GH07691P;
ejnb-A	4.8	10.4	142	406	7	DROME:AF-Q8SZ46-F1	NAZGUL, ISOFORM A;
ekn0-A	4.8	9.2	141	624	9	DROME:AF-E1JIZ4-F1	MALIC ENZYME;
ejqv-A	4.8	7.6	147	517	12	DROME:AF-Q7K3T3-F1	FATTY ACYL-COA REDUCTASE;
eeyc-A	4.8	3.9	161	527	6	DROME:AF-X2JB47-F1	UNCHARACTERIZED PROTEIN, ISOFORM D;
eitr-A	4.8	5.9	162	1163	7	DROME:AF-Q07553-F1	GUANYLATE CYCLASE 32E;
ej41-A	4.8	3.5	125	254	12	DROME:AF-Q9VJY1-F1	FI21750P1;
emyv-A	4.8	3.9	144	462	5	DROME:AF-Q9VRX3-F1	PROBABLE TUBULIN BETA CHAIN CG32396;
ekvb-A	4.8	10.1	153	499	10	DROME:AF-Q9VES6-F1	FATTY ACYL-COA REDUCTASE;
eiun-A	4.8	3.3	142	331	8	DROME:AF-Q7JUS1-F1	AT09608P;
ekdj-A	4.8	3.8	143	336	13	DROME:AF-A1Z7R8-F1	RAD51 RECOMBINASE D;
edq0-A	4.8	7.3	149	502	8	DROME:AF-Q9VM44-F1	UDP-GLYCOSYLTRANSFERASE FAMILY 307 MEMBER A1;
eh4e-A	4.8	9.5	153	1083	8	DROME:AF-Q9W581-F1	NMDA RECEPTOR 2, ISOFORM C;
ekda-A	4.8	5.3	150	626	7	DROME:AF-Q8MQK4-F1	URIDINE KINASE;
efqj-A	4.8	5.1	156	615	8	DROME:AF-Q9VVV7-F1	RRM DOMAIN-CONTAINING PROTEIN;
eixw-A	4.8	7.8	145	528	11	DROME:AF-Q9VGT3-F1	GM04645P;
eelh-A	4.8	10.2	168	464	11	DROME:AF-Q9W107-F1	TYROSINE--TRNA LIGASE, MITOCHONDRIAL;
eg5v-A	4.8	6.9	121	252	8	DROME:AF-Q9VYG8-F1	CG15717-PA;
ekfy-A	4.8	3.9	126	510	6	DROME:AF-P05031-F1	AROMATIC-L-AMINO-ACID DECARBOXYLASE;
ekdi-A	4.8	3.3	105	246	10	DROME:AF-Q9W4J7-F1	UNCHARACTERIZED PROTEIN;
ekkd-A	4.8	9.5	159	771	9	DROME:AF-Q9VAQ1-F1	NAD-DEPENDENT PROTEIN DEACETYLASE SIRT7;
egxt-A	4.8	7.8	145	341	6	DROME:AF-M9NF32-F1	LEUCINE CARBOXYL METHYLTRANSFERASE 1;
eiaz-A	4.7	4.6	128	250	13	DROME:AF-Q9VZ19-F1	ANTDH;
ecx0-A	4.7	3.8	123	313	9	DROME:AF-Q9VFP9-F1	ARGININE METHYLTRANSFERASE 9;
ejaa-A	4.7	4	153	462	7	DROME:AF-P06606-F1	TUBULIN ALPHA-4 CHAIN;
eibc-A	4.7	6.7	145	833	8	DROME:AF-Q8IQN7-F1	UNCHARACTERIZED PROTEIN, ISOFORM E;
egp1-A	4.7	8.9	157	504	11	DROME:AF-Q9W508-F1	FATTY ACYL-COA REDUCTASE;
eevx-A	4.7	16.4	136	367	8	DROME:AF-Q9VPE8-F1	GH18546P;
ejx1-A	4.7	8.5	158	506	12	DROME:AF-Q8MMC6-F1	FATTY ACYL-COA REDUCTASE;
ehvu-A	4.7	10	150	502	6	DROME:AF-Q9VG87-F1	FATTY ACYL-COA REDUCTASE;
ei32-A	4.7	11.2	136	670	10	DROME:AF-Q9VP61-F1	ACETYL-COENZYME A SYNTHETASE;
edy1-A	4.7	6.7	140	326	7	DROME:AF-Q9VII9-F1	LD14730P;
eha3-A	4.7	6.9	140	378	11	DROME:AF-Q9VTI3-F1	MIP04348P;
elq9-A	4.7	6.5	133	341	8	DROME:AF-Q9VFP8-F1	ARGININE METHYLTRANSFERASE 6;
eeht-A	4.7	7.7	126	356	8	DROME:AF-Q9VGY5-F1	PROBABLE METHYLTRANSFERASE-LIKE PROTEIN 15 HOMOLO
ehp7-A	4.7	20.7	143	642	8	DROME:AF-Q9VYN4-F1	IONOTROPIC RECEPTOR 11A;
emqa-A	4.7	3.7	136	336	11	DROME:AF-Q27297-F1	DNA REPAIR PROTEIN RAD51 HOMOLOG;
eesa-A	4.7	6.2	148	597	7	DROME:AF-P42519-F1	PROTEIN STAR;
ejkp-A	4.7	13.9	142	1068	7	DROME:AF-Q9VNC7-F1	GH09711P;
ecz0-A	4.7	3.4	112	300	9	DROME:AF-Q9VAW6-F1	FI06454P;
ednv-A	4.6	9.9	159	548	8	DROME:AF-A1Z7V9-F1	FI20020P1;
emj3-A	4.6	7.5	134	372	13	DROME:AF-Q9VW82-F1	PFKB DOMAIN-CONTAINING PROTEIN;
eks3-A	4.6	3	114	213	6	DROME:AF-Q8MSW4-F1	LD25448P2;
emm3-A	4.6	8.2	146	336	8	DROME:AF-Q9VE80-F1	UNCHARACTERIZED PROTEIN, ISOFORM B;
egfb-A	4.6	5.2	164	606	8	DROME:AF-Q9W590-F1	LARGE SUBUNIT GTPASE 1 HOMOLOG;
emql-A	4.6	4.5	113	304	6	DROME:AF-Q7KUC2-F1	PYRIDOXAL KINASE;
els5-A	4.6	4.9	149	306	9	DROME:AF-Q9VAD4-F1	EIF-2B GDP-GTP EXCHANGE FACTOR SUBUNIT ALPHA;
els0-A	4.6	5.7	167	437	5	DROME:AF-Q9VGR2-F1	PROTEIN ARGININE METHYLTRANSFERASE NDUFAF7 HOMOLO
ekpk-A	4.6	4.2	165	494	6	DROME:AF-Q86NX3-F1	GM20958P;
egej-A	4.6	9.2	154	494	9	DROME:AF-Q9W459-F1	FATTY ACYL-COA REDUCTASE;
egic-A	4.6	3.8	122	716	7	DROME:AF-Q9VWH7-F1	6-PHOSPHOFRUCTO-2-KINASE;
emur-A	4.6	3.1	108	236	10	DROME:AF-Q8MZ65-F1	AT29272P;
efns-A	4.6	9.9	147	527	10	DROME:AF-Q9VGT2-F1	UDP-GLUCURONOSYLTRANSFERASE;
egcy-A	4.6	4.5	158	389	10	DROME:AF-Q9VC03-F1	NICOTINAMIDE-NUCLEOTIDE ADENYLYLTRANSFERASE;
ec5v-A	4.6	7.9	142	331	9	DROME:AF-A0A0B4KFB	3-F1 UNCHARACTERIZED PROTEIN, ISOFORM B;
ecty-A	4.6	14.7	150	709	5	DROME:AF-Q9VWV5-F1	UNCHARACTERIZED PROTEIN, ISOFORM G;
ecus-A	4.6	12.8	108	540	6	DROME:AF-Q8SXQ1-F1	ALDEHYDE DEHYDROGENASE 7 FAMILY MEMBER A1;
ej4u-A	4.6	4.6	158	484	8	DROME:AF-Q9V3Z7-F1	SUGAR PHOSPHATE PHOSPHATASE;
em6b-A	4.6	18.8	122	600	7	DROME:AF-A1Z8N9-F1	IONOTROPIC RECEPTOR 48B;
ei81-A	4.6	7.9	117	581	7	DROME:AF-Q95TY8-F1	GH20963P;
eiwn-A	4.6	3.6	123	503	7	DROME:AF-Q95U38-F1	SUCCINATE--COA LIGASE SUBUNIT BETA,
ek0s-A	4.6	3.9	148	475	7	DROME:AF-P23257-F1	TUBULIN GAMMA-1 CHAIN;
eh90-A	4.6	10.4	122	456	8	DROME:AF-Q7K3V6-F1	ELONGATION FACTOR TU, MITOCHONDRIAL;
ei2u-A	4.6	3.6	107	255	7	DROME:AF-Q9VLM9-F1	GH05949P;
ehbt-A	4.6	5.1	134	448	9	DROME:AF-Q9VQF4-F1	PHOSPHOGLYCERATE KINASE;
ejuz-A	4.6	6	138	537	7	DROME:AF-Q9VGS9-F1	LD21102P;
eihn-A	4.6	3.4	124	524	10	DROME:AF-Q9VTE9-F1	NEDD8-ACTIVATING ENZYME E1 REGULATORY SUBUNIT;
eizx-A	4.6	4.3	127	941	11	DROME:AF-Q9VJ75-F1	GH08340P;
eliw-A	4.5	8.6	158	355	5	DROME:AF-Q7K0F7-F1	CARBONYL REDUCTASE, ISOFORM A;
eg5i-A	4.5	7.5	155	487	6	DROME:AF-Q9VQC4-F1	GLYCERATE KINASE;
egr8-A	4.5	7.6	142	323	8	DROME:AF-Q9VMD3-F1	HEMK METHYLTRANSFERASE 1, ISOFORM A;
eldc-A	4.5	6.9	125	393	10	DROME:AF-Q9VK25-F1	GH23180P;
ef11-A	4.5	14.3	125	704	6	DROME:AF-Q9VVT8-F1	LD09909P;
ecwd-A	4.5	3.8	118	357	11	DROME:AF-Q9VDU7-F1	LD05707P;
eg7m-A	4.5	6.8	164	700	7	DROME:AF-Q9UAS6-F1	CAP-SPECIFIC MRNA (NUCLEOSIDE-2'-O-)-METHYLTRANSF
eigz-A	4.5	5.1	142	763	11	DROME:AF-Q9VG31-F1	MALIC ENZYME;
elz4-A	4.5	10	131	1177	9	DROME:AF-Q9V414-F1	LD36341P;
edp6-A	4.5	9.9	142	510	7	DROME:AF-Q9VES5-F1	FATTY ACYL-COA REDUCTASE;
ehd0-A	4.5	15.4	124	283	10	DROME:AF-Q9VBD0-F1	RE61793P;
ehg4-A	4.5	3.9	136	382	7	DROME:AF-Q9V3R3-F1	GPN-LOOP GTPASE;
eibf-A	4.5	3.8	125	575	8	DROME:AF-Q24062-F1	BLACK, ISOFORM A;
efum-A	4.5	7.8	141	429	9	DROME:AF-Q9VK96-F1	RIBOKINASE;
eiac-A	4.5	4.3	114	969	7	DROME:AF-Q9XZ11-F1	SMR DOMAIN-CONTAINING PROTEIN;
edx4-A	4.5	9.9	141	947	6	DROME:AF-E9NA96-F1	IONOTROPIC RECEPTOR 25A;
ejfe-A	4.5	14.9	144	648	8	DROME:AF-A1Z6D6-F1	IONOTROPIC RECEPTOR 41A;
ej9i-A	4.4	5.5	118	670	12	DROME:AF-Q9W074-F1	PROTEIN HBS1;
eiu4-A	4.4	3.5	109	280	10	DROME:AF-Q9V3F8-F1	PYRROLINE-5-CARBOXYLATE REDUCTASE;
ek3i-A	4.4	4	142	524	9	DROME:AF-P12646-F1	GLUCOSE-6-PHOSPHATE 1-DEHYDROGENASE;
ectr-A	4.4	6.5	116	745	9	DROME:AF-Q9VM33-F1	ELONGATION FACTOR G, MITOCHONDRIAL;
egua-A	4.4	4.4	121	249	8	DROME:AF-Q9W4U2-F1	RH09070P;
ei27-A	4.4	4.1	154	455	9	DROME:AF-Q9VED6-F1	AT04270P;
em6c-A	4.4	6.3	132	404	9	DROME:AF-Q9VYY3-F1	UBIQUITIN-LIKE MODIFIER-ACTIVATING ENZYME 5;
ekdt-A	4.4	7.6	160	412	10	DROME:AF-Q9VB10-F1	GH01709P;
efwh-A	4.4	5.2	141	358	11	DROME:AF-Q9W1U3-F1	GLYCEROL-3-PHOSPHATE DEHYDROGENASE ;
emvy-A	4.4	3.5	117	320	14	DROME:AF-Q9VZW4-F1	UNCHARACTERIZED PROTEIN;
emaw-A	4.4	4	123	510	8	DROME:AF-P20228-F1	GLUTAMATE DECARBOXYLASE;
efzo-A	4.4	3.9	122	276	7	DROME:AF-Q9VM18-F1	TREHALOSE 6-PHOSPHATE PHOSPHATASE;
ehnk-A	4.4	4.2	110	235	8	DROME:AF-Q9VSU6-F1	DIHYDROPTERIDINE REDUCTASE;
ee3v-A	4.4	6.1	137	684	9	DROME:AF-Q7JY94-F1	UBIQUITIN-LIKE MODIFIER-ACTIVATING ENZYME ATG7;
ein7-A	4.4	3.5	114	299	11	DROME:AF-O46079-F1	EG:39E1.2 PROTEIN;
egdx-A	4.4	4.2	153	899	10	DROME:AF-Q0KIF2-F1	EYE-ENRICHED KAINATE RECEPTOR, ISOFORM B;
ekcs-A	4.4	16.6	154	948	8	DROME:AF-M9PCI1-F1	UNCHARACTERIZED PROTEIN, ISOFORM B;
ejaj-A	4.4	8.7	142	413	6	DROME:AF-Q8IPZ3-F1	FI02982P;
eghc-A	4.4	7.1	159	457	10	DROME:AF-Q8IRE4-F1	TRNA (GUANINE(37)-N1)-METHYLTRANSFERASE;
ekdx-A	4.4	13.2	124	535	6	DROME:AF-A1Z8Z9-F1	UNCHARACTERIZED PROTEIN;
edl1-A	4.4	4	134	311	10	DROME:AF-Q9VJI9-F1	CYTOSOLIC FE-S CLUSTER ASSEMBLY FACTOR NUBP1 HOMO
egch-A	4.4	3.2	103	171	11	DROME:AF-Q9VAP1-F1	N-ACETYLGLUCOSAMINYLDIPHOSPHODOLICHOL
eekl-A	4.4	4.2	138	238	7	DROME:AF-Q9VZD2-F1	PROBABLE RNA METHYLTRANSFERASE CG11342;
ej5j-A	4.4	3.5	122	310	10	DROME:AF-Q9VIF3-F1	UBIQUINONE BIOSYNTHESIS O-METHYLTRANSFERASE, MITO
ee34-A	4.4	19.1	131	309	11	DROME:AF-Q9VBD5-F1	FI07246P;
elhr-A	4.4	4.6	156	1525	8	DROME:AF-Q7JQ32-F1	RECEPTOR-TYPE GUANYLATE CYCLASE GYC76C;
el54-A	4.4	7.2	139	741	6	DROME:AF-Q7KN90-F1	CYSTEINE--TRNA LIGASE, CYTOPLASMIC;
ee2x-A	4.4	3.4	128	317	6	DROME:AF-Q9VRJ4-F1	SD02021P;
eh23-A	4.3	10.5	136	371	10	DROME:AF-Q9VCF8-F1	LD23561P;
efw3-A	4.3	4	127	677	5	DROME:AF-Q9VRK9-F1	KINESIN-LIKE PROTEIN;
eji5-A	4.3	10.6	157	832	6	DROME:AF-Q7KUZ9-F1	HEXOSYLTRANSFERASE;
eire-A	4.3	10.2	166	517	7	DROME:AF-Q8MS59-F1	FATTY ACYL-COA REDUCTASE WAT;
egj9-A	4.3	8.2	127	223	9	DROME:AF-Q9VMH7-F1	PROTEIN-LYSINE N-METHYLTRANSFERASE CG9154;
emsf-A	4.3	13.2	156	823	8	DROME:AF-Q9VK34-F1	NAD-DEPENDENT HISTONE DEACETYLASE SIRTUIN-1;
elqv-A	4.3	4.4	122	574	4	DROME:AF-Q9VT95-F1	IONOTROPIC RECEPTOR 67B;
efw7-A	4.3	9	91	160	13	DROME:AF-Q9VYH6-F1	GEO02534P1;
elxx-A	4.3	12.7	139	501	6	DROME:AF-Q9VUB9-F1	LD24362P;
ekhq-A	4.3	5	144	827	8	DROME:AF-Q8SY39-F1	ATP-DEPENDENT RNA HELICASE;
efub-A	4.3	9.6	132	279	6	DROME:AF-Q8T485-F1	AT10995P;
ed68-A	4.3	5.4	136	680	12	DROME:AF-Q9VD51-F1	PROBABLE ATP-DEPENDENT RNA HELICASE PITCHOUNE;
em5a-A	4.3	9.8	160	530	8	DROME:AF-Q9VJ81-F1	UDP-GLUCURONOSYLTRANSFERASE;
ejny-A	4.3	5.1	140	1304	9	DROME:AF-Q8IN06-F1	GLYCEROL-3-PHOSPHATE DEHYDROGENASE ;
em24-A	4.3	14.3	142	666	8	DROME:AF-Q9V3S9-F1	VERY LONG-CHAIN-FATTY-ACID--COA LIGASE BUBBLEGUM;
ehp0-A	4.3	15.5	141	859	6	DROME:AF-Q9VRL4-F1	IONOTROPIC RECEPTOR 64A;
eilb-A	4.3	12.6	121	623	8	DROME:AF-Q9VVL2-F1	IONOTROPIC RECEPTOR 75C;
eek8-A	4.3	3.4	123	423	9	DROME:AF-Q7K284-F1	PROTEIN CLP1 HOMOLOG;
edov-A	4.3	9.8	135	519	13	DROME:AF-Q9VGT5-F1	UDP-GLUCURONOSYLTRANSFERASE;
edl9-A	4.3	4.1	127	250	8	DROME:AF-Q9VWT5-F1	X-RAY REPAIR CROSS COMPLEMENTING 2;
edoa-A	4.3	4	137	273	7	DROME:AF-Q9VMP9-F1	GLUCOSAMINE-6-PHOSPHATE ISOMERASE;
ej0k-A	4.3	9.5	151	534	6	DROME:AF-Q961B3-F1	LD24878P;
ekpc-A	4.3	6.7	147	404	12	DROME:AF-A4V0X6-F1	CALMODULIN-LYSINE N-METHYLTRANSFERASE;
ec0p-A	4.3	6.3	127	597	7	DROME:AF-Q9V3F2-F1	LD36009P;
elyg-A	4.3	8.5	106	582	8	DROME:AF-Q0KHU4-F1	RHOU, ISOFORM B;
ef5a-A	4.3	5.5	146	540	5	DROME:AF-Q9VCL3-F1	UDP-GLYCOSYLTRANSFERASE FAMILY 303 MEMBER B2;
ed9o-A	4.2	3.3	115	255	11	DROME:AF-O18404-F1	3-HYDROXYACYL-COA DEHYDROGENASE TYPE-2;
ekgj-A	4.2	4.5	139	363	11	DROME:AF-P13706-F1	GLYCEROL-3-PHOSPHATE DEHYDROGENASE , CYTO
eirm-A	4.2	3.7	112	426	6	DROME:AF-Q9VK83-F1	UNCHARACTERIZED PROTEIN, ISOFORM A;
ef1z-A	4.2	4.2	163	456	8	DROME:AF-A8DY65-F1	UNCHARACTERIZED PROTEIN, ISOFORM D;
ed79-A	4.2	11.9	134	687	11	DROME:AF-Q8SXR7-F1	FATTY ACID TRANSPORT PROTEIN 3, ISOFORM A;
efwb-A	4.2	22.7	138	554	7	DROME:AF-Q9VQH0-F1	PYRUVATE KINASE;
ek3v-A	4.2	5.4	141	521	9	DROME:AF-Q9V9X9-F1	UDP-GLUCURONOSYLTRANSFERASE;
eeva-A	4.2	15.7	128	305	8	DROME:AF-Q9VQ02-F1	AT11641P;
eg0i-A	4.2	6.1	142	525	7	DROME:AF-Q9VJ47-F1	UDP-GLUCURONOSYLTRANSFERASE;
eerh-A	4.2	8.1	134	530	11	DROME:AF-Q9VG30-F1	UDP-GLYCOSYLTRANSFERASE FAMILY 37 MEMBER A2;
eerw-A	4.2	14.2	119	1363	7	DROME:AF-Q9VDS9-F1	APOPTOTIC SIGNAL-REGULATING KINASE 1, ISOFORM C;
eklr-A	4.2	4.6	158	518	7	DROME:AF-A8E6R2-F1	IP18034P;
egvp-A	4.2	6.2	142	578	8	DROME:AF-Q9VK89-F1	PROBABLE TRNA (GUANINE(26)-N(2))-DIMETHYLTRANSFER
eitd-A	4.2	21.2	141	868	9	DROME:AF-Q9VDH6-F1	IONOTROPIC RECEPTOR 93A;
elb3-A	4.2	4.2	147	1714	9	DROME:AF-P28668-F1	BIFUNCTIONAL GLUTAMATE/PROLINE--TRNA LIGASE;
eeqo-A	4.2	5.4	122	292	6	DROME:AF-Q9W2S6-F1	IP09335P;
em5y-A	4.2	4.2	140	254	7	DROME:AF-Q9VF16-F1	ANF_RECEPTOR DOMAIN-CONTAINING PROTEIN;
eeux-A	4.2	13.1	135	644	11	DROME:AF-Q9VIA5-F1	IONOTROPIC RECEPTOR 84A;
elx4-A	4.2	4.7	162	478	9	DROME:AF-Q9W298-F1	SUGAR PHOSPHATE PHOSPHATASE;
ehmc-A	4.2	8.1	179	452	12	DROME:AF-Q9VH38-F1	DIMETHYLADENOSINE TRANSFERASE 2, MITOCHONDRIAL;
ejiz-A	4.2	12.5	139	593	11	DROME:AF-Q9VMR6-F1	MIP06029P;
ed7v-A	4.1	5.5	134	617	5	DROME:AF-Q9Y1I2-F1	VACUOLAR PROTEIN SORTING-ASSOCIATED PROTEIN 33A;
ehdy-A	4.1	11.5	116	592	9	DROME:AF-Q8IN09-F1	IONOTROPIC RECEPTOR 94B;
ec2y-A	4.1	5.1	140	462	8	DROME:AF-Q9VKD3-F1	CYSTEINE DESULFURASE, MITOCHONDRIAL;
ejky-A	4.1	5.2	141	1340	9	DROME:AF-A8DWJ8-F1	NADPH OXIDASE, ISOFORM C;
ec6e-A	4.1	4	151	274	9	DROME:AF-Q9VP86-F1	IP09210P;
ehn9-A	4.1	10.7	118	508	10	DROME:AF-A0A0B4K6I	6-F1 UNCHARACTERIZED PROTEIN, ISOFORM B;
ei8l-A	4.1	5.9	131	247	11	DROME:AF-Q9VEZ4-F1	RE16487P;
ejqg-A	4.1	16	118	511	3	DROME:AF-Q9W2H0-F1	EUKARYOTIC TRANSLATION ELONGATION FACTOR, SELENOC
eff8-A	4.1	3.2	79	818	4	DROME:AF-Q8MZI3-F1	RNA HELICASE;
eg33-A	4.1	18	105	631	6	DROME:AF-Q9W4N6-F1	ASPARAGINASE;
edf4-A	4.1	13.6	131	537	4	DROME:AF-Q9W171-F1	RE01528P;
egbs-A	4.1	13.3	134	299	9	DROME:AF-Q9VQ01-F1	UNCHARACTERIZED PROTEIN, ISOFORM A;
edkb-A	4.1	19.7	114	1361	5	DROME:AF-Q9VIU8-F1	GH25853P;
edg1-A	4.1	7.9	121	544	10	DROME:AF-Q9VCC6-F1	GM05240P;
emtf-A	4.1	7.7	150	997	11	DROME:AF-Q24418-F1	GLUTAMATE RECEPTOR SUBUNIT 1;
ec3a-A	4.1	4.1	129	478	5	DROME:AF-Q9VNE3-F1	O-PHOSPHOSERYL-TRNA(SEC) SELENIUM TRANSFERASE;
emke-A	4.1	5.6	131	901	8	DROME:AF-Q8MRI4-F1	ATP-BINDING DOMAIN-CONTAINING PROTEIN 4;
elf9-A	4.1	17.7	123	559	11	DROME:AF-Q9VCM0-F1	IONOTROPIC RECEPTOR 94H;
ej7b-A	4.1	11.9	114	561	11	DROME:AF-A1Z8P2-F1	IONOTROPIC RECEPTOR 48C;
edwz-A	4.1	10.5	150	644	7	DROME:AF-Q8IA42-F1	N-ACETYLGALACTOSAMINYLTRANSFERASE 4;
ekv8-A	4.1	3	104	231	7	DROME:AF-Q94529-F1	PROBABLE PSEUDOURIDINE-5'-PHOSPHATASE;
ee1h-A	4.1	12.1	146	351	10	DROME:AF-O76895-F1	ARGINASE;
ejop-A	4	5.8	133	261	8	DROME:AF-M9PHI7-F1	KRISHAH, ISOFORM B;
ej5k-A	4	4.2	127	362	6	DROME:AF-Q9VYA1-F1	RE18811P;
ed8t-A	4	11.4	147	565	9	DROME:AF-O97477-F1	INOSITOL-3-PHOSPHATE SYNTHASE;
ef4f-A	4	7.5	142	1089	6	DROME:AF-Q8SXP0-F1	PHOSPHATIDATE PHOSPHATASE;
eiho-A	4	11.8	134	1077	10	DROME:AF-A0A0B4LGD	3-F1 KAZACHOC, ISOFORM G;
eikq-A	4	13.9	145	665	6	DROME:AF-Q9VVL8-F1	TRYPTOPHANYL-TRNA SYNTHETASE;
ek1b-A	4	3.7	103	281	12	DROME:AF-Q8IN02-F1	DIPHTHINE METHYL ESTER SYNTHASE;
ei4x-A	4	13.7	123	416	9	DROME:AF-Q9V470-F1	SUCCINATE--COA LIGASE SUBUNIT BETA,
elh4-A	4	6	130	355	8	DROME:AF-Q9VK81-F1	IU_NUC_HYDRO DOMAIN-CONTAINING PROTEIN;
edcv-A	4	5.8	162	975	8	DROME:AF-Q86B47-F1	PROBABLE ATP-DEPENDENT RNA HELICASE CG8611;
ehv0-A	4	20.3	141	572	6	DROME:AF-Q9W155-F1	IONOTROPIC RECEPTOR 60E;
edg4-A	4	13.8	88	255	5	DROME:AF-Q9VIL2-F1	LD19544P;
edwh-A	4	6.9	129	300	9	DROME:AF-Q9VNH1-F1	PROBABLE RNA METHYLTRANSFERASE CG1239;
efxo-A	4	4.7	111	226	11	DROME:AF-Q27869-F1	PROTEIN-L-ISOASPARTATE(D-ASPARTATE) O-METHYLTRANS
egrg-A	4	16.6	127	611	8	DROME:AF-Q9VCM4-F1	IONOTROPIC RECEPTOR 94E;
ekzd-A	4	3.8	128	270	10	DROME:AF-Q8SZ30-F1	RE19845P;
edg0-A	4	3.9	135	344	6	DROME:AF-Q9I7S2-F1	RH22417P;
edia-A	4	5.7	120	306	12	DROME:AF-Q9VWF0-F1	LP01149P;
ec9f-A	4	3.8	133	1131	8	DROME:AF-Q9VLW2-F1	KINESIN-LIKE PROTEIN CG14535;
ejcd-A	3.9	26.3	165	842	7	DROME:AF-Q9VPI2-F1	IONOTROPIC RECEPTOR 21A;
ekoc-A	3.9	3.5	116	296	7	DROME:AF-C9QPE7-F1	TREHALOSE 6-PHOSPHATE PHOSPHATASE;
emsr-A	3.9	14.8	111	220	10	DROME:AF-Q9VBE1-F1	RE17678P;
ekmm-A	3.9	4.7	137	276	9	DROME:AF-Q6NN40-F1	ALPHA N-TERMINAL PROTEIN METHYLTRANSFERASE 1;
ef5i-A	3.9	4.5	106	867	9	DROME:AF-Q7PLK0-F1	PROTEIN ARGONAUTE-3;
ekl3-A	3.9	3	90	175	17	DROME:AF-P40946-F1	ADP-RIBOSYLATION FACTOR 6;
ekf9-A	3.9	4.1	145	459	7	DROME:AF-P23128-F1	ATP-DEPENDENT RNA HELICASE ME31B;
elku-A	3.9	15.5	155	681	12	DROME:AF-Q9V3U0-F1	LONG-CHAIN-FATTY-ACID--COA LIGASE HEIMDALL;
eiiy-A	3.9	10.6	151	536	9	DROME:AF-Q9VPT3-F1	RNA HELICASE;
ef14-A	3.9	3.5	104	256	10	DROME:AF-Q9VN95-F1	ENOLASE-PHOSPHATASE E1;
ekm7-A	3.9	5	141	782	13	DROME:AF-Q7JQN4-F1	RNA HELICASE;
eltr-A	3.9	4.8	152	555	9	DROME:AF-Q7JY97-F1	DNA PHOTOLYASE;
eenn-A	3.9	13.6	101	972	8	DROME:AF-A1Z9N0-F1	DYNAMIN-LIKE 120 KDA PROTEIN, FORM S1;
edpk-A	3.9	9.4	148	558	8	DROME:AF-P52029-F1	GLUCOSE-6-PHOSPHATE ISOMERASE;
el37-A	3.9	3.8	124	862	5	DROME:AF-Q9W4P0-F1	LD22456P;
einb-A	3.9	3.2	95	187	6	DROME:AF-Q9VA37-F1	PROTEIN DJ-1BETA;
eggy-A	3.9	3.5	138	437	5	DROME:AF-Q9VMQ7-F1	PUTATIVE ELONGATOR COMPLEX PROTEIN 4;
ejiw-A	3.9	7.7	137	575	8	DROME:AF-Q9VYD9-F1	AT04676P;
eg4i-A	3.9	11.8	150	1242	7	DROME:AF-A1Z9L3-F1	ATP-DEPENDENT RNA HELICASE DHX8;
eltf-A	3.9	3.8	125	1121	7	DROME:AF-Q9VIP4-F1	LP17758P;
efdc-A	3.9	4.1	115	189	10	DROME:AF-Q9VIT2-F1	PROBABLE PHOSPHOMEVALONATE KINASE;
ed07-A	3.9	7.5	158	1848	8	DROME:AF-Q8INR6-F1	HISTONE-LYSINE N-METHYLTRANSFERASE, H3 LYSINE-79
ejc3-A	3.9	9.5	131	355	6	DROME:AF-Q9W481-F1	LD15807P;
eii8-A	3.9	8.9	140	398	9	DROME:AF-Q9VVE3-F1	GH25466P;
elfq-A	3.9	3.1	91	179	12	DROME:AF-Q9VSG8-F1	ADP-RIBOSYLATION FACTOR-LIKE 5;
egta-A	3.9	10.9	153	427	8	DROME:AF-Q9VJQ4-F1	MRNA CAP GUANINE-N7 METHYLTRANSFERASE;
ekzm-A	3.9	5.2	104	277	8	DROME:AF-Q9W3B3-F1	HYDROXYMETHYLBILANE HYDROLYASE ;
eet7-A	3.9	12.1	155	519	10	DROME:AF-Q9VCL4-F1	IP12025P;
ednq-A	3.9	6.1	66	1106	6	DROME:AF-P40798-F1	PROTEIN SHUTTLE CRAFT;
ed65-A	3.9	10.3	144	636	10	DROME:AF-Q9VVW2-F1	LD38128P;
elap-A	3.9	3.3	114	315	4	DROME:AF-Q8SXC0-F1	GH10306P;
ek2r-A	3.9	5	130	377	8	DROME:AF-Q9VXN0-F1	GLYCOSYLTRANSFERASE-LIKE DOMAIN-CONTAINING PROTEI
ejcg-A	3.9	3.7	117	307	6	DROME:AF-Q8SXC9-F1	GH05933P;
ek05-A	3.9	9.8	133	523	10	DROME:AF-Q9VJI0-F1	UDP-GLYCOSYLTRANSFERASE FAMILY 37 MEMBER C2, ISOF
elss-A	3.9	3.5	122	995	11	DROME:AF-A1ZA92-F1	POLYNUCLEOTIDE 5'-HYDROXYL-KINASE NOL9;
emc1-A	3.9	8.4	146	343	11	DROME:AF-Q7JY07-F1	GLYCERALDEHYDE-3-PHOSPHATE DEHYDROGENASE;
edzp-A	3.8	7.6	129	469	8	DROME:AF-Q9VFE9-F1	2-(3-AMINO-3-CARBOXYPROPYL)HISTIDINE SYNTHASE SUB
ekd3-A	3.8	15.5	116	609	9	DROME:AF-A8JUR3-F1	IONOTROPIC RECEPTOR 10A;
ejno-A	3.8	4.3	135	621	10	DROME:AF-B7Z0X6-F1	IONOTROPIC RECEPTOR 7F;
egv2-A	3.8	21.5	123	814	7	DROME:AF-Q9VP47-F1	PRE-RRNA-PROCESSING PROTEIN TSR1 HOMOLOG;
ec1w-A	3.8	3.8	126	301	6	DROME:AF-Q9VYF8-F1	2-METHOXY-6-POLYPRENYL-1,4-BENZOQUINOL METHYLASE,
ekaq-A	3.8	4.2	120	224	7	DROME:AF-Q9VQF8-F1	GH13185P2;
egf9-A	3.8	14.3	128	629	9	DROME:AF-Q9VVL1-F1	IONOTROPIC RECEPTOR 75A;
ehaw-A	3.8	7.4	157	1112	7	DROME:AF-Q7KN85-F1	ATP-CITRATE SYNTHASE;
ei8o-A	3.8	4.6	130	626	6	DROME:AF-Q9W1U4-F1	KINESIN-LIKE PROTEIN KLP59C;
ekzl-A	3.8	5.4	170	521	9	DROME:AF-Q94517-F1	HISTONE DEACETYLASE HDAC1;
ed91-A	3.8	9.6	111	595	7	DROME:AF-Q8IN10-F1	IONOTROPIC RECEPTOR 94A;
egj8-A	3.8	3.7	126	355	5	DROME:AF-Q8SY58-F1	KETIMINE REDUCTASE MU-CRYSTALLIN;
edco-A	3.8	11.3	124	597	6	DROME:AF-Q9VXZ8-F1	BCDNA.GH02901;
eexp-A	3.8	4.6	93	999	8	DROME:AF-Q23972-F1	PROTEIN SMAUG;
el4x-A	3.8	4.6	135	1028	9	DROME:AF-Q9V3C4-F1	RNA HELICASE;
egkq-A	3.8	8.4	146	600	7	DROME:AF-A1ZAF6-F1	MALIC ENZYME LIKE-2, ISOFORM A;
ec63-A	3.8	3.7	115	308	11	DROME:AF-Q9W272-F1	UNCHARACTERIZED PROTEIN;
ejgl-A	3.8	4.2	126	510	4	DROME:AF-Q9VPH6-F1	LP10922P;
egcq-A	3.8	10.8	150	817	15	DROME:AF-Q9VXK5-F1	PUTATIVE RRNA METHYLTRANSFERASE;
eizd-A	3.8	8.2	118	2630	7	DROME:AF-Q7PLL6-F1	LETHAL (3) 80FJ, ISOFORM A;
efy1-A	3.8	6.5	140	517	6	DROME:AF-Q9VJ45-F1	UDP-GLUCURONOSYLTRANSFERASE;
egfs-A	3.8	3.6	115	262	5	DROME:AF-Q9VWF3-F1	UNCHARACTERIZED PROTEIN;
efhw-A	3.8	3.7	111	323	7	DROME:AF-Q9VZR0-F1	SD05789P2;
eiov-A	3.8	4	107	262	12	DROME:AF-Q24050-F1	ELONGATOR COMPLEX PROTEIN 5;
ee0p-A	3.8	9.4	146	530	8	DROME:AF-Q9W2J3-F1	UDP-GLUCURONOSYLTRANSFERASE;
ehgn-A	3.8	9.3	141	519	11	DROME:AF-Q9VJ46-F1	UDP-GLUCURONOSYLTRANSFERASE;
ej1w-A	3.8	9	141	312	6	DROME:AF-Q8IRR5-F1	NAD-DEPENDENT PROTEIN DEACYLASE SIRT4;
ekme-A	3.8	5.6	168	614	10	DROME:AF-Q8T0Q8-F1	DELTA-1-PYRROLINE-5-CARBOXYLATE DEHYDROGENASE 2,
ejtu-A	3.8	5.1	143	1434	8	DROME:AF-Q9VF26-F1	PROBABLE ATP-DEPENDENT RNA HELICASE SPINDLE-E;
elce-A	3.8	6.3	124	760	8	DROME:AF-Q9W099-F1	MIP04866P;
eiau-A	3.8	4.6	105	250	7	DROME:AF-Q9VDT6-F1	RRNA METHYLTRANSFERASE 2, MITOCHONDRIAL;
el9y-A	3.8	11.9	115	297	10	DROME:AF-O01666-F1	ATP SYNTHASE SUBUNIT GAMMA, MITOCHONDRIAL;
egir-A	3.8	4.1	138	330	5	DROME:AF-Q7KN94-F1	ELECTRON TRANSFER FLAVOPROTEIN SUBUNIT ALPHA;
ek8r-A	3.8	16.1	144	613	8	DROME:AF-Q9VHU1-F1	PROBABLE ATP-DEPENDENT RNA HELICASE DDX55 HOMOLOG
ekdw-A	3.8	6.1	142	448	11	DROME:AF-Q9VMY9-F1	GUANINE DEAMINASE;
eff3-A	3.8	4	129	729	5	DROME:AF-Q9W1U1-F1	FI21273P1;
eh9u-A	3.8	6.7	152	501	11	DROME:AF-Q9VY42-F1	TYROSINE AMINOTRANSFERASE;
efmc-A	3.7	3.9	144	343	8	DROME:AF-Q7JWW5-F1	CYTOPLASMIC TRNA 2-THIOLATION PROTEIN 1;
eh3s-A	3.7	4.2	154	476	10	DROME:AF-O02373-F1	UDP-GLUCOSE 6-DEHYDROGENASE;
el5r-A	3.7	13.3	142	783	8	DROME:AF-Q9V397-F1	ENOYL-COA HYDRATASE;
ed5t-A	3.7	4.7	158	464	10	DROME:AF-Q9W2A0-F1	SUGAR PHOSPHATE PHOSPHATASE;
ej8a-A	3.7	22	129	577	3	DROME:AF-B7YZQ4-F1	IONOTROPIC RECEPTOR 60B;
ef0x-A	3.7	4.1	131	283	9	DROME:AF-A1ZAY5-F1	METHYLTRANSFERASE-LIKE PROTEIN;
emso-A	3.7	14.1	127	632	8	DROME:AF-A1ZBM9-F1	IONOTROPIC RECEPTOR 56D;
eeo1-A	3.7	5.2	117	342	10	DROME:AF-Q9V9Z0-F1	METHIONYL-TRNA FORMYLTRANSFERASE;
eep7-A	3.7	9.4	134	369	15	DROME:AF-Q7JZB4-F1	MANNOSE-1-PHOSPHATE GUANYLTRANSFERASE BETA;
eix3-A	3.7	19.3	104	248	8	DROME:AF-Q8IQV0-F1	CMP-SIALIC ACID SYNTHASE;
em4e-A	3.7	12.3	143	869	8	DROME:AF-Q9VZ82-F1	LEUCYL-TRNA SYNTHETASE;
eglv-A	3.7	11.9	135	373	10	DROME:AF-Q9VIK0-F1	ALPHA-METHYLACYL-COA RACEMASE, ISOFORM A;
ekpw-A	3.7	11.6	145	477	6	DROME:AF-Q9VAC1-F1	ACETYL-COA DEACYLASE;
edfp-A	3.7	7.2	149	791	7	DROME:AF-Q9VTC1-F1	RNA HELICASE;
ek18-A	3.7	13.2	114	328	9	DROME:AF-Q94522-F1	SUCCINATE--COA LIGASE SUBUNIT A
ejgx-A	3.7	9.6	115	342	7	DROME:AF-Q9VDW7-F1	SUCCINATE--COA LIGASE SUBUNIT A
elh2-A	3.7	7.4	131	345	7	DROME:AF-Q8T4A5-F1	THIAMINE DIPHOSPHOKINASE;
ehbl-A	3.7	17.6	148	572	7	DROME:AF-A8JNC9-F1	FATTY ACYL-COA REDUCTASE;
ednw-A	3.7	4.1	143	545	7	DROME:AF-Q9V7Y2-F1	SPHINGOSINE-1-PHOSPHATE LYASE;
eg7q-A	3.7	4.7	163	323	8	DROME:AF-Q9VCU5-F1	MITOCHONDRIAL RIBOSOME-ASSOCIATED GTPASE 1;
eiry-A	3.7	4.6	105	299	7	DROME:AF-Q9VPX4-F1	FI01003P;
ef16-A	3.7	3.8	116	211	4	DROME:AF-A0A0B4JCY	2-F1 UNCHARACTERIZED PROTEIN;
ed97-A	3.7	4.7	109	343	4	DROME:AF-Q961L8-F1	GH17661P;
ecwi-A	3.7	12.7	133	545	8	DROME:AF-Q9VRQ5-F1	IP13241P;
eiqr-A	3.7	4.1	134	649	4	DROME:AF-Q9V4A1-F1	KINESIN-LIKE PROTEIN;
eesj-A	3.7	6.9	145	638	8	DROME:AF-Q9I7H4-F1	RE02508P;
ejrv-A	3.7	8.6	166	405	4	DROME:AF-Q9VIV3-F1	CYTOPLASMIC TRNA 2-THIOLATION PROTEIN 2;
egow-A	3.7	3.7	128	700	6	DROME:AF-P20480-F1	PROTEIN CLARET SEGREGATIONAL;
egke-A	3.7	5.8	157	430	11	DROME:AF-Q0KI98-F1	TRYPTOPHANYL-TRNA SYNTHETASE;
efwm-A	3.7	3.8	86	124	12	DROME:AF-Q24583-F1	V-TYPE PROTON ATPASE SUBUNIT F 1;
ecwm-A	3.7	13.4	157	1055	9	DROME:AF-Q9Y134-F1	L.2.35DF;
ehbc-A	3.7	3.4	108	308	6	DROME:AF-Q9VYT0-F1	RE04130P;
edmo-A	3.7	3.7	103	148	2	DROME:AF-A8JNW5-F1	MACRO DOMAIN-CONTAINING PROTEIN;
ejgw-A	3.7	13.5	112	584	10	DROME:AF-Q9VT09-F1	IONOTROPIC RECEPTOR 67A;
emm6-A	3.7	4.9	103	549	7	DROME:AF-A1Z9G3-F1	CYSTEINYLGLYCINE-S-CONJUGATE DIPEPTIDASE;
ec6i-A	3.7	3.8	118	229	12	DROME:AF-Q8IQG9-F1	ADENYLATE KINASE 1, ISOFORM B;
ekuo-A	3.7	3.8	122	750	6	DROME:AF-Q7KSK2-F1	KINESIN FAMILY MEMBER 19A;
ek1p-A	3.7	7.7	144	558	6	DROME:AF-Q7K3P0-F1	CYSTEINYL-TRNA SYNTHETASE;
edog-A	3.7	3.9	107	222	8	DROME:AF-Q8I941-F1	GH16843P;
ee7k-A	3.7	3.3	118	1191	12	DROME:AF-Q8T0L3-F1	UBIQUITIN-ACTIVATING ENZYME E1;
ejg3-A	3.7	5.3	139	627	9	DROME:AF-Q9VUL1-F1	CTP SYNTHASE;
eglz-A	3.6	4.2	142	522	8	DROME:AF-Q9VRD9-F1	CYSTATHIONINE BETA-SYNTHASE;
efvg-A	3.6	3.7	114	324	11	DROME:AF-Q9V8M5-F1	PROBABLE 3-HYDROXYISOBUTYRATE DEHYDROGENASE, MITO
edag-A	3.6	5.3	154	1613	11	DROME:AF-E1JJR3-F1	5'-3' EXORIBONUCLEASE 1;
ejgz-A	3.6	5.3	127	319	13	DROME:AF-Q9VWJ9-F1	FI07229P;
emnq-A	3.6	9.7	160	416	8	DROME:AF-Q9VPE2-F1	NADH DEHYDROGENASE (UBIQUINONE) 39 KDA SUBUNIT, I
elt7-A	3.6	5	142	543	7	DROME:AF-A1ZAI3-F1	PUTATIVE FATTY ACYL-COA REDUCTASE CG8303;
ekca-A	3.6	4.8	130	666	8	DROME:AF-P18105-F1	KINESIN-LIKE PROTEIN NOD;
eguu-A	3.6	3.7	108	216	10	DROME:AF-Q9VGU6-F1	GTP:AMP PHOSPHOTRANSFERASE, MITOCHONDRIAL;
eeu1-A	3.6	6.4	134	349	9	DROME:AF-Q9VG21-F1	IP10714P;
ehei-A	3.6	5.1	121	260	11	DROME:AF-Q9VC99-F1	URIDINE-CYTIDINE KINASE;
eftx-A	3.6	7.5	139	522	14	DROME:AF-Q9VIM9-F1	UDP-GLYCOSYLTRANSFERASE FAMILY 37 MEMBER A1;
efd1-A	3.6	6.4	119	766	8	DROME:AF-Q05201-F1	DEVELOPMENTAL PROTEIN EYES ABSENT;
ehgy-A	3.6	4.2	128	364	10	DROME:AF-Q7PLE6-F1	UNCHARACTERIZED PROTEIN, ISOFORM C;
egoh-A	3.6	4.8	123	517	5	DROME:AF-Q9VGT8-F1	UDP-GLUCURONOSYLTRANSFERASE;
egbg-A	3.6	19.2	141	637	12	DROME:AF-Q9W4R7-F1	GH25737P;
efnh-A	3.6	5.5	159	1269	6	DROME:AF-M9PHQ2-F1	HISTONE DEACETYLASE;
edz5-A	3.6	4	136	283	10	DROME:AF-Q9VI70-F1	GPN-LOOP GTPASE 3;
eead-A	3.6	3.5	138	394	8	DROME:AF-Q9W3Z3-F1	ALANINE--GLYOXYLATE AMINOTRANSFERASE;
elf5-A	3.6	8.1	130	490	7	DROME:AF-Q9W589-F1	GDP-FUCOSE PROTEIN O-FUCOSYLTRANSFERASE 2;
efs1-A	3.6	12.6	152	439	8	DROME:AF-Q9I7X6-F1	CARNOSINE N-METHYLTRANSFERASE;
eh6b-A	3.6	5	109	438	10	DROME:AF-Q9VNP8-F1	GENERAL TRANSCRIPTION FACTOR IIH SUBUNIT;
el01-A	3.6	4	130	317	12	DROME:AF-Q9VH08-F1	NAD-DEPENDENT PROTEIN DEACETYLASE SIRT6;
emqc-A	3.6	5.3	159	432	5	DROME:AF-Q27580-F1	ADENOSYLHOMOCYSTEINASE;
edpq-A	3.6	18.4	124	355	6	DROME:AF-Q9I7I7-F1	NAD-DEPENDENT PROTEIN DEACETYLASE SIRT2;
eepe-A	3.6	9.7	145	1214	8	DROME:AF-Q9VUQ5-F1	PROTEIN ARGONAUTE-2;
elsp-A	3.6	4.3	83	138	10	DROME:AF-Q6IGU9-F1	HDC05165;
eevu-A	3.6	4.3	145	1105	8	DROME:AF-A8JNU6-F1	NEURAL CONSERVED AT 73EF, ISOFORM I;
egk5-A	3.6	3.8	131	341	6	DROME:AF-O77135-F1	FI03211P;
ektd-A	3.6	5.4	134	526	7	DROME:AF-Q9VGS7-F1	UDP-GLUCURONOSYLTRANSFERASE;
edu4-A	3.6	7.3	135	427	4	DROME:AF-Q0KHR7-F1	SEPTIN;
egnc-A	3.6	5.4	106	666	6	DROME:AF-A1Z7S7-F1	FI02838P;
ejge-A	3.6	4.8	148	594	9	DROME:AF-Q9VVK8-F1	RNA HELICASE;
eia2-A	3.6	15.5	131	602	5	DROME:AF-Q8T079-F1	PUTATIVE OXIDOREDUCTASE GLYR1 HOMOLOG;
ejtn-A	3.6	6.5	132	630	8	DROME:AF-Q6WV17-F1	POLYPEPTIDE N-ACETYLGALACTOSAMINYLTRANSFERASE 5;
ekgs-A	3.6	18.2	124	588	12	DROME:AF-Q9V3E4-F1	GLYCOSYLTRANSFERASE FAMILY 92 PROTEIN;
ekjx-A	3.6	3.8	126	585	12	DROME:AF-Q9VJ34-F1	GLUTATHIONE S-TRANSFERASE C-TERMINAL DOMAIN-CONTA
eiee-A	3.6	3.4	103	717	13	DROME:AF-Q8IRD1-F1	UNCHARACTERIZED PROTEIN;
eiby-A	3.6	4.2	118	404	7	DROME:AF-Q7KUW4-F1	FI16522P1;
emmb-A	3.6	10.9	112	564	10	DROME:AF-A0A0C4DHC	8-F1 ALDEHYDE DEHYDROGENASE TYPE III, ISOFORM Q;
eki6-A	3.6	11.8	130	732	12	DROME:AF-Q9V9N1-F1	IONOTROPIC RECEPTOR 40A;
ekb3-A	3.6	4	124	293	8	DROME:AF-Q9V9M8-F1	UNCHARACTERIZED PROTEIN, ISOFORM D;
ef4b-A	3.6	11.9	160	809	8	DROME:AF-Q9Y119-F1	BCDNA.GH08860;
emej-A	3.6	11.3	141	419	6	DROME:AF-O97069-F1	ARGININOSUCCINATE SYNTHASE;
ejvh-A	3.5	3.5	121	975	8	DROME:AF-P17210-F1	KINESIN HEAVY CHAIN;
emom-A	3.5	5.5	151	666	9	DROME:AF-Q6WV16-F1	N-ACETYLGALACTOSAMINYLTRANSFERASE 6;
elgn-A	3.5	5.1	164	521	8	DROME:AF-Q9VZX9-F1	ADENOSYLHOMOCYSTEINASE-LIKE 1;
emjx-A	3.5	13.8	115	475	10	DROME:AF-Q24208-F1	EUKARYOTIC TRANSLATION INITIATION FACTOR 2 SUBUNI
edho-A	3.5	3.6	105	917	10	DROME:AF-P43248-F1	DNA MISMATCH REPAIR PROTEIN SPELLCHECKER 1;
eevk-A	3.5	4.4	149	449	3	DROME:AF-P06604-F1	TUBULIN ALPHA-2 CHAIN;
ehvc-A	3.5	3.4	112	545	10	DROME:AF-Q9VCM1-F1	IONOTROPIC RECEPTOR 94G;
eg24-A	3.5	3.8	97	604	9	DROME:AF-Q8MRJ2-F1	LD11139P;
efxv-A	3.5	10	120	321	9	DROME:AF-Q9VZN6-F1	LIPASE DOMAIN-CONTAINING PROTEIN;
ee51-A	3.5	17.5	134	585	6	DROME:AF-Q9VLS8-F1	LD29807P;
ejhv-A	3.5	7.7	113	900	5	DROME:AF-Q9VPH1-F1	TOLL-9, ISOFORM A;
el3a-A	3.5	14	104	311	8	DROME:AF-Q9VHJ4-F1	GH04846P;
elhs-A	3.5	8.4	148	640	7	DROME:AF-Q9VF65-F1	UNCHARACTERIZED PROTEIN, ISOFORM A;
ehxj-A	3.5	6.3	127	1385	7	DROME:AF-A1ZBR2-F1	18 WHEELER;
ekv3-A	3.5	15.5	117	605	3	DROME:AF-B7Z069-F1	IONOTROPIC RECEPTOR 75B;
emoy-A	3.5	4	120	321	7	DROME:AF-Q9W1X8-F1	PROBABLE GDP-L-FUCOSE SYNTHASE;
ecw0-A	3.5	4.6	142	876	9	DROME:AF-Q7KVA1-F1	XYLOSYLTRANSFERASE OXT;
ek7r-A	3.5	6	137	1041	7	DROME:AF-P13607-F1	SODIUM/POTASSIUM-TRANSPORTING ATPASE SUBUNIT ALPH
ejaw-A	3.5	3.7	100	686	7	DROME:AF-A1Z7S3-F1	RAB32, ISOFORM B;
egci-A	3.5	6.7	151	583	7	DROME:AF-Q9I7T3-F1	UDP-GLYCOSYLTRANSFERASE FAMILY 305 MEMBER A1, ISO
ee0z-A	3.5	3.9	130	336	8	DROME:AF-Q7JWD3-F1	ATPASE ASNA1 HOMOLOG;
emv9-A	3.5	4	124	1670	6	DROME:AF-A1ZAJ2-F1	KINESIN-LIKE PROTEIN UNC-104;
elzq-A	3.5	17	124	241	10	DROME:AF-Q9VBD4-F1	RE63573P;
ekvi-A	3.5	9.5	149	558	3	DROME:AF-Q8MYY6-F1	PUTATIVE POLYPEPTIDE N-ACETYLGALACTOSAMINYLTRANSF
egoy-A	3.5	5.2	137	539	7	DROME:AF-Q9VCL5-F1	FI06409P;
ee9i-A	3.5	4.1	137	784	7	DROME:AF-P46867-F1	KINESIN-LIKE PROTEIN KLP68D;
ee0d-A	3.5	3.9	124	1265	7	DROME:AF-Q9VB25-F1	KINESIN-LIKE PROTEIN KLP98A;
el3y-A	3.5	4	109	1006	8	DROME:AF-Q9VUC7-F1	PEROXIN-1;
edqa-A	3.5	4.4	107	264	13	DROME:AF-P36951-F1	PUTATIVE HYDROXYPYRUVATE ISOMERASE;
eg6n-A	3.5	14.8	113	1360	10	DROME:AF-Q6IDD9-F1	NAD(+) HYDROLASE SARM1;
eknw-A	3.5	3.8	94	193	13	DROME:AF-Q9VD29-F1	RE74312P;
elmy-A	3.4	6.5	137	305	9	DROME:AF-Q9W1H1-F1	GH17155P;
efkr-A	3.4	8.4	148	919	11	DROME:AF-Q9VA02-F1	PROBABLE 2-OXOGLUTARATE DEHYDROGENASE E1 COMPONEN
ekoj-A	3.4	21.5	98	228	8	DROME:AF-Q9VBD3-F1	RT12701P1;
ee3w-A	3.4	6.7	146	320	10	DROME:AF-Q9VDD9-F1	PUTATIVE TRNA
emn2-A	3.4	4.7	139	325	5	DROME:AF-Q86BS6-F1	METHYLTRANSFERASE-LIKE PROTEIN;
emoo-A	3.4	3.3	113	1201	8	DROME:AF-O16844-F1	KINESIN-LIKE PROTEIN COSTA;
emmj-A	3.4	17.9	120	259	9	DROME:AF-Q7KMG7-F1	ERCC1;
emkm-A	3.4	8.5	154	302	7	DROME:AF-Q9VEP1-F1	PUTATIVE TRNA
eg18-A	3.4	3.7	86	639	15	DROME:AF-Q24179-F1	PROTEIN SLY1 HOMOLOG;
ekih-A	3.4	16.9	120	1446	8	DROME:AF-Q7KIN0-F1	TOLL-LIKE RECEPTOR 7;
edni-A	3.4	5.7	83	959	6	DROME:AF-Q95U54-F1	MMS19 NUCLEOTIDE EXCISION REPAIR PROTEIN;
el1t-A	3.4	8.6	144	798	6	DROME:AF-Q9VHP0-F1	ATP-DEPENDENT RNA HELICASE BEL;
ejn2-A	3.4	4.8	130	805	5	DROME:AF-Q960Z0-F1	KINESIN-LIKE PROTEIN KLP10A;
eif0-A	3.4	6.3	151	787	5	DROME:AF-Q9VYA0-F1	GLUTAMINE-DEPENDENT NAD(+) SYNTHETASE;
eln5-A	3.4	10.2	114	1346	5	DROME:AF-Q9V477-F1	TOLL-LIKE RECEPTOR TOLLO;
ej4b-A	3.4	4.1	122	365	8	DROME:AF-Q7K5K3-F1	PYRUVATE DEHYDROGENASE E1 COMPONENT SUBUNIT BETA;
egoj-A	3.4	12.6	129	595	9	DROME:AF-Q7K4I4-F1	LD38576P;
egfp-A	3.4	13.5	125	895	8	DROME:AF-Q494K2-F1	WD REPEAT-CONTAINING PROTEIN 55 HOMOLOG;
eieo-A	3.4	13.1	126	533	6	DROME:AF-O62619-F1	PYRUVATE KINASE;
ekh6-A	3.4	5.3	143	447	9	DROME:AF-Q9VMM8-F1	LYSOPHOSPHOLIPASE;
ek0d-A	3.4	3.3	111	450	6	DROME:AF-Q9V6U8-F1	NEDD8-ACTIVATING ENZYME E1 CATALYTIC SUBUNIT;
ekpe-A	3.4	4.1	120	537	7	DROME:AF-Q9W457-F1	SERINE HYDROXYMETHYLTRANSFERASE;
ed4q-A	3.4	3.3	119	337	10	DROME:AF-Q7KSM5-F1	ACTIVATOR OF SUMO 1;
eiv8-A	3.4	6	144	389	10	DROME:AF-Q9W5B6-F1	MITOCHONDRIAL TRNA-SPECIFIC 2-THIOURIDYLASE 1;
egvf-A	3.4	7.9	93	354	11	DROME:AF-Q9VMZ5-F1	LD19715P;
emfh-A	3.4	4.2	145	289	9	DROME:AF-Q9VG42-F1	GLYCINE N-METHYLTRANSFERASE;
ekis-A	3.4	4.3	109	817	8	DROME:AF-Q9V461-F1	DNA REPLICATION LICENSING FACTOR MCM6;
ehgv-A	3.4	4.6	111	866	8	DROME:AF-Q26454-F1	DNA REPLICATION LICENSING FACTOR MCM4;
emfa-A	3.4	19.9	118	462	10	DROME:AF-Q9W2M6-F1	CHITINASE 4;
emb9-A	3.4	4.4	127	681	9	DROME:AF-Q04499-F1	PROLINE DEHYDROGENASE 1, MITOCHONDRIAL;
ehcq-A	3.4	2.8	90	179	14	DROME:AF-Q9VD64-F1	DEAD END;
ejn0-A	3.4	3.8	106	232	11	DROME:AF-M9PEW1-F1	UNCHARACTERIZED PROTEIN, ISOFORM E;
elrf-A	3.4	3.3	115	330	8	DROME:AF-Q9VVL5-F1	FI11325P;
ejf6-A	3.4	6.4	145	1012	10	DROME:AF-Q9VP10-F1	S1P;
ekiz-A	3.4	18.6	133	594	7	DROME:AF-Q8SXK2-F1	ARGINYL-TRNA SYNTHETASE;
eftj-A	3.4	4	121	339	10	DROME:AF-Q9VB90-F1	RE56633P;
emjt-A	3.4	6.8	97	629	12	DROME:AF-Q9W2T3-F1	CG2124;
egmj-A	3.4	3.6	101	254	7	DROME:AF-Q9VTZ6-F1	PHOSPHOMANNOMUTASE;
eicb-A	3.4	10.1	161	630	7	DROME:AF-Q8IA43-F1	PUTATIVE POLYPEPTIDE N-ACETYLGALACTOSAMINYLTRANSF
el3j-A	3.4	5.7	137	1767	6	DROME:AF-Q9W4F5-F1	PROTEIN-TYROSINE-PHOSPHATASE;
ehtz-A	3.4	3.6	83	111	12	DROME:AF-P22978-F1	RHODANESE DOMAIN-CONTAINING PROTEIN CG4456;
egcn-A	3.4	7.3	62	528	10	DROME:AF-Q9W0N5-F1	FI18166P1;
efka-A	3.4	5.3	112	535	8	DROME:AF-Q9VAU6-F1	LD27564P;
eheu-A	3.4	8.5	131	548	6	DROME:AF-Q6IDH2-F1	NAD(+) KINASE;
ehky-A	3.4	4.4	111	1190	5	DROME:AF-Q9VUM0-F1	PROBABLE DNA MISMATCH REPAIR PROTEIN MSH6;
eemi-A	3.4	5.9	142	1022	9	DROME:AF-A1ZBE9-F1	METHIONINE--TRNA LIGASE, CYTOPLASMIC;
eg28-A	3.4	3.3	115	422	10	DROME:AF-Q7KLG8-F1	SEPTIN;
ehsz-A	3.4	3.9	86	560	8	DROME:AF-Q9VRI0-F1	RNA HELICASE;
edbt-A	3.3	3.6	109	182	6	DROME:AF-P17719-F1	DIHYDROFOLATE REDUCTASE;
egc5-A	3.3	4.8	142	345	6	DROME:AF-Q9VGF3-F1	IP11040P;
elp6-A	3.3	7.5	134	676	11	DROME:AF-Q9VA55-F1	UNCHARACTERIZED PROTEIN, ISOFORM A;
emci-A	3.3	7.9	104	520	11	DROME:AF-Q9VQB7-F1	EGF DOMAIN-SPECIFIC O-LINKED N-ACETYLGLUCOSAMINE
ehds-A	3.3	4.4	154	490	10	DROME:AF-Q9VDS1-F1	FATTY ACYL-COA REDUCTASE;
edae-A	3.3	18.8	128	608	4	DROME:AF-B7Z0X5-F1	IONOTROPIC RECEPTOR 7E;
eg4a-A	3.3	7.4	113	243	7	DROME:AF-Q9VRG7-F1	CTD NUCLEAR ENVELOPE PHOSPHATASE 1 HOMOLOG;
egjo-A	3.3	16.4	122	537	7	DROME:AF-Q7K105-F1	LD20892P;
eirp-A	3.3	13.5	133	936	10	DROME:AF-Q9W365-F1	IONOTROPIC RECEPTOR 8A;
egrv-A	3.3	4	123	347	8	DROME:AF-Q9VU29-F1	MALATE DEHYDROGENASE;
eiiq-A	3.3	11	129	1561	4	DROME:AF-Q9VX32-F1	RHO GTPASE-ACTIVATING PROTEIN 190;
ecvp-A	3.3	4.3	123	572	14	DROME:AF-Q9VYL1-F1	FOLYLPOLYGLUTAMATE SYNTHASE;
ekza-A	3.3	6.1	158	436	9	DROME:AF-Q9W299-F1	SUGAR PHOSPHATE PHOSPHATASE;
eimv-A	3.3	8	138	599	8	DROME:AF-M9PER3-F1	UNCHARACTERIZED PROTEIN, ISOFORM D;
ej7m-A	3.3	5	148	769	7	DROME:AF-Q7KVP9-F1	GENERAL TRANSCRIPTION AND DNA REPAIR FACTOR IIH H
eite-A	3.3	15.4	111	385	10	DROME:AF-Q7K519-F1	GH16429P;
ekx2-A	3.3	11.9	132	545	12	DROME:AF-Q9VRQ4-F1	LD47944P;
ed57-A	3.3	4.1	123	1212	6	DROME:AF-Q9XZ29-F1	EG:BACR25B3.9 PROTEIN;
eef2-A	3.3	5.6	150	1250	9	DROME:AF-Q9NG98-F1	DNA TOPOISOMERASE 3-ALPHA;
efku-A	3.3	11.7	105	555	10	DROME:AF-Q9VSM6-F1	CYSTEINYLGLYCINE-S-CONJUGATE DIPEPTIDASE;
edba-A	3.3	3.4	98	601	7	DROME:AF-P39205-F1	MOLYBDENUM COFACTOR SYNTHESIS PROTEIN CINNAMON;
eksd-A	3.3	3.6	111	240	6	DROME:AF-Q9VYH3-F1	PROBABLE ALPHA-ASPARTYL DIPEPTIDASE;
ek1n-A	3.3	13.9	131	539	10	DROME:AF-Q9VDU0-F1	UNCHARACTERIZED PROTEIN;
een1-A	3.3	3.1	91	207	7	DROME:AF-O18338-F1	LD44762P;
eet9-A	3.3	4.8	130	516	7	DROME:AF-Q9VGT0-F1	UDP-GLUCURONOSYLTRANSFERASE;
eip6-A	3.3	5.3	148	526	9	DROME:AF-Q7K2S9-F1	CYSTEINYLGLYCINE-S-CONJUGATE DIPEPTIDASE;
ejog-A	3.3	7.1	142	1256	11	DROME:AF-Q9VK06-F1	PHOSPHOLIPID-TRANSPORTING ATPASE;
ehej-A	3.3	3.7	116	625	9	DROME:AF-Q9W3P2-F1	IONOTROPIC RECEPTOR 7C, ISOFORM A;
ehsn-A	3.3	4	151	343	11	DROME:AF-Q9VC26-F1	HISTONE DEACETYLASE 11, ISOFORM A;
ecya-A	3.3	18.4	129	718	8	DROME:AF-O18412-F1	TRANSMEMBRANE GTPASE FZO;
em19-A	3.3	16.4	113	742	7	DROME:AF-Q9VAD6-F1	CONSERVED OLIGOMERIC GOLGI COMPLEX SUBUNIT 7;
egjb-A	3.3	15.9	123	606	7	DROME:AF-Q2MGM0-F1	IONOTROPIC RECEPTOR 62A;
eds2-A	3.3	21.3	149	1259	7	DROME:AF-P43125-F1	PROTEIN RETINAL DEGENERATION B;
ej76-A	3.3	14	140	778	4	DROME:AF-Q9Y105-F1	PROBABLE GLUTAMINE--TRNA LIGASE;
elb6-A	3.3	3.5	97	646	16	DROME:AF-M9PCF9-F1	UNCHARACTERIZED PROTEIN, ISOFORM D;
ee6k-A	3.3	5.2	113	225	11	DROME:AF-Q9VXP4-F1	PLATELET-ACTIVATING FACTOR ACETYLHYDROLASE IB SUB
edn2-A	3.3	15.8	103	523	7	DROME:AF-Q9VQN8-F1	FIDGETIN-LIKE PROTEIN 1;
eksv-A	3.3	4.5	101	532	5	DROME:AF-Q9VG01-F1	RE12073P;
egda-A	3.3	4.3	125	758	10	DROME:AF-Q9VQW0-F1	AT16211P;
ee1e-A	3.3	8.6	140	994	9	DROME:AF-Q9VSR7-F1	VALYL-TRNA SYNTHETASE;
eich-A	3.2	6.5	126	384	13	DROME:AF-Q9Y153-F1	BCDNA.GH03377;
eija-A	3.2	5.1	116	1418	8	DROME:AF-Q7KVX6-F1	UNCHARACTERIZED PROTEIN, ISOFORM C;
einc-A	3.2	4.9	150	597	5	DROME:AF-Q9VAH9-F1	INTEGRATOR COMPLEX SUBUNIT 11;
ejoq-A	3.2	6.4	120	583	10	DROME:AF-Q9VGZ1-F1	CDK5RAP1-LIKE PROTEIN;
eg1q-A	3.2	7.1	139	431	9	DROME:AF-Q9VG81-F1	RH49330P;
ee52-A	3.2	9.7	149	481	13	DROME:AF-A1Z9Z7-F1	NADH DEHYDROGENASE (UBIQUINONE) 51 KDA SUBUNIT-LI
ehn7-A	3.2	4	72	439	6	DROME:AF-Q9VF83-F1	LD33178P;
el6l-A	3.2	3.6	120	438	5	DROME:AF-Q7KTS4-F1	HISTONE DEACETYLASE;
ehce-A	3.2	7.9	124	989	8	DROME:AF-Q9VLI4-F1	RAW, ISOFORM A;
emjg-A	3.2	14	130	545	7	DROME:AF-Q9W2R2-F1	GH16244P;
ek0x-A	3.2	3.7	118	563	6	DROME:AF-Q9VRI8-F1	IONOTROPIC RECEPTOR 20A;
ekgf-A	3.2	11.6	146	1922	5	DROME:AF-A1ZB93-F1	UNCHARACTERIZED PROTEIN, ISOFORM A;
egj0-A	3.2	14.2	144	1180	10	DROME:AF-Q9VYS3-F1	REGULATOR OF NONSENSE TRANSCRIPTS 1 HOMOLOG;
edmj-A	3.2	7.9	94	265	13	DROME:AF-Q8IR80-F1	RE54550P;
ehnm-A	3.2	5.7	146	1333	5	DROME:AF-A1Z9K0-F1	RNA HELICASE;
ekxk-A	3.2	4.6	123	355	9	DROME:AF-Q8T4E1-F1	PUTATIVE GPI-ANCHOR TRANSAMIDASE;
ej8g-A	3.2	22.2	108	689	7	DROME:AF-Q9VPW9-F1	TBC1 DOMAIN FAMILY MEMBER 23;
ejcb-A	3.2	4.7	120	1931	7	DROME:AF-Q9VKH9-F1	CENP-ANA, ISOFORM A;
eid9-A	3.2	3.5	94	186	6	DROME:AF-Q9VHV5-F1	ADP-RIBOSYLATION FACTOR-LIKE PROTEIN 8;
ek5s-A	3.2	12.8	115	343	10	DROME:AF-A1Z6G9-F1	FI18173P1;
eg9k-A	3.2	4.2	107	455	7	DROME:AF-A1ZA22-F1	EUKARYOTIC TRANSLATION INITIATION FACTOR 2B SUBUN
eey3-A	3.2	3.8	115	182	6	DROME:AF-P12426-F1	ADENINE PHOSPHORIBOSYLTRANSFERASE;
eez4-A	3.2	15.2	125	546	10	DROME:AF-Q9VDU3-F1	RE32325P;
ed48-A	3.2	3.5	74	1447	8	DROME:AF-P15348-F1	DNA TOPOISOMERASE 2;
edsn-A	3.2	4.1	123	260	10	DROME:AF-Q9VPD2-F1	CYTOSOLIC FE-S CLUSTER ASSEMBLY FACTOR NUBP2 HOMO
ehmx-A	3.2	4.3	118	319	5	DROME:AF-Q9W197-F1	7-METHYLGUANOSINE PHOSPHATE-SPECIFIC 5'-NUCLEOTID
ego3-A	3.2	6.3	137	688	5	DROME:AF-Q9VBE6-F1	GH15286P;
ecxf-A	3.2	6.4	123	420	7	DROME:AF-Q9VLT0-F1	HEXOSYLTRANSFERASE;
ec3w-A	3.2	16	116	831	9	DROME:AF-Q9VHB4-F1	UNCHARACTERIZED PROTEIN, ISOFORM A;
egue-A	3.2	13.9	133	543	10	DROME:AF-Q9W2R1-F1	UNCHARACTERIZED PROTEIN;
egoz-A	3.2	11.2	109	388	6	DROME:AF-Q9VP48-F1	RAS-RELATED PROTEIN RAB-26;
egto-A	3.2	4.8	115	394	10	DROME:AF-P40807-F1	ORNITHINE DECARBOXYLASE 1;
eddx-A	3.2	6.3	142	844	6	DROME:AF-Q9VL72-F1	SWI/SNF-RELATED MATRIX-ASSOCIATED ACTIN-DEPENDENT
eece-A	3.1	5.8	163	542	7	DROME:AF-O77059-F1	CRYPTOCHROME-1;
em41-A	3.1	11.1	117	315	8	DROME:AF-Q5U1B0-F1	BETA HYDROXY ACID DEHYDROGENASE 2;
ekg6-A	3.1	6.7	100	368	7	DROME:AF-P32234-F1	GTP-BINDING PROTEIN 128UP;
ed4e-A	3.1	4.3	125	332	6	DROME:AF-Q95028-F1	L-LACTATE DEHYDROGENASE;
egs4-A	3.1	3.7	121	342	11	DROME:AF-Q9VGF1-F1	GH17980P;
eia5-A	3.1	8.6	150	654	7	DROME:AF-Q9VC29-F1	EPIDERMAL STRIPES AND PATCHES, ISOFORM A;
egh9-A	3.1	17.2	109	486	6	DROME:AF-A0A076NAB	7-F1 RAD, GEM/KIR FAMILY MEMBER 3, ISOFORM E;
ei51-A	3.1	7.3	121	378	5	DROME:AF-Q9VWE8-F1	ACTIN-RELATED PROTEIN 10, ISOFORM A;
ehl1-A	3.1	3.8	129	891	8	DROME:AF-A1Z909-F1	LD11307P;
ef05-A	3.1	3.3	80	661	9	DROME:AF-P09052-F1	ATP-DEPENDENT RNA HELICASE VASA;
eic7-A	3.1	3.1	90	244	12	DROME:AF-Q9VSN9-F1	SIGNAL RECOGNITION PARTICLE RECEPTOR SUBUNIT BETA
eijl-A	3.1	4.4	150	527	8	DROME:AF-Q500X4-F1	CYSTEINYLGLYCINE-S-CONJUGATE DIPEPTIDASE;
ek9w-A	3.1	4.6	146	534	10	DROME:AF-Q7K5K9-F1	CYSTEINYLGLYCINE-S-CONJUGATE DIPEPTIDASE;
egtz-A	3.1	9.5	123	896	7	DROME:AF-P22815-F1	PROTEIN BRIDE OF SEVENLESS;
ee8c-A	3.1	8.1	134	608	4	DROME:AF-Q961U0-F1	ALPHA-1,6-MANNOSYL-GLYCOPROTEIN 2-BETA-N-
ec77-A	3.1	3	88	213	5	DROME:AF-Q9VC31-F1	RABX4;
ei0w-A	3.1	4	99	620	3	DROME:AF-Q8SZY7-F1	LD06050P;
ego7-A	3.1	20.6	142	1020	9	DROME:AF-P22700-F1	CALCIUM-TRANSPORTING ATPASE SARCOPLASMIC/ENDOPLAS
ekp4-A	3.1	9.8	111	302	11	DROME:AF-Q8T0N5-F1	GH17516P;
elwb-A	3.1	4.4	78	229	15	DROME:AF-Q9VBD8-F1	RT02919P;
ekmf-A	3.1	4.3	104	513	2	DROME:AF-Q9VSI1-F1	LD21269P;
ejdr-A	3.1	3.4	103	279	7	DROME:AF-Q9VDL1-F1	ESTERASE CG5412;
ejcw-A	3.1	3.8	103	235	11	DROME:AF-Q9VGV9-F1	GH11067P;
emty-A	3.1	14.5	114	361	16	DROME:AF-P42207-F1	SEPTIN-1;
edd4-A	3.1	20.8	112	599	10	DROME:AF-A1ZA16-F1	IONOTROPIC RECEPTOR 52C;
ej8k-A	3.1	3.7	114	1066	8	DROME:AF-P46863-F1	KINESIN-LIKE PROTEIN KLP61F;
egez-A	3.1	14.1	134	542	7	DROME:AF-Q9VDU2-F1	UNCHARACTERIZED PROTEIN;
ehb0-A	3.1	7.3	108	605	8	DROME:AF-Q9VH61-F1	ASPARAGINASE;
eenw-A	3.1	7.6	64	542	5	DROME:AF-Q5LJX8-F1	ZYDECO, ISOFORM F;
ef3q-A	3.1	6.7	136	793	7	DROME:AF-Q9VFG4-F1	PYRUVATE KINASE;
emja-A	3.1	19.5	138	784	9	DROME:AF-Q9VJ64-F1	LD21810P;
ehfx-A	3.1	16.7	138	540	9	DROME:AF-Q8T8W3-F1	AT21416P;
ejsg-A	3.1	13.8	116	1271	7	DROME:AF-X2J9Z3-F1	UNCHARACTERIZED PROTEIN, ISOFORM H;
ec8f-A	3.1	7.6	129	1062	9	DROME:AF-M9PG15-F1	SECRETORY PATHWAY CALCIUM ATPASE, ISOFORM G;
efpc-A	3.1	14.8	104	268	7	DROME:AF-Q9VNG6-F1	RH23273P;
ef30-A	3.1	18.2	130	417	8	DROME:AF-Q7K127-F1	ALPHA-GALACTOSIDASE;
eln4-A	3.1	3.1	115	337	6	DROME:AF-M9PE54-F1	UNCHARACTERIZED PROTEIN, ISOFORM B;
eg5f-A	3.1	4.7	151	508	13	DROME:AF-Q9VFQ9-F1	DIPEPTIDASE B, ISOFORM A;
ejmq-A	3.1	20	134	594	10	DROME:AF-B7Z0Y1-F1	IONOTROPIC RECEPTOR 7D;
elne-A	3.1	3.9	93	1093	9	DROME:AF-Q9VLS1-F1	PROBABLE PHOSPHORYLASE B KINASE REGULATORY SUBUNI
ej3r-A	3	9.1	109	208	6	DROME:AF-O18334-F1	RAS-RELATED PROTEIN RAB6;
efzj-A	3	4.1	117	740	10	DROME:AF-Q9VCX4-F1	RIBOSOME-RELEASING FACTOR 2, MITOCHONDRIAL;
egnp-A	3	3.7	110	494	6	DROME:AF-Q8IRY7-F1	CASPASE-8;
ejli-A	3	10.5	130	315	5	DROME:AF-Q9VXI1-F1	BETA HYDROXY ACID DEHYDROGENASE 1, ISOFORM A;
elb1-A	3	4.7	120	241	13	DROME:AF-Q9VIU7-F1	DOLICHOL-PHOSPHATE MANNOSYLTRANSFERASE SUBUNIT 1;
ejo4-A	3	16.3	137	612	10	DROME:AF-Q7K155-F1	LD07878P;
ehxb-A	3	14	132	534	5	DROME:AF-Q9VGC5-F1	RE54693P;
efst-A	3	10.3	106	570	12	DROME:AF-Q7KTG0-F1	LD45607P;
ekz1-A	3	7.5	118	387	8	DROME:AF-Q9VEY9-F1	GH15759P;
ee3e-A	3	3.2	53	130	13	DROME:AF-P48149-F1	40S RIBOSOMAL PROTEIN S15AA;
emmz-A	3	20.3	105	325	7	DROME:AF-Q8IMR6-F1	RT06777P1;
egxj-A	3	26.8	66	376	9	DROME:AF-P40427-F1	HOMEOBOX PROTEIN EXTRADENTICLE;
eji4-A	3	3.6	88	423	10	DROME:AF-Q0KHY8-F1	UNCHARACTERIZED PROTEIN, ISOFORM B;
eh0i-A	3	4	111	295	6	DROME:AF-Q9VG04-F1	LP04475P;
ekk9-A	3	11.1	119	382	8	DROME:AF-A1Z7G9-F1	HEXOSYLTRANSFERASE;
efz7-A	3	7.6	139	332	13	DROME:AF-P07487-F1	GLYCERALDEHYDE-3-PHOSPHATE DEHYDROGENASE 2;
eiff-A	3	5.7	112	325	11	DROME:AF-Q95RN0-F1	FAM172 FAMILY PROTEIN HOMOLOG CG10038;
efti-A	3	24.6	102	539	12	DROME:AF-P40797-F1	PROTEIN PEANUT;
efk7-A	3	4.6	126	457	9	DROME:AF-P25157-F1	GUANINE NUCLEOTIDE-BINDING PROTEIN SUBUNIT ALPHA
ehul-A	3	6.9	87	167	9	DROME:AF-Q2MGL3-F1	RIBONUCLEASE P PROTEIN SUBUNIT P20;
eidi-A	3	4.5	116	378	9	DROME:AF-Q9V6G5-F1	TAFAZZIN HOMOLOG;
ejey-A	3	3.8	112	184	6	DROME:AF-Q06849-F1	ADP-RIBOSYLATION FACTOR-LIKE PROTEIN 2;
efsu-A	3	8.5	137	453	9	DROME:AF-Q9VLJ8-F1	ADENYLYLTRANSFERASE AND SULFURTRANSFERASE MOCS3;
ehc3-A	3	8.6	126	810	6	DROME:AF-Q7YU24-F1	TRANSMEMBRANE GTPASE MARF;
ejws-A	3	5.2	129	505	11	DROME:AF-Q9VYH4-F1	GLYCOSYLTRANSFERASE FAMILY 92 PROTEIN;
ehpq-A	3	4.5	107	574	8	DROME:AF-Q9VHB5-F1	SD10846P;
ekuq-A	3	3.4	38	80	5	DROME:AF-Q9VTE1-F1	IMMEDIATE EARLY RESPONSE 3-INTERACTING PROTEIN 1;
eg25-A	3	6.7	88	945	5	DROME:AF-Q9W3M7-F1	RNA HELICASE;
emcq-A	3	3.3	92	355	9	DROME:AF-Q9VTI2-F1	GH07076P;
eemd-A	3	5.8	185	756	8	DROME:AF-Q9VKW5-F1	POST-PROLINE CLEAVING ENZYME;
eiyg-A	3	4.2	156	1042	6	DROME:AF-Q9W4W2-F1	FEMALE STERILE (1) YB;
edj1-A	3	6	78	597	5	DROME:AF-A1Z9Y5-F1	IONOTROPIC RECEPTOR 51B;
elx8-A	3	12.7	144	602	10	DROME:AF-Q9VAC2-F1	LP13633P;
emo7-A	3	4.4	115	338	12	DROME:AF-Q0E8T1-F1	UNCHARACTERIZED PROTEIN, ISOFORM B;
efsh-A	3	4.1	94	253	13	DROME:AF-Q0KHZ6-F1	ELECTRON TRANSFER FLAVOPROTEIN SUBUNIT BETA;
ekv5-A	3	14.5	103	652	11	DROME:AF-A1Z9A8-F1	PROTEIN PTCD3 HOMOLOG, MITOCHONDRIAL;
ec3c-A	3	12	150	1254	9	DROME:AF-Q9VYT4-F1	P-TYPE CU(+) TRANSPORTER;
ei1r-A	3	7.9	131	340	4	DROME:AF-Q7K3Z8-F1	GH01208P;
egy3-A	3	4.7	163	655	7	DROME:AF-A0A0C4FEI	8-F1 GRANNY SMITH, ISOFORM F;
ejg5-A	3	9.3	139	2171	8	DROME:AF-Q9VL32-F1	ATP-BINDING CASSETTE SUB-FAMILY C MEMBER SUR;
ekru-A	3	4.9	96	161	5	DROME:AF-Q8IPU1-F1	AT19489P;
ej6y-A	3	16.1	114	289	7	DROME:AF-Q9VU78-F1	LIPASE DOMAIN-CONTAINING PROTEIN;
ei5k-A	3	7.3	157	424	10	DROME:AF-Q9VW80-F1	GH22081P;
ec09-A	3	4.1	122	852	3	DROME:AF-Q9VRG8-F1	GH01474P;
ekd8-A	3	4.1	115	760	4	DROME:AF-A0A126GUN	8-F1 KINESIN-LIKE PROTEIN;
edfg-A	3	7.6	115	2084	5	DROME:AF-Q9VXY2-F1	MAP KINASE-ACTIVATING DEATH DOMAIN PROTEIN;
edvi-A	3	15.5	92	207	7	DROME:AF-Q9VRY2-F1	RE30129P;
ehok-A	3	4.2	87	521	11	DROME:AF-Q07886-F1	PROBABLE ATP-DEPENDENT RNA HELICASE DBP45A;
ee33-A	3	20.3	142	2513	7	DROME:AF-A0A0B4KHT	3-F1 NON-SPECIFIC SERINE/THREONINE PROTEIN KINASE;
ek9u-A	3	4.3	139	962	6	DROME:AF-Q9VTE2-F1	PROTEIN SUPPRESSOR OF UNDERREPLICATION;
ek6i-A	2.9	15.3	108	201	6	DROME:AF-Q9V4L4-F1	NF-KAPPA-B INHIBITOR-INTERACTING RAS-LIKE PROTEIN
ek8i-A	2.9	4.3	100	200	8	DROME:AF-Q9W389-F1	ADP-RIBOSYLATION FACTOR RELATED PROTEIN 1;
eena-A	2.9	3.5	88	652	6	DROME:AF-Q9V411-F1	NUCLEOLAR GTP-BINDING PROTEIN 1;
eh1r-A	2.9	4	139	364	10	DROME:AF-Q8SZU0-F1	GH13879P;
ef50-A	2.9	5.7	132	1307	7	DROME:AF-Q8MT77-F1	LD28489P;
eea1-A	2.9	7.8	136	696	6	DROME:AF-Q8MT80-F1	GPI MANNOSYLTRANSFERASE 4;
eg95-A	2.9	5.3	77	751	9	DROME:AF-A1Z7W1-F1	SET AND MYND DOMAIN CONTAINING, CLASS 4, MEMBER 1
ejuo-A	2.9	5.8	119	341	6	DROME:AF-Q9VB89-F1	FI01825P;
el1f-A	2.9	8.5	174	892	8	DROME:AF-O16102-F1	CHROMODOMAIN-HELICASE-DNA-BINDING PROTEIN 3;
efah-A	2.9	3.6	90	1320	8	DROME:AF-Q8IRE3-F1	TRAFFICKING PROTEIN PARTICLE COMPLEX SUBUNIT 11;
eknc-A	2.9	15.7	95	193	15	DROME:AF-Q4V6H2-F1	GLUTATHIONE PEROXIDASE;
ekgy-A	2.9	3.7	99	216	7	DROME:AF-Q9VZ23-F1	GTP-BINDING NUCLEAR PROTEIN RAN;
eiz7-A	2.9	5.4	143	478	8	DROME:AF-Q9W1H2-F1	FI21801P1;
embb-A	2.9	16.6	97	503	5	DROME:AF-Q9VPX3-F1	LD40271P;
emnr-A	2.9	16.7	70	206	4	DROME:AF-Q8MLQ8-F1	LP05237P;
ego0-A	2.9	4.2	126	241	9	DROME:AF-Q8MLS2-F1	RIBOSE-5-PHOSPHATE ISOMERASE;
eecd-A	2.9	7.8	142	1946	13	DROME:AF-Q9VL42-F1	UNCHARACTERIZED PROTEIN, ISOFORM A;
egwl-A	2.9	7.6	148	2016	7	DROME:AF-Q9VLS7-F1	LD21067P;
ejwi-A	2.9	4.6	111	398	7	DROME:AF-Q9W1P8-F1	ODORANT RECEPTOR 59B;
efu7-A	2.9	3.8	112	613	7	DROME:AF-Q9VL76-F1	MITOCHONDRIAL DNA HELICASE;
elz2-A	2.9	13.9	158	1182	9	DROME:AF-Q9VQR8-F1	LEUCYL-TRNA SYNTHETASE;
emkr-A	2.9	11.7	123	1227	10	DROME:AF-A1ZAD3-F1	DHC_N1 DOMAIN-CONTAINING PROTEIN;
ei0k-A	2.9	4.3	123	708	7	DROME:AF-Q9VEB8-F1	BCDNA.GH04120;
eiag-A	2.9	7.3	115	526	9	DROME:AF-Q7K4C7-F1	LD46058P;
edeg-A	2.9	17.7	98	192	7	DROME:AF-P04388-F1	RAS-LIKE PROTEIN 2;
ef7f-A	2.9	14.6	131	511	10	DROME:AF-Q9VV59-F1	GLUTAMYL-TRNA SYNTHETASE;
eha9-A	2.9	3.2	91	205	9	DROME:AF-O18332-F1	FI01544P;
ei8m-A	2.9	3.3	91	182	7	DROME:AF-O96692-F1	RE63021P;
ek3o-A	2.9	8.5	94	233	11	DROME:AF-Q9VH66-F1	FI18258P1;
elzu-A	2.9	3.7	110	614	10	DROME:AF-Q9W3P8-F1	IONOTROPIC RECEPTOR 7A;
emxd-A	2.9	4.6	119	466	7	DROME:AF-A1Z8R6-F1	HEXOSYLTRANSFERASE;
ekdb-A	2.9	4.5	114	240	8	DROME:AF-Q9U915-F1	ADENYLATE KINASE;
elfj-A	2.9	8.4	102	256	13	DROME:AF-O77263-F1	TRNA (GUANINE-N(7)-)-METHYLTRANSFERASE;
ei9o-A	2.9	4.6	111	941	7	DROME:AF-Q9VUY4-F1	ISOLEUCYL-TRNA SYNTHETASE;
efyj-A	2.9	4.6	117	388	6	DROME:AF-Q95RP8-F1	HEXOSYLTRANSFERASE;
emh6-A	2.9	3.9	109	175	8	DROME:AF-Q7JYV7-F1	ADENYLATE KINASE ISOENZYME 6 HOMOLOG;
ejd3-A	2.9	3	85	220	8	DROME:AF-P25228-F1	RAS-RELATED PROTEIN RAB-3;
eh3q-A	2.9	10.1	117	314	9	DROME:AF-Q9W3C7-F1	PALMITOYL-PROTEIN THIOESTERASE 1;
efie-A	2.9	6.5	128	1184	4	DROME:AF-A1Z813-F1	SECRETORY 24AB, ISOFORM A;
elfl-A	2.9	4.1	124	1108	6	DROME:AF-Q24451-F1	ALPHA-MANNOSIDASE 2;
emit-A	2.9	4.4	101	631	9	DROME:AF-Q23976-F1	ATP-DEPENDENT DNA HELICASE 2 SUBUNIT 1;
ec9o-A	2.9	5.5	93	540	10	DROME:AF-Q0E8P0-F1	(6-4)-PHOTOLYASE, ISOFORM A;
ec7h-A	2.9	4	133	418	8	DROME:AF-Q9VTD9-F1	LD15494P;
eh81-A	2.9	11.4	123	368	8	DROME:AF-Q9VLB9-F1	CYTOPLASMIC DYNEIN 2 LIGHT INTERMEDIATE CHAIN 1;
eli1-A	2.9	3	89	222	7	DROME:AF-Q7PLE9-F1	RAS-RELATED PROTEIN RAB-21;
ekjv-A	2.9	6.8	131	540	6	DROME:AF-A1ZB91-F1	DYNEIN ASSEMBLY FACTOR 3, AXONEMAL HOMOLOG;
eh9i-A	2.9	5.6	105	395	8	DROME:AF-Q9VTL1-F1	PCI DOMAIN-CONTAINING PROTEIN 2 HOMOLOG;
eeua-A	2.9	26.5	90	1818	6	DROME:AF-Q8MSX1-F1	PROTEIN ENCORE;
ekyc-A	2.9	4.9	96	798	4	DROME:AF-Q02870-F1	GENERAL TRANSCRIPTION AND DNA REPAIR FACTOR IIH H
ei1y-A	2.8	20.2	122	689	6	DROME:AF-Q9VEX5-F1	PROTEIN ASUNDER;
ekbz-A	2.8	5.4	121	362	3	DROME:AF-Q9VBY3-F1	IP22168P;
eljd-A	2.8	6.1	116	306	4	DROME:AF-Q9W5G7-F1	EG:BACR37P7.8 PROTEIN;
ejq0-A	2.8	4.2	132	307	7	DROME:AF-Q9VQK8-F1	FI02048P;
ekkp-A	2.8	5.3	134	1008	7	DROME:AF-Q9W3C1-F1	RNA CYTIDINE ACETYLTRANSFERASE;
eg4r-A	2.8	4.5	168	1012	9	DROME:AF-Q9VLL0-F1	BETA-ALANINE-ACTIVATING ENZYME;
eem5-A	2.8	6.3	91	192	7	DROME:AF-P48554-F1	RAS-RELATED PROTEIN RAC2;
ee36-A	2.8	3.8	104	699	10	DROME:AF-Q9I7M8-F1	ATP-DEPENDENT DNA HELICASE II SUBUNIT 2;
ec43-A	2.8	14.9	107	1140	7	DROME:AF-Q9VN25-F1	EUKARYOTIC TRANSLATION INITIATION FACTOR 3 SUBUNI
efmd-A	2.8	11.6	118	556	8	DROME:AF-Q9VZV9-F1	ATP:GLYCEROL 3-PHOSPHOTRANSFERASE 5;
emkn-A	2.8	4.2	143	437	6	DROME:AF-A1ZAA5-F1	ASPARTATE TRANSAMINASE;
egbo-A	2.8	5.5	149	891	10	DROME:AF-Q4U2G8-F1	LD02432P;
eech-A	2.8	10.1	71	138	7	DROME:AF-A0A0B4LFY	7-F1 UNCHARACTERIZED PROTEIN;
egra-A	2.8	5.5	140	755	8	DROME:AF-Q9VMX6-F1	SWI/SNF-RELATED MATRIX-ASSOCIATED ACTIN-DEPENDENT
ek4y-A	2.8	9.9	134	627	5	DROME:AF-Q9VF45-F1	GH25012P;
ejbk-A	2.8	10.8	162	844	13	DROME:AF-Q9XTL9-F1	GLYCOGEN PHOSPHORYLASE;
ecx4-A	2.8	6.3	125	954	4	DROME:AF-Q8IR23-F1	GH13542P;
ejvy-A	2.8	3.5	90	201	6	DROME:AF-P48555-F1	RAS-RELATED PROTEIN RAL-A;
egtc-A	2.8	8	65	220	9	DROME:AF-Q7KSM4-F1	FI08021P;
edhm-A	2.8	5.5	118	351	11	DROME:AF-M9MRT1-F1	UNCHARACTERIZED PROTEIN, ISOFORM C;
ehwg-A	2.8	8.2	136	1211	6	DROME:AF-Q01583-F1	DIACYLGLYCEROL KINASE 1;
ehsh-A	2.8	4	126	490	9	DROME:AF-P31409-F1	V-TYPE PROTON ATPASE SUBUNIT B;
eczn-A	2.8	16.9	128	951	7	DROME:AF-Q9VQ36-F1	WD REPEAT-CONTAINING AND PLANAR CELL POLARITY EFF
ee06-A	2.8	18.2	151	1655	11	DROME:AF-Q9VRG5-F1	UNCHARACTERIZED PROTEIN;
ej3w-A	2.8	2.6	36	316	6	DROME:AF-Q8IRK5-F1	PEPTIDASE S1 DOMAIN-CONTAINING PROTEIN;
efnc-A	2.8	9.2	79	822	3	DROME:AF-Q9W277-F1	VACUOLAR PROTEIN SORTING-ASSOCIATED PROTEIN 35;
edum-A	2.8	13.4	109	799	12	DROME:AF-Q27591-F1	INTEGRIN BETA-NU;
efk9-A	2.8	10.3	126	369	13	DROME:AF-Q9VQC2-F1	MIP30168P;
eie3-A	2.8	6.5	120	320	8	DROME:AF-Q9XZ16-F1	NUCLEAR PROTEASOME INHIBITOR UBLCP1;
egy7-A	2.8	5.1	150	1218	11	DROME:AF-Q5U0V7-F1	PHOSPHOINOSITIDE 5-PHOSPHATASE;
ejdl-A	2.8	3.3	90	253	7	DROME:AF-Q9VF38-F1	HYDROXYMETHYLBILANE HYDROLYASE ;
eir7-A	2.8	15.7	123	534	11	DROME:AF-Q7K579-F1	DIACYLGLYCEROL KINASE;
ec23-A	2.8	3.8	87	819	6	DROME:AF-Q9VYH2-F1	HEXOSYLTRANSFERASE;
efg9-A	2.8	4.6	125	588	8	DROME:AF-Q9VQH7-F1	UNCHARACTERIZED PROTEIN;
ek2i-A	2.8	3.5	111	363	11	DROME:AF-Q9VMC4-F1	SULFOTRANSFER_1 DOMAIN-CONTAINING PROTEIN;
elzg-A	2.8	11.2	105	652	9	DROME:AF-Q8IMX7-F1	MITOCHONDRIAL RHO GTPASE;
eevn-A	2.8	7.3	110	412	5	DROME:AF-Q9W2B2-F1	PUTATIVE GUSTATORY RECEPTOR 58C;
el5t-A	2.8	4.5	120	1175	8	DROME:AF-Q9VCE7-F1	KRUEPPEL TARGET AT 95D, ISOFORM A;
eh4l-A	2.8	8.9	104	479	11	DROME:AF-B7Z0E0-F1	ISOCITRATE DEHYDROGENASE ;
elp4-A	2.8	25	132	952	9	DROME:AF-Q8I0D4-F1	RE20510P;
ehp9-A	2.8	3.7	111	202	9	DROME:AF-A1ZBK9-F1	ADP-RIBOSYLATION FACTOR-LIKE PROTEIN 6;
efq0-A	2.8	7.7	104	573	12	DROME:AF-Q9W358-F1	SYNEMBRYN;
emph-A	2.8	14.7	105	776	8	DROME:AF-Q9VNW6-F1	DELTA-1-PYRROLINE-5-CARBOXYLATE SYNTHASE;
ej75-A	2.8	14.8	145	646	8	DROME:AF-A8JNV9-F1	IONOTROPIC RECEPTOR 76A, ISOFORM E;
ecuc-A	2.8	10.6	123	293	10	DROME:AF-Q7JY68-F1	AT02326P;
ef4m-A	2.8	3.7	115	486	6	DROME:AF-Q9VMC3-F1	LD35051P;
eknp-A	2.8	16.1	126	932	6	DROME:AF-Q0KI00-F1	AMINOPEPTIDASE;
ej6j-A	2.8	8.1	140	2029	8	DROME:AF-P16621-F1	TYROSINE-PROTEIN PHOSPHATASE LAR;
eiz3-A	2.8	5.3	133	434	6	DROME:AF-Q9VZA6-F1	HEXOSYLTRANSFERASE;
eleo-A	2.8	21.3	124	432	7	DROME:AF-Q9W3V1-F1	CHITINASE 11;
eiu8-A	2.8	3.5	80	736	6	DROME:AF-Q9W3Y5-F1	PUTATIVE ATP-DEPENDENT RNA HELICASE CG14443;
ehv8-A	2.7	5.9	110	325	5	DROME:AF-Q24157-F1	BETA-1,3-GALACTOSYLTRANSFERASE BRN;
eegb-A	2.7	4.5	139	347	12	DROME:AF-Q8I725-F1	UNCHARACTERIZED PROTEIN;
eiwr-A	2.7	9.4	119	568	5	DROME:AF-Q7K3B7-F1	2-HYDROXYACYL-COA LYASE;
ehqi-A	2.7	18.4	84	708	7	DROME:AF-A1Z6W2-F1	UNCHARACTERIZED PROTEIN;
eloe-A	2.7	3.8	61	1045	13	DROME:AF-Q6NN85-F1	PROTEIN PHOSPHATASE SLINGSHOT;
elwj-A	2.7	9.7	78	1386	10	DROME:AF-Q9VRF2-F1	UNCOORDINATED;
el4e-A	2.7	3.9	111	389	7	DROME:AF-Q9W1A7-F1	BETA-1,4-GLUCURONYLTRANSFERASE 1;
eeky-A	2.7	17.1	116	509	6	DROME:AF-Q9VVH4-F1	IP12572P;
ejm4-A	2.7	8.5	118	344	5	DROME:AF-A8DYT7-F1	RT07891P;
efg6-A	2.7	3.9	98	966	5	DROME:AF-Q9VE79-F1	UNCHARACTERIZED PROTEIN;
efee-A	2.7	4.4	110	433	3	DROME:AF-Q9VDZ4-F1	28S RRNA (CYTOSINE-C(5))-METHYLTRANSFERASE;
eeg0-A	2.7	4	131	431	8	DROME:AF-Q8IPY3-F1	ASPARTATE AMINOTRANSFERASE;
ei0g-A	2.7	21.9	106	245	9	DROME:AF-Q9VBC8-F1	RT03535P;
elc0-A	2.7	16.9	106	455	10	DROME:AF-Q9W1I9-F1	INACTIVE PEPTIDYL-PROLYL CIS-TRANS ISOMERASE SHUT
edcw-A	2.7	4.3	101	252	5	DROME:AF-Q9W4J5-F1	RIBOSOMAL RNA SMALL SUBUNIT METHYLTRANSFERASE NEP
emss-A	2.7	12.9	96	565	5	DROME:AF-Q960U8-F1	O-ACYLTRANSFERASE;
edec-A	2.7	5.6	125	676	11	DROME:AF-Q9VB94-F1	LP07116P;
elr9-A	2.7	4.1	104	586	5	DROME:AF-A1ZAY9-F1	IONOTROPIC RECEPTOR 54A;
eg6k-A	2.7	19.2	148	975	11	DROME:AF-Q9VAX8-F1	116 KDA U5 SMALL NUCLEAR RIBONUCLEOPROTEIN COMPON
eklt-A	2.7	11.6	58	791	7	DROME:AF-P83097-F1	PUTATIVE TYROSINE-PROTEIN KINASE WSCK;
elab-A	2.7	7.6	102	1041	6	DROME:AF-Q9VQK0-F1	UPF0518 PROTEIN CG3558;
ejtr-A	2.7	3.9	120	463	8	DROME:AF-P08736-F1	ELONGATION FACTOR 1-ALPHA 1;
el4n-A	2.7	3.9	102	558	6	DROME:AF-Q8IMY8-F1	IONOTROPIC RECEPTOR 94F;
efs3-A	2.7	15.6	141	525	9	DROME:AF-A1Z7Q7-F1	ALPHA/BETA HYDROLASE 1, ISOFORM A;
eki8-A	2.7	10.9	136	699	7	DROME:AF-A0A0B4LFW	5-F1 GLYCOGENIN, ISOFORM E;
eeuj-A	2.7	5.8	155	383	9	DROME:AF-Q9VCK6-F1	LD34157P;
emr3-A	2.7	12.6	92	1019	13	DROME:AF-Q9VDC9-F1	O-GLCNACASE;
eko3-A	2.7	10.5	130	1433	7	DROME:AF-A1ZAB3-F1	PROTEIN-TYROSINE-PHOSPHATASE;
ekts-A	2.7	7.8	149	1323	7	DROME:AF-Q9VJ21-F1	UNCHARACTERIZED PROTEIN, ISOFORM B;
egn7-A	2.7	4.4	133	486	5	DROME:AF-Q9VR69-F1	CHITIN DEACETYLASE-LIKE 4;
eddn-A	2.7	13.6	109	381	6	DROME:AF-Q9W0D9-F1	GH25855P;
eh9j-A	2.7	10.2	94	1844	3	DROME:AF-A0A0B4JDC	9-F1 RIM-BINDING PROTEIN, ISOFORM F;
el74-A	2.7	22.2	81	418	12	DROME:AF-Q9W3S4-F1	LD46272P;
ehm5-A	2.7	4.3	135	541	6	DROME:AF-Q9VW34-F1	FI03450P;
edat-A	2.7	10.9	143	441	10	DROME:AF-Q9VSE8-F1	UDP-GLUCURONATE DECARBOXYLASE;
eh62-A	2.7	4.8	99	176	6	DROME:AF-O61722-F1	PRL-1 PHOSPHATASE;
efbh-A	2.7	23.5	76	500	8	DROME:AF-Q9W373-F1	SET AND MYND DOMAIN CONTAINING, ARTHROPOD-SPECIFI
ede3-A	2.7	10.6	102	537	9	DROME:AF-Q07152-F1	INOSINE-5'-MONOPHOSPHATE DEHYDROGENASE;
ei4b-A	2.7	16.5	126	1075	6	DROME:AF-Q8IRH1-F1	FI19310P1;
eepa-A	2.7	8.6	99	567	13	DROME:AF-A0A0B4K6N	4-F1 TROPOMODULIN, ISOFORM N;
eifg-A	2.7	5.6	92	206	7	DROME:AF-Q0E9N4-F1	FI09323P;
ello-A	2.7	4	129	255	8	DROME:AF-Q7KHI6-F1	DAYDREAM;
eljg-A	2.7	3.8	100	801	15	DROME:AF-Q7KN62-F1	TRANSITIONAL ENDOPLASMIC RETICULUM ATPASE TER94;
eer3-A	2.7	4	96	555	13	DROME:AF-Q9VQX4-F1	NICOTINATE PHOSPHORIBOSYLTRANSFERASE;
ed35-A	2.7	8.3	106	948	5	DROME:AF-Q9VCX7-F1	LD12377P;
emqq-A	2.7	5.7	106	523	4	DROME:AF-Q9VHS0-F1	FI07206P;
emqg-A	2.7	9.8	90	534	8	DROME:AF-Q9V3E9-F1	FI17138P1;
ek7l-A	2.7	4.6	124	606	3	DROME:AF-P25158-F1	MATERNAL EFFECT PROTEIN OSKAR;
ehcc-A	2.7	21.5	75	332	5	DROME:AF-Q9VMM7-F1	FI04466P;
egss-A	2.7	20.4	111	887	9	DROME:AF-Q9VQY8-F1	VACUOLAR PROTEIN SORTING-ASSOCIATED PROTEIN 53 HO
ee6f-A	2.7	17.9	138	942	1	DROME:AF-Q9VFW9-F1	AMINOPEPTIDASE;
eeel-A	2.7	5.9	86	686	7	DROME:AF-Q9W3Y7-F1	GH10889P;
egcf-A	2.6	18.4	97	189	6	DROME:AF-P08646-F1	RAS-LIKE PROTEIN 1;
ec7v-A	2.6	4.8	120	457	7	DROME:AF-O01346-F1	BETA-1,4-MANNOSYLTRANSFERASE EGH;
ekuh-A	2.6	12.2	84	330	6	DROME:AF-Q9VTM5-F1	DIMETHYLADENOSINE TRANSFERASE 1, MITOCHONDRIAL;
em3v-A	2.6	12.3	119	743	10	DROME:AF-Q9VK47-F1	H(+)-TRANSPORTING TWO-SECTOR ATPASE;
ee1i-A	2.6	10.8	108	280	4	DROME:AF-A1Z6R7-F1	FI21445P1;
el3l-A	2.6	13.5	108	819	5	DROME:AF-Q9W4F8-F1	LD42868P;
egjk-A	2.6	11.5	126	485	9	DROME:AF-A1Z830-F1	UNCHARACTERIZED PROTEIN, ISOFORM A;
ekg8-A	2.6	5.5	141	463	4	DROME:AF-Q9VL60-F1	RE01590P;
ei4f-A	2.6	4.4	115	574	5	DROME:AF-B7YZQ6-F1	IONOTROPIC RECEPTOR 60D;
ehnd-A	2.6	9.1	125	376	6	DROME:AF-P45889-F1	ACTIN-RELATED PROTEIN 1;
egyc-A	2.6	9.8	83	587	7	DROME:AF-Q9VPY0-F1	INTEGRATOR COMPLEX SUBUNIT 14;
egvz-A	2.6	10.7	62	538	10	DROME:AF-Q9VX50-F1	AT04489P;
emtz-A	2.6	7.7	125	389	12	DROME:AF-Q4V566-F1	IP13478P;
eef3-A	2.6	8.8	60	886	7	DROME:AF-B7TB45-F1	NEUROTROPHIN 1;
eekq-A	2.6	4.8	157	1292	4	DROME:AF-Q7KT22-F1	UNCHARACTERIZED PROTEIN;
edi4-A	2.6	3.6	99	510	9	DROME:AF-Q8IQI5-F1	UNCHARACTERIZED PROTEIN, ISOFORM B;
eedo-A	2.6	13	92	698	7	DROME:AF-Q9VGZ5-F1	TRANSCRIPTION FACTOR CWO;
edwg-A	2.6	17.9	98	256	8	DROME:AF-Q9VBD2-F1	RE49895P;
eh2c-A	2.6	9.1	132	740	5	DROME:AF-F3YDF1-F1	ATP-DEPENDENT ZINC METALLOPROTEASE YME1L;
edmy-A	2.6	11	115	484	7	DROME:AF-Q9W092-F1	PROBABLE CHITINASE 2;
emc4-A	2.6	9.7	94	190	6	DROME:AF-Q24192-F1	RAS-LIKE GTP-BINDING PROTEIN RHOL;
eh80-A	2.6	3.6	111	253	6	DROME:AF-Q9VBI2-F1	UMP-CMP KINASE;
ehj2-A	2.6	3.9	97	1017	8	DROME:AF-Q7KU30-F1	EARLY GENE AT 23, ISOFORM C;
ec8e-A	2.6	12	115	931	6	DROME:AF-Q9W2S7-F1	AMINOPEPTIDASE;
emxq-A	2.6	12.9	72	197	6	DROME:AF-Q9VES1-F1	ADP-RIBOSYLATION FACTOR-LIKE PROTEIN 6-INTERACTIN
egzr-A	2.6	3.9	112	1566	6	DROME:AF-Q9VJT4-F1	MALE STERILE (2) 34FE;
edjg-A	2.6	3.7	114	540	11	DROME:AF-Q7JUR6-F1	PROTEIN GDAP2 HOMOLOG;
ee05-A	2.6	4.2	129	1406	7	DROME:AF-P42787-F1	CARBOXYPEPTIDASE D;
ec2c-A	2.6	4.2	89	164	7	DROME:AF-Q8ING6-F1	ACID PHOSPHATASE;
efeg-A	2.6	3.8	117	477	9	DROME:AF-Q8IMV0-F1	LD10347P;
efyz-A	2.6	4.7	92	635	13	DROME:AF-Q7JRC9-F1	RE73310P;
em4b-A	2.6	17.5	98	491	7	DROME:AF-Q8MSK0-F1	PROCOLLAGEN-PROLINE 4-DIOXYGENASE;
eiqv-A	2.6	4.3	110	267	4	DROME:AF-Q8T8W6-F1	PHOSPHOGLYCERATE MUTASE;
ejok-A	2.6	12.1	79	985	8	DROME:AF-Q9VNH6-F1	EXOCYST COMPLEX COMPONENT 4;
eio7-A	2.6	13.1	76	225	11	DROME:AF-Q9VWS1-F1	LD25271P;
eloz-A	2.6	15.9	121	1102	5	DROME:AF-Q9VXH9-F1	WASH COMPLEX SUBUNIT 4;
egjl-A	2.6	15.2	137	924	4	DROME:AF-O16810-F1	ORIGIN RECOGNITION COMPLEX SUBUNIT 1;
el8d-A	2.6	3.1	87	218	8	DROME:AF-Q9W3Q0-F1	FI07418P;
elg5-A	2.6	5.4	112	338	10	DROME:AF-O76462-F1	BEM46;
ed02-A	2.6	2.9	86	460	6	DROME:AF-O61305-F1	DEAD-BOX HELICASE DBP80;
ee4s-A	2.6	4.9	88	518	6	DROME:AF-Q961K4-F1	GH19118P;
ekli-A	2.6	4.7	116	201	10	DROME:AF-Q8MLS1-F1	5-FORMYLTETRAHYDROFOLATE CYCLO-LIGASE;
ehvv-A	2.6	15.2	132	1033	7	DROME:AF-Q9VV61-F1	TR-TYPE G DOMAIN-CONTAINING PROTEIN;
ee1s-A	2.6	5.3	130	411	5	DROME:AF-Q8T045-F1	O-GLUCOSYLTRANSFERASE RUMI;
eioc-A	2.6	3.9	79	671	6	DROME:AF-Q9VRR2-F1	GH26628P;
ellb-A	2.6	8.9	91	716	5	DROME:AF-A0A0B4KGW	3-F1 UNCHARACTERIZED PROTEIN, ISOFORM B;
ec9h-A	2.6	8.2	93	444	5	DROME:AF-Q94899-F1	COP9 SIGNALOSOME COMPLEX SUBUNIT 2;
eel6-A	2.6	4.2	81	702	10	DROME:AF-Q9I7J2-F1	FI19351P1;
ehi6-A	2.6	26.9	99	1120	3	DROME:AF-Q9VB48-F1	DUF2428 DOMAIN-CONTAINING PROTEIN;
eh79-A	2.6	4.8	112	1145	8	DROME:AF-Q9VFB7-F1	TRAFFICKING PROTEIN PARTICLE COMPLEX SUBUNIT 10;
edud-A	2.6	9	133	395	8	DROME:AF-M9NFL7-F1	UNCHARACTERIZED PROTEIN, ISOFORM C;
ekto-A	2.6	4.9	127	634	5	DROME:AF-Q9W477-F1	UNCHARACTERIZED PROTEIN, ISOFORM A;
edrp-A	2.6	3.8	101	253	8	DROME:AF-Q9VZS0-F1	IP07723P;
ec3o-A	2.6	9.4	119	619	8	DROME:AF-Q9VK85-F1	EUKARYOTIC TRANSLATION RELEASE FACTOR 3, ISOFORM
eh6i-A	2.6	3.1	93	313	15	DROME:AF-H9XVM3-F1	ADP RIBOSYLATION FACTOR-LIKE 4, ISOFORM B;
ekbr-A	2.6	9.9	97	302	13	DROME:AF-Q9U6R9-F1	GH13039P;
emmf-A	2.6	11.8	145	1367	6	DROME:AF-Q7K480-F1	7SK SNRNA METHYLPHOSPHATE CAPPING ENZYME BIN3;
elh3-A	2.6	10.6	123	877	7	DROME:AF-P27619-F1	DYNAMIN;
eeca-A	2.6	9.5	150	516	8	DROME:AF-Q9W058-F1	SUCCINYL-COA:3-KETOACID-COENZYME A TRANSFERASE,
ec9e-A	2.6	3.5	94	603	10	DROME:AF-Q9V9T2-F1	IONOTROPIC RECEPTOR 100A;
eehe-A	2.6	3.4	109	288	11	DROME:AF-Q9VKH6-F1	LYSOSOMAL THIOESTERASE PPT2 HOMOLOG;
ekdq-A	2.6	2.9	89	219	9	DROME:AF-Q9V3I2-F1	DRAB5;
ehtc-A	2.6	8.8	108	559	9	DROME:AF-E1JJ89-F1	UNCHARACTERIZED PROTEIN, ISOFORM B;
emov-A	2.6	11.1	110	1890	6	DROME:AF-Q9V677-F1	PROTEASOME-ASSOCIATED PROTEIN ECM29 HOMOLOG;
ej3i-A	2.6	28.4	79	159	9	DROME:AF-Q9VXL4-F1	NUCLEAR NUCLEIC ACID-BINDING PROTEIN C1D;
ecyi-A	2.6	5.6	133	494	14	DROME:AF-Q9VTJ4-F1	PUTATIVE ALPHA-L-FUCOSIDASE;
ej5u-A	2.6	8.3	101	214	6	DROME:AF-O18335-F1	DRAB11;
ej9b-A	2.6	11.5	123	398	6	DROME:AF-P45890-F1	ACTIN-RELATED PROTEIN 6;
ei02-A	2.6	4	107	396	4	DROME:AF-P55035-F1	26S PROTEASOME NON-ATPASE REGULATORY SUBUNIT 4;
ed3x-A	2.6	12.3	70	917	11	DROME:AF-P35220-F1	CATENIN ALPHA;
ed6w-A	2.6	31	100	926	5	DROME:AF-Q9W3G1-F1	UNCHARACTERIZED PROTEIN, ISOFORM A;
emgt-A	2.6	4.5	134	698	6	DROME:AF-Q9V9T5-F1	GM14617P;
eesv-A	2.6	3.9	101	595	12	DROME:AF-A1Z8G0-F1	MENAGE A TROIS, ISOFORM A;
eg59-A	2.6	13.4	112	1717	4	DROME:AF-A8JNM1-F1	FORMIN 3, ISOFORM B;
ef1q-A	2.6	12.5	132	845	7	DROME:AF-Q8INF7-F1	DYNEIN ASSEMBLY FACTOR 5, AXONEMAL;
ekff-A	2.6	6.5	80	2551	3	DROME:AF-M9MSG8-F1	PIEZO-TYPE MECHANOSENSITIVE ION CHANNEL COMPONENT
ehs2-A	2.6	11.1	120	497	9	DROME:AF-Q8T908-F1	AT12868P;
eeja-A	2.6	5.3	118	720	14	DROME:AF-Q9VR99-F1	CACTIN;
egps-A	2.6	17.8	111	1062	5	DROME:AF-E8NHA2-F1	HECT AND RLD DOMAIN CONTAINING E3 UBIQUITIN LIGAS
ejhe-A	2.6	12.1	53	258	8	DROME:AF-Q9VS38-F1	MEDIATOR OF RNA POLYMERASE II TRANSCRIPTION SUBUN
egee-A	2.6	17.8	143	1225	10	DROME:AF-Q9VKJ6-F1	FI03653P;
edst-A	2.6	4.3	153	674	7	DROME:AF-Q9VC92-F1	GH15945P;
ecvj-A	2.6	4.9	145	512	3	DROME:AF-Q9NHN2-F1	FUMBLE;
eh8u-A	2.6	8.3	81	383	2	DROME:AF-Q9VTJ5-F1	GH09976P;
eg7h-A	2.6	14	88	1384	7	DROME:AF-Q9VYA7-F1	RRP12-LIKE PROTEIN;
efek-A	2.5	16.1	126	648	8	DROME:AF-M9PCT4-F1	IONOTROPIC RECEPTOR 31A, ISOFORM C;
ef5q-A	2.5	3.2	81	383	11	DROME:AF-Q9I7M2-F1	GTP-BINDING PROTEIN 10 HOMOLOG;
edsp-A	2.5	4	85	2236	7	DROME:AF-Q9VCN1-F1	DNA POLYMERASE EPSILON CATALYTIC SUBUNIT 1;
eglp-A	2.5	6.5	132	361	6	DROME:AF-A1Z9F8-F1	UNCHARACTERIZED PROTEIN, ISOFORM A;
ekwy-A	2.5	12.6	96	201	5	DROME:AF-Q9W5X0-F1	LD21953P;
ehn4-A	2.5	7.5	109	2090	10	DROME:AF-Q8IQV9-F1	NUCLEAR PORE COMPLEX PROTEIN NUP205;
egxh-A	2.5	5	108	308	6	DROME:AF-Q9VET9-F1	AT03047P;
ekps-A	2.5	7.3	86	325	10	DROME:AF-Q2PE06-F1	F-BOX DOMAIN-CONTAINING PROTEIN;
eluk-A	2.5	7.3	77	255	1	DROME:AF-Q9VA75-F1	OSIRIS 23;
em22-A	2.5	4.6	122	669	11	DROME:AF-Q9W541-F1	EIF-2B GDP-GTP EXCHANGE FACTOR SUBUNIT EPSILON;
efdi-A	2.5	20.3	87	615	3	DROME:AF-Q10714-F1	ANGIOTENSIN-CONVERTING ENZYME;
eirc-A	2.5	3.5	106	309	8	DROME:AF-Q04448-F1	BIFUNCTIONAL METHYLENETETRAHYDROFOLATE
emy6-A	2.5	7.6	118	431	8	DROME:AF-Q9W088-F1	DNA POLYMERASE DELTA SUBUNIT 2;
egzg-A	2.5	3.6	98	752	8	DROME:AF-P54351-F1	VESICLE-FUSING ATPASE 2;
emij-A	2.5	12.6	97	247	8	DROME:AF-Q8MLP8-F1	CCR4-NOT TRANSCRIPTION COMPLEX SUBUNIT 11;
ekc7-A	2.5	7.8	135	450	2	DROME:AF-Q9XYF4-F1	CASPASE DRONC;
ecw1-A	2.5	6.2	108	751	10	DROME:AF-Q9VCE9-F1	PROTEIN UBASH3A HOMOLOG;
ekwv-A	2.5	3.9	123	628	7	DROME:AF-Q9V877-F1	KINESIN-LIKE PROTEIN SUBITO;
efgm-A	2.5	3.6	93	217	11	DROME:AF-Q9VUN3-F1	GTP-BINDING NUCLEAR PROTEIN RAN-LIKE;
egnz-A	2.5	4.2	133	982	6	DROME:AF-Q9VC93-F1	DIS3, ISOFORM A;
ejfs-A	2.5	4.8	157	1142	8	DROME:AF-Q0KI33-F1	UNCHARACTERIZED PROTEIN, ISOFORM F;
emi6-A	2.5	7.2	147	875	5	DROME:AF-O96651-F1	DNA TOPOISOMERASE 3-BETA;
effe-A	2.5	6	118	389	8	DROME:AF-A1ZAL5-F1	LIPASE DOMAIN-CONTAINING PROTEIN;
elz0-A	2.5	5	76	916	7	DROME:AF-Q9VQ26-F1	RAB3 GTPASE-ACTIVATING PROTEIN CATALYTIC SUBUNIT;
ed30-A	2.5	4.7	83	407	6	DROME:AF-Q9V345-F1	COP9 SIGNALOSOME COMPLEX SUBUNIT 4;
eekx-A	2.5	4.6	124	422	10	DROME:AF-Q7JYV3-F1	RH58587P;
egdh-A	2.5	11.4	123	1732	10	DROME:AF-Q9VJ35-F1	LD01527P;
ehc6-A	2.5	17.4	111	2103	4	DROME:AF-Q9VWN9-F1	ZINC FINGER SWIM DOMAIN-CONTAINING PROTEIN 8 HOMO
ec9s-A	2.5	5.9	81	309	4	DROME:AF-E1JIZ7-F1	UNCHARACTERIZED PROTEIN;
ejnx-A	2.5	3.1	89	184	1	DROME:AF-P08645-F1	RAS-RELATED PROTEIN RAP1;
egkt-A	2.5	11.3	131	373	12	DROME:AF-Q9VG07-F1	GH26602P;
ejif-A	2.5	10.2	119	968	7	DROME:AF-O96553-F1	C-1-TETRAHYDROFOLATE SYNTHASE, CYTOPLASMIC;
ekba-A	2.5	28.1	133	931	11	DROME:AF-Q9VVU6-F1	PRP6 HOMOLOG;
efg4-A	2.5	10.1	89	381	10	DROME:AF-Q9VLN0-F1	UNCHARACTERIZED PROTEIN;
eg9v-A	2.5	3.6	84	203	11	DROME:AF-Q9NGL1-F1	MAP KINASE PHOSPHATASE-1;
ekid-A	2.5	7.5	82	556	10	DROME:AF-Q7K3W2-F1	ALPHA-MPP;
ec40-A	2.5	5.8	105	716	5	DROME:AF-Q9W191-F1	IONOTROPIC RECEPTOR 60A;
eexe-A	2.5	18	97	207	6	DROME:AF-O76742-F1	CG5915 PROTEIN;
ekwn-A	2.5	4.2	88	1034	5	DROME:AF-Q9V9E3-F1	PRESEQUENCE PROTEASE, MITOCHONDRIAL;
eiaa-A	2.5	8.6	145	673	9	DROME:AF-Q9VIK9-F1	EEF1A LYSINE AND N-TERMINAL METHYLTRANSFERASE HOM
egnm-A	2.5	3.7	104	573	8	DROME:AF-Q8IQE2-F1	IONOTROPIC RECEPTOR 67C;
emep-A	2.5	10.6	128	526	7	DROME:AF-Q9VBQ7-F1	FI04601P;
ek9r-A	2.5	11.7	79	994	9	DROME:AF-Q9VFS6-F1	INTEGRATOR COMPLEX SUBUNIT 5;
eels-A	2.5	7.7	91	191	9	DROME:AF-P40793-F1	CDC42 HOMOLOG;
eggi-A	2.5	19.9	83	905	4	DROME:AF-Q9VI54-F1	LD29489P;
elbg-A	2.5	9.3	138	370	11	DROME:AF-Q9VLR9-F1	METALLOPHOSPHOESTERASE 1 HOMOLOG;
ekkh-A	2.5	4.6	109	411	8	DROME:AF-A1ZBH3-F1	2-ARACHIDONOYLGLYCEROL HYDROLASE ABHD12;
ee7g-A	2.5	4.6	110	437	8	DROME:AF-A1Z9S8-F1	UNCHARACTERIZED PROTEIN;
ela8-A	2.5	17	117	2020	10	DROME:AF-E2QD98-F1	STARDUST, ISOFORM G;
edh9-A	2.5	3.6	89	197	3	DROME:AF-Q9VZ47-F1	RAB AT 9FA;
ec14-A	2.5	4.2	116	430	6	DROME:AF-Q9VL86-F1	ZINC CARBOXYPEPTIDASE A 1;
ei7m-A	2.5	3.8	96	351	9	DROME:AF-Q9VX97-F1	LD13476P;
eit8-A	2.5	3.4	85	418	6	DROME:AF-P32392-F1	ACTIN-RELATED PROTEIN 3;
ekyw-A	2.5	5.7	158	980	4	DROME:AF-Q9W495-F1	GPI INOSITOL-DEACYLASE;
efm3-A	2.5	18.7	123	742	10	DROME:AF-A0A0B4LFV	4-F1 RAD, GEM/KIR FAMILY MEMBER 2, ISOFORM C;
eims-A	2.5	10.3	109	340	10	DROME:AF-O77277-F1	TORSIN-LIKE PROTEIN;
efc8-A	2.5	5.4	90	855	7	DROME:AF-Q8MQJ7-F1	NON-SPECIFIC SERINE/THREONINE PROTEIN KINASE;
ejq6-A	2.5	3.5	131	431	5	DROME:AF-Q9VW26-F1	ORNITHINE AMINOTRANSFERASE, MITOCHONDRIAL;
ei2k-A	2.5	15.9	105	1229	6	DROME:AF-Q9VRX2-F1	VACUOLAR PROTEIN SORTING-ASSOCIATED PROTEIN 8 HOM
ed1i-A	2.5	11.5	156	1441	8	DROME:AF-Q9V6K1-F1	TRIPEPTIDYL-PEPTIDASE 2;
ei0l-A	2.5	9.6	90	203	9	DROME:AF-Q95SH2-F1	CHARGED MULTIVESICULAR BODY PROTEIN 1, ISOFORM A;
ec3l-A	2.5	4.2	106	204	10	DROME:AF-Q9VH72-F1	TA01656P1;
ed1y-A	2.5	3.4	83	399	6	DROME:AF-Q9VHS8-F1	EUKARYOTIC INITIATION FACTOR 4A-III;
ecx9-A	2.5	4.4	109	579	6	DROME:AF-Q8T4A3-F1	AT08308P;
eggh-A	2.5	6.9	126	389	11	DROME:AF-Q7K274-F1	LD15586P;
eipb-A	2.5	4.1	84	1058	8	DROME:AF-Q9V433-F1	DNA HELICASE;
ek2y-A	2.5	13.6	115	343	7	DROME:AF-Q8SX38-F1	RE27552P;
ef3n-A	2.5	17.8	96	818	6	DROME:AF-Q9VFH6-F1	PROTEIN CEP78 HOMOLOG;
eecl-A	2.5	13.3	136	671	4	DROME:AF-Q9VUX3-F1	PALMITOLEOYL-PROTEIN CARBOXYLESTERASE NOTUM;
eei2-A	2.5	9.2	126	368	6	DROME:AF-Q9VSF4-F1	PROBABLE DEOXYHYPUSINE SYNTHASE;
elha-A	2.5	8.1	61	112	7	DROME:AF-Q9VLM5-F1	DOLICHYL-DIPHOSPHOOLIGOSACCHARIDE--PROTEIN
edqn-A	2.5	8.2	122	489	9	DROME:AF-A1Z9E3-F1	ELONGATION FACTOR TU;
edvf-A	2.5	14.9	112	894	8	DROME:AF-Q9VQQ9-F1	EXOCYST COMPLEX COMPONENT 2;
elli-A	2.5	9.2	90	341	7	DROME:AF-Q8ING5-F1	VESICLE-FUSING ATPASE;
eg92-A	2.5	5	149	1059	6	DROME:AF-Q9VNP5-F1	PUTATIVE ATP-DEPENDENT RNA HELICASE BOYB;
ef70-A	2.5	4.2	120	439	12	DROME:AF-P02843-F1	VITELLOGENIN-1;
efzl-A	2.5	10.5	109	966	1	DROME:AF-A1ZAY8-F1	FI23003P1;
egvs-A	2.5	11.3	58	358	5	DROME:AF-Q9VT59-F1	AT16804P;
efxp-A	2.5	19.5	117	612	4	DROME:AF-Q9VXL9-F1	IP12579P;
ejr4-A	2.5	27.1	89	602	7	DROME:AF-Q9W397-F1	RE67794P;
ej46-A	2.5	8.1	91	2008	8	DROME:AF-A0A0B4K7Q	6-F1 MYOBLAST CITY, ISOFORM B;
edvk-A	2.5	21.1	62	166	3	DROME:AF-Q86BB7-F1	FI06435P;
ej7p-A	2.5	8.8	110	523	9	DROME:AF-Q9VBQ5-F1	LD38433P;
eg78-A	2.5	6.4	75	546	9	DROME:AF-Q7K3J0-F1	CCT-THETA;
emx3-A	2.5	15.4	84	1900	6	DROME:AF-Q9VTS9-F1	ROLLING PEBBLES, ISOFORM B;
eilq-A	2.5	8.7	80	1234	9	DROME:AF-Q7KW14-F1	COILED-COIL DOMAIN-CONTAINING PROTEIN CG32809;
ed9g-A	2.5	3.7	135	364	7	DROME:AF-Q9VAN0-F1	PROBABLE PHOSPHOSERINE AMINOTRANSFERASE;
ejzc-A	2.5	4.8	111	580	8	DROME:AF-A1ZBP5-F1	FI19322P1;
ec17-A	2.5	4.7	140	592	10	DROME:AF-Q9W0I6-F1	PHOSPHATIDYLINOSITOL-3-PHOSPHATASE SAC1;
eflg-A	2.5	8.5	124	1301	8	DROME:AF-P35832-F1	TYROSINE-PROTEIN PHOSPHATASE 99A;
edjo-A	2.5	16.3	127	1009	10	DROME:AF-A8QI34-F1	SODIUM/POTASSIUM-TRANSPORTING ATPASE SUBUNIT ALPH
eesq-A	2.5	8	113	1204	7	DROME:AF-Q9W1Q5-F1	FI21439P1;
eg3a-A	2.4	9.6	102	795	9	DROME:AF-Q9VJX9-F1	TEHAO, ISOFORM A;
ele5-A	2.4	5.1	127	390	7	DROME:AF-Q9V9P0-F1	UNCHARACTERIZED PROTEIN, ISOFORM B;
ecx2-A	2.4	13.8	71	221	8	DROME:AF-Q9VHX6-F1	IP07787P;
efkz-A	2.4	12.1	114	961	4	DROME:AF-Q8SWX4-F1	AMINOPEPTIDASE;
ekz5-A	2.4	4.3	95	535	9	DROME:AF-O96532-F1	RAD17;
eeep-A	2.4	22.7	89	1503	4	DROME:AF-Q7KTZ4-F1	REDUCED MECHANORECEPTOR POTENTIAL A, ISOFORM B;
ek62-A	2.4	36.7	116	2224	4	DROME:AF-P98081-F1	PROTEIN DISABLED;
ec33-A	2.4	3.6	96	178	8	DROME:AF-Q9VJ38-F1	39S RIBOSOMAL PROTEIN L13, MITOCHONDRIAL;
ej5o-A	2.4	6	118	657	6	DROME:AF-Q9VBR6-F1	RE74917P;
ekex-A	2.4	5	154	887	8	DROME:AF-Q7KUD4-F1	CALCIUM-INDEPENDENT PHOSPHOLIPASE A2 VIA, ISOFORM
ek4l-A	2.4	7.3	125	493	6	DROME:AF-Q9VZ20-F1	DYNEIN LIGHT INTERMEDIATE CHAIN;
em2l-A	2.4	4.5	122	416	5	DROME:AF-Q9VRZ3-F1	RE62864P;
ediz-A	2.4	4.4	84	610	6	DROME:AF-Q9VM87-F1	RH29724P;
elbw-A	2.4	12.3	123	643	7	DROME:AF-Q960F7-F1	SD03629P;
egkn-A	2.4	6.2	136	1726	7	DROME:AF-Q9VGD4-F1	PHOSPHOLIPID-TRANSPORTING ATPASE;
ehg1-A	2.4	4.9	121	1671	8	DROME:AF-Q9W3D3-F1	DENN DOMAIN-CONTAINING PROTEIN CRAG;
ek55-A	2.4	19	106	316	9	DROME:AF-Q9W0B3-F1	GH19706P;
eebt-A	2.4	3.6	110	217	14	DROME:AF-A1Z9J4-F1	PROTEIN DJ-1ALPHA;
emfv-A	2.4	5.3	69	530	9	DROME:AF-Q9VR64-F1	CLUSTERIN ASSOCIATED PROTEIN 1;
egwk-A	2.4	17.1	126	342	4	DROME:AF-A0A0B4K8B	1-F1 UNCHARACTERIZED PROTEIN, ISOFORM C;
edbk-A	2.4	13.1	75	178	7	DROME:AF-A1Z9M2-F1	RECEPTOR EXPRESSION-ENHANCING PROTEIN;
ei36-A	2.4	4.5	101	581	6	DROME:AF-X2JCF3-F1	RHO GTPASE ACTIVATING PROTEIN AT 16F, ISOFORM E;
efkt-A	2.4	3.6	102	224	10	DROME:AF-Q8SZB7-F1	RE07960P;
emp6-A	2.4	9.1	74	950	7	DROME:AF-A1Z9E2-F1	PROTEIN LIN-54 HOMOLOG;
emop-A	2.4	17.3	95	264	6	DROME:AF-Q7JMZ0-F1	RIC (RAS WHICH INTERACTS WITH CALMODULIN);
eivo-A	2.4	4.5	111	441	8	DROME:AF-Q8SX24-F1	TRNA:M(4)X MODIFICATION ENZYME TRM13;
eimy-A	2.4	2.5	51	77	8	DROME:AF-Q9VSC1-F1	SIGNAL RECOGNITION PARTICLE 9 KDA PROTEIN;
eg4s-A	2.4	18	103	589	6	DROME:AF-Q9VKC8-F1	FI03495P;
ejcr-A	2.4	4.5	95	298	4	DROME:AF-Q9VYK9-F1	LP16520P;
edky-A	2.4	11.4	116	952	9	DROME:AF-Q9VTM9-F1	SISTERS UNBOUND;
empl-A	2.4	4.3	116	358	12	DROME:AF-Q9VLU9-F1	UNCHARACTERIZED PROTEIN, ISOFORM E;
ejfu-A	2.4	10.9	100	507	10	DROME:AF-Q9VIF6-F1	RNA HELICASE;
efav-A	2.4	8.9	123	826	11	DROME:AF-Q9VX34-F1	RNA HELICASE;
emac-A	2.4	5.3	141	1165	9	DROME:AF-Q9VMY8-F1	AUXILIN, ISOFORM A;
ekc2-A	2.4	13.2	82	392	9	DROME:AF-Q9VXD7-F1	GH04692P;
ehsq-A	2.4	3.5	94	180	5	DROME:AF-P25160-F1	ADP-RIBOSYLATION FACTOR-LIKE PROTEIN 1;
ej00-A	2.4	11.7	114	248	7	DROME:AF-Q9VYP6-F1	UNCHARACTERIZED PROTEIN;
ek78-A	2.4	4.8	111	754	8	DROME:AF-A1ZAS8-F1	EGG-DERIVED TYROSINE PHOSPHATASE, ISOFORM C;
elge-A	2.4	17.2	87	872	8	DROME:AF-Q9VW72-F1	GH08353P;
edqj-A	2.4	4.8	140	1350	8	DROME:AF-B7YZF8-F1	PHOSPHOLIPID-TRANSPORTING ATPASE;
efto-A	2.4	8.7	129	728	5	DROME:AF-A0A0B4KFE	4-F1 ACYL-COA SYNTHETASE LONG-CHAIN, ISOFORM J;
ee5m-A	2.4	10.7	111	881	6	DROME:AF-Q7JR83-F1	HORMONE-SENSITIVE LIPASE, ISOFORM A;
emmn-A	2.4	3.6	86	874	12	DROME:AF-Q9VVY0-F1	RE61245P;
eghv-A	2.4	16.9	126	721	11	DROME:AF-Q9W4X9-F1	CENTROMERE/KINETOCHORE PROTEIN ZW10;
eim4-A	2.4	6.9	127	2206	5	DROME:AF-X2JEI9-F1	RHO GTPASE ACTIVATING PROTEIN AT 19D, ISOFORM D;
elln-A	2.4	9.5	62	280	6	DROME:AF-Q8WTC1-F1	28S RIBOSOMAL PROTEIN S15, MITOCHONDRIAL;
em0s-A	2.4	16.2	80	960	8	DROME:AF-Q7K4L9-F1	LD33689P;
ed0y-A	2.4	13.3	95	1904	7	DROME:AF-Q7KU89-F1	PURATROPHIN-1-LIKE, ISOFORM A;
ej8l-A	2.4	4.3	99	696	9	DROME:AF-Q9VAV2-F1	FI21480P1;
ehl7-A	2.4	9.5	124	926	6	DROME:AF-Q9VPB0-F1	FI23914P1;
el8e-A	2.4	11.5	110	539	5	DROME:AF-Q9VJ03-F1	RIESKE DOMAIN-CONTAINING PROTEIN;
edic-A	2.4	3.8	89	624	9	DROME:AF-M9PBX3-F1	UNCHARACTERIZED PROTEIN, ISOFORM H;
ejwa-A	2.4	11.4	65	133	11	DROME:AF-Q9GYU7-F1	MEDIATOR OF RNA POLYMERASE II TRANSCRIPTION SUBUN
efby-A	2.4	5.6	67	340	9	DROME:AF-Q9VYQ3-F1	UBIQUITIN CARBOXYL-TERMINAL HYDROLASE;
ejmy-A	2.4	10	112	1294	8	DROME:AF-Q9W247-F1	FI03324P;
eksw-A	2.4	22.5	128	1449	2	DROME:AF-Q5BI42-F1	VWFA AND CACHE DOMAIN-CONTAINING PROTEIN CG16868;
elkw-A	2.4	3.9	89	615	9	DROME:AF-Q9W232-F1	ALKYLATED DNA REPAIR PROTEIN ALKB HOMOLOG 8;
elt3-A	2.4	4.2	106	707	8	DROME:AF-Q9VQU3-F1	LD22655P;
eflm-A	2.4	18	72	505	8	DROME:AF-Q9VLS5-F1	LD29542P;
ej80-A	2.4	10.3	100	729	6	DROME:AF-A0A0B4KEF	7-F1 UNCHARACTERIZED PROTEIN, ISOFORM C;
eg66-A	2.4	7.4	130	1476	10	DROME:AF-Q9VL52-F1	PUTATIVE ATP-DEPENDENT RNA HELICASE SOYB;
em0d-A	2.4	5.8	127	424	5	DROME:AF-Q9VL87-F1	RH39904P;
edeo-A	2.4	15.7	101	1005	10	DROME:AF-Q8IPF4-F1	UNCHARACTERIZED PROTEIN;
ekle-A	2.4	3.8	130	468	6	DROME:AF-Q6NR46-F1	RE58623P;
emwn-A	2.4	4.3	106	395	5	DROME:AF-Q9VD68-F1	GH19849P;
ec2a-A	2.4	6.7	92	964	11	DROME:AF-P45437-F1	COATOMER SUBUNIT BETA;
eip2-A	2.4	4.2	141	649	5	DROME:AF-Q9VY44-F1	MRNA-CAPPING ENZYME;
ei6r-A	2.4	3.9	136	1499	10	DROME:AF-M9PGQ5-F1	UNCHARACTERIZED PROTEIN, ISOFORM C;
empd-A	2.4	6.6	80	834	8	DROME:AF-X2JAA3-F1	UNCHARACTERIZED PROTEIN, ISOFORM C;
ejlf-A	2.4	5.2	130	422	5	DROME:AF-Q9VLZ2-F1	UNCHARACTERIZED PROTEIN, ISOFORM A;
eeml-A	2.4	5.5	126	438	8	DROME:AF-Q8SXU3-F1	RE21160P;
ed6b-A	2.4	16.5	94	195	4	DROME:AF-A1Z9Q7-F1	IP07182P;
egzu-A	2.4	4.9	76	290	3	DROME:AF-Q9VKV4-F1	NON-STRUCTURAL MAINTENANCE OF CHROMOSOMES ELEMENT
elhj-A	2.4	3.5	94	308	6	DROME:AF-Q9W3R8-F1	UNCHARACTERIZED PROTEIN CG2059;
ein2-A	2.4	19.6	122	595	7	DROME:AF-Q9VFR3-F1	CHITINASE 5;
elod-A	2.4	3.9	106	353	8	DROME:AF-Q8MQV5-F1	SD21019P;
ehyo-A	2.4	36.1	114	1192	8	DROME:AF-Q8IMA8-F1	PROTEIN PANGOLIN, ISOFORM J;
elsn-A	2.4	4.2	96	863	4	DROME:AF-Q9VDR1-F1	MEDIATOR OF RNA POLYMERASE II TRANSCRIPTION SUBUN
ehx3-A	2.4	18.4	120	498	6	DROME:AF-Q9VHA8-F1	LD25575P;
eh8j-A	2.3	4.9	118	300	8	DROME:AF-Q9VMC9-F1	KYNURENINE FORMAMIDASE;
ej5r-A	2.3	17.4	69	312	7	DROME:AF-Q8IP32-F1	UNCHARACTERIZED PROTEIN, ISOFORM A;
ef2l-A	2.3	4.9	121	255	7	DROME:AF-Q9VHJ5-F1	CARBONIC ANHYDRASE;
ekrk-A	2.3	7.5	134	355	11	DROME:AF-P20353-F1	G PROTEIN ALPHA I SUBUNIT;
eew9-A	2.3	22.2	89	647	7	DROME:AF-Q8MSU3-F1	PUTATIVE FERRIC-CHELATE REDUCTASE 1 HOMOLOG;
emab-A	2.3	14.5	68	141	3	DROME:AF-X2J4U0-F1	UNCHARACTERIZED PROTEIN;
egoc-A	2.3	28.4	88	914	6	DROME:AF-Q5LJN3-F1	OCCLUDIN-RELATED Y;
eh33-A	2.3	4.3	127	1252	5	DROME:AF-Q9VGK7-F1	PUTATIVE ELONGATOR COMPLEX PROTEIN 1;
ekxa-A	2.3	33.3	87	2003	9	DROME:AF-Q0E8T7-F1	FI23230P1;
edgu-A	2.3	5.3	109	339	10	DROME:AF-O01382-F1	CASPASE;
eec4-A	2.3	15.1	52	365	10	DROME:AF-Q9VDL7-F1	DEPHOSPHOCOENZYME A CARRIER, ISOFORM A;
ehx4-A	2.3	4.1	110	289	9	DROME:AF-O46084-F1	SERINE/THREONINE-PROTEIN PHOSPHATASE PGAM5, MITOC
ed8z-A	2.3	20.5	147	739	7	DROME:AF-Q9VGB2-F1	FI16509P1;
eiyt-A	2.3	17.3	111	952	1	DROME:AF-Q8MRN5-F1	AMINOPEPTIDASE;
em4m-A	2.3	12	99	419	9	DROME:AF-Q9VD76-F1	GUSTATORY RECEPTOR FOR BITTER TASTE 93A;
ejto-A	2.3	21.3	126	1405	8	DROME:AF-Q9VSA4-F1	TONSOKU-LIKE PROTEIN;
ekj1-A	2.3	22.6	104	1977	5	DROME:AF-A1Z8X3-F1	ANASTRAL SPINDLE 3;
eh1u-A	2.3	3.9	113	479	7	DROME:AF-Q9W4H4-F1	PYRUVATE DEHYDROGENASE E1 COMPONENT SUBUNIT ALPHA
eg3w-A	2.3	10	65	160	6	DROME:AF-Q9VKA2-F1	GEO12039P1;
eily-A	2.3	5.3	116	527	4	DROME:AF-Q7KHK9-F1	DREAM;
eed8-A	2.3	10.9	139	622	4	DROME:AF-Q9W3C4-F1	BETA-N-ACETYLHEXOSAMINIDASE;
elgs-A	2.3	9.6	116	944	7	DROME:AF-Q9VS62-F1	SMALLMINDED, ISOFORM A;
efe8-A	2.3	4.6	145	703	5	DROME:AF-Q7K4L8-F1	RNA HELICASE;
efr1-A	2.3	17.4	99	636	6	DROME:AF-Q7KT16-F1	FI17352P1;
eio1-A	2.3	13.4	77	286	10	DROME:AF-Q9VDE4-F1	BRIDE OF DOUBLETIME;
emll-A	2.3	8.9	64	226	14	DROME:AF-P54611-F1	V-TYPE PROTON ATPASE SUBUNIT E;
ei6q-A	2.3	28.6	69	1260	7	DROME:AF-A0A0B4LEZ	1-F1 SECRETORY 31, ISOFORM D;
eghq-A	2.3	3.8	99	182	8	DROME:AF-Q9VND8-F1	GTP-BINDING PROTEIN RHEB HOMOLOG;
ehzm-A	2.3	3.6	78	481	8	DROME:AF-Q9V3K3-F1	RUVB-LIKE HELICASE 2;
edh7-A	2.3	4	113	578	8	DROME:AF-Q9V9A7-F1	PROBABLE METHYLCROTONOYL-COA CARBOXYLASE BETA CHA
ei4d-A	2.3	4.5	89	250	7	DROME:AF-Q9VSU7-F1	VESICLE TRANSPORT PROTEIN USE1;
eei7-A	2.3	6	118	1945	10	DROME:AF-Q9V491-F1	PLEXIN A, ISOFORM A;
egwv-A	2.3	14.3	126	826	5	DROME:AF-Q8T4G5-F1	SD01613P;
emyw-A	2.3	7.2	99	476	10	DROME:AF-O46036-F1	C-TERMINAL-BINDING PROTEIN;
ef8w-A	2.3	20	77	615	1	DROME:AF-A8JNI3-F1	DEBRIS BUSTER, ISOFORM D;
emec-A	2.3	10.6	89	190	4	DROME:AF-Q960M4-F1	PEROXIREDOXIN-5;
egbt-A	2.3	14.6	97	559	9	DROME:AF-Q8MYW9-F1	O-ACYLTRANSFERASE;
ejxs-A	2.3	12.6	106	434	6	DROME:AF-Q9VS10-F1	MIP08469P;
el9a-A	2.3	16.9	97	1047	6	DROME:AF-O17468-F1	PROTEIN HIRA HOMOLOG;
eha2-A	2.3	4.5	167	486	10	DROME:AF-Q9VW68-F1	(S)-3-AMINO-2-METHYLPROPIONATE TRANSAMINASE;
eecc-A	2.3	5.7	91	497	9	DROME:AF-Q9W4R1-F1	LD21615P;
eep4-A	2.3	21	87	716	7	DROME:AF-A0A0B4JCU	3-F1 RECEPTOR EXPRESSION ENHANCING PROTEIN A, ISOFO
efl0-A	2.3	5.5	122	566	7	DROME:AF-Q8IMY3-F1	GLUCOSYLCERAMIDASE;
egq1-A	2.3	5.1	125	505	10	DROME:AF-Q9VPM1-F1	LD42056P;
ek8q-A	2.3	4.2	112	814	5	DROME:AF-Q9VSW5-F1	KINESIN-LIKE PROTEIN AT 67A, ISOFORM A;
eki0-A	2.3	5.4	92	2053	3	DROME:AF-Q9W1C5-F1	INTEGRATOR COMPLEX SUBUNIT 1;
ee08-A	2.3	4.7	115	605	8	DROME:AF-Q9VHL4-F1	IONOTROPIC RECEPTOR 85A;
ej81-A	2.3	16.2	91	249	10	DROME:AF-P41043-F1	GLUTATHIONE S-TRANSFERASE S1;
ejt2-A	2.3	3.4	91	235	5	DROME:AF-Q9VNI4-F1	PROTEASOME ASSEMBLY CHAPERONE 1;
ei2m-A	2.3	16.6	89	553	6	DROME:AF-Q8T3Z4-F1	AT24727P;
eh3a-A	2.3	26.4	125	2131	5	DROME:AF-P35500-F1	SODIUM CHANNEL PROTEIN PARA;
ekpt-A	2.3	5.4	95	772	6	DROME:AF-Q9VCV8-F1	UNCHARACTERIZED PROTEIN;
ehb4-A	2.3	8	84	379	8	DROME:AF-Q9VEA6-F1	AAR2 SPLICING FACTOR HOMOLOG;
ec0h-A	2.3	5.2	122	453	2	DROME:AF-Q0E9F9-F1	FI16720P1;
ej82-A	2.3	21	93	429	4	DROME:AF-O96880-F1	TRANSCRIPTION INITIATION FACTOR IIE SUBUNIT ALPHA
ela3-A	2.3	12	119	879	3	DROME:AF-Q9VEP2-F1	UNCHARACTERIZED PROTEIN, ISOFORM B;
eh4h-A	2.3	4.1	96	976	10	DROME:AF-Q9VX63-F1	FI18001P1;
eern-A	2.3	15.5	92	448	8	DROME:AF-Q9VHE3-F1	GH05665P;
eje0-A	2.3	4	97	227	6	DROME:AF-Q9VAB0-F1	IP21249P;
emkl-A	2.3	3.9	94	1139	12	DROME:AF-Q9VWI5-F1	LD31543P;
eewf-A	2.3	5.8	114	409	7	DROME:AF-Q95R98-F1	PROTEIN PHOSPHATASE METHYLESTERASE 1;
ejp9-A	2.3	5.6	103	283	8	DROME:AF-Q9VHE4-F1	LD31229P;
ekiq-A	2.3	15.8	65	305	12	DROME:AF-Q9U599-F1	AT01821P;
egmv-A	2.3	19	142	844	9	DROME:AF-P13060-F1	EUKARYOTIC TRANSLATION ELONGATION FACTOR 2;
eeh7-A	2.3	9.9	133	473	7	DROME:AF-Q9VJH7-F1	UNCHARACTERIZED PROTEIN, ISOFORM A;
elxf-A	2.3	4	100	421	9	DROME:AF-Q8SX76-F1	LD24646P;
eepc-A	2.3	5.4	113	347	10	DROME:AF-P91931-F1	S-ADENOSYLMETHIONINE DECARBOXYLASE PROENZYME;
ee1w-A	2.3	12.7	72	548	7	DROME:AF-Q9VJD1-F1	GLUCOSIDASE 2 SUBUNIT BETA;
elzf-A	2.3	3.8	65	387	11	DROME:AF-Q9VWF4-F1	DUAL SPECIFICITY PROTEIN PHOSPHATASE MPK-4;
ekun-A	2.3	23.7	104	755	4	DROME:AF-Q9VA10-F1	FI21270P1;
egm6-A	2.3	4.5	144	361	6	DROME:AF-Q9VMU2-F1	UNCHARACTERIZED PROTEIN, ISOFORM A;
elom-A	2.3	13.3	98	552	7	DROME:AF-O76861-F1	EG:100G10.1 PROTEIN;
efoz-A	2.3	5	124	344	3	DROME:AF-Q9VS65-F1	PEPTIDASE_M14 DOMAIN-CONTAINING PROTEIN;
ejmd-A	2.3	12	74	459	5	DROME:AF-Q8IN01-F1	FI06006P;
em4w-A	2.3	11.5	116	450	11	DROME:AF-Q9VST7-F1	LD04326P;
elt8-A	2.3	7.2	51	225	10	DROME:AF-Q7JR24-F1	CAG, ISOFORM A;
eixy-A	2.3	3.4	79	1092	5	DROME:AF-P54358-F1	DNA POLYMERASE DELTA CATALYTIC SUBUNIT;
ee6g-A	2.3	6.1	143	1430	10	DROME:AF-Q9VX86-F1	PEPTIDASE_M14 DOMAIN-CONTAINING PROTEIN;
ej9y-A	2.3	4.6	138	516	7	DROME:AF-Q9VFB3-F1	ARGININE METHYLTRANSFERASE 3, ISOFORM A;
efo9-A	2.3	3.2	97	397	9	DROME:AF-Q8SWU7-F1	OBG-LIKE ATPASE 1;
eih3-A	2.3	8.3	92	441	5	DROME:AF-Q9VW38-F1	UNCHARACTERIZED PROTEIN;
elej-A	2.3	5	105	439	8	DROME:AF-P48601-F1	26S PROTEASOME REGULATORY SUBUNIT 4;
eh5a-A	2.3	25.7	92	1010	7	DROME:AF-Q9VU34-F1	LD45758P;
ehdw-A	2.3	19.3	111	1036	6	DROME:AF-P91682-F1	PROTEIN SMOOTHENED;
eljc-A	2.3	4.2	120	982	9	DROME:AF-Q9VLI0-F1	ALPHA-MANNOSIDASE;
ejwx-A	2.3	3.9	112	427	10	DROME:AF-Q9VJN0-F1	CARBOXYPEPTIDASE;
efbo-A	2.3	17.5	81	663	5	DROME:AF-Q9W352-F1	CXXC-TYPE ZINC FINGER PROTEIN 1;
eego-A	2.2	4.9	125	427	6	DROME:AF-Q9VS67-F1	RE13502P;
ehmv-A	2.2	12.8	75	264	5	DROME:AF-Q9W528-F1	LD31238P;
ee16-A	2.2	16.5	97	1316	6	DROME:AF-Q9VGM1-F1	MULTIDRUG RESISTANCE PROTEIN 4;
ells-A	2.2	13.1	103	1760	6	DROME:AF-Q9VLT3-F1	LD23292P;
ek2z-A	2.2	6.3	98	1059	9	DROME:AF-Q24120-F1	PROTEIN CAPPUCCINO;
eee4-A	2.2	5.6	88	484	10	DROME:AF-Q9VZJ4-F1	UNCHARACTERIZED PROTEIN, ISOFORM B;
egfd-A	2.2	13.5	92	276	8	DROME:AF-Q2PDV5-F1	UNCHARACTERIZED PROTEIN;
edqb-A	2.2	14.5	85	541	5	DROME:AF-Q9VC57-F1	ATLASTIN;
elvd-A	2.2	5.2	155	354	9	DROME:AF-P16378-F1	G PROTEIN ALPHA O SUBUNIT;
ehrb-A	2.2	6.3	65	109	3	DROME:AF-B7YZU6-F1	HALO;
ehqo-A	2.2	4.9	153	784	8	DROME:AF-O76460-F1	DNA REPAIR AND RECOMBINATION PROTEIN RAD54-LIKE;
egjr-A	2.2	4.3	109	345	6	DROME:AF-Q9VKB3-F1	METHYLTRANSFERASE 2, ISOFORM C;
em4r-A	2.2	6.9	86	511	15	DROME:AF-A1ZBR6-F1	F-BOX DOMAIN-CONTAINING PROTEIN;
emhf-A	2.2	13.5	98	409	9	DROME:AF-Q9U6M0-F1	EVOLUTIONARILY CONSERVED SIGNALING INTERMEDIATE I
ei3k-A	2.2	14.7	88	196	5	DROME:AF-Q9VTA1-F1	UNCHARACTERIZED PROTEIN;
elwc-A	2.2	12.1	95	239	9	DROME:AF-Q86BK8-F1	RAS-RELATED PROTEIN RAB-14;
ege1-A	2.2	11.5	91	289	5	DROME:AF-Q9XYW6-F1	CARBOXY TERMINUS OF HSP70-INTERACTING PROTEIN;
ehuo-A	2.2	3.9	108	280	6	DROME:AF-Q9W173-F1	PHOSPHOGLYCERATE MUTASE 5-2;
eeln-A	2.2	3.7	69	628	7	DROME:AF-A1Z9V3-F1	PHOSPHOGLUCOMUTASE 2B;
elrk-A	2.2	11.9	78	1124	3	DROME:AF-Q8MQJ8-F1	HUNTINGTIN INTERACTING PROTEIN 1;
egru-A	2.2	5	128	359	14	DROME:AF-Q9V3V9-F1	ENDONUCLEASE G INHIBITOR, ISOFORM A;
ekuw-A	2.2	25.7	92	1982	10	DROME:AF-O97159-F1	CHROMODOMAIN-HELICASE-DNA-BINDING PROTEIN MI-2 HO
ekjq-A	2.2	5.1	128	751	3	DROME:AF-Q9VMM2-F1	UNCHARACTERIZED PROTEIN, ISOFORM B;
eg9m-A	2.2	17.6	89	441	3	DROME:AF-Q8IME8-F1	FI11009P;
ee0l-A	2.2	7.1	92	454	13	DROME:AF-Q9VTM2-F1	2-(3-AMINO-3-CARBOXYPROPYL)HISTIDINE SYNTHASE;
eefx-A	2.2	12.5	109	924	2	DROME:AF-Q9VD85-F1	AMINOPEPTIDASE;
emy8-A	2.2	4.2	76	203	9	DROME:AF-Q9VQY9-F1	PROBABLE DNA REPLICATION COMPLEX GINS PROTEIN PSF
eifw-A	2.2	6.2	129	445	4	DROME:AF-Q9W478-F1	RE43153P;
el2f-A	2.2	12.8	65	246	6	DROME:AF-Q9VL11-F1	UNCHARACTERIZED PROTEIN;
eis4-A	2.2	4.7	107	332	9	DROME:AF-Q9VKI8-F1	GH03305P;
ejz3-A	2.2	24.7	79	680	4	DROME:AF-A1ZBL2-F1	FI17509P1;
ed9x-A	2.2	19.5	122	1983	9	DROME:AF-A1Z8W8-F1	GARTENZWERG, ISOFORM B;
ej0y-A	2.2	16.7	88	515	3	DROME:AF-Q9VVQ6-F1	PROCOLLAGEN-PROLINE 4-DIOXYGENASE;
ejnh-A	2.2	4.5	152	494	8	DROME:AF-Q9VU95-F1	ALANINE--GLYOXYLATE AMINOTRANSFERASE 2-LIKE;
egui-A	2.2	17.8	136	994	2	DROME:AF-Q9VFX0-F1	AMINOPEPTIDASE;
ehtp-A	2.2	15.4	135	615	7	DROME:AF-Q8IQK4-F1	LD14924P;
ehz5-A	2.2	12.2	63	247	5	DROME:AF-Q9VKR0-F1	ER MEMBRANE PROTEIN COMPLEX SUBUNIT 3;
eelw-A	2.2	4.9	111	477	15	DROME:AF-Q9VMQ5-F1	UBIQUINONE BIOSYNTHESIS MONOOXYGENASE COQ6, MITOC
elax-A	2.2	3.8	73	662	3	DROME:AF-E1JIB4-F1	UNCHARACTERIZED PROTEIN, ISOFORM E;
ek20-A	2.2	9.7	142	858	11	DROME:AF-Q9VR06-F1	FIG4 PHOSPHOINOSITIDE 5-PHOSPHATASE;
ehmo-A	2.2	16.7	67	1503	4	DROME:AF-A1Z9C4-F1	UNCHARACTERIZED PROTEIN;
edza-A	2.2	17.9	98	625	6	DROME:AF-Q9VI15-F1	GH12023P;
ekg5-A	2.2	4.6	129	353	8	DROME:AF-Q0E9A7-F1	UNCHARACTERIZED PROTEIN, ISOFORM E;
ei7u-A	2.2	4.5	119	1007	7	DROME:AF-Q9VLH9-F1	ALPHA-MANNOSIDASE;
ekdg-A	2.2	4	87	458	8	DROME:AF-Q60GL7-F1	ALPHA1,3-MANNOSE BETA1,2-N-ACETYLGLUCOSAMINYLTRAN
eli5-A	2.2	7.4	55	88	4	DROME:AF-Q9VEQ6-F1	V-TYPE PROTON ATPASE SUBUNIT;
ec7z-A	2.2	5.4	92	476	5	DROME:AF-Q9VTU3-F1	RHO GTPASE-ACTIVATING PROTEIN 68F;
ecxl-A	2.2	5.4	101	578	3	DROME:AF-Q24134-F1	NEGATIVE ELONGATION FACTOR D;
ef3i-A	2.2	9.5	84	265	10	DROME:AF-Q9VH59-F1	ELONGATION OF VERY LONG CHAIN FATTY ACIDS PROTEIN
ejhl-A	2.2	4.4	94	986	9	DROME:AF-P35600-F1	REPLICATION FACTOR C SUBUNIT 1;
efdp-A	2.2	3.9	103	684	7	DROME:AF-Q9VE51-F1	CLEAVAGE AND POLYADENYLATION SPECIFICITY FACTOR 7
ejap-A	2.2	4.1	130	555	8	DROME:AF-E1JI40-F1	VERMIFORM, ISOFORM I;
eex1-A	2.2	10.6	97	394	4	DROME:AF-Q8MSB1-F1	E3 UBIQUITIN-PROTEIN TRANSFERASE MAEA;
ehzg-A	2.2	25.5	76	1248	8	DROME:AF-M9PHU7-F1	UNCHARACTERIZED PROTEIN, ISOFORM G;
ell9-A	2.2	5.4	123	746	3	DROME:AF-Q9W4M9-F1	TRNA (CYTOSINE(34)-C(5))-METHYLTRANSFERASE;
ehix-A	2.2	18.5	125	1159	10	DROME:AF-Q9VVC9-F1	LD38375P;
eii2-A	2.2	9.7	128	889	5	DROME:AF-Q9VVG4-F1	EXOCYST COMPLEX COMPONENT 1;
ejuq-A	2.2	3.7	68	623	7	DROME:AF-A1Z7P1-F1	PHOSPHOGLUCOMUTASE 2A;
ekr1-A	2.2	7.5	107	1080	11	DROME:AF-Q9VH80-F1	UNCHARACTERIZED PROTEIN;
emgx-A	2.2	13.8	69	220	4	DROME:AF-Q9GYV9-F1	MEDIATOR OF RNA POLYMERASE II TRANSCRIPTION SUBUN
efzm-A	2.2	23	98	477	7	DROME:AF-Q9V785-F1	SH3 DOMAIN-BINDING PROTEIN 5 HOMOLOG;
eg5s-A	2.2	8.4	64	912	5	DROME:AF-A1ZBD6-F1	MULTIPLE C2 AND TRANSMEMBRANE DOMAIN-CONTAINING P
ekyf-A	2.2	15.2	134	636	5	DROME:AF-Q9VKJ8-F1	LD15174P;
edq2-A	2.2	9	131	707	5	DROME:AF-Q7KSU3-F1	LD33793P;
eh54-A	2.2	8.6	117	719	10	DROME:AF-Q8T0R3-F1	GH12815P;
ejsw-A	2.2	4.5	134	593	8	DROME:AF-Q960D4-F1	SD06560P;
ei8k-A	2.2	6.4	126	770	6	DROME:AF-Q86BI9-F1	UNCHARACTERIZED PROTEIN, ISOFORM D;
embl-A	2.2	6.3	136	543	7	DROME:AF-Q9VJH8-F1	FI03416P;
ekp1-A	2.2	24.5	69	868	10	DROME:AF-Q9VIY5-F1	UNCHARACTERIZED PROTEIN;
eimc-A	2.2	13.4	77	359	0	DROME:AF-Q9VX12-F1	LD38742P;
ehv9-A	2.2	14.9	136	1000	9	DROME:AF-Q9VX01-F1	FI22312P1;
eist-A	2.2	5.6	137	485	5	DROME:AF-Q9GU50-F1	GH09802P;
emut-A	2.2	11.6	83	635	7	DROME:AF-P45975-F1	HISTONE-LYSINE N-METHYLTRANSFERASE SU(VAR)3-9;
ehut-A	2.2	13.9	79	553	5	DROME:AF-Q9VN45-F1	PROTEIN SPARTIN;
emao-A	2.2	5.8	86	158	8	DROME:AF-Q9VGP0-F1	D-AMINOACYL-TRNA DEACYLASE;
edfv-A	2.2	19.7	147	710	5	DROME:AF-Q9XTM1-F1	EXOCYST COMPLEX COMPONENT 5;
emx8-A	2.2	8.8	60	386	5	DROME:AF-A1Z7Z8-F1	FI07242P;
egwn-A	2.2	15.2	94	466	10	DROME:AF-Q9V3T9-F1	NADPH:ADRENODOXIN OXIDOREDUCTASE, MITOCHONDRIAL;
egki-A	2.2	4.2	92	694	10	DROME:AF-Q9VL25-F1	RE48269P;
ejq9-A	2.2	7.8	69	223	10	DROME:AF-Q6IH48-F1	HDC03337;
eicu-A	2.2	21.5	67	1383	10	DROME:AF-A8JUY3-F1	DNA-DIRECTED RNA POLYMERASE SUBUNIT;
el5l-A	2.2	13.6	89	874	6	DROME:AF-Q9VKP5-F1	UNCHARACTERIZED PROTEIN, ISOFORM A;
el8w-A	2.2	4.1	66	199	9	DROME:AF-Q9VG97-F1	INACTIVE GLUTATHIONE S-TRANSFERASE D3;
embm-A	2.2	8.1	64	337	2	DROME:AF-P14003-F1	PROTEIN HAIRY;
elfz-A	2.2	4.9	130	1457	5	DROME:AF-Q09103-F1	EYE-SPECIFIC DIACYLGLYCEROL KINASE;
els2-A	2.2	4.7	135	686	9	DROME:AF-Q9V9T9-F1	BETA-GLUCURONIDASE;
ej32-A	2.2	13.3	103	1002	6	DROME:AF-Q24314-F1	VACUOLAR PROTEIN SORTING-ASSOCIATED PROTEIN 18 HO
ef49-A	2.2	13.6	102	1247	11	DROME:AF-A8QI68-F1	POLYCYSTIN-RELATED Y PROTEIN;
eg00-A	2.2	4.3	99	669	6	DROME:AF-Q0E931-F1	DGP-1, ISOFORM A;
ejmw-A	2.2	14.9	72	123	6	DROME:AF-Q5LJU1-F1	TRANSMEMBRANE PROTEIN 188;
edck-A	2.2	4.3	109	720	7	DROME:AF-Q9XYU0-F1	DNA REPLICATION LICENSING FACTOR MCM7;
ehdh-A	2.2	13.3	107	766	7	DROME:AF-Q9VDE6-F1	EXOCYST COMPLEX COMPONENT 6;
eir0-A	2.2	15.1	76	796	3	DROME:AF-Q9VFE7-F1	NUCLEAR PORE PROTEIN;
edrv-A	2.2	4.2	46	928	9	DROME:AF-Q8IMV6-F1	SCAFFOLD ATTACHMENT FACTOR B, ISOFORM B;
ehgc-A	2.2	21.3	142	432	6	DROME:AF-Q9VBQ2-F1	LIPASE DOMAIN-CONTAINING PROTEIN;
eh2s-A	2.2	23.9	78	1489	8	DROME:AF-B7Z126-F1	TOUSLED-LIKE KINASE, ISOFORM G;
eejn-A	2.2	4.8	122	421	7	DROME:AF-Q9I7L9-F1	UNCHARACTERIZED PROTEIN, ISOFORM A;
ecxz-A	2.2	8.7	102	1127	10	DROME:AF-Q9VM62-F1	LD34181P;
ehza-A	2.2	6.2	138	1462	5	DROME:AF-P16620-F1	TYROSINE-PROTEIN PHOSPHATASE 69D;
ee5z-A	2.2	6.4	111	352	13	DROME:AF-Q7K1C2-F1	ACYLTRANSFERASE;
eknk-A	2.2	7.8	88	530	7	DROME:AF-P07666-F1	SERENDIPITY LOCUS PROTEIN ALPHA;
eh0g-A	2.2	17.7	102	744	9	DROME:AF-Q9VD23-F1	PYRUVATE KINASE;
eg1w-A	2.2	4.4	137	1679	6	DROME:AF-P30432-F1	FURIN-LIKE PROTEASE 2;
eme5-A	2.2	18	87	1430	6	DROME:AF-Q7JVP4-F1	BROMODOMAIN-CONTAINING PROTEIN, 140KD, ISOFORM A;
eiv4-A	2.2	5.9	106	763	6	DROME:AF-Q9VN03-F1	ATP-DEPENDENT RNA HELICASE SUV3 HOMOLOG, MITOCHON
efe2-A	2.2	4.7	112	186	8	DROME:AF-Q9VD65-F1	LP07781P;
eggf-A	2.2	29.9	86	1037	5	DROME:AF-A0A0B4KEW	2-F1 UNCHARACTERIZED PROTEIN, ISOFORM E;
ehfw-A	2.2	6.7	119	425	8	DROME:AF-Q7K012-F1	BRAHMA ASSOCIATED PROTEIN 55KD;
elet-A	2.2	4.5	80	468	6	DROME:AF-Q9V3J1-F1	V-TYPE PROTON ATPASE SUBUNIT H;
ei4o-A	2.2	9	68	917	10	DROME:AF-Q9V4B8-F1	RE68558P;
ed7e-A	2.2	23.8	127	1078	6	DROME:AF-Q9VSS9-F1	RE40614P;
ejr2-A	2.2	8	121	706	5	DROME:AF-A0A6H2EDG	9-F1 UNCHARACTERIZED PROTEIN, ISOFORM G;
eh08-A	2.2	19.8	73	1553	14	DROME:AF-Q9W0P8-F1	MEDIATOR OF RNA POLYMERASE II TRANSCRIPTION SUBUN
ekow-A	2.2	13.2	112	509	5	DROME:AF-Q8IQD3-F1	UNCHARACTERIZED PROTEIN, ISOFORM C;
ekgo-A	2.2	15.4	120	422	12	DROME:AF-Q7KLV9-F1	26S PROTEASOME NON-ATPASE REGULATORY SUBUNIT 11;
eies-A	2.2	3.3	99	368	8	DROME:AF-Q9VBA0-F1	GH09623P;
edde-A	2.2	3.4	99	567	3	DROME:AF-A1ZBM8-F1	IONOTROPIC RECEPTOR 56C;
ejq7-A	2.2	4.9	135	670	10	DROME:AF-A1ZBG9-F1	BETA-GLUCURONIDASE;
ekqm-A	2.2	27.1	94	435	9	DROME:AF-Q8SWR3-F1	SEX PEPTIDE RECEPTOR;
emva-A	2.2	15.6	112	485	10	DROME:AF-Q7K7B0-F1	EG:EG0003.4 PROTEIN;
ell2-A	2.2	3.6	98	182	9	DROME:AF-P61209-F1	ADP-RIBOSYLATION FACTOR 1;
ehas-A	2.2	18.3	117	921	8	DROME:AF-Q24253-F1	AP COMPLEX SUBUNIT BETA;
el0d-A	2.1	3.5	88	648	9	DROME:AF-Q9VEC3-F1	ACTIN-RELATED PROTEIN 5;
egdn-A	2.1	7.3	129	636	7	DROME:AF-Q9VW78-F1	IP13856P;
efd7-A	2.1	6	122	338	5	DROME:AF-Q9VB93-F1	RE23868P;
ekmd-A	2.1	5.4	139	385	12	DROME:AF-P20354-F1	G PROTEIN ALPHA S SUBUNIT;
efi2-A	2.1	16.4	108	2313	7	DROME:AF-Q9VYD1-F1	PROBABLE HISTONE-LYSINE N-METHYLTRANSFERASE CG171
eia4-A	2.1	4.7	153	1188	5	DROME:AF-Q6J5K9-F1	PROBABLE RNA HELICASE ARMI;
ehrm-A	2.1	5	82	163	7	DROME:AF-A1Z6W5-F1	FI09246P;
ejqb-A	2.1	13.7	105	1851	4	DROME:AF-P91645-F1	VOLTAGE-DEPENDENT CALCIUM CHANNEL TYPE A SUBUNIT
ekt7-A	2.1	6.4	117	503	6	DROME:AF-Q9VUL9-F1	GLYCOPROTEIN 3-ALPHA-L-FUCOSYLTRANSFERASE A;
ecu5-A	2.1	3.3	89	331	10	DROME:AF-P53034-F1	REPLICATION FACTOR C SUBUNIT 2;
edrj-A	2.1	15.9	86	820	8	DROME:AF-A8JV07-F1	UNCHARACTERIZED PROTEIN, ISOFORM B;
efwk-A	2.1	4.2	94	391	5	DROME:AF-Q7K175-F1	SMALL RNA 2'-O-METHYLTRANSFERASE;
eiqp-A	2.1	7	48	158	10	DROME:AF-A1Z7B8-F1	GEO08456P1;
ehnv-A	2.1	20.2	135	721	7	DROME:AF-Q9VTH0-F1	PROCOLLAGEN-LYSINE,2-OXOGLUTARATE 5-DIOXYGENASE;
elxe-A	2.1	8	109	521	4	DROME:AF-Q9VHB9-F1	PROBABLE TRNA (URACIL-O(2)-)-METHYLTRANSFERASE;
ejz5-A	2.1	11.3	82	274	7	DROME:AF-Q9VBD6-F1	RT03118P;
ejb1-A	2.1	3.8	128	700	8	DROME:AF-Q9VPR3-F1	PFKB DOMAIN-CONTAINING PROTEIN;
eg0k-A	2.1	13.4	80	375	5	DROME:AF-Q7YZ91-F1	RT01013P;
ei5y-A	2.1	17.4	138	1052	4	DROME:AF-Q9VLW7-F1	PROTEIN-TYROSINE-PHOSPHATASE;
ek9g-A	2.1	14.2	81	720	5	DROME:AF-Q9V3Y8-F1	FI05319P;
ejix-A	2.1	8	104	430	9	DROME:AF-Q9VED2-F1	FI18408P1;
ei17-A	2.1	6.4	78	590	8	DROME:AF-Q9VC18-F1	5-AMINOIMIDAZOLE-4-CARBOXAMIDE RIBONUCLEOTIDE
eh7p-A	2.1	13.8	115	948	8	DROME:AF-Q9VBZ6-F1	GH14566P;
eeb9-A	2.1	18.5	85	1354	4	DROME:AF-Q9NFV8-F1	TEP1 PROTEIN;
efzp-A	2.1	17.2	108	630	6	DROME:AF-Q9V564-F1	CONSERVED OLIGOMERIC GOLGI COMPLEX SUBUNIT 6;
eeig-A	2.1	28.8	91	1096	8	DROME:AF-A0A0B4LGD	0-F1 UNCHARACTERIZED PROTEIN, ISOFORM C;
efmb-A	2.1	12.8	76	564	9	DROME:AF-Q9VD14-F1	GH07286P;
ehek-A	2.1	4.8	108	499	12	DROME:AF-Q9VYB7-F1	PROTEIN-TYROSINE SULFOTRANSFERASE;
eeud-A	2.1	3.9	56	347	13	DROME:AF-Q9VT39-F1	DUF4477 DOMAIN-CONTAINING PROTEIN;
eeyj-A	2.1	18.1	135	738	8	DROME:AF-Q9V8K2-F1	EXOCYST COMPLEX COMPONENT 3;
efjg-A	2.1	4.4	120	350	10	DROME:AF-M9PF61-F1	ALDO-KETO REDUCTASE 1B, ISOFORM C;
el3w-A	2.1	6.3	84	717	5	DROME:AF-Q9VAY0-F1	NEPRILYSIN 7;
emxt-A	2.1	14	90	564	6	DROME:AF-E1JJR2-F1	NICOTINIC ACETYLCHOLINE RECEPTOR ALPHA7, ISOFORM
egry-A	2.1	4.6	121	429	7	DROME:AF-Q9VLZ1-F1	PEPTIDASE_M14 DOMAIN-CONTAINING PROTEIN;
ej1a-A	2.1	9.1	87	536	8	DROME:AF-Q9VYQ5-F1	PROBABLE CYTOCHROME P450 318A1;
eluy-A	2.1	18.7	115	660	9	DROME:AF-A1Z935-F1	SOLUTE CARRIER FAMILY 30 MEMBER 9;
efwi-A	2.1	5.8	65	302	11	DROME:AF-Q9V9U4-F1	DEOXYHYPUSINE HYDROXYLASE;
ee4y-A	2.1	9.9	146	477	5	DROME:AF-Q8SYS7-F1	PROBABLE CYTOSOLIC FE-S CLUSTER ASSEMBLY FACTOR C
ej2i-A	2.1	4.6	140	444	9	DROME:AF-Q9VLC1-F1	ALPHA-(1,3)-FUCOSYLTRANSFERASE B;
edo7-A	2.1	16	62	513	10	DROME:AF-Q9W4D3-F1	TUDOR DOMAIN-CONTAINING PROTEIN;
efz1-A	2.1	10	77	314	5	DROME:AF-A0A0B4K6G	0-F1 UNCHARACTERIZED PROTEIN, ISOFORM B;
ejuj-A	2.1	7.4	117	654	4	DROME:AF-Q9VBC7-F1	AMONTILLADO;
egzw-A	2.1	9.2	97	361	10	DROME:AF-D5SHT6-F1	MIP21537P;
ed0w-A	2.1	14.8	76	425	3	DROME:AF-Q7KM13-F1	HAIRY/ENHANCER-OF-SPLIT RELATED WITH YRPW MOTIF P
efls-A	2.1	6.2	86	2408	5	DROME:AF-A1Z7S0-F1	RECEPTOR MEDIATED ENDOCYTOSIS 8, ISOFORM A;
egqi-A	2.1	11.7	122	2298	8	DROME:AF-M9PCG3-F1	ZIZIMIN, ISOFORM K;
ek7y-A	2.1	15.6	87	502	5	DROME:AF-Q9V3Z4-F1	GH11341P;
eekn-A	2.1	6.1	93	1122	12	DROME:AF-Q9W196-F1	LP03102P;
eh9f-A	2.1	7.2	102	235	8	DROME:AF-X2JEB8-F1	DUAL SPECIFICITY PROTEIN PHOSPHATASE;
eei5-A	2.1	3.7	84	200	10	DROME:AF-Q86BN8-F1	PHOSPHATIDYLGLYCEROPHOSPHATASE AND PROTEIN-TYROSI
eh6v-A	2.1	11.9	59	138	5	DROME:AF-A8JQY7-F1	NINJURIN C, ISOFORM D;
ee85-A	2.1	8.4	84	666	4	DROME:AF-Q2PDW6-F1	CENTRIOLAR COILED COIL PROTEIN 110KDA, ISOFORM B;
emfx-A	2.1	18.5	67	420	12	DROME:AF-Q9VVI1-F1	LD04387P;
egr0-A	2.1	6.7	127	1746	7	DROME:AF-Q9VWB9-F1	THYROID ADENOMA-ASSOCIATED PROTEIN HOMOLOG;
elpn-A	2.1	20.4	114	672	11	DROME:AF-Q7KRZ3-F1	EXOCYST COMPLEX COMPONENT 8;
egqm-A	2.1	13.4	95	247	5	DROME:AF-Q8IR10-F1	RE02040P;
emgu-A	2.1	23	128	520	5	DROME:AF-M9PEV1-F1	UNCHARACTERIZED PROTEIN, ISOFORM C;
ega9-A	2.1	11.3	112	739	7	DROME:AF-Q9VQ79-F1	PUTATIVE APOPTOSIS-INDUCING FACTOR 1, MITOCHONDRI
eges-A	2.1	8.1	79	165	8	DROME:AF-Q9W1B9-F1	60S RIBOSOMAL PROTEIN L12;
ek1m-A	2.1	10.9	110	2019	8	DROME:AF-Q9W0D3-F1	GH15728P;
ehld-A	2.1	14.7	84	162	8	DROME:AF-B7YZF1-F1	UNCHARACTERIZED PROTEIN, ISOFORM D;
efcc-A	2.1	7.3	108	1684	6	DROME:AF-Q9VLT1-F1	PROTEIN MON2 HOMOLOG;
el4w-A	2.1	4.6	120	468	6	DROME:AF-Q9VX70-F1	IP12247P;
eglo-A	2.1	8.6	119	404	8	DROME:AF-Q9W304-F1	UNCHARACTERIZED PROTEIN, ISOFORM A;
emev-A	2.1	9.9	54	682	9	DROME:AF-M9PBM5-F1	UNCHARACTERIZED PROTEIN, ISOFORM B;
egr4-A	2.1	27.2	98	905	7	DROME:AF-Q8IS44-F1	DOPAMINE D2-LIKE RECEPTOR;
eflt-A	2.1	25.4	92	662	10	DROME:AF-Q9VMQ8-F1	VACUOLAR PROTEIN SORTING-ASSOCIATED PROTEIN 52 HO
em36-A	2.1	22	65	674	5	DROME:AF-Q4V5A7-F1	IP14655P;
ef17-A	2.1	8.7	75	371	9	DROME:AF-Q9VBF9-F1	CG6036 PROTEIN;
el2o-A	2.1	15.5	92	841	9	DROME:AF-Q7PL76-F1	VACUOLAR PROTEIN SORTING-ASSOCIATED PROTEIN 41 HO
ef2f-A	2.1	11.2	73	581	14	DROME:AF-Q9W0N9-F1	EARTHBOUND 1;
ej9s-A	2.1	4.6	115	972	6	DROME:AF-Q9XZ08-F1	EXOSTOSIN-3;
ec39-A	2.1	28.3	73	1059	7	DROME:AF-Q9VW51-F1	RNA POLYMERASE II ELONGATION FACTOR ELL;
efsb-A	2.1	15.7	106	940	9	DROME:AF-Q9VLC0-F1	VACUOLAR PROTEIN SORTING-ASSOCIATED PROTEIN 54;
edfi-A	2.1	10	136	378	10	DROME:AF-Q9VRW5-F1	MIP10846P1;
eg0g-A	2.1	3.8	106	389	8	DROME:AF-Q9VLU1-F1	UNCHARACTERIZED PROTEIN, ISOFORM C;
ed0h-A	2.1	16.2	75	585	11	DROME:AF-Q9W288-F1	NTR, ISOFORM A;
efho-A	2.1	15.1	114	567	12	DROME:AF-P07191-F1	MALTASE A2;
ejxy-A	2.1	3.7	89	699	8	DROME:AF-Q8IPV3-F1	UNCHARACTERIZED PROTEIN, ISOFORM A;
ekwc-A	2.1	6.6	99	383	9	DROME:AF-Q9VT21-F1	GH06403P;
ejgb-A	2.1	21.3	64	243	5	DROME:AF-Q95RI7-F1	LD28068P;
ei98-A	2.1	4.7	120	1215	5	DROME:AF-Q9W1I2-F1	BENIGN GONIAL CELL NEOPLASM PROTEIN;
ek5d-A	2.1	5.8	68	146	7	DROME:AF-A0A0B4KED	5-F1 UNCHARACTERIZED PROTEIN;
egff-A	2.1	5.2	55	2224	11	DROME:AF-P05990-F1	CAD PROTEIN;
eeyz-A	2.1	7.1	96	798	6	DROME:AF-Q9VBG4-F1	GH12381P;
emwl-A	2.1	9	126	850	4	DROME:AF-Q0E8V8-F1	MIP09469P;
efor-A	2.1	4.7	122	696	11	DROME:AF-Q9VRH6-F1	TRANSLATION FACTOR WACLAW, MITOCHONDRIAL;
edb6-A	2.1	9.6	148	584	8	DROME:AF-A1ZAU0-F1	UNCHARACTERIZED PROTEIN;
ekn6-A	2.1	5.8	129	687	3	DROME:AF-P26802-F1	PROBABLE ATP-DEPENDENT RNA HELICASE DBP73D;
ejvc-A	2.1	9.6	61	141	10	DROME:AF-A0A0B4K7X	0-F1 UNCHARACTERIZED PROTEIN;
ei6b-A	2.1	7.7	120	863	5	DROME:AF-Q8IR94-F1	UNCHARACTERIZED PROTEIN;
ectn-A	2.1	12.2	63	213	6	DROME:AF-E1JHX0-F1	MIP29328P;
ekwu-A	2.1	5.8	50	491	4	DROME:AF-Q27367-F1	PROTEIN CROQUEMORT;
ei1l-A	2.1	23.9	68	240	7	DROME:AF-Q9VYX3-F1	RECEPTOR EXPRESSION-ENHANCING PROTEIN;
eg1s-A	2.1	15.1	113	684	6	DROME:AF-Q9VJ39-F1	LEUKOTRIENE A(4) HYDROLASE;
ecvt-A	2.1	4.9	61	767	10	DROME:AF-Q8IRH3-F1	DC_STAMP DOMAIN-CONTAINING PROTEIN;
eg7o-A	2.1	13.7	113	313	8	DROME:AF-Q9VSH1-F1	GH01354P;
ee62-A	2.1	8.7	94	1137	5	DROME:AF-Q9VXF4-F1	UNCHARACTERIZED PROTEIN, ISOFORM A;
ek1a-A	2.1	3.3	86	332	12	DROME:AF-Q9VKW3-F1	REPLICATION FACTOR C SUBUNIT 3;
edq4-A	2.1	6.4	87	641	7	DROME:AF-Q9I7N9-F1	FI18149P1;
ei72-A	2.1	20.9	87	390	8	DROME:AF-Q8SYD9-F1	ENDOPHILIN-A;
ed6r-A	2.1	5.3	107	376	10	DROME:AF-P45891-F1	ACTIN-LIKE PROTEIN 53D;
edn1-A	2.1	12.7	83	224	5	DROME:AF-Q01068-F1	ENHANCER OF SPLIT M3 PROTEIN;
ejls-A	2.1	19.1	102	751	8	DROME:AF-Q9VJD3-F1	CONSERVED OLIGOMERIC GOLGI COMPLEX SUBUNIT 5;
efae-A	2.1	4.3	126	450	6	DROME:AF-Q8SXC2-F1	CYSTEINE-S-CONJUGATE BETA-LYASE 2;
egbv-A	2.1	4.7	145	399	6	DROME:AF-Q05337-F1	GUANINE NUCLEOTIDE-BINDING PROTEIN G(F) SUBUNIT A
eg6o-A	2.1	13.1	94	1267	9	DROME:AF-B7Z0I2-F1	UNCHARACTERIZED PROTEIN, ISOFORM G;
ee4k-A	2.1	8.5	74	540	7	DROME:AF-A1Z863-F1	HEXOSYLTRANSFERASE;
eg5z-A	2.1	16.4	77	213	12	DROME:AF-M9NFK6-F1	UNCHARACTERIZED PROTEIN, ISOFORM A;
ejee-A	2.1	24.3	69	441	4	DROME:AF-O76896-F1	EG:65F1.1 PROTEIN;
eeli-A	2.1	11.5	135	659	10	DROME:AF-Q8IMH9-F1	UNCHARACTERIZED PROTEIN, ISOFORM A;
elyf-A	2.1	26.5	95	652	13	DROME:AF-Q9VSH4-F1	CLEAVAGE AND POLYADENYLATION SPECIFICITY FACTOR S
emto-A	2.1	6.9	113	705	6	DROME:AF-Q9VF81-F1	PROTEIN O-MANNOSYL-TRANSFERASE TMTC4;
ejdm-A	2	4.1	110	439	8	DROME:AF-Q9VHB8-F1	2-OXOISOVALERATE DEHYDROGENASE SUBUNIT ALPHA;
efci-A	2	15	109	368	6	DROME:AF-Q9Y164-F1	BCDNA.GH02439;
elgm-A	2	19.2	106	368	9	DROME:AF-M9PCW4-F1	UNCHARACTERIZED PROTEIN, ISOFORM B;
eg1d-A	2	19.2	90	948	8	DROME:AF-Q9VDQ7-F1	PHAGOCYTE SIGNALING-IMPAIRED PROTEIN;
eff9-A	2	12.1	106	223	10	DROME:AF-Q9VM50-F1	RE14786P;
eizo-A	2	6.3	142	1449	5	DROME:AF-Q9VQZ1-F1	LETHAL (2) K05819, ISOFORM A;
emfl-A	2	26.5	79	405	9	DROME:AF-O01367-F1	PROTEIN HELD OUT WINGS;
ejvx-A	2	5.1	117	454	11	DROME:AF-Q5U191-F1	PUMMELIG, ISOFORM A;
ej51-A	2	5.5	111	529	10	DROME:AF-Q7K2E1-F1	LD05247P;
ec7j-A	2	25.2	71	665	7	DROME:AF-A8JNK4-F1	CDC42-INTERACTING PROTEIN 4, ISOFORM B;
ec7i-A	2	11.8	63	110	2	DROME:AF-Q9VVE9-F1	IP05279P;
ed80-A	2	18.9	76	902	11	DROME:AF-Q9W2E9-F1	KINASE;
ecw8-A	2	4.7	117	380	9	DROME:AF-Q9VV49-F1	1-ACYLGLYCEROL-3-PHOSPHATE O-ACYLTRANSFERASE 4, I
eh4i-A	2	15.5	103	508	6	DROME:AF-P46824-F1	KINESIN LIGHT CHAIN;
em4i-A	2	4.4	96	291	6	DROME:AF-Q9VCY2-F1	GH01248P;
emw8-A	2	15.6	93	607	4	DROME:AF-Q9W327-F1	LYSINE--TRNA LIGASE;
ekao-A	2	4.2	150	610	9	DROME:AF-Q7KVU5-F1	MIP16841P;
ej7l-A	2	10	83	233	11	DROME:AF-A8JQU5-F1	RT07743P;
efl8-A	2	5.4	101	1224	9	DROME:AF-Q9VXW2-F1	RNA HELICASE;
eg2u-A	2	13.5	126	1478	6	DROME:AF-Q8MYL1-F1	FANCD2;
ehbn-A	2	17.2	117	733	5	DROME:AF-Q9VGW6-F1	DNA REPLICATION LICENSING FACTOR MCM5;
ei96-A	2	10.8	119	336	8	DROME:AF-Q9VEB1-F1	MALATE DEHYDROGENASE;
elpa-A	2	4	73	111	8	DROME:AF-Q9VJ19-F1	60S RIBOSOMAL PROTEIN L30;
el2k-A	2	10.4	93	1174	10	DROME:AF-Q9VTE6-F1	IP14658P;
em5f-A	2	18.6	70	832	7	DROME:AF-Q9V4M2-F1	PROTEIN WECH;
em06-A	2	4.7	133	1087	7	DROME:AF-E2QCS7-F1	AB HYDROLASE-1 DOMAIN-CONTAINING PROTEIN;
ec2w-A	2	12.4	124	1215	10	DROME:AF-Q8IP22-F1	CA CHANNEL MUSCLE-SPECIFIC ALPHA2/DELTA SUBUN
ek00-A	2	7.3	151	622	6	DROME:AF-Q8T4C4-F1	ATP SYNTHASE SUBUNIT BETA;
ed9f-A	2	3.8	105	484	9	DROME:AF-Q9VJH1-F1	UNCHARACTERIZED PROTEIN, ISOFORM A;
elcf-A	2	7.3	133	479	6	DROME:AF-Q9VCM8-F1	UNCHARACTERIZED PROTEIN, ISOFORM A;
egap-A	2	3.3	86	219	2	DROME:AF-O18339-F1	RE48347P;
ek7g-A	2	6	84	698	7	DROME:AF-Q9VSG9-F1	GH24192P;
egn5-A	2	12.1	100	374	11	DROME:AF-M9PFU4-F1	UNCHARACTERIZED PROTEIN;
ef6w-A	2	3.8	105	603	10	DROME:AF-A1ZBG7-F1	IONOTROPIC RECEPTOR 56A;
ehvt-A	2	15.4	105	898	10	DROME:AF-Q24210-F1	PERIPHERAL PLASMA MEMBRANE PROTEIN CASK;
ejh2-A	2	10.5	104	250	10	DROME:AF-Q9VC34-F1	GH10293P;
efvm-A	2	4	99	300	8	DROME:AF-Q0E8U4-F1	FI09636P;
ek1s-A	2	5.8	82	427	4	DROME:AF-Q9VG80-F1	PALMITOYLTRANSFERASE;
emln-A	2	15.3	121	941	8	DROME:AF-Q9VIU5-F1	GH24474P;
ejv9-A	2	9.6	87	550	10	DROME:AF-Q9VJN8-F1	RE50361P;
eimb-A	2	3.9	113	443	9	DROME:AF-Q7KVX1-F1	PYRUVATE DEHYDROGENASE E1 COMPONENT SUBUNIT ALPHA
ei4m-A	2	8.6	100	2028	8	DROME:AF-A0A0B4JCZ	8-F1 MISSING-IN-METASTASIS, ISOFORM F;
ekzh-A	2	22.6	81	508	5	DROME:AF-A1ZAQ4-F1	UNCHARACTERIZED PROTEIN, ISOFORM A;
ee4g-A	2	11.3	79	2397	6	DROME:AF-M9PB01-F1	WD REPEAT DOMAIN 62, ISOFORM G;
em69-A	2	3.9	111	290	8	DROME:AF-Q9VA43-F1	UNCHARACTERIZED PROTEIN, ISOFORM A;
ej5z-A	2	3.9	101	385	8	DROME:AF-Q9VS80-F1	FI17864P1;
egev-A	2	17	134	436	8	DROME:AF-Q9W4R9-F1	LD13611P;
eiqy-A	2	19.9	132	1319	7	DROME:AF-Q9VPV8-F1	IA-2 PROTEIN TYROSINE PHOSPHATASE, ISOFORM C;
ehxy-A	2	21.2	150	1425	7	DROME:AF-Q9U969-F1	NEUROPATHY TARGET ESTERASE SWS;
ege8-A	2	17.4	80	204	4	DROME:AF-Q6IGD9-F1	HDC06561;
eejx-A	2	4.4	151	439	4	DROME:AF-Q8IPS4-F1	FI01826P;
edoz-A	2	6.5	102	2470	10	DROME:AF-Q9VK45-F1	SERINE/THREONINE-PROTEIN KINASE TOR;
ef61-A	2	3.2	91	379	9	DROME:AF-Q8T3L6-F1	PROBABLE MALONYL-COA-ACYL CARRIER PROTEIN TRANSAC
ejqp-A	2	12.3	91	431	7	DROME:AF-Q9VL22-F1	BCS1-LIKE PROTEIN;
ee1j-A	2	5.2	126	487	3	DROME:AF-O46080-F1	PROTEIN SMG9;
ejvq-A	2	4	63	476	3	DROME:AF-Q9VHV8-F1	PUCKERED, ISOFORM A;
elpf-A	2	13.1	130	470	9	DROME:AF-Q9VM08-F1	PUTATIVE GUSTATORY RECEPTOR 28B;
ec9t-A	2	8.6	106	649	4	DROME:AF-P07140-F1	ACETYLCHOLINESTERASE;
el8m-A	2	4.3	145	577	7	DROME:AF-Q9VJI8-F1	CHLD3;
ekvm-A	2	7.7	52	207	12	DROME:AF-P82804-F1	PARTNER OF Y14 AND MAGO;
efem-A	2	10.8	73	416	10	DROME:AF-Q27350-F1	PROTEIN SINE OCULIS;
elol-A	2	11.5	142	524	8	DROME:AF-Q9VZF1-F1	GH07444P;
ehnl-A	2	27.4	96	602	5	DROME:AF-Q7KLE5-F1	ENDOPHILIN-A;
eira-A	2	5.7	109	406	7	DROME:AF-Q9VG48-F1	LIPASE;
elv4-A	2	5.3	75	327	11	DROME:AF-Q9XZ58-F1	COP9 SIGNALOSOME COMPLEX SUBUNIT 5;
emgo-A	2	15.4	75	486	11	DROME:AF-A1Z8E9-F1	BARDET-BIEDL SYNDROME 4 PROTEIN HOMOLOG;
