# Supplementary material for: Conserved domains and structural motifs that differentiate closely related Rex1 and Rex3 DEDDh exoribonucleases are required for their function in yeast
Source: PLoS One. 2025 Jun 2;20(6):e0321120. doi: 10.1371/journal.pone.0321120 (PMC12129344; doi:10.1371/journal.pone.0321120)
Supplement: S3 Table — Results of structural homology searches within the PDB to identify proteins that share homology with the twin RRM domains of Rexo5 proteins from H. sapiens, M. musculus, G. gallus, X. laevis and D. translucida. Data from reverse homology searches of human and mouse species-specific AF databases (version 2) for structural homologues of PUF60/FIR are also included. Searches were carried out using the Dali server [65]. (XLSX) [file pone.0321120.s003.xlsx]

## Sheet: Hs Rexo5 RRM PDB hits
Chain	Z	rmsd	lali	nres	%id	Description
2qfj-A	28.7	1.2	176	193	22	FBP-interacting repressor
2qfj-B	28	1.2	175	194	22	FBP-interacting repressor
5kw1-A	26.5	1.3	175	198	22	POLY(U)-BINDING-SPLICING FACTOR PUF60;
5kw1-B	26.5	1.3	174	195	22	POLY(U)-BINDING-SPLICING FACTOR PUF60;
5kw6-A	26.4	1.3	176	201	22	POLY(U)-BINDING-SPLICING FACTOR PUF60;
5kw6-B	26.3	1.3	174	198	22	POLY(U)-BINDING-SPLICING FACTOR PUF60;
5kvy-A	26.3	1.2	173	195	23	POLY(U)-BINDING-SPLICING FACTOR PUF60;
5kvy-B	26.1	1.2	172	195	23	POLY(U)-BINDING-SPLICING FACTOR PUF60;
3uwt-A	26.1	1.3	176	197	22	POLY(U)-BINDING-SPLICING FACTOR PUF60;
5kwq-B	25.4	1.3	174	191	22	POLY(U)-BINDING-SPLICING FACTOR PUF60;
5kwq-A	25.3	1.3	173	190	22	POLY(U)-BINDING-SPLICING FACTOR PUF60;
7q8a-A	24.7	1.3	171	194	22	POLY(U)-BINDING-SPLICING FACTOR PUF60;
7q8a-B	24.4	1.8	173	197	22	POLY(U)-BINDING-SPLICING FACTOR PUF60;
7z3x-A	24.4	1.7	172	195	22	POLY(U)-BINDING-SPLICING FACTOR PUF60;
7z3x-B	24.3	1.4	170	192	22	POLY(U)-BINDING-SPLICING FACTOR PUF60;
2kxf-A	20.1	2.7	174	199	21	POLY(U)-BINDING-SPLICING FACTOR PUF60;
2kxh-A	19.4	2.8	174	199	22	POLY(U)-BINDING-SPLICING FACTOR PUF60;
3lpy-A	13.7	1.2	73	79	18	PEPTIDYL-PROLYL CIS-TRANS ISOMERASE E;
3lpy-B	13.6	1.2	73	79	18	PEPTIDYL-PROLYL CIS-TRANS ISOMERASE E;
6icz-y	13.5	1.4	74	79	18	PROTEIN MAGO NASHI HOMOLOG 2;
7w59-y	13.5	1.4	74	79	18	PRE-MRNA-PROCESSING-SPLICING FACTOR 8;
5mmj-v	13.4	1.3	73	80	21	50S RIBOSOMAL PROTEIN L31;
7w5a-y	13.4	1.5	74	79	18	PRE-MRNA-PROCESSING-SPLICING FACTOR 8;
4cq1-F	13.3	2.9	89	191	13	POLYPYRIMIDINE TRACT-BINDING PROTEIN 2;
5tbx-A	13.2	1.7	76	83	13	COLD-INDUCIBLE RNA-BINDING PROTEIN;
7wez-B	13.2	1.4	73	79	15	RNA-BINDING PROTEIN, PUTATIVE;
3mdf-A	13.2	1.4	74	83	18	PEPTIDYL-PROLYL CIS-TRANS ISOMERASE E;
4f02-A	13.1	2.8	79	175	13	POLYADENYLATE-BINDING PROTEIN 1;
7wez-C	13.1	1.4	73	79	15	RNA-BINDING PROTEIN, PUTATIVE;
4f02-D	13.1	2.8	79	174	13	POLYADENYLATE-BINDING PROTEIN 1;
3mdf-B	13.1	1.5	74	83	18	PEPTIDYL-PROLYL CIS-TRANS ISOMERASE E;
2ywk-A	13	1.7	75	84	19	PUTATIVE RNA-BINDING PROTEIN 11;
6n7r-F	13	4.1	100	185	17	U1 SMALL NUCLEAR RIBONUCLEOPROTEIN 70 KDA HOMOLOG
4p6q-A	13	3.4	87	286	15	MSX2-INTERACTING PROTEIN;
7wez-A	12.9	1.5	73	80	15	RNA-BINDING PROTEIN, PUTATIVE;
7a5p-o	12.9	1.4	72	77	18	U2 SNRNA;
1h6k-Y	12.8	1.1	70	76	16	CBP80;
3fex-B	12.8	1.6	74	80	18	NUCLEAR CAP-BINDING PROTEIN SUBUNIT 1;
7abi-B	12.8	1.4	75	169	15	U5 SMALL NUCLEAR RIBONUCLEOPROTEIN 40 KDA PROTEIN
1cvj-E	12.8	2.9	78	168	13	POLYADENYLATE BINDING PROTEIN 1
1cvj-B	12.8	3.8	79	151	13	POLYADENYLATE BINDING PROTEIN 1
1g2e-A	12.8	1.6	75	167	15	PARANEOPLASTIC ENCEPHALOMYELITIS ANTIGEN HUD
4pkd-B	12.7	2.2	80	240	19	U1 SNRNA STEM-LOOPS 1 AND 2 (55-MER);
1cvj-H	12.7	2.8	78	132	13	POLYADENYLATE BINDING PROTEIN 1
2f9d-A	12.7	2	80	114	11	PRE-MRNA BRANCH SITE PROTEIN P14;
3lqv-A	12.7	2	80	113	11	PRE-MRNA BRANCH SITE PROTEIN P14;
1h6k-X	12.7	1.4	72	77	17	CBP80;
6ez7-A	12.7	1.6	76	82	12	PROTEIN PES4;
5iqq-D	12.7	1.5	73	81	15	RNA-BINDING PROTEIN 7;
5iqq-B	12.7	1.5	73	78	15	RNA-BINDING PROTEIN 7;
1cvj-F	12.7	2.9	78	131	13	POLYADENYLATE BINDING PROTEIN 1
5lxr-A	12.7	1.6	74	80	15	RNA-BINDING PROTEIN 7;
6zce-j	12.7	1.7	72	77	7	EUKARYOTIC TRANSLATION INITIATION FACTOR 3 SUBUNI
8cah-j	12.7	1.7	72	77	0	EUKARYOTIC TRANSLATION INITIATION FACTOR 3 SUBUNI
4zka-F	12.7	1.7	74	79	14	RNA BINDING PROTEIN FOX-1 HOMOLOG 1;
1cvj-D	12.7	3.7	80	161	13	POLYADENYLATE BINDING PROTEIN 1
1cvj-A	12.7	3.2	79	169	13	POLYADENYLATE BINDING PROTEIN 1
5d77-A	12.6	1.4	72	82	14	RNA-BINDING PROTEIN MIP6;
1b7f-B	12.6	3.1	80	167	13	PROTEIN (SXL-LETHAL PROTEIN)
4qqb-B	12.6	3.2	80	169	13	MSL2 MRNA;
1b7f-A	12.6	3.1	79	167	13	PROTEIN (SXL-LETHAL PROTEIN)
3bs9-B	12.6	1.6	73	79	16	NUCLEOLYSIN TIA-1 ISOFORM P40;
2f9j-A	12.6	1.9	80	114	10	PRE-MRNA BRANCH SITE PROTEIN P14;
2f9d-B	12.6	2	80	114	11	PRE-MRNA BRANCH SITE PROTEIN P14;
3hi9-B	12.6	1.7	73	75	19	ELAV-LIKE PROTEIN 1;
5iqq-E	12.6	1.5	73	80	15	RNA-BINDING PROTEIN 7;
6nww-B	12.6	1.9	75	76	20	PUMILIO DOMAIN-CONTAINING PROTEIN C56F2.08C;
4zka-C	12.6	1.7	73	77	14	RNA BINDING PROTEIN FOX-1 HOMOLOG 1;
8ilz-A	12.6	1.7	75	103	12	HISTONE-LYSINE N-METHYLTRANSFERASE SETD1B;
4a8x-A	12.6	1.9	76	88	14	RNA-BINDING PROTEIN WITH SERINE-RICH DOMAIN 1;
4qqb-A	12.6	3.2	79	169	13	MSL2 MRNA;
6ah0-4	12.6	1.7	73	78	22	U5SNRNA;
6kor-A	12.6	1.6	73	167	12	HETEROGENEOUS NUCLEAR RIBONUCLEOPROTEIN Q;
1cvj-C	12.6	2.8	78	168	13	POLYADENYLATE BINDING PROTEIN 1
1h6k-Z	12.6	1.4	72	78	17	CBP80;
1cvj-G	12.6	2.8	78	165	13	POLYADENYLATE BINDING PROTEIN 1
4zka-E	12.6	1.6	74	80	14	RNA BINDING PROTEIN FOX-1 HOMOLOG 1;
4fxv-D	12.6	1.4	73	78	18	ELAV-LIKE PROTEIN 1;
3hi9-C	12.6	1.8	75	79	16	ELAV-LIKE PROTEIN 1;
1fxl-A	12.6	1.6	75	167	15	PARANEOPLASTIC ENCEPHALOMYELITIS ANTIGEN HUD
4ed5-A	12.6	3.3	80	168	18	ELAV-LIKE PROTEIN 1;
3lqv-B	12.5	1.9	80	115	11	PRE-MRNA BRANCH SITE PROTEIN P14;
4fxv-B	12.5	1.5	73	81	19	ELAV-LIKE PROTEIN 1;
2f9j-B	12.5	2	80	114	10	PRE-MRNA BRANCH SITE PROTEIN P14;
8gxb-F	12.5	2.2	77	92	12	NAD+ II RIBOSWITCH;
5d78-A	12.5	1.3	71	81	14	RNA-BINDING PROTEIN MIP6;
4cq1-A	12.5	2.9	88	191	14	POLYPYRIMIDINE TRACT-BINDING PROTEIN 2;
4cq1-H	12.5	2.7	86	191	14	POLYPYRIMIDINE TRACT-BINDING PROTEIN 2;
6ud7-C	12.5	1.6	74	81	20	DDB1- AND CUL4-ASSOCIATED FACTOR 15;
6q0v-D	12.5	1.5	73	79	21	DNA DAMAGE-BINDING PROTEIN 1;
5k0y-O	12.5	1.3	71	77	17	RNA (75-MER);
5lsl-C	12.5	1.7	73	79	22	PROTEIN HSH49;
5lsl-D	12.5	1.7	73	79	22	PROTEIN HSH49;
5lsl-A	12.5	1.7	73	79	22	PROTEIN HSH49;
5lsl-B	12.5	1.7	73	79	22	PROTEIN HSH49;
3hi9-A	12.5	1.7	73	79	19	ELAV-LIKE PROTEIN 1;
4ed5-B	12.4	2.6	78	168	18	ELAV-LIKE PROTEIN 1;
3bs9-A	12.4	1.6	73	79	16	NUCLEOLYSIN TIA-1 ISOFORM P40;
5iqq-A	12.4	1.5	74	83	15	RNA-BINDING PROTEIN 7;
5ith-A	12.4	1.5	72	80	17	NUCLEOLYSIN TIA-1 ISOFORM P40;
6f4i-F	12.4	1.6	76	94	12	U1 SMALL NUCLEAR RIBONUCLEOPROTEIN A;
6f4j-C	12.4	2	77	92	12	PROBABLE U2 SMALL NUCLEAR RIBONUCLEOPROTEIN A';
6f4i-B	12.4	2.2	77	92	12	U1 SMALL NUCLEAR RIBONUCLEOPROTEIN A;
6nx5-D	12.4	1.5	72	75	21	PUMILIO DOMAIN-CONTAINING PROTEIN C56F2.08C;
6nx5-C	12.4	1.9	73	74	21	PUMILIO DOMAIN-CONTAINING PROTEIN C56F2.08C;
6nww-A	12.4	1.9	75	76	20	PUMILIO DOMAIN-CONTAINING PROTEIN C56F2.08C;
6e4n-A	12.4	1.2	68	71	18	RNA-BINDING PROTEIN, PUTATIVE;
5tbx-B	12.4	1.7	76	92	13	COLD-INDUCIBLE RNA-BINDING PROTEIN;
5iqq-C	12.4	1.4	73	83	15	RNA-BINDING PROTEIN 7;
6nww-D	12.4	1.8	75	76	20	PUMILIO DOMAIN-CONTAINING PROTEIN C56F2.08C;
6eld-A	12.4	3.3	81	107	15	NUCLEOLYSIN TIA-1 ISOFORM P40,U1 SMALL NUCLEAR
4egl-A	12.4	2.7	80	165	16	ELAV-LIKE PROTEIN 1;
4tlq-A	12.4	1.5	72	82	14	CUGBP ELAV-LIKE FAMILY MEMBER 2;
3sxl-C	12.4	3.4	83	157	12	PROTEIN (SEX-LETHAL);
3sxl-A	12.4	3.4	83	157	12	PROTEIN (SEX-LETHAL);
3sxl-B	12.4	3.3	82	157	12	PROTEIN (SEX-LETHAL);
1h2v-Z	12.3	1.4	74	92	16	80 KDA NUCLEAR CAP BINDING PROTEIN;
8gxb-G	12.3	2.1	77	92	12	NAD+ II RIBOSWITCH;
6f4i-C	12.3	1.3	74	83	12	U1 SMALL NUCLEAR RIBONUCLEOPROTEIN A;
5lxy-A	12.3	1.5	72	78	15	RNA-BINDING PROTEIN 7;
6e4p-E	12.3	1.3	68	70	18	RNA-binding protein, putative
6e4o-A	12.3	1.2	68	71	18	RNA-BINDING PROTEIN, PUTATIVE;
6e4p-B	12.3	1.2	68	69	18	RNA-binding protein, putative
6e4p-G	12.3	1.3	68	70	18	RNA-binding protein, putative
6pai-D	12.3	1.6	73	80	21	DNA DAMAGE-BINDING PROTEIN 1;
6q0w-D	12.3	1.6	73	79	21	DNA DAMAGE-BINDING PROTEIN 1;
5mqf-X	12.3	1.6	76	94	16	PRE-MRNA-PROCESSING-SPLICING FACTOR 8;
4ljm-A	12.3	1.5	75	81	16	CUGBP ELAV-LIKE FAMILY MEMBER 2;
3hi9-D	12.3	2	78	82	17	ELAV-LIKE PROTEIN 1;
6q0r-D	12.3	1.7	75	82	20	DNA DAMAGE-BINDING PROTEIN 1;
4fxv-C	12.3	1.7	75	82	19	ELAV-LIKE PROTEIN 1;
5ifm-E	12.3	2.9	81	256	15	NON-POU DOMAIN-CONTAINING OCTAMER-BINDING PROTEIN
4tlq-B	12.3	1.6	73	83	14	CUGBP ELAV-LIKE FAMILY MEMBER 2;
3md3-A	12.2	2.5	80	165	16	NUCLEAR AND CYTOPLASMIC POLYADENYLATED RNA-BINDIN
4cq1-C	12.2	1.6	74	188	19	POLYPYRIMIDINE TRACT-BINDING PROTEIN 2;
1rk8-A	12.2	1.6	76	87	13	CG8781-PA PROTEIN;
5ifm-G	12.2	2.6	82	255	16	NON-POU DOMAIN-CONTAINING OCTAMER-BINDING PROTEIN
5lxy-B	12.2	1.6	72	76	15	RNA-BINDING PROTEIN 7;
6nx5-B	12.2	2	76	77	20	PUMILIO DOMAIN-CONTAINING PROTEIN C56F2.08C;
7lru-B	12.2	2.6	79	255	18	SPLICING FACTOR, PROLINE- AND GLUTAMINE-RICH,ISOF
6ue5-C	12.2	1.8	75	81	20	DDB1- AND CUL4-ASSOCIATED FACTOR 15;
3h2u-D	12.2	2.5	80	280	8	VINCULIN;
5lsb-A	12.2	1.7	73	176	22	PROTEIN HSH49;
2x1b-A	12.2	1.9	75	87	17	MRNA 3'-END-PROCESSING PROTEIN RNA15;
5lsb-C	12.2	1.7	73	176	22	PROTEIN HSH49;
5o3j-A	12.2	1.5	71	80	17	NUCLEOLYSIN TIA-1 ISOFORM P40;
5ifm-C	12.2	2.9	81	257	15	NON-POU DOMAIN-CONTAINING OCTAMER-BINDING PROTEIN
5ifm-A	12.2	2.8	81	255	15	NON-POU DOMAIN-CONTAINING OCTAMER-BINDING PROTEIN
6nx5-A	12.1	3.2	80	83	19	PUMILIO DOMAIN-CONTAINING PROTEIN C56F2.08C;
2j0s-D	12.1	1.5	76	89	14	ATP-DEPENDENT RNA HELICASE DDX48;
3k0j-C	12.1	1.4	75	86	12	U1 SMALL NUCLEAR RIBONUCLEOPROTEIN A;
5z58-p	12.1	4.8	100	165	14	PRE-MRNA-PROCESSING-SPLICING FACTOR 8;
5fj4-E	12.1	3.2	80	97	13	U1 SMALL NUCLEAR RIBONUCLEOPROTEIN A;
1n54-B	12.1	1.6	75	121	16	80 KDA NUCLEAR CAP BINDING PROTEIN;
3h2v-F	12.1	1.2	71	73	8	VINCULIN;
3h2v-H	12.1	1.2	71	73	8	VINCULIN;
6id0-p	12.1	1.6	76	94	16	PRE-MRNA-PROCESSING-SPLICING FACTOR 8;
5fj4-A	12.1	3.3	80	97	13	U1 SMALL NUCLEAR RIBONUCLEOPROTEIN A;
4ljm-B	12.1	1.4	72	81	14	CUGBP ELAV-LIKE FAMILY MEMBER 2;
3h2u-B	12.1	2.2	79	279	9	VINCULIN;
4zka-B	12.1	1.7	75	83	13	RNA BINDING PROTEIN FOX-1 HOMOLOG 1;
7vpx-M	12.1	3.9	82	98	11	SPLICING FACTOR 3A SUBUNIT 2;
4fxv-A	12.1	1.9	77	84	17	ELAV-LIKE PROTEIN 1;
3d2w-A	12	1.6	72	72	19	TAR DNA-BINDING PROTEIN 43;
1hl6-A	12	1.5	74	119	14	CG8781 PROTEIN;
6f4g-E	12	1.6	76	90	12	PROBABLE U2 SMALL NUCLEAR RIBONUCLEOPROTEIN A';
3h2v-G	12	1.2	71	74	8	VINCULIN;
3h2v-E	12	1.2	71	74	8	VINCULIN;
8bwf-E	12	1.2	72	75	13	POLYPYRIMIDINE TRACT-BINDING PROTEIN 1;
7mi2-A	12	2.9	86	144	15	RPB7-BINDING PROTEIN SEB1;
7dwh-D	12	1.8	76	97	12	U1 SMALL NUCLEAR RIBONUCLEOPROTEIN A;
7zev-A	12	2.3	80	117	16	PEPTIDYL-PROLYL CIS-TRANS ISOMERASE E;
4uqt-A	12	1.5	73	89	15	U2 SNRNP COMPONENT IST3;
4zka-A	12	1.7	75	83	13	RNA BINDING PROTEIN FOX-1 HOMOLOG 1;
5lsb-F	12	1.6	72	174	22	PROTEIN HSH49;
2x1a-A	12	2.4	77	87	17	MRNA 3'-END-PROCESSING PROTEIN RNA15;
1hl6-C	11.9	1.5	73	111	14	CG8781 PROTEIN;
2hyi-H	11.9	1.9	77	91	14	Protein mago nashi homolog
6f4i-D	11.9	1.4	73	86	12	U1 SMALL NUCLEAR RIBONUCLEOPROTEIN A;
2hyi-B	11.9	1.7	76	91	14	Protein mago nashi homolog
6xh1-A	11.9	1.5	75	86	12	TAR BINDING PROTEIN MUTANT 6.7 Q48R/T50R;
7q4o-F	11.9	1.7	77	90	12	SPLICING FACTOR 3A SUBUNIT 2;
2rrb-A	11.9	2.7	78	96	15	CDNA FLJ40872 FIS, CLONE TUTER2000283, HIGHLY SIM
4zka-D	11.9	1.7	74	82	14	RNA BINDING PROTEIN FOX-1 HOMOLOG 1;
5lxy-G	11.9	1.4	69	72	16	RNA-BINDING PROTEIN 7;
8bwf-L	11.9	1.4	73	77	12	POLYPYRIMIDINE TRACT-BINDING PROTEIN 1;
7s7c-C	11.9	1.5	73	79	15	EXOSOME RNA HELICASE MTR4;
5ifn-B	11.9	2.5	80	252	19	PARASPECKLE COMPONENT 1;
5wpa-A	11.9	2.1	80	224	18	SPLICING FACTOR, PROLINE- AND GLUTAMINE-RICH;
8jy0-A	11.9	3.9	82	101	11	U1 SMALL NUCLEAR RIBONUCLEOPROTEIN A;
8gxb-E	11.9	2.1	77	97	12	NAD+ II RIBOSWITCH;
7lrq-A	11.9	2.6	79	239	18	SPLICING FACTOR, PROLINE- AND GLUTAMINE-RICH;
5mdu-A	11.9	2.9	85	153	15	RPB7-BINDING PROTEIN SEB1;
8px5-A	11.9	3.1	86	152	16	RPB7-BINDING PROTEIN SEB1;
3smz-A	11.9	5.7	86	280	9	RIBONUCLEOPROTEIN PTB-BINDING 1;
3ulh-A	11.9	1.9	75	84	11	THO COMPLEX SUBUNIT 4;
5t9p-D	11.9	2.1	76	91	17	RIBOSOME BIOGENESIS PROTEIN 15;
7a5p-w	11.9	1.9	77	91	14	U2 SNRNA;
6icz-w	11.9	1.7	76	91	14	PROTEIN MAGO NASHI HOMOLOG 2;
6g90-F	11.9	4.2	102	175	18	U1 SNRNA,U1 SNRNA,U1 SNRNA,U1 SNRNA,U1 SNRNA;
7w59-w	11.9	1.9	77	91	14	PRE-MRNA-PROCESSING-SPLICING FACTOR 8;
7dwh-A	11.9	3.9	82	95	11	U1 SMALL NUCLEAR RIBONUCLEOPROTEIN A;
7onb-K	11.9	1.3	67	68	22	SPLICING FACTOR 3B SUBUNIT 3;
5ifm-B	11.9	2.9	80	259	14	NON-POU DOMAIN-CONTAINING OCTAMER-BINDING PROTEIN
7pu5-D	11.9	2.5	79	239	18	NON-POU DOMAIN-CONTAINING OCTAMER-BINDING PROTEIN
7pu5-B	11.9	2.6	79	239	18	NON-POU DOMAIN-CONTAINING OCTAMER-BINDING PROTEIN
7pu5-G	11.9	2.5	80	237	14	NON-POU DOMAIN-CONTAINING OCTAMER-BINDING PROTEIN
7pu5-F	11.9	2.5	79	239	18	NON-POU DOMAIN-CONTAINING OCTAMER-BINDING PROTEIN
1oo0-B	11.8	1.9	77	92	13	MAGO NASHI PROTEIN;
2xb2-Z	11.8	1.4	75	89	15	EUKARYOTIC INITIATION FACTOR 4A-III;
2xb2-D	11.8	1.4	75	89	15	EUKARYOTIC INITIATION FACTOR 4A-III;
1oia-B	11.8	1.6	77	86	13	U1 SMALL NUCLEAR RIBONUCLEOPROTEIN A;
3fey-B	11.8	1.6	74	97	18	NUCLEAR CAP-BINDING PROTEIN SUBUNIT 1;
4wik-A	11.8	2.4	80	228	18	SPLICING FACTOR, PROLINE- AND GLUTAMINE-RICH;
6xh3-A	11.8	1.8	76	88	12	TAR BINDING PROTEIN TBP 6.3;
6f4i-E	11.8	1.8	74	81	12	U1 SMALL NUCLEAR RIBONUCLEOPROTEIN A;
5ifm-D	11.8	3	80	257	14	NON-POU DOMAIN-CONTAINING OCTAMER-BINDING PROTEIN
5ca5-A	11.8	2.4	79	248	14	NONO-1;
6ncq-A	11.8	2.5	80	257	18	SPLICING FACTOR, PROLINE- AND GLUTAMINE-RICH;
6nww-C	11.8	1.9	76	78	20	PUMILIO DOMAIN-CONTAINING PROTEIN C56F2.08C;
3jb9-k	11.8	1.6	74	89	18	PRE-MRNA-SPLICING FACTOR SPP42;
8jy0-E	11.8	3.9	82	102	11	U1 SMALL NUCLEAR RIBONUCLEOPROTEIN A;
8gxc-E	11.8	2.1	77	97	12	61-MER RNA;
6e4o-D	11.8	1.5	68	70	18	RNA-BINDING PROTEIN, PUTATIVE;
6gc5-B	11.8	1.3	72	76	18	ELAV-LIKE PROTEIN 1;
7wez-D	11.8	1.6	73	80	15	RNA-BINDING PROTEIN, PUTATIVE;
7csx-A	11.8	4.1	103	169	14	RNA-BINDING PROTEIN 45;
3ex7-B	11.8	2.3	78	94	14	PROTEIN MAGO NASHI HOMOLOG;
6gd1-B	11.8	1.5	72	186	18	THIOREDOXIN 1,ELAV-LIKE PROTEIN 1;
6gd1-A	11.8	1.5	72	190	18	THIOREDOXIN 1,ELAV-LIKE PROTEIN 1;
7pu5-C	11.8	2.5	80	242	14	NON-POU DOMAIN-CONTAINING OCTAMER-BINDING PROTEIN
7znj-H	11.8	1.5	76	91	14	EUKARYOTIC INITIATION FACTOR 4A-III, N-TERMINALLY
1p27-B	11.7	2	77	92	14	MAGO NASHI PROTEIN HOMOLOG;
3ex7-G	11.7	1.9	77	91	14	PROTEIN MAGO NASHI HOMOLOG;
6f4j-D	11.7	1.9	77	92	12	PROBABLE U2 SMALL NUCLEAR RIBONUCLEOPROTEIN A';
7qr3-B	11.7	1.6	76	91	12	U1 SMALL NUCLEAR RIBONUCLEOPROTEIN A;
4wik-B	11.7	2.4	80	225	18	SPLICING FACTOR, PROLINE- AND GLUTAMINE-RICH;
6f4h-A	11.7	1.7	76	90	12	U1 SMALL NUCLEAR RIBONUCLEOPROTEIN A;
6f4h-E	11.7	1.6	76	91	12	U1 SMALL NUCLEAR RIBONUCLEOPROTEIN A;
3egz-A	11.7	1.6	76	91	12	U1 SMALL NUCLEAR RIBONUCLEOPROTEIN A;
4wii-A	11.7	2.5	80	253	18	SPLICING FACTOR, PROLINE- AND GLUTAMINE-RICH;
3nna-A	11.7	2.3	76	175	17	CUGBP ELAV-LIKE FAMILY MEMBER 1;
3nnc-A	11.7	2.3	76	175	17	CUGBP ELAV-LIKE FAMILY MEMBER 1;
3nmr-A	11.7	2.3	76	175	17	CUGBP ELAV-LIKE FAMILY MEMBER 1;
6e4p-C	11.7	1.3	67	68	18	RNA-binding protein, putative
3sde-B	11.7	5.2	84	239	13	PARASPECKLE COMPONENT 1;
6ybs-o	11.7	1.4	71	77	17	EUKARYOTIC TRANSLATION INITIATION FACTOR 3 SUBUNI
7znj-h	11.7	1.6	76	91	14	EUKARYOTIC INITIATION FACTOR 4A-III, N-TERMINALLY
7znj-M	11.7	1.9	77	91	14	EUKARYOTIC INITIATION FACTOR 4A-III, N-TERMINALLY
7znj-C	11.7	1.7	76	91	14	EUKARYOTIC INITIATION FACTOR 4A-III, N-TERMINALLY
7zex-A	11.7	2	77	93	17	ISOFORM 3 OF PEPTIDYL-PROLYL CIS-TRANS ISOMERASE
7znj-c	11.7	1.9	77	91	14	EUKARYOTIC INITIATION FACTOR 4A-III, N-TERMINALLY
7b0y-c	11.7	3.5	80	98	11	DNA-DIRECTED RNA POLYMERASE II SUBUNIT RPB1;
7jly-A	11.7	1.8	78	83	17	RNA-BINDING PROTEIN;
7pu5-A	11.7	2.6	80	242	14	NON-POU DOMAIN-CONTAINING OCTAMER-BINDING PROTEIN
3k0j-D	11.7	1.5	74	82	12	U1 SMALL NUCLEAR RIBONUCLEOPROTEIN A;
6wmz-C	11.7	2.6	80	292	18	SPLICING FACTOR, PROLINE- AND GLUTAMINE-RICH;
3vf0-B	11.6	2.9	82	283	9	VINCULIN;
3ucu-P	11.6	1.7	76	87	12	U1 SMALL NUCLEAR RIBONUCLEOPROTEIN A;
1nu4-B	11.6	2	77	93	12	U1A RNA BINDING DOMAIN;
6g90-R	11.6	7.5	77	173	21	U1 SNRNA,U1 SNRNA,U1 SNRNA,U1 SNRNA,U1 SNRNA;
3ud4-P	11.6	1.7	76	87	12	U1 SMALL NUCLEAR RIBONUCLEOPROTEIN A;
3ud3-P	11.6	1.7	76	87	12	U1 SMALL NUCLEAR RIBONUCLEOPROTEIN A;
3irw-P	11.6	1.6	76	90	12	U1 SMALL NUCLEAR RIBONUCLEOPROTEIN A;
1m5k-C	11.6	1.6	76	92	12	RNA INHIBITOR SUBSTRATE;
1oia-A	11.6	2.2	77	90	12	U1 SMALL NUCLEAR RIBONUCLEOPROTEIN A;
5z58-5	11.6	4.6	83	108	11	PRE-MRNA-PROCESSING-SPLICING FACTOR 8;
6ah0-5	11.6	4.7	83	108	11	U5SNRNA;
2nz4-D	11.6	1.7	76	90	12	SUBSTRATE STRAND RNA 13-MER;
6las-C	11.6	1.7	76	91	12	RNA (55-MER);
6cmn-A	11.6	1.5	75	91	13	TAR-BINDING PROTEIN 6.7;
8xi2-O	11.6	1.3	71	273	23	MPN DOMAIN-CONTAINING PROTEIN;
8gxc-F	11.6	2.2	77	92	12	61-MER RNA;
6f4i-A	11.6	1.9	77	92	12	U1 SMALL NUCLEAR RIBONUCLEOPROTEIN A;
6f4g-B	11.6	1.6	76	95	12	PROBABLE U2 SMALL NUCLEAR RIBONUCLEOPROTEIN A';
6xh0-A	11.6	1.7	76	87	13	TAR BINDING PROTEIN 6.9;
7qr3-A	11.6	1.6	76	91	12	U1 SMALL NUCLEAR RIBONUCLEOPROTEIN A;
6n7p-A	11.6	1.5	75	186	12	U1 SMALL NUCLEAR RIBONUCLEOPROTEIN 70 KDA HOMOLOG
5lxy-E	11.6	1.3	69	73	16	RNA-BINDING PROTEIN 7;
8gxb-D	11.6	1.6	76	90	12	NAD+ II RIBOSWITCH;
8bwf-B	11.6	1.2	71	77	13	POLYPYRIMIDINE TRACT-BINDING PROTEIN 1;
7s7b-C	11.6	1.7	73	79	15	EXOSOME RNA HELICASE MTR4;
7uk1-B	11.6	2.6	80	251	18	SPLICING FACTOR, PROLINE- AND GLUTAMINE-RICH;
1p27-D	11.6	2.1	77	92	14	MAGO NASHI PROTEIN HOMOLOG;
7evr-A	11.6	2	74	100	18	HETEROGENEOUS NUCLEAR RIBONUCLEOPROTEIN L;
6gd2-C	11.6	1.5	71	79	18	ELAV-LIKE PROTEIN 1;
2xnr-A	11.6	1.7	72	75	21	NUCLEAR POLYADENYLATED RNA-BINDING PROTEIN 3;
7zez-A	11.6	1.6	75	93	17	ISOFORM 3 OF PEPTIDYL-PROLYL CIS-TRANS ISOMERASE
8w2o-F	11.6	4.6	106	183	16	U1 SMALL NUCLEAR RIBONUCLEOPROTEIN 70 KDA HOMOLOG
7znj-m	11.6	1.9	77	91	14	EUKARYOTIC INITIATION FACTOR 4A-III, N-TERMINALLY
2nz4-A	11.6	1.7	76	90	12	SUBSTRATE STRAND RNA 13-MER;
6owj-B	11.6	2.7	76	244	17	SPLICING FACTOR, PROLINE- AND GLUTAMINE-RICH;
5t9p-A	11.6	2.1	76	97	17	RIBOSOME BIOGENESIS PROTEIN 15;
7sp0-B	11.6	2.7	76	244	17	SPLICING FACTOR, PROLINE- AND GLUTAMINE-RICH;
2nz4-C	11.6	1.7	76	90	12	SUBSTRATE STRAND RNA 13-MER;
6wmz-D	11.6	2.6	80	254	14	SPLICING FACTOR, PROLINE- AND GLUTAMINE-RICH;
5ifm-K	11.6	2.6	80	259	14	NON-POU DOMAIN-CONTAINING OCTAMER-BINDING PROTEIN
5w0h-A	11.6	1.6	76	80	24	SPLICING FACTOR U2AF 65 KDA SUBUNIT;
5ifm-F	11.6	2.8	81	255	15	NON-POU DOMAIN-CONTAINING OCTAMER-BINDING PROTEIN
7znj-d	11.6	1.7	73	90	11	EUKARYOTIC INITIATION FACTOR 4A-III, N-TERMINALLY
7znj-n	11.6	1.7	73	90	11	EUKARYOTIC INITIATION FACTOR 4A-III, N-TERMINALLY
7qtt-V	11.5	1.7	73	285	15	SPLICING FACTOR 3B SUBUNIT 3;
3g8t-A	11.5	1.7	76	90	12	U1 SMALL NUCLEAR RIBONUCLEOPROTEIN A;
3g8t-D	11.5	1.7	76	88	12	U1 SMALL NUCLEAR RIBONUCLEOPROTEIN A;
3muv-P	11.5	1.6	76	90	12	U1 SMALL NUCLEAR RIBONUCLEOPROTEIN A;
1m5p-C	11.5	1.7	76	92	12	RNA INHIBITOR SUBSTRATE;
3cul-B	11.5	1.6	76	91	12	U1 SMALL NUCLEAR RIBONUCLEOPROTEIN A;
7lhx-A	11.5	1.5	76	96	11	U1 SMALL NUCLEAR RIBONUCLEOPROTEIN A;
8y7e-5	11.5	4.4	82	109	11	PRE-MRNA;
7dvq-5	11.5	4.4	82	109	11	PRE-MRNA-PROCESSING-SPLICING FACTOR 8;
7abh-1	11.5	1.7	75	122	11	CELL DIVISION CYCLE 5-LIKE PROTEIN;
1m5o-C	11.5	1.7	76	92	12	RNA SUBSTRATE;
5zwn-Q	11.5	1.5	75	186	12	PRE-MRNA;
8gxc-D	11.5	1.6	76	91	12	61-MER RNA;
7znj-D	11.5	1.6	73	90	11	EUKARYOTIC INITIATION FACTOR 4A-III, N-TERMINALLY
7znj-I	11.5	1.6	73	90	11	EUKARYOTIC INITIATION FACTOR 4A-III, N-TERMINALLY
5ifm-H	11.5	3	80	257	14	NON-POU DOMAIN-CONTAINING OCTAMER-BINDING PROTEIN
5lxy-I	11.5	1.7	73	79	15	RNA-BINDING PROTEIN 7;
5lxy-K	11.5	1.7	70	71	16	RNA-BINDING PROTEIN 7;
8bwf-F	11.5	1.3	72	79	13	POLYPYRIMIDINE TRACT-BINDING PROTEIN 1;
8bwf-D	11.5	1.7	73	77	12	POLYPYRIMIDINE TRACT-BINDING PROTEIN 1;
7pu5-H	11.5	2.5	79	240	18	NON-POU DOMAIN-CONTAINING OCTAMER-BINDING PROTEIN
6e4p-D	11.5	1.4	68	71	18	RNA-binding protein, putative
6e4o-B	11.5	1.4	68	71	18	RNA-BINDING PROTEIN, PUTATIVE;
6gd2-B	11.5	1.5	73	81	18	ELAV-LIKE PROTEIN 1;
2ytc-A	11.5	1.4	72	85	26	PRE-MRNA-SPLICING FACTOR RBM22;
2kyx-A	11.5	1.5	74	83	18	PEPTIDYL-PROLYL CIS-TRANS ISOMERASE E;
7oqe-R	11.5	7.6	76	173	21	PROTEIN NAM8;
7znj-N	11.5	1.7	73	90	11	EUKARYOTIC INITIATION FACTOR 4A-III, N-TERMINALLY
7oqb-R	11.5	7.6	76	173	21	U2 SNRNP COMPONENT HSH155;
5ifm-L	11.5	2.5	80	255	14	NON-POU DOMAIN-CONTAINING OCTAMER-BINDING PROTEIN
6gc5-D	11.5	1.5	73	76	18	ELAV-LIKE PROTEIN 1;
7qzp-A	11.5	2	72	78	17	HYPOTHETICAL RNA BINDING PROTEIN FROM ACINETOBACT
6ff4-1	11.4	1.9	76	122	11	RNA-BINDING MOTIF PROTEIN, X-LINKED 2;
7vpx-O	11.4	2.2	80	201	19	SPLICING FACTOR 3A SUBUNIT 2;
8ily-A	11.4	1.7	75	110	12	SET DOMAIN CONTAINING 1A, HISTONE LYSINE METHYLTR
5ddq-D	11.4	1.7	76	93	12	L-GLUTAMINE RIBOSWITCH RNA (61-MER);
5ddp-D	11.4	1.6	76	94	12	U1 small nuclear ribonucleoprotein A
2j0q-D	11.4	1.5	75	89	15	ATP-DEPENDENT RNA HELICASE DDX48;
4c4w-B	11.4	1.7	76	95	12	U1 SMALL NUCLEAR RIBONUCLEOPROTEIN A;
4yb1-P	11.4	3.6	80	92	11	U1 small nuclear ribonucleoprotein A
2j0q-G	11.4	1.6	76	89	14	ATP-DEPENDENT RNA HELICASE DDX48;
3l3c-C	11.4	1.7	76	90	12	U1 SMALL NUCLEAR RIBONUCLEOPROTEIN A;
3g9c-A	11.4	1.7	76	90	12	U1 SMALL NUCLEAR RIBONUCLEOPROTEIN A;
6laz-E	11.4	1.7	76	91	12	U1 small nuclear ribonucleoprotein A
3g8t-B	11.4	1.7	76	90	12	U1 SMALL NUCLEAR RIBONUCLEOPROTEIN A;
3g9c-B	11.4	1.7	76	90	12	U1 SMALL NUCLEAR RIBONUCLEOPROTEIN A;
3cun-A	11.4	1.7	76	91	12	U1 SMALL NUCLEAR RIBONUCLEOPROTEIN A;
3nnh-A	11.4	2.1	76	86	16	CUGBP ELAV-LIKE FAMILY MEMBER 1;
6lax-E	11.4	3.4	80	93	11	U1 small nuclear ribonucleoprotein A
3k0j-A	11.4	1.7	76	92	12	U1 SMALL NUCLEAR RIBONUCLEOPROTEIN A;
6lau-C	11.4	1.7	76	91	12	U1 small nuclear ribonucleoprotein A
6laz-C	11.4	1.6	76	91	12	U1 small nuclear ribonucleoprotein A
3g8t-C	11.4	1.7	76	90	12	U1 SMALL NUCLEAR RIBONUCLEOPROTEIN A;
3k0j-B	11.4	1.6	76	92	12	U1 SMALL NUCLEAR RIBONUCLEOPROTEIN A;
3g8s-C	11.4	1.7	76	90	12	U1 SMALL NUCLEAR RIBONUCLEOPROTEIN A;
3cul-A	11.4	1.7	76	92	12	U1 SMALL NUCLEAR RIBONUCLEOPROTEIN A;
1m5p-F	11.4	1.7	76	92	12	U1 SMALL NUCLEAR RIBONUCLEOPROTEIN A
2nz4-B	11.4	3.4	80	94	11	U1 Small Nuclear Ribonucleoprotein A
6f4h-C	11.4	1.6	76	96	12	U1 SMALL NUCLEAR RIBONUCLEOPROTEIN A;
6xh2-A	11.4	1.5	75	93	13	TAR-BINDING PROTEIN 6.6;
7qr4-A	11.4	1.7	76	91	12	U1 SMALL NUCLEAR RIBONUCLEOPROTEIN A;
4w92-B	11.4	2.7	77	90	13	U1 SMALL NUCLEAR RIBONUCLEOPROTEIN A;
8bwf-H	11.4	1.5	72	77	13	POLYPYRIMIDINE TRACT-BINDING PROTEIN 1;
7znj-i	11.4	1.6	73	90	11	EUKARYOTIC INITIATION FACTOR 4A-III, N-TERMINALLY
6exn-Y	11.4	1.5	76	87	18	U2 SNRNA;
3b4d-A	11.4	1.7	72	80	15	POLYADENYLATE-BINDING PROTEIN 2;
3b4m-C	11.4	1.7	72	80	15	POLYADENYLATE-BINDING PROTEIN 2;
6ah0-p	11.4	1.6	76	94	16	U5SNRNA;
2mqp-A	11.4	2.3	77	118	17	PROTEIN HNRNPL;
3b4m-B	11.4	1.8	72	80	15	POLYADENYLATE-BINDING PROTEIN 2;
3b4m-A	11.4	1.7	72	80	15	POLYADENYLATE-BINDING PROTEIN 2;
6e4o-C	11.4	1.4	67	68	18	RNA-BINDING PROTEIN, PUTATIVE;
6g2k-C	11.4	1.7	73	80	18	ELAV-like protein 1
6wmz-B	11.4	3.2	79	240	15	SPLICING FACTOR, PROLINE- AND GLUTAMINE-RICH;
7q33-A	11.4	3	78	93	21	RNA-BINDING PROTEIN 39;
6g2k-A	11.4	1.5	73	81	18	ELAV-like protein 1
2x1f-A	11.4	1.9	75	94	17	MRNA 3'-END-PROCESSING PROTEIN RNA15;
5oo6-W	11.4	1.7	75	148	17	NUCLEAR CAP-BINDING PROTEIN SUBUNIT 1;
5ca5-B	11.4	2	79	248	16	NONO-1;
4n0t-A	11.4	3.3	81	363	14	U4/U6 SNRNA-ASSOCIATED-SPLICING FACTOR PRP24;
2cqb-A	11.4	2.4	78	102	18	PEPTIDYL-PROLYL CIS-TRANS ISOMERASE E;
1a9n-B	11.4	1.6	76	94	16	U2A'
7sp0-A	11.4	2.5	80	253	18	SPLICING FACTOR, PROLINE- AND GLUTAMINE-RICH;
2x1g-A	11.4	1.9	76	90	12	RNA-BINDING PROTEIN 8A;
7dlz-C	11.4	1.6	76	97	12	U1 SMALL NUCLEAR RIBONUCLEOPROTEIN A;
7dwh-B	11.4	1.6	76	85	12	U1 SMALL NUCLEAR RIBONUCLEOPROTEIN A;
7dlz-B	11.4	1.7	76	87	12	U1 SMALL NUCLEAR RIBONUCLEOPROTEIN A;
2rra-A	11.4	1.9	76	99	16	CDNA FLJ40872 FIS, CLONE TUTER2000283, HIGHLY SIM
6gc5-A	11.4	1.7	75	79	17	ELAV-LIKE PROTEIN 1;
4iuf-A	11.4	1.7	74	77	20	TAR DNA-BINDING PROTEIN 43;
6gd3-B	11.4	1.5	73	83	18	ELAV-LIKE PROTEIN 1;
4y0f-B	11.4	1.7	74	77	20	TAR DNA-BINDING PROTEIN 43;
5wwf-A	11.4	4.1	84	178	17	HETEROGENEOUS NUCLEAR RIBONUCLEOPROTEINS A2/B1;
6es4-A	11.3	1.8	75	207	17	SYNCRIP, ISOFORM K;
5oob-B	11.3	1.6	75	152	16	NUCLEAR CAP-BINDING PROTEIN SUBUNIT 1;
3ucz-P	11.3	3.3	80	91	11	U1 SMALL NUCLEAR RIBONUCLEOPROTEIN A;
1nu4-A	11.3	1.7	75	91	12	U1A RNA BINDING DOMAIN;
3r1h-A	11.3	3.4	80	92	11	U1 SMALL NUCLEAR RIBONUCLEOPROTEIN A;
5ddr-D	11.3	1.6	76	94	12	L-GLUTAMINE RIBOSWITCH RNA (61-MER);
5ddp-C	11.3	1.6	76	93	12	U1 small nuclear ribonucleoprotein A
3l3c-A	11.3	1.7	76	90	12	U1 SMALL NUCLEAR RIBONUCLEOPROTEIN A;
5ddo-G	11.3	1.6	75	86	12	L-GLUTAMINE RIBOSWITCH (58-MER);
4w90-B	11.3	1.7	76	90	12	U1 SMALL NUCLEAR RIBONUCLEOPROTEIN A;
4pr6-A	11.3	1.7	76	95	12	HDV RIBOZYME SELF-CLEAVED;
1urn-A	11.3	1.7	76	96	12	PROTEIN (U1A)
4c4w-A	11.3	3.8	82	96	11	U1 SMALL NUCLEAR RIBONUCLEOPROTEIN A;
3r1l-A	11.3	3.4	80	92	11	U1 SMALL NUCLEAR RIBONUCLEOPROTEIN A;
4prf-A	11.3	3.5	80	95	11	HEPATITIS DELTA VIRUS RIBOZYME;
3l3c-B	11.3	1.7	76	90	12	U1 SMALL NUCLEAR RIBONUCLEOPROTEIN A;
3mxh-P	11.3	1.7	75	87	12	U1 SMALL NUCLEAR RIBONUCLEOPROTEIN A;
3g96-B	11.3	1.7	76	90	12	U1 SMALL NUCLEAR RIBONUCLEOPROTEIN A;
1sjf-A	11.3	3.5	80	95	11	HEPATITIS DELTA VIRUS RIBOZYME;
2oj3-A	11.3	1.7	76	95	12	HDV RIBOZYME;
1m5k-F	11.3	1.7	76	92	12	RNA INHIBITOR SUBSTRATE;
6las-E	11.3	3.3	80	93	11	U1 small nuclear ribonucleoprotein A
3g96-C	11.3	1.7	76	90	12	U1 SMALL NUCLEAR RIBONUCLEOPROTEIN A;
1a9n-D	11.3	1.6	76	93	16	U2A'
6lax-C	11.3	3.6	80	92	11	U1 small nuclear ribonucleoprotein A
3g9c-D	11.3	1.7	76	90	12	U1 SMALL NUCLEAR RIBONUCLEOPROTEIN A;
1m5v-C	11.3	1.7	76	94	12	RNA INHIBITOR SUBSTRATE;
3g8s-A	11.3	1.7	76	90	12	U1 SMALL NUCLEAR RIBONUCLEOPROTEIN A;
1vc0-A	11.3	1.7	76	95	12	HEPATITIS DELTA VIRUS RIBOZYME;
3g9c-C	11.3	1.7	76	90	12	U1 SMALL NUCLEAR RIBONUCLEOPROTEIN A;
1vbz-A	11.3	3.5	80	95	11	HEPATITIS DELTA VIRUS RIBOZYME;
1vc6-A	11.3	3.5	80	95	11	HEPATITIS DELTA VIRUS RIBOZYME;
6lau-E	11.3	1.7	76	92	12	RNA (54-MER);
2oih-A	11.3	1.7	76	95	12	HDV RIBOZYME;
1sj4-P	11.3	3.5	80	95	11	PRECURSOR FORM OF THE HEPATITIS DELTA VIRUS RIBOZ
1m5o-F	11.3	3.5	80	95	11	RNA SUBSTRATE;
4wii-B	11.3	2.5	80	245	18	SPLICING FACTOR, PROLINE- AND GLUTAMINE-RICH;
8bwf-G	11.3	1.9	75	80	12	POLYPYRIMIDINE TRACT-BINDING PROTEIN 1;
8bwf-A	11.3	1.5	72	78	13	POLYPYRIMIDINE TRACT-BINDING PROTEIN 1;
8gxc-G	11.3	2.1	77	94	12	61-MER RNA;
6sqn-A	11.3	1.6	76	96	12	U1 SMALL NUCLEAR RIBONUCLEOPROTEIN A;
3beg-B	11.3	1.4	72	86	15	SERINE/THREONINE-PROTEIN KINASE SRPK1;
3b4m-D	11.3	1.7	71	79	15	POLYADENYLATE-BINDING PROTEIN 2;
6g2k-B	11.3	1.5	73	81	18	ELAV-like protein 1
5oo6-H	11.3	1.7	75	148	17	NUCLEAR CAP-BINDING PROTEIN SUBUNIT 1;
4wij-A	11.3	2.6	77	298	17	SPLICING FACTOR, PROLINE- AND GLUTAMINE-RICH;
8srr-C	11.3	1.9	73	77	11	NUCLEAR CAP-BINDING PROTEIN SUBUNIT 1;
5uz5-F	11.3	4.3	102	187	16	U1 SMALL NUCLEAR RIBONUCLEOPROTEIN 70 KDA HOMOLOG
7a5p-X	11.3	1.6	76	93	16	U2 SNRNA;
2x1g-C	11.3	1.9	76	90	12	RNA-BINDING PROTEIN 8A;
1u1k-A	11.3	3.9	82	183	12	Heterogeneous nuclear ribonucleoprotein A1
1vbx-A	11.3	3.5	80	95	11	HEPATITIS DELTA VIRUS RIBOZYME;
7dwh-C	11.3	1.6	76	97	12	U1 SMALL NUCLEAR RIBONUCLEOPROTEIN A;
1vby-A	11.3	3.4	80	95	11	HEPATITIS DELTA VIRUS RIBOZYME;
4y0f-A	11.3	1.7	75	78	20	TAR DNA-BINDING PROTEIN 43;
8hni-G	11.3	3.9	83	177	16	HETEROGENEOUS NUCLEAR RIBONUCLEOPROTEINS A2/B1;
5wwg-A	11.3	3.1	83	184	16	HETEROGENEOUS NUCLEAR RIBONUCLEOPROTEINS A2/B1;
6gx6-A	11.3	2.2	75	159	16	INSULIN-LIKE GROWTH FACTOR 2 MRNA-BINDING PROTEIN
6gd3-C	11.3	1.8	74	84	18	ELAV-LIKE PROTEIN 1;
3s7r-A	11.3	1.5	72	81	15	HETEROGENEOUS NUCLEAR RIBONUCLEOPROTEIN A/B;
1l3k-A	11.3	1.7	73	163	5	HETEROGENEOUS NUCLEAR RIBONUCLEOPROTEIN A1;
7oqc-B	11.3	1.6	75	186	12	PROTEIN NAM8;
3s7r-B	11.3	1.5	72	80	15	HETEROGENEOUS NUCLEAR RIBONUCLEOPROTEIN A/B;
7oqe-B	11.3	1.6	75	186	12	PROTEIN NAM8;
9asq-H	11.3	2.7	77	81	23	ISOFORM 4 OF DROSHA;
2up1-A	11.3	3.1	79	183	5	DNA (5'-D(P*TP*AP*GP*GP*GP*TP*TP*AP*GP*GP*G)-3');
4c4w-E	11.2	3.3	80	97	11	U1 SMALL NUCLEAR RIBONUCLEOPROTEIN A;
3p49-B	11.2	1.6	75	92	12	GLYCINE RIBOSWITCH;
3l3c-D	11.2	1.7	76	90	12	U1 SMALL NUCLEAR RIBONUCLEOPROTEIN A;
3r1l-D	11.2	3.4	80	93	11	U1 SMALL NUCLEAR RIBONUCLEOPROTEIN A;
6ff7-1	11.2	2	76	122	11	RNA-BINDING MOTIF PROTEIN, X-LINKED 2;
5ddq-C	11.2	1.6	76	94	12	L-GLUTAMINE RIBOSWITCH RNA (61-MER);
1urn-B	11.2	1.6	76	96	12	RNA (5'-
1urn-C	11.2	1.6	76	96	12	RNA (5'-
3hhn-D	11.2	3.4	80	93	11	U1 SMALL NUCLEAR RIBONUCLEOPROTEIN A;
3g8s-D	11.2	1.7	76	90	12	U1 SMALL NUCLEAR RIBONUCLEOPROTEIN A;
3hhn-B	11.2	3.4	80	92	11	U1 SMALL NUCLEAR RIBONUCLEOPROTEIN A;
1drz-A	11.2	1.7	76	95	12	RNA (HEPATITIS DELTA VIRUS GENOMIC RIBOZYME);
3iwn-D	11.2	1.7	76	91	12	C-DI-GMP RIBOSWITCH;
1sj3-P	11.2	3.4	80	95	11	PRECURSOR FORM OF THE HEPATITIS DELTA VIRUS RIBOZ
1m5v-F	11.2	1.7	76	94	12	RNA INHIBITOR SUBSTRATE;
2mb0-B	11.2	1.5	74	95	14	RNA-BINDING MOTIF PROTEIN, X CHROMOSOME;
8hni-H	11.2	4.2	86	179	7	HETEROGENEOUS NUCLEAR RIBONUCLEOPROTEINS A2/B1;
7abi-1	11.2	2.7	78	122	10	U5 SMALL NUCLEAR RIBONUCLEOPROTEIN 40 KDA PROTEIN
5en1-A	11.2	4.3	86	184	8	HETEROGENEOUS NUCLEAR RIBONUCLEOPROTEINS A2/B1;
8hni-L	11.2	4.3	86	178	7	HETEROGENEOUS NUCLEAR RIBONUCLEOPROTEINS A2/B1;
8hni-A	11.2	2.6	83	179	7	HETEROGENEOUS NUCLEAR RIBONUCLEOPROTEINS A2/B1;
8hni-D	11.2	4.3	86	179	7	HETEROGENEOUS NUCLEAR RIBONUCLEOPROTEINS A2/B1;
8bwf-I	11.2	1.4	71	77	13	POLYPYRIMIDINE TRACT-BINDING PROTEIN 1;
8bwf-O	11.2	1.5	73	78	12	POLYPYRIMIDINE TRACT-BINDING PROTEIN 1;
8bwf-C	11.2	1.3	72	79	13	POLYPYRIMIDINE TRACT-BINDING PROTEIN 1;
6sqn-C	11.2	1.6	76	95	12	U1 SMALL NUCLEAR RIBONUCLEOPROTEIN A;
8gxb-C	11.2	1.7	76	96	12	NAD+ II RIBOSWITCH;
2ek6-A	11.2	1.8	72	78	13	RNA-BINDING PROTEIN 12;
2ek1-H	11.2	2.1	73	79	12	RNA-BINDING PROTEIN 12;
4c0o-C	11.2	4.1	84	96	14	TRANSPORTIN-3;
6gbm-B	11.2	3	79	102	13	RNA-BINDING PROTEIN FUS;
6y53-o	11.2	1.3	72	160	22	U2 SMALL NUCLEAR RIBONUCLEOPROTEIN A';
6gd2-A	11.2	1.8	74	84	18	ELAV-LIKE PROTEIN 1;
6gc5-C	11.2	1.5	72	79	18	ELAV-LIKE PROTEIN 1;
7zey-A	11.2	2.3	79	117	15	PEPTIDYL-PROLYL CIS-TRANS ISOMERASE E;
7oqc-F	11.2	3.3	79	267	14	PROTEIN NAM8;
7oqe-F	11.2	3.3	79	267	14	PROTEIN NAM8;
2ghp-B	11.2	4.8	84	239	14	U4/U6 SNRNA-ASSOCIATED SPLICING FACTOR PRP24;
7aaf-A	11.2	1.6	74	81	22	U2 SNRNP AUXILIARY FACTOR LARGE SUBUNIT;
6y5q-o	11.2	1.3	72	160	22	PHD FINGER-LIKE DOMAIN-CONTAINING PROTEIN 5A;
4tu8-B	11.2	6.1	83	174	20	SPLICING FACTOR U2AF 65 KDA SUBUNIT;
9f4x-A	11.2	2.2	75	162	13	HETEROGENEOUS NUCLEAR RIBONUCLEOPROTEIN A1, N-TER
8hni-J	11.2	3.4	83	179	16	HETEROGENEOUS NUCLEAR RIBONUCLEOPROTEINS A2/B1;
7wm3-C	11.2	3.9	83	179	14	HETEROGENEOUS NUCLEAR RIBONUCLEOPROTEINS A2/B1;
9f4l-A	11.2	1.7	73	164	5	HETEROGENEOUS NUCLEAR RIBONUCLEOPROTEIN A1, N-TER
7yew-C	11.2	2.5	76	160	16	INSULIN-LIKE GROWTH FACTOR 2 MRNA-BINDING PROTEIN
3md1-B	11.2	1.9	75	79	17	NUCLEAR AND CYTOPLASMIC POLYADENYLATED RNA-BINDIN
7wm3-B	11.2	4.4	82	179	15	HETEROGENEOUS NUCLEAR RIBONUCLEOPROTEINS A2/B1;
3vaj-B	11.2	5.4	82	174	21	SPLICING FACTOR U2AF 65 KDA SUBUNIT;
7yew-A	11.2	2.6	76	160	16	INSULIN-LIKE GROWTH FACTOR 2 MRNA-BINDING PROTEIN
9gea-A	11.2	1.7	73	165	5	HETEROGENEOUS NUCLEAR RIBONUCLEOPROTEIN A1, N-TER
9f7f-A	11.2	1.7	73	165	5	HETEROGENEOUS NUCLEAR RIBONUCLEOPROTEIN A1, N-TER
6r5k-D	11.2	6.5	89	390	17	PAN2-PAN3 DEADENYLATION COMPLEX CATALYTIC SUBUNIT
9f4e-A	11.2	1.7	73	163	5	HETEROGENEOUS NUCLEAR RIBONUCLEOPROTEIN A1, N-TER
9gpj-A	11.2	3.1	80	184	5	HETEROGENEOUS NUCLEAR RIBONUCLEOPROTEIN A1, N-TER
1po6-A	11.2	3.1	80	183	5	5'-D(*T*AP*GP*GP*(6MI)P*TP*TP*AP*GP*GP*G)-3';
8rzv-A	11.2	3.1	79	183	5	HETEROGENEOUS NUCLEAR RIBONUCLEOPROTEIN A1, N-TER
3r1h-D	11.1	3.5	80	93	11	U1 SMALL NUCLEAR RIBONUCLEOPROTEIN A;
5ddr-C	11.1	1.7	76	94	12	L-GLUTAMINE RIBOSWITCH RNA (61-MER);
3g96-D	11.1	1.7	76	90	12	U1 SMALL NUCLEAR RIBONUCLEOPROTEIN A;
6las-D	11.1	1.9	74	87	12	RNA (55-MER);
3g96-A	11.1	1.7	76	90	12	U1 SMALL NUCLEAR RIBONUCLEOPROTEIN A;
3g8s-B	11.1	3.3	80	94	11	U1 SMALL NUCLEAR RIBONUCLEOPROTEIN A;
1u1o-A	11.1	4.4	87	183	10	Heterogeneous nuclear ribonucleoprotein A1
1u1m-A	11.1	2.5	83	183	11	5'-D(*TP*AP*GP*GP*GP*TP*TP*AP*(7GU)P*GP*G)-3';
1u1p-A	11.1	4.4	87	183	10	Heterogeneous nuclear ribonucleoprotein A1
1u1q-A	11.1	4.4	87	183	10	Heterogeneous nuclear ribonucleoprotein A1
1h2t-Z	11.1	1.6	75	145	16	80 KDA NUCLEAR CAP BINDING PROTEIN;
8hni-C	11.1	2.6	83	179	7	HETEROGENEOUS NUCLEAR RIBONUCLEOPROTEINS A2/B1;
7csz-A	11.1	5.1	105	175	13	RNA-BINDING PROTEIN 45;
7wm3-D	11.1	4.3	86	179	8	HETEROGENEOUS NUCLEAR RIBONUCLEOPROTEINS A2/B1;
2dgv-A	11.1	2.4	78	92	14	HETEROGENEOUS NUCLEAR RIBONUCLEOPROTEIN M;
2la6-A	11.1	1.3	73	99	12	RNA-BINDING PROTEIN FUS;
8bwf-J	11.1	1.5	72	78	13	POLYPYRIMIDINE TRACT-BINDING PROTEIN 1;
8bwf-N	11.1	1.5	73	80	12	POLYPYRIMIDINE TRACT-BINDING PROTEIN 1;
6sqn-B	11.1	1.6	76	96	12	U1 SMALL NUCLEAR RIBONUCLEOPROTEIN A;
2ek1-C	11.1	1.8	71	79	13	RNA-BINDING PROTEIN 12;
2ek1-E	11.1	1.8	71	79	13	RNA-BINDING PROTEIN 12;
8gxc-C	11.1	1.7	76	95	12	61-MER RNA;
6m75-A	11.1	2	75	167	13	RNA-BINDING MOTIF, SINGLE-STRANDED-INTERACTING PR
4c0o-D	11.1	3.9	83	95	13	TRANSPORTIN-3;
6e4p-A	11.1	1.6	68	70	18	RNA-binding protein, putative
4qu7-D	11.1	1.6	71	77	11	G-RICH SEQUENCE FACTOR 1;
7pu5-E	11.1	3.1	77	237	14	NON-POU DOMAIN-CONTAINING OCTAMER-BINDING PROTEIN
6gd3-A	11.1	2.7	75	82	17	ELAV-LIKE PROTEIN 1;
4qu7-B	11.1	1.8	72	79	11	G-RICH SEQUENCE FACTOR 1;
5uzg-B	11.1	2.1	74	84	7	AT27789P;
7dlz-A	11.1	4	82	96	11	U1 SMALL NUCLEAR RIBONUCLEOPROTEIN A;
2dnz-A	11.1	3.1	84	95	19	PROBABLE RNA-BINDING PROTEIN 23;
7zhr-B	11.1	2	71	72	20	UPSTREAM OF N-RAS, ISOFORM A;
7zew-A	11.1	3.6	87	117	15	PEPTIDYL-PROLYL CIS-TRANS ISOMERASE E;
6wmz-A	11.1	3.3	79	299	15	SPLICING FACTOR, PROLINE- AND GLUTAMINE-RICH;
9f4n-A	11.1	4.6	84	161	11	HETEROGENEOUS NUCLEAR RIBONUCLEOPROTEIN A1, N-TER
9f4u-A	11.1	1.7	73	164	5	HETEROGENEOUS NUCLEAR RIBONUCLEOPROTEIN A1, N-TER
9f5g-A	11.1	2	77	166	13	HETEROGENEOUS NUCLEAR RIBONUCLEOPROTEIN A1, N-TER
4y00-C	11.1	1.7	74	77	20	TAR DNA-BINDING PROTEIN 43;
4tu7-B	11.1	6.2	83	174	20	SPLICING FACTOR U2AF 65 KDA SUBUNIT;
7yex-A	11.1	2.5	76	160	16	INSULIN-LIKE GROWTH FACTOR 2 MRNA-BINDING PROTEIN
4tu9-B	11.1	5.4	82	174	21	SPLICING FACTOR U2AF 65 KDA SUBUNIT;
3val-I	11.1	1.7	73	172	21	SPLICING FACTOR U2AF 65 KDA SUBUNIT;
3vaf-B	11.1	6	84	172	20	SPLICING FACTOR U2AF 65 KDA SUBUNIT;
9f4j-A	11.1	1.7	73	166	5	HETEROGENEOUS NUCLEAR RIBONUCLEOPROTEIN A1, N-TER
9f5c-A	11.1	1.7	73	166	5	HETEROGENEOUS NUCLEAR RIBONUCLEOPROTEIN A1, N-TER
9f4y-A	11.1	1.7	73	166	5	HETEROGENEOUS NUCLEAR RIBONUCLEOPROTEIN A1, N-TER
6dcl-B	11.1	1.7	74	171	5	HETEROGENEOUS NUCLEAR RIBONUCLEOPROTEIN A1;
9f4w-A	11.1	1.7	73	166	5	HETEROGENEOUS NUCLEAR RIBONUCLEOPROTEIN A1, N-TER
9f4v-A	11.1	1.7	73	165	5	HETEROGENEOUS NUCLEAR RIBONUCLEOPROTEIN A1, N-TER
9f4p-A	11.1	1.7	73	165	5	HETEROGENEOUS NUCLEAR RIBONUCLEOPROTEIN A1, N-TER
9f4d-A	11.1	1.7	73	164	5	HETEROGENEOUS NUCLEAR RIBONUCLEOPROTEIN A1, N-TER
9f50-A	11.1	1.7	73	166	5	HETEROGENEOUS NUCLEAR RIBONUCLEOPROTEIN A1, N-TER
9f1s-A	11.1	1.7	73	166	5	HETEROGENEOUS NUCLEAR RIBONUCLEOPROTEIN A1, N-TER
5ho4-A	11.1	2.3	79	179	5	HETEROGENEOUS NUCLEAR RIBONUCLEOPROTEINS A2/B1;
9f5k-A	11.1	1.7	73	164	5	HETEROGENEOUS NUCLEAR RIBONUCLEOPROTEIN A1, N-TER
9f54-A	11.1	1.7	73	164	5	HETEROGENEOUS NUCLEAR RIBONUCLEOPROTEIN A1, N-TER
9f4s-A	11.1	1.7	73	166	5	HETEROGENEOUS NUCLEAR RIBONUCLEOPROTEIN A1, N-TER
6owj-A	11.1	4.9	84	252	14	SPLICING FACTOR, PROLINE- AND GLUTAMINE-RICH;
5ddo-C	11	1.8	76	87	12	L-GLUTAMINE RIBOSWITCH (58-MER);
3iwn-C	11	1.6	76	91	12	C-DI-GMP RIBOSWITCH;
6lau-D	11	1.6	73	87	12	RNA (54-MER);
3nnh-D	11	2	77	87	16	CUGBP ELAV-LIKE FAMILY MEMBER 1;
3mur-P	11	1.7	76	90	12	U1 SMALL NUCLEAR RIBONUCLEOPROTEIN A;
3p5t-N	11	1.8	73	80	8	CLEAVAGE AND POLYADENYLATION SPECIFICITY FACTOR S
3cun-B	11	1.7	76	91	12	U1 SMALL NUCLEAR RIBONUCLEOPROTEIN A;
1u1n-A	11	2.5	83	183	11	5'-D(*TP*AP*GP*GP*GP*TP*TP*AP*(PRN)P*GP*G)-3';
3p5t-P	11	1.7	72	79	8	CLEAVAGE AND POLYADENYLATION SPECIFICITY FACTOR S
9f7h-A	11	4.6	84	166	11	HETEROGENEOUS NUCLEAR RIBONUCLEOPROTEIN A1, N-TER
8hni-I	11	2.6	83	179	7	HETEROGENEOUS NUCLEAR RIBONUCLEOPROTEINS A2/B1;
9f4t-A	11	4.4	85	164	12	HETEROGENEOUS NUCLEAR RIBONUCLEOPROTEIN A1, N-TER
5t9p-C	11	2.1	76	106	17	RIBOSOME BIOGENESIS PROTEIN 15;
6es4-B	11	1.9	75	205	16	SYNCRIP, ISOFORM K;
9f4r-A	11	4.4	87	164	13	HETEROGENEOUS NUCLEAR RIBONUCLEOPROTEIN A1, N-TER
8bwf-K	11	1.7	74	83	12	POLYPYRIMIDINE TRACT-BINDING PROTEIN 1;
7uj1-A	11	2.8	80	268	18	SPLICING FACTOR, PROLINE- AND GLUTAMINE-RICH;
5t9p-B	11	2.2	76	105	17	RIBOSOME BIOGENESIS PROTEIN 15;
1wwh-D	11	2.3	75	80	13	NUCLEOPORIN 35;
1wwh-B	11	2.2	74	79	18	NUCLEOPORIN 35;
7uk1-A	11	2.5	80	250	18	SPLICING FACTOR, PROLINE- AND GLUTAMINE-RICH;
8ozb-F	11	2.3	74	76	19	NUP35 NANOBODY;
8ozb-E	11	2.4	74	76	19	NUP35 NANOBODY;
6jvy-A	11	2	75	86	15	RNA-BINDING PROTEIN 38;
6jvx-A	11	2.2	76	87	13	RNA-BINDING PROTEIN 38;
6e4p-F	11	1.6	68	71	18	RNA-binding protein, putative
7dlz-D	11	1.8	76	98	12	U1 SMALL NUCLEAR RIBONUCLEOPROTEIN A;
3ucg-A	11	1.9	76	88	14	POLYADENYLATE-BINDING PROTEIN 2;
4qu7-C	11	1.5	71	79	11	G-RICH SEQUENCE FACTOR 1;
7evs-B	11	2.2	75	101	13	HETEROGENEOUS NUCLEAR RIBONUCLEOPROTEIN L-LIKE;
7evs-A	11	2.2	73	101	15	HETEROGENEOUS NUCLEAR RIBONUCLEOPROTEIN L-LIKE;
2ghp-A	11	4.4	84	232	17	U4/U6 SNRNA-ASSOCIATED SPLICING FACTOR PRP24;
1p1t-A	11	2	76	104	20	CLEAVAGE STIMULATION FACTOR, 64 KDA SUBUNIT;
3vak-B	11	6.7	85	174	22	SPLICING FACTOR U2AF 65 KDA SUBUNIT;
3md1-A	11	2	76	83	17	NUCLEAR AND CYTOPLASMIC POLYADENYLATED RNA-BINDIN
6fqr-A	11	1.8	73	158	16	INSULIN-LIKE GROWTH FACTOR 2 MRNA-BINDING PROTEIN
3val-D	11	6.5	84	174	20	SPLICING FACTOR U2AF 65 KDA SUBUNIT;
7abh-w	11	1.6	72	78	25	CELL DIVISION CYCLE 5-LIKE PROTEIN;
2mjn-A	11	1.5	71	186	18	NUCLEOLYSIN TIA-1 ISOFORM P40;
9f5f-A	11	1.7	73	166	5	HETEROGENEOUS NUCLEAR RIBONUCLEOPROTEIN A1, N-TER
1up1-A	11	1.8	74	170	5	HETEROGENEOUS NUCLEAR RIBONUCLEOPROTEIN A1;
3nnh-B	10.9	1.9	76	86	16	CUGBP ELAV-LIKE FAMILY MEMBER 1;
4lir-A	10.9	2.4	75	80	15	NUCLEOPORIN NUP53;
1u1r-A	10.9	4.4	87	183	10	Heterogeneous nuclear ribonucleoprotein A1
2ghp-C	10.9	2	73	232	16	U4/U6 SNRNA-ASSOCIATED SPLICING FACTOR PRP24;
5im0-B	10.9	2.2	75	82	16	HETEROGENEOUS NUCLEAR RIBONUCLEOPROTEIN D0;
9f4h-A	10.9	4.6	85	168	11	HETEROGENEOUS NUCLEAR RIBONUCLEOPROTEIN A1, N-TER
4cq1-B	10.9	2.7	87	192	14	POLYPYRIMIDINE TRACT-BINDING PROTEIN 2;
8bwf-M	10.9	1.4	71	77	13	POLYPYRIMIDINE TRACT-BINDING PROTEIN 1;
2ek1-A	10.9	2	73	79	12	RNA-BINDING PROTEIN 12;
2ek1-D	10.9	1.9	72	79	13	RNA-BINDING PROTEIN 12;
9f4z-A	10.9	4.3	85	175	11	HETEROGENEOUS NUCLEAR RIBONUCLEOPROTEIN A1, N-TER
4yud-A	10.9	1.5	71	87	14	RNA-BINDING PROTEIN 39;
2ek6-D	10.9	1.8	72	78	13	RNA-BINDING PROTEIN 12;
9f5e-A	10.9	4.1	85	175	13	HETEROGENEOUS NUCLEAR RIBONUCLEOPROTEIN A1, N-TER
5uzm-B	10.9	2.2	74	89	9	AT27789P;
6e4p-H	10.9	1.6	68	71	18	RNA-binding protein, putative
6e4p-I	10.9	1.5	68	71	18	RNA-binding protein, putative
2ghp-H	10.9	4.5	85	232	14	U4/U6 SNRNA-ASSOCIATED SPLICING FACTOR PRP24;
4qu7-A	10.9	2	76	81	11	G-RICH SEQUENCE FACTOR 1;
2cpf-A	10.9	1.8	76	98	20	RNA BINDING MOTIF PROTEIN 19;
2cq0-A	10.9	2.6	84	103	14	EUKARYOTIC TRANSLATION INITIATION FACTOR 3
6g6s-B	10.9	2.1	75	91	16	APOPTOTIC CHROMATIN CONDENSATION INDUCER IN THE N
3vai-B	10.9	1.7	73	174	21	SPLICING FACTOR U2AF 65 KDA SUBUNIT;
6tze-A	10.9	1.9	76	107	20	CLEAVAGE STIMULATION FACTOR SUBUNIT 2;
7pu5-L	10.9	2.2	79	240	15	NON-POU DOMAIN-CONTAINING OCTAMER-BINDING PROTEIN
6em3-o	10.9	2.1	81	116	27	RIBOSOME PRODUCTION FACTOR 1;
7lrq-B	10.9	2.6	80	247	14	SPLICING FACTOR, PROLINE- AND GLUTAMINE-RICH;
6em4-o	10.9	2.3	82	116	27	RIBOSOME PRODUCTION FACTOR 1;
3vam-B	10.9	6.4	84	172	20	SPLICING FACTOR U2AF 65 KDA SUBUNIT;
7vsj-A	10.9	1.9	73	160	16	INSULIN-LIKE GROWTH FACTOR 2 MRNA-BINDING PROTEIN
4y00-A	10.9	1.7	75	78	20	TAR DNA-BINDING PROTEIN 43;
1u1l-A	10.9	3.1	79	183	5	Heterogeneous nuclear ribonucleoprotein A1
7qdd-B	10.9	3	75	88	19	RNA (5'-R(*AP*UP*CP*CP*AP*A)-3');
9f4g-A	10.9	1.7	73	169	5	HETEROGENEOUS NUCLEAR RIBONUCLEOPROTEIN A1, N-TER
6g6s-A	10.8	2.2	76	95	16	APOPTOTIC CHROMATIN CONDENSATION INDUCER IN THE N
4c4w-F	10.8	1.9	75	96	12	U1 SMALL NUCLEAR RIBONUCLEOPROTEIN A;
2osq-A	10.8	1.5	70	74	19	NUCLEOLAR PROTEIN 3;
1vc5-A	10.8	3.4	80	95	11	HEPATITIS DELTA VIRUS RIBOZYME;
6lax-D	10.8	1.8	74	90	12	RNA (55-MER);
6n7r-A	10.8	1.4	74	186	12	U1 SMALL NUCLEAR RIBONUCLEOPROTEIN 70 KDA HOMOLOG
3r27-A	10.8	1.7	72	84	11	HETEROGENEOUS NUCLEAR RIBONUCLEOPROTEIN L;
7abh-z	10.8	4.6	83	108	11	CELL DIVISION CYCLE 5-LIKE PROTEIN;
3p6y-G	10.8	1.9	73	80	8	CLEAVAGE AND POLYADENYLATION SPECIFICITY FACTOR S
5fj4-F	10.8	1.8	76	97	12	U1 SMALL NUCLEAR RIBONUCLEOPROTEIN A;
5x8r-v	10.8	1.6	72	190	21	30S RIBOSOMAL PROTEIN S2, CHLOROPLASTIC;
7qde-B	10.8	6.6	78	169	18	RNA (5'-R(*AP*UP*CP*CP*AP*GP*UP*GP*GP*AP*A)-3');
4cq1-D	10.8	2.8	86	189	14	POLYPYRIMIDINE TRACT-BINDING PROTEIN 2;
3r27-B	10.8	1.7	72	84	11	HETEROGENEOUS NUCLEAR RIBONUCLEOPROTEIN L;
8b8s-A	10.8	2.8	75	161	19	SERINE/ARGININE (SR)-TYPE SHUTTLING MRNA BINDING
5im0-A	10.8	1.7	73	79	16	HETEROGENEOUS NUCLEAR RIBONUCLEOPROTEIN D0;
2d9p-A	10.8	1.8	75	103	15	POLYADENYLATE-BINDING PROTEIN 3;
5gvq-A	10.8	4.7	80	105	21	SPLICING FACTOR 3B SUBUNIT 4;
8ily-B	10.8	1.7	75	109	12	SET DOMAIN CONTAINING 1A, HISTONE LYSINE METHYLTR
8jy0-C	10.8	3.8	81	102	11	U1 SMALL NUCLEAR RIBONUCLEOPROTEIN A;
2ghp-D	10.8	4.5	85	232	14	U4/U6 SNRNA-ASSOCIATED SPLICING FACTOR PRP24;
9f53-A	10.8	4.3	85	175	11	HETEROGENEOUS NUCLEAR RIBONUCLEOPROTEIN A1, N-TER
2ek1-F	10.8	2	73	79	12	RNA-BINDING PROTEIN 12;
2dh9-A	10.8	3.4	80	89	15	HETEROGENEOUS NUCLEAR RIBONUCLEOPROTEIN M;
5uzm-A	10.8	2	75	90	9	AT27789P;
1h2u-X	10.8	1.7	75	148	16	80 KDA NUCLEAR CAP BINDING PROTEIN;
5oob-J	10.8	1.6	75	148	16	NUCLEAR CAP-BINDING PROTEIN SUBUNIT 1;
6d0y-A	10.8	1.5	74	146	16	NUCLEAR CAP-BINDING PROTEIN SUBUNIT 1;
2do4-A	10.8	2.1	78	100	14	SQUAMOUS CELL CARCINOMA ANTIGEN RECOGNIZED BY T-
2cqi-A	10.8	2.3	81	103	17	NUCLEOLYSIN TIAR;
2xnq-A	10.8	2	72	78	19	NUCLEAR POLYADENYLATED RNA-BINDING PROTEIN 3;
2cjk-A	10.8	3.1	80	167	11	NUCLEAR POLYADENYLATED RNA-BINDING PROTEIN 4;
7uj1-B	10.8	2.9	81	270	16	SPLICING FACTOR, PROLINE- AND GLUTAMINE-RICH;
4tu9-A	10.8	6.3	83	174	20	SPLICING FACTOR U2AF 65 KDA SUBUNIT;
8hni-B	10.8	3.9	83	179	14	HETEROGENEOUS NUCLEAR RIBONUCLEOPROTEINS A2/B1;
6fq1-B	10.8	2.4	76	160	16	INSULIN-LIKE GROWTH FACTOR 2 MRNA-BINDING PROTEIN
3vag-B	10.8	1.7	73	174	21	SPLICING FACTOR U2AF 65 KDA SUBUNIT;
1ha1-A	10.8	1.9	74	167	5	HNRNP A1;
7wm3-A	10.8	2.4	79	179	5	HETEROGENEOUS NUCLEAR RIBONUCLEOPROTEINS A2/B1;
4y00-D	10.8	1.7	74	77	20	TAR DNA-BINDING PROTEIN 43;
6fqr-B	10.8	2.5	76	160	16	INSULIN-LIKE GROWTH FACTOR 2 MRNA-BINDING PROTEIN
6laz-D	10.8	1.8	74	89	12	RNA (55-MER);
4c7q-A	10.8	1.5	71	86	14	RNA-BINDING GLYCINE-RICH PROTEIN;
5wwe-A	10.8	2	77	174	5	HETEROGENEOUS NUCLEAR RIBONUCLEOPROTEINS A2/B1;
6r5k-H	10.8	2.7	78	394	12	PAN2-PAN3 DEADENYLATION COMPLEX CATALYTIC SUBUNIT
7q4l-A	10.7	2.9	83	227	18	DEAD END PROTEIN HOMOLOG 1;
3tht-B	10.7	1.6	74	312	16	ALKYLATED DNA REPAIR PROTEIN ALKB HOMOLOG 8;
4lir-B	10.7	2.3	75	84	15	NUCLEOPORIN NUP53;
5o2v-A	10.7	3.4	81	92	16	NUCLEOLYSIN TIA-1 ISOFORM P40;
3tht-D	10.7	1.6	74	302	16	ALKYLATED DNA REPAIR PROTEIN ALKB HOMOLOG 8;
3p5t-O	10.7	1.8	73	81	8	CLEAVAGE AND POLYADENYLATION SPECIFICITY FACTOR S
3tht-A	10.7	1.6	74	302	16	ALKYLATED DNA REPAIR PROTEIN ALKB HOMOLOG 8;
3p6y-C	10.7	1.6	71	79	8	CLEAVAGE AND POLYADENYLATION SPECIFICITY FACTOR S
5wwf-C	10.7	2	76	176	5	HETEROGENEOUS NUCLEAR RIBONUCLEOPROTEINS A2/B1;
5fj4-B	10.7	1.8	75	97	12	U1 SMALL NUCLEAR RIBONUCLEOPROTEIN A;
1wwh-A	10.7	2.3	74	81	18	NUCLEOPORIN 35;
3s8s-A	10.7	1.7	75	107	12	HISTONE-LYSINE N-METHYLTRANSFERASE SETD1A;
1wwh-C	10.7	2.3	74	79	18	NUCLEOPORIN 35;
2ek1-B	10.7	2	72	78	13	RNA-BINDING PROTEIN 12;
2ek6-C	10.7	1.9	72	78	13	RNA-BINDING PROTEIN 12;
2k8g-A	10.7	2.1	80	95	23	POLYADENYLATE-BINDING PROTEIN 1;
2ek1-G	10.7	1.7	70	77	13	RNA-BINDING PROTEIN 12;
4lmz-A	10.7	5.7	84	176	15	RNA (5'-R(*GP*CP*UP*GP*CP*GP*UP*AP*UP*UP*GP*UP*UP
5oob-G	10.7	1.6	75	149	16	NUCLEAR CAP-BINDING PROTEIN SUBUNIT 1;
5oob-D	10.7	1.6	75	151	16	NUCLEAR CAP-BINDING PROTEIN SUBUNIT 1;
5oo6-T	10.7	1.7	75	148	17	NUCLEAR CAP-BINDING PROTEIN SUBUNIT 1;
1x4a-A	10.7	2.4	84	109	11	SPLICING FACTOR, ARGININE/SERINE-RICH 1
7ocx-A	10.7	2.1	72	77	13	PROTEIN PID-3;
7vki-A	10.7	2.2	76	113	13	EPITHELIAL SPLICING REGULATORY PROTEIN 1;
3val-A	10.7	7.4	87	174	21	SPLICING FACTOR U2AF 65 KDA SUBUNIT;
2g4b-A	10.7	4	88	172	20	5'-R(P*UP*UP*UP*UP*UP*UP*U)-3';
8hni-E	10.7	2.4	79	179	5	HETEROGENEOUS NUCLEAR RIBONUCLEOPROTEINS A2/B1;
2mzt-A	10.7	1.9	76	100	14	PROTEIN HRB1;
4y00-B	10.7	1.7	75	78	19	TAR DNA-BINDING PROTEIN 43;
3vaj-A	10.7	5.9	83	174	20	SPLICING FACTOR U2AF 65 KDA SUBUNIT;
4tu8-A	10.7	6.4	83	174	20	SPLICING FACTOR U2AF 65 KDA SUBUNIT;
3vah-B	10.7	6	83	174	20	SPLICING FACTOR U2AF 65 KDA SUBUNIT;
4tu7-A	10.7	7.4	86	174	21	SPLICING FACTOR U2AF 65 KDA SUBUNIT;
8hni-K	10.7	4.3	83	161	14	HETEROGENEOUS NUCLEAR RIBONUCLEOPROTEINS A2/B1;
6dcl-A	10.7	3.2	80	182	5	HETEROGENEOUS NUCLEAR RIBONUCLEOPROTEIN A1;
2cqc-A	10.6	1.7	75	95	16	ARGININE/SERINE-RICH SPLICING FACTOR 10;
3p6y-O	10.6	1.6	72	80	8	CLEAVAGE AND POLYADENYLATION SPECIFICITY FACTOR S
3p6y-L	10.6	1.9	73	80	8	CLEAVAGE AND POLYADENYLATION SPECIFICITY FACTOR S
3p6y-K	10.6	1.6	72	80	8	CLEAVAGE AND POLYADENYLATION SPECIFICITY FACTOR S
3tht-C	10.6	1.6	74	295	16	ALKYLATED DNA REPAIR PROTEIN ALKB HOMOLOG 8;
6n7x-A	10.6	1.4	75	186	12	U1 SMALL NUCLEAR RIBONUCLEOPROTEIN 70 KDA HOMOLOG
5uz5-A	10.6	1.4	75	186	12	U1 SMALL NUCLEAR RIBONUCLEOPROTEIN 70 KDA HOMOLOG
4ch0-S	10.6	2	75	97	13	PROTEIN SUP-12, ISOFORM B;
4cq1-G	10.6	2.7	86	191	14	POLYPYRIMIDINE TRACT-BINDING PROTEIN 2;
8by6-B	10.6	1.5	74	152	16	NUCLEAR CAP-BINDING PROTEIN SUBUNIT 1;
8srr-B	10.6	1.6	75	145	16	NUCLEAR CAP-BINDING PROTEIN SUBUNIT 1;
7s7b-G	10.6	1.4	72	79	15	EXOSOME RNA HELICASE MTR4;
5bjr-B	10.6	2.1	76	84	13	MEC-8 PROTEIN;
7evr-C	10.6	2	74	99	18	HETEROGENEOUS NUCLEAR RIBONUCLEOPROTEIN L;
2b0g-A	10.6	1.9	75	83	13	U1 SMALL NUCLEAR RIBONUCLEOPROTEIN A;
6sj7-C	10.6	1.7	72	79	21	DDB1- AND CUL4-ASSOCIATED FACTOR 15;
1wg1-A	10.6	4.7	80	88	13	KIAA1579 PROTEIN;
3vaf-A	10.6	6.3	83	174	22	SPLICING FACTOR U2AF 65 KDA SUBUNIT;
7r6q-o	10.6	2	81	133	27	ITS-2;
3vam-A	10.6	6.6	83	174	20	SPLICING FACTOR U2AF 65 KDA SUBUNIT;
6fq1-A	10.6	2.9	81	164	15	INSULIN-LIKE GROWTH FACTOR 2 MRNA-BINDING PROTEIN
3p5t-M	10.5	1.7	73	81	8	CLEAVAGE AND POLYADENYLATION SPECIFICITY FACTOR S
3thp-A	10.5	1.6	74	304	16	ALKYLATED DNA REPAIR PROTEIN ALKB HOMOLOG 8;
7w59-O	10.5	1.4	71	285	27	PRE-MRNA-PROCESSING-SPLICING FACTOR 8;
7w5a-O	10.5	1.4	71	285	27	PRE-MRNA-PROCESSING-SPLICING FACTOR 8;
3ns5-B	10.5	1.6	73	90	18	EUKARYOTIC TRANSLATION INITIATION FACTOR 3 SUBUNI
2n82-B	10.5	2.9	77	104	14	RNA (5'-
8suy-B	10.5	1.6	75	145	16	NUCLEAR CAP-BINDING PROTEIN SUBUNIT 1;
2mks-A	10.5	1.8	77	92	13	RNA-BINDING MOTIF PROTEIN, X CHROMOSOME;
8bwf-P	10.5	1.4	69	73	13	POLYPYRIMIDINE TRACT-BINDING PROTEIN 1;
3tp2-B	10.5	1.6	71	208	14	PRE-MRNA-SPLICING FACTOR CWC2;
5x3z-A	10.5	2.7	79	96	14	RNA-BINDING PROTEIN MUSASHI HOMOLOG 1;
5bjr-A	10.5	2.1	77	86	13	MEC-8 PROTEIN;
2ek6-B	10.5	1.9	71	78	13	RNA-BINDING PROTEIN 12;
2xs5-B	10.5	1.9	74	83	14	DELETED IN AZOOSPERMIA-LIKE;
6n3f-C	10.5	1.8	73	94	14	HIV TAT-SPECIFIC FACTOR 1;
2dgs-A	10.5	2.7	77	99	19	DAZ-ASSOCIATED PROTEIN 1;
6n3d-A	10.5	1.9	74	96	14	HIV TAT-SPECIFIC FACTOR 1;
1whw-A	10.5	3.2	86	99	12	HYPOTHETICAL PROTEIN RIKEN CDNA 1200009A02;
5zwn-V	10.5	4.5	102	187	16	PRE-MRNA;
7vkj-F	10.5	2.2	76	104	11	EPITHELIAL SPLICING REGULATORY PROTEIN 1;
3sde-A	10.5	2.5	79	255	18	PARASPECKLE COMPONENT 1;
7ntn-A	10.5	1.8	73	77	7	TRNA (URACIL-5-)-METHYLTRANSFERASE HOMOLOG A;
6c0f-o	10.5	2.1	81	133	27	SACCHAROMYCES CEREVISIAE S288C 35S PRE-RIBOSOMAL
7s3c-A	10.5	8.9	82	191	21	SPLICING FACTOR U2AF 65 KDA SUBUNIT;
7s3b-A	10.5	9.5	84	195	20	SPLICING FACTOR U2AF 65 KDA SUBUNIT;
6cb1-o	10.5	2.1	81	133	27	35S PRE-RIBOSOMAL RNA MISCRNA;
3vag-A	10.5	6.5	84	174	21	SPLICING FACTOR U2AF 65 KDA SUBUNIT;
3vak-A	10.5	7.2	83	174	20	SPLICING FACTOR U2AF 65 KDA SUBUNIT;
4yoe-A	10.5	4	82	181	12	HETEROGENEOUS NUCLEAR RIBONUCLEOPROTEIN A1;
1u6b-A	10.4	3.4	80	95	11	197-MER;
3mut-P	10.4	1.8	76	90	12	U1 SMALL NUCLEAR RIBONUCLEOPROTEIN A;
3p5t-Q	10.4	1.8	73	80	8	CLEAVAGE AND POLYADENYLATION SPECIFICITY FACTOR S
3ns5-A	10.4	1.9	74	90	18	EUKARYOTIC TRANSLATION INITIATION FACTOR 3 SUBUNI
2e5h-A	10.4	1.8	74	94	19	ZINC FINGER CCHC-TYPE AND RNA-BINDING MOTIF-
1h2u-Y	10.4	1.5	74	146	16	80 KDA NUCLEAR CAP BINDING PROTEIN;
4z2x-B	10.4	2.2	74	102	9	SPLICING FACTOR U2AF 65 KDA SUBUNIT;
1x5u-A	10.4	2.5	84	105	20	SPLICING FACTOR 3B SUBUNIT 4 (SPLICEOSOME
1x5s-A	10.4	5.6	82	102	13	COLD-INDUCIBLE RNA-BINDING PROTEIN;
5o1w-A	10.4	3.2	86	167	15	PROTEIN NRD1;
6n7x-F	10.4	4.6	106	187	16	U1 SMALL NUCLEAR RIBONUCLEOPROTEIN 70 KDA HOMOLOG
6y53-b	10.4	1.5	70	166	13	U2 SMALL NUCLEAR RIBONUCLEOPROTEIN A';
3vah-A	10.4	6.4	84	174	21	SPLICING FACTOR U2AF 65 KDA SUBUNIT;
6y5q-b	10.4	1.5	70	166	13	PHD FINGER-LIKE DOMAIN-CONTAINING PROTEIN 5A;
2rne-A	10.4	1.7	77	115	16	TIA1 PROTEIN;
2mzq-A	10.3	1.9	76	101	16	SINGLE-STRAND TELOMERIC DNA-BINDING PROTEIN GBP2;
7d1l-C	10.3	2.5	76	83	12	EMBRYONIC DEVELOPMENTAL PROTEIN TOFU-6;
8hni-F	10.3	2.7	83	170	7	HETEROGENEOUS NUCLEAR RIBONUCLEOPROTEINS A2/B1;
3mum-P	10.3	2	76	87	12	U1 SMALL NUCLEAR RIBONUCLEOPROTEIN A;
2k3k-A	10.3	3.3	80	104	11	U1 SMALL NUCLEAR RIBONUCLEOPROTEIN A;
3p6y-D	10.3	1.8	71	78	8	CLEAVAGE AND POLYADENYLATION SPECIFICITY FACTOR S
3bo2-A	10.3	3.4	80	95	11	GROUP I INTRON P9;
3ns6-B	10.3	2.7	81	99	16	EUKARYOTIC TRANSLATION INITIATION FACTOR 3 SUBUNI
5det-A	10.3	2	77	91	17	RNA-BINDING PROTEIN WITH MULTIPLE SPLICING;
2dno-A	10.3	2.2	78	102	15	TRINUCLEOTIDE REPEAT CONTAINING 4 VARIANT;
2km8-C	10.3	2.5	76	167	11	5'-R(P*UP*AP*UP*AP*UP*AP*UP*AP*AP*UP*AP*AP*U)-3';
2xs5-A	10.3	2	74	82	14	DELETED IN AZOOSPERMIA-LIKE;
5ylz-p	10.3	1.6	71	81	20	PRE-MRNA-SPLICING FACTOR 8;
7eb1-A	10.3	1.9	72	84	21	RNA-BINDING PROTEIN 3;
5y88-p	10.3	1.6	71	81	20	PRE-MRNA-SPLICING FACTOR 8;
5gmk-a	10.3	1.6	71	81	20	PRE-MRNA-SPLICING FACTOR 8;
2jrs-A	10.3	2.2	78	108	21	RNA-BINDING PROTEIN 39;
2aym-A	10.3	2	75	83	13	U1 SMALL NUCLEAR RIBONUCLEOPROTEIN A;
5wsg-X	10.3	1.6	71	81	20	PRE-MRNA-SPLICING FACTOR 8;
2rvj-A	10.3	2.5	77	103	12	EPITHELIAL SPLICING REGULATORY PROTEIN 1;
7ocx-B	10.3	2.1	72	81	13	PROTEIN PID-3;
8hk1-G	10.3	1.5	70	166	13	U2 SNRNA;
6xlx-A	10.3	11.2	84	196	21	SPLICING FACTOR U2AF 65 KDA SUBUNIT;
7vpx-G	10.3	1.5	70	166	13	SPLICING FACTOR 3A SUBUNIT 2;
7dvq-4	10.3	1.7	73	78	26	PRE-MRNA-PROCESSING-SPLICING FACTOR 8;
3vai-A	10.3	6.1	83	174	22	SPLICING FACTOR U2AF 65 KDA SUBUNIT;
6em5-o	10.3	2.1	81	133	27	5.8S RIBOSOMAL RNA;
7evo-G	10.3	1.5	70	166	13	U2 SNRNA;
2do0-A	10.2	2.9	85	114	16	HETEROGENEOUS NUCLEAR RIBONUCLEOPROTEIN M;
3n9u-C	10.2	2	75	96	17	CLEAVAGE AND POLYADENYLATION SPECIFICITY FACTOR S
6icz-O	10.2	1.4	71	285	27	PROTEIN MAGO NASHI HOMOLOG 2;
4fxw-C	10.2	2.1	74	104	9	SPLICING FACTOR U2AF 65 KDA SUBUNIT;
7sn6-B	10.2	2.1	74	105	9	SPLICING FACTOR U2AF 65 KDA SUBUNIT;
2cpe-A	10.2	2	77	113	21	RNA-BINDING PROTEIN EWS;
5tkz-A	10.2	2.1	77	89	13	MEC-8 PROTEIN;
7b0y-b	10.2	2.2	80	186	19	DNA-DIRECTED RNA POLYMERASE II SUBUNIT RPB1;
1wf2-A	10.2	1.9	72	98	14	HETEROGENEOUS NUCLEAR RIBONUCLEOPROTEINS C1/C2;
6n3e-A	10.2	1.9	73	93	14	HIV TAT-SPECIFIC FACTOR 1;
6nsx-A	10.2	2	74	94	14	HIV TAT-SPECIFIC FACTOR 1;
6y53-q	10.2	1.7	69	84	13	U2 SMALL NUCLEAR RIBONUCLEOPROTEIN A';
5lso-B	10.2	2.6	76	103	14	SPLICING FACTOR 45;
7xx9-A	10.2	2.1	74	84	15	SQUAMOUS CELL CARCINOMA ANTIGEN RECOGNIZED BY T-C
3ns6-A	10.2	2.8	81	99	16	EUKARYOTIC TRANSLATION INITIATION FACTOR 3 SUBUNI
6y5q-q	10.2	1.7	69	178	13	PHD FINGER-LIKE DOMAIN-CONTAINING PROTEIN 5A;
6dhs-A	10.2	2.1	74	174	11	HETEROGENEOUS NUCLEAR RIBONUCLEOPROTEIN H;
7evo-D	10.2	1.7	69	200	13	U2 SNRNA;
2dgq-A	10.2	5.1	86	108	17	BRUNO-LIKE 6, RNA BINDING PROTEIN;
5ev4-A	10.2	11.5	85	197	21	SPLICING FACTOR U2AF 65 KDA SUBUNIT;
8y7e-4	10.2	1.7	73	78	26	PRE-MRNA;
4ch1-A	10.2	2.8	84	97	20	PROTEIN SUP-12, ISOFORM B;
5ev3-A	10.2	10.3	83	196	20	SPLICING FACTOR U2AF 65 KDA SUBUNIT;
7s3a-A	10.2	10.4	84	199	20	SPLICING FACTOR U2AF 65 KDA SUBUNIT;
9c7a-A	10.2	10.3	84	196	20	SPLICING FACTOR U2AF 65 KDA SUBUNIT;
9c7b-A	10.2	2.5	76	201	20	SPLICING FACTOR U2AF 65 KDA SUBUNIT;
6xlw-A	10.2	11.2	84	199	21	SPLICING FACTOR U2AF 65 KDA SUBUNIT;
2j8a-A	10.1	2.6	76	114	16	HISTONE-LYSINE N-METHYLTRANSFERASE, H3 LYSINE-4
6g90-B	10.1	2.4	80	193	13	U1 SNRNA,U1 SNRNA,U1 SNRNA,U1 SNRNA,U1 SNRNA;
3bo3-A	10.1	3.6	80	95	11	GROUP I INTRON P9;
5uzn-A	10.1	2	72	80	7	AT27789P;
2bz2-A	10.1	2.3	74	79	16	NEGATIVE ELONGATION FACTOR E;
2dgu-A	10.1	2	74	103	12	HETEROGENEOUS NUCLEAR RIBONUCLEOPROTEIN Q;
5tkz-B	10.1	2.2	76	89	13	MEC-8 PROTEIN;
5z58-4	10.1	2	73	78	22	PRE-MRNA-PROCESSING-SPLICING FACTOR 8;
2xs7-A	10.1	2.1	75	86	13	DELETED IN AZOOSPERMIA-LIKE;
2dnh-A	10.1	3	82	105	16	BRUNO-LIKE 5, RNA BINDING PROTEIN;
1x5o-A	10.1	2.6	80	114	13	RNA BINDING MOTIF, SINGLE-STRANDED INTERACTING
3zzy-B	10.1	2.4	75	104	24	POLYPYRIMIDINE TRACT-BINDING PROTEIN 1;
3zzz-A	10.1	2.4	75	105	24	POLYPYRIMIDINE TRACT-BINDING PROTEIN 1;
3zzz-B	10.1	2.4	75	105	24	POLYPYRIMIDINE TRACT-BINDING PROTEIN 1;
5mqf-P	10.1	1.9	75	277	24	PRE-MRNA-PROCESSING-SPLICING FACTOR 8;
2peh-A	10.1	2.6	76	104	14	SPLICING FACTOR 45;
3zzy-A	10.1	2.4	77	106	23	POLYPYRIMIDINE TRACT-BINDING PROTEIN 1;
2cq2-A	10.1	1.5	74	114	16	HYPOTHETICAL PROTEIN LOC91801;
7vkj-A	10.1	2.3	76	104	11	EPITHELIAL SPLICING REGULATORY PROTEIN 1;
7vkj-D	10.1	2.2	76	104	11	EPITHELIAL SPLICING REGULATORY PROTEIN 1;
2dgt-A	10.1	2.7	80	92	20	RNA-BINDING PROTEIN 30;
7ocz-B	10.1	2	71	81	13	PROTEIN PID-3;
7ocz-A	10.1	2.1	72	81	13	PROTEIN PID-3;
8cas-p	10.1	2.7	77	646	17	40S RIBOSOMAL PROTEIN S0-A;
6q2i-A	10.1	2.2	77	106	19	CLEAVAGE STIMULATION FACTOR SUBUNIT 2;
7abi-w	10.1	2	73	78	22	U5 SMALL NUCLEAR RIBONUCLEOPROTEIN 40 KDA PROTEIN
8e5t-o	10.1	2.1	81	133	27	RIBOSOME BIOGENESIS PROTEIN MAK21;
6xlv-A	10.1	9.5	82	203	21	SPLICING FACTOR U2AF 65 KDA SUBUNIT;
4wij-B	10.1	5.8	90	301	13	SPLICING FACTOR, PROLINE- AND GLUTAMINE-RICH;
7qtt-F	10.1	2	72	78	18	SPLICING FACTOR 3B SUBUNIT 3;
8euy-o	10.1	2.8	78	129	19	RNA (1095-MER);
8pmp-B	10	1.5	74	152	16	NUCLEAR CAP-BINDING PROTEIN SUBUNIT 1;
5x3y-A	10	4.1	81	96	14	RNA-BINDING PROTEIN MUSASHI HOMOLOG 1;
5szw-A	10	1.7	75	101	19	ELAV-LIKE PROTEIN 1;
2peh-B	10	2.4	74	104	15	SPLICING FACTOR 45;
5cyj-B	10	3.3	80	91	15	RNA-BINDING PROTEIN WITH MULTIPLE SPLICING;
7sn6-A	10	2.1	74	104	9	SPLICING FACTOR U2AF 65 KDA SUBUNIT;
2dgo-A	10	2.4	77	115	16	CYTOTOXIC GRANULE-ASSOCIATED RNA BINDING PROTEIN
4cio-A	10	2.2	77	97	12	PROTEIN SUP-12, ISOFORM A;
2la4-A	10	1.4	72	101	19	NUCLEAR AND CYTOPLASMIC POLYADENYLATED RNA-BINDIN
1why-A	10	2.9	79	97	25	HYPOTHETICAL PROTEIN RIKEN CDNA 1810017N16;
2rs2-A	10	2.7	80	84	13	RNA-BINDING PROTEIN MUSASHI HOMOLOG 1;
1x5t-A	10	5	81	96	17	SPLICING FACTOR 3B SUBUNIT 4;
5z3g-E	10	2.1	81	133	27	25S RRNA;
2lyv-A	10	5.2	85	196	5	HETEROGENEOUS NUCLEAR RIBONUCLEOPROTEIN A1;
8pnt-B	10	1.5	74	151	16	NUCLEAR CAP-BINDING PROTEIN SUBUNIT 1;
5vsu-A	9.9	2	77	387	16	U4/U6 SNRNA-ASSOCIATED-SPLICING FACTOR PRP24;
7pv5-A	9.9	1.8	70	75	16	FI05218P;
7d7v-C	9.9	1.9	76	92	12	17DELU1A (58-MER);
6ff4-z	9.9	4.3	82	101	11	RNA-BINDING MOTIF PROTEIN, X-LINKED 2;
6y5q-z	9.9	1.6	74	77	12	PHD FINGER-LIKE DOMAIN-CONTAINING PROTEIN 5A;
6y53-z	9.9	1.6	74	77	12	U2 SMALL NUCLEAR RIBONUCLEOPROTEIN A';
4bs2-A	9.9	6.3	87	174	9	TAR DNA-BINDING PROTEIN 43;
1wg4-A	9.9	1.9	78	98	13	HYPOTHETICAL PROTEIN (RIKEN CDNA 6030486K23);
5cyj-A	9.9	3.3	81	91	16	RNA-BINDING PROTEIN WITH MULTIPLE SPLICING;
2m8d-B	9.9	1.9	73	91	14	RNA (5'-R(*UP*GP*AP*AP*GP*GP*AP*C)-3');
5w0g-A	9.9	1.5	69	83	12	SPLICING FACTOR U2AF 65 KDA SUBUNIT;
5y88-N	9.9	4.4	87	261	11	PRE-MRNA-SPLICING FACTOR 8;
2mkc-A	9.9	2.7	81	118	15	U2 SNRNP COMPONENT IST3;
3v4m-A	9.9	2.2	73	105	10	SPLICING FACTOR U2AF 65 KDA SUBUNIT;
2dnp-A	9.9	2.4	79	90	19	RNA-BINDING PROTEIN 14;
6nty-B	9.9	2.4	74	80	11	RNA-BINDING PROTEIN MUSASHI HOMOLOG 2;
6sxw-A	9.9	1.6	69	74	19	ZINC FINGER PROTEIN 638;
2cpd-A	9.9	3.7	78	99	10	APOBEC-1 STIMULATING PROTEIN;
2mxy-A	9.9	1.8	72	105	14	HETEROGENEOUS NUCLEAR RIBONUCLEOPROTEINS C1/C2;
2mgz-A	9.9	3.1	83	94	10	PROTEIN ASD-1, ISOFORM A;
2mpu-A	9.9	2.1	78	92	19	RBP1;
5ev2-A	9.9	2.4	76	198	20	SPLICING FACTOR U2AF 65 KDA SUBUNIT;
2rq4-A	9.9	3.9	83	115	16	CUG-BP- AND ETR-3-LIKE FACTOR 1;
1d8z-A	9.9	4.7	82	89	16	HU ANTIGEN C;
2dh7-A	9.9	2.1	77	105	16	NUCLEOLYSIN TIAR;
7xx8-A	9.8	3.1	78	90	13	SQUAMOUS CELL CARCINOMA ANTIGEN RECOGNIZED BY T-C
2m70-A	9.8	2	77	155	16	POLY(A)-BINDING PROTEIN 1;
2kn4-A	9.8	2.3	75	158	12	IMMUNOGLOBULIN G-BINDING PROTEIN G, SPLICING FACT
8p25-A	9.8	3.7	85	160	18	SPLICING FACTOR U2AF 65 KDA SUBUNIT,FAR UPSTREAM
7vrl-B	9.8	3.9	82	102	12	RNA (5'-R(*UP*GP*CP*AP*UP*AP*U)-3');
4z2x-A	9.8	2.2	74	104	9	SPLICING FACTOR U2AF 65 KDA SUBUNIT;
1x5p-A	9.8	3.6	77	97	16	NEGATIVE ELONGATION FACTOR E;
2ru3-A	9.8	2.5	78	103	12	PROTEIN SUP-12, ISOFORM A;
3tyt-A	9.8	2.7	86	204	13	HETEROGENEOUS NUCLEAR RIBONUCLEOPROTEIN L;
5uzg-A	9.8	2.1	74	90	8	AT27789P;
2dnq-A	9.8	2.9	78	90	15	RNA-BINDING PROTEIN 4B;
3tp2-A	9.8	1.4	70	225	14	PRE-MRNA-SPLICING FACTOR CWC2;
7vkj-H	9.8	2.2	76	104	11	EPITHELIAL SPLICING REGULATORY PROTEIN 1;
2voo-B	9.8	1.5	70	177	14	LUPUS LA PROTEIN;
1d9a-A	9.8	2.4	74	85	15	HU ANTIGEN C;
6id1-y	9.8	2.4	75	79	16	PRE-MRNA-PROCESSING-SPLICING FACTOR 8;
2hzc-A	9.8	1.5	69	87	13	SPLICING FACTOR U2AF 65 KDA SUBUNIT;
6nty-A	9.8	2.5	75	82	11	RNA-BINDING PROTEIN MUSASHI HOMOLOG 2;
2rqc-A	9.8	3.4	83	115	16	CUG-BP- AND ETR-3-LIKE FACTOR 1;
1no8-A	9.8	2.3	73	78	16	ALY;
5ev1-A	9.8	12.1	88	198	20	SPLICING FACTOR U2AF 65 KDA SUBUNIT;
2i2y-A	9.8	2.2	77	150	23	FUSION PROTEIN CONSISTS OF IMMUNOGLOBIN G-
2mz1-A	9.8	1.9	72	105	14	HETEROGENEOUS NUCLEAR RIBONUCLEOPROTEINS C1/C2;
5ifm-I	9.8	2.8	81	255	15	NON-POU DOMAIN-CONTAINING OCTAMER-BINDING PROTEIN
1zzn-A	9.7	3.4	80	95	11	197-MER;
2sxl-A	9.7	2.5	78	88	13	SEX-LETHAL PROTEIN;
3p5t-L	9.7	1.6	68	76	9	CLEAVAGE AND POLYADENYLATION SPECIFICITY FACTOR S
3p6y-P	9.7	1.8	68	75	9	CLEAVAGE AND POLYADENYLATION SPECIFICITY FACTOR S
3p6y-H	9.7	1.9	68	74	9	CLEAVAGE AND POLYADENYLATION SPECIFICITY FACTOR S
1x4h-A	9.7	2.5	78	111	19	RNA-BINDING PROTEIN 28;
6j6g-a	9.7	1.8	73	84	21	PRE-MRNA-SPLICING FACTOR 8;
4fxw-A	9.7	2.3	74	105	9	SPLICING FACTOR U2AF 65 KDA SUBUNIT;
6j6h-a	9.7	1.8	73	84	21	PRE-MRNA-SPLICING FACTOR 8;
3dxb-F	9.7	2.4	74	211	14	THIOREDOXIN N-TERMINALLY FUSED TO PUF60(UHM);
5mps-M	9.7	4.5	87	252	13	YEAST UBC4 GENE FOR UBIQUITIN-CONJUGATING ENZYME;
6j6q-a	9.7	1.8	73	84	21	PRE-MRNA-SPLICING FACTOR 8;
6j6n-a	9.7	1.8	73	84	21	PRE-MRNA-SPLICING FACTOR 8;
1x4c-A	9.7	2.2	77	108	13	SPLICING FACTOR, ARGININE/SERINE-RICH 1;
7ocx-D	9.7	2.5	74	84	16	PROTEIN PID-3;
6bk8-G	9.7	4.4	85	255	12	U2 SNRNA;
2xs2-A	9.7	2.4	75	87	13	DELETED IN AZOOSPERMIA-LIKE;
7nto-A	9.7	2	74	78	7	TRNA (URACIL-5-)-METHYLTRANSFERASE HOMOLOG A;
7vkj-G	9.7	2.2	76	104	11	EPITHELIAL SPLICING REGULATORY PROTEIN 1;
6dhs-D	9.7	2.1	73	174	14	HETEROGENEOUS NUCLEAR RIBONUCLEOPROTEIN H;
5mpl-A	9.7	3.4	82	102	5	HETEROGENEOUS NUCLEAR RIBONUCLEOPROTEIN A1;
8eti-o	9.7	1.9	78	134	19	RNA (1564-MER);
2cq3-A	9.7	2.9	84	103	15	RNA-BINDING PROTEIN 9;
6zce-p	9.6	2.8	77	646	17	EUKARYOTIC TRANSLATION INITIATION FACTOR 3 SUBUNI
6g90-Y	9.6	2	73	84	21	U1 SNRNA,U1 SNRNA,U1 SNRNA,U1 SNRNA,U1 SNRNA;
3dxb-A	9.6	2.5	75	214	13	THIOREDOXIN N-TERMINALLY FUSED TO PUF60(UHM);
5mq0-M	9.6	3.7	82	252	12	YEAST UBC4 GENE FOR UBIQUITIN-CONJUGATING ENZYME;
6bk8-r	9.6	1.9	72	84	21	U2 SNRNA;
3dxb-B	9.6	2.5	76	211	13	THIOREDOXIN N-TERMINALLY FUSED TO PUF60(UHM);
5mq0-Y	9.6	1.9	72	84	21	YEAST UBC4 GENE FOR UBIQUITIN-CONJUGATING ENZYME;
3dxb-G	9.6	2.5	75	211	13	THIOREDOXIN N-TERMINALLY FUSED TO PUF60(UHM);
1hd0-A	9.6	1.9	70	75	16	PROTEIN (HETEROGENEOUS NUCLEAR RIBONUCLEOPROTEIN
2cq1-A	9.6	1.6	73	101	11	PTB-LIKE PROTEIN L;
2rs8-A	9.6	1.8	76	99	14	NON-POU DOMAIN-CONTAINING OCTAMER-BINDING PROTEIN
7oqe-Y	9.6	2	73	84	21	PROTEIN NAM8;
2cph-A	9.6	3.2	81	107	14	RNA BINDING MOTIF PROTEIN 19;
3s01-A	9.6	2.6	86	209	13	HETEROGENEOUS NUCLEAR RIBONUCLEOPROTEIN L;
7oqb-Y	9.6	2	73	84	21	U2 SNRNP COMPONENT HSH155;
5o1y-A	9.6	3.1	85	163	15	PROTEIN NRD1;
5lj5-Y	9.6	2	74	84	20	U5 SNRNA (SMALL NUCLEAR RNA);
4qu6-A	9.6	2.1	76	99	16	G-RICH SEQUENCE FACTOR 1;
2dgw-A	9.6	1.9	74	91	8	PROBABLE RNA-BINDING PROTEIN 19;
1fnx-H	9.6	2.5	78	174	18	HU ANTIGEN C;
6n3f-A	9.6	2.1	73	95	14	HIV TAT-SPECIFIC FACTOR 1;
2dk2-A	9.6	1.5	73	97	12	HETEROGENEOUS NUCLEAR RIBONUCLEOPROTEIN R;
2cpj-A	9.6	4.4	80	99	18	NON-POU DOMAIN-CONTAINING OCTAMER-BINDING
2voo-A	9.6	1.7	72	179	14	LUPUS LA PROTEIN;
5lj3-Y	9.6	2	74	84	20	U5 SNRNA (SMALL NUCLEAR RNA);
6zu9-p	9.6	2.8	77	646	17	18S RIBOSOMAL RNA;
1dz5-A	9.6	3.8	80	101	11	U1 SMALL NUCLEAR RIBONUCLEOPROTEIN A;
8etg-o	9.6	1.9	80	109	18	RNA (1912-MER);
5m8i-A	9.6	4.1	82	114	16	CUGBP ELAV-LIKE FAMILY MEMBER 2;
8ev3-o	9.6	2.8	78	137	19	RNA (1452-MER);
5lxy-M	9.5	1.2	61	64	18	RNA-BINDING PROTEIN 7;
2e5g-A	9.5	1.9	75	94	16	U6 SNRNA-SPECIFIC TERMINAL URIDYLYLTRANSFERASE 1;
2jx2-A	9.5	2.6	74	87	16	NEGATIVE ELONGATION FACTOR E;
2n3o-A	9.5	3.1	78	123	13	POLYPYRIMIDINE TRACT-BINDING PROTEIN 1;
3bo4-A	9.5	3.4	79	95	11	GROUP I INTRON P9;
3to8-A	9.5	2.5	84	209	13	HETEROGENEOUS NUCLEAR RIBONUCLEOPROTEIN L;
3dxb-H	9.5	2.5	75	211	13	THIOREDOXIN N-TERMINALLY FUSED TO PUF60(UHM);
3v4m-B	9.5	2.3	75	104	11	SPLICING FACTOR U2AF 65 KDA SUBUNIT;
6lur-H	9.5	2.5	75	211	13	THIOREDOXIN 1,POLY(U)-BINDING-SPLICING FACTOR PUF
7d2y-B	9.5	1.8	70	80	16	EMBRYONIC DEVELOPMENTAL PROTEIN TOFU-6;
7d1l-B	9.5	2.5	74	82	14	EMBRYONIC DEVELOPMENTAL PROTEIN TOFU-6;
2lxu-A	9.5	3.4	79	108	15	HETEROGENEOUS NUCLEAR RIBONUCLEOPROTEIN H;
1sjr-A	9.5	2.1	75	108	24	POLYPYRIMIDINE TRACT-BINDING PROTEIN 1;
4qpt-A	9.5	2.3	76	215	4	HETEROGENOUS NUCLEAR RIBONUCLEOPROTEIN L;
7vkj-E	9.5	2.2	76	101	11	EPITHELIAL SPLICING REGULATORY PROTEIN 1;
7vkj-B	9.5	2.2	76	104	11	EPITHELIAL SPLICING REGULATORY PROTEIN 1;
7vkj-C	9.5	2.2	76	104	11	EPITHELIAL SPLICING REGULATORY PROTEIN 1;
7zap-A	9.5	2.2	75	97	13	RNA-BINDING PROTEIN 39;
7pv5-B	9.5	1.9	70	76	16	FI05218P;
1dz5-B	9.5	3.8	80	101	11	U1 SMALL NUCLEAR RIBONUCLEOPROTEIN A;
2yh1-A	9.5	6.5	88	195	19	SPLICING FACTOR U2AF 65 KDA SUBUNIT;
5mpg-A	9.5	3.2	81	97	11	HETEROGENEOUS NUCLEAR RIBONUCLEOPROTEIN A1;
3val-B	9.5	4.5	86	173	12	SPLICING FACTOR U2AF 65 KDA SUBUNIT;
6snj-A	9.4	5.9	83	131	12	RNA-BINDING PROTEIN FUS;
2dgx-A	9.4	2.3	81	96	20	KIAA0430 PROTEIN;
3dxb-D	9.4	2.5	75	216	13	THIOREDOXIN N-TERMINALLY FUSED TO PUF60(UHM);
1hd1-A	9.4	1.9	70	75	16	PROTEIN (HETEROGENEOUS NUCLEAR RIBONUCLEOPROTEIN
5gmk-R	9.4	4.4	87	261	11	PRE-MRNA-SPLICING FACTOR 8;
2pe8-A	9.4	2.6	76	101	14	SPLICING FACTOR 45;
2kg0-A	9.4	2.2	74	92	11	HETEROGENEOUS NUCLEAR RIBONUCLEOPROTEIN F;
2cqd-A	9.4	2.1	77	116	13	RNA-BINDING REGION CONTAINING PROTEIN 1;
1wi6-A	9.4	2.4	75	88	11	HYPOTHETICAL PROTEIN (RIKEN CDNA 1300006N24);
2m7s-A	9.4	1.8	72	90	14	SERINE/ARGININE-RICH SPLICING FACTOR 1;
7d1l-A	9.4	1.8	71	80	14	EMBRYONIC DEVELOPMENTAL PROTEIN TOFU-6;
6slo-D	9.4	2.5	75	209	13	THIOREDOXIN,POLY(U)-BINDING-SPLICING FACTOR PUF60
2fy1-A	9.4	4.5	85	108	14	RNA-BINDING MOTIF PROTEIN, Y CHROMOSOME, FAMILY
3q2s-C	9.4	2	74	93	8	CLEAVAGE AND POLYADENYLATION SPECIFICITY FACTOR S
1fje-B	9.4	2.1	73	175	18	SNRE RNA;
2fc9-A	9.4	7.3	79	101	11	NCL PROTEIN;
2vod-A	9.4	2.1	74	187	14	LUPUS LA PROTEIN;
2lxi-A	9.4	3.9	78	91	8	RNA-BINDING PROTEIN 10;
7abi-o	9.4	2.3	68	229	16	U5 SMALL NUCLEAR RIBONUCLEOPROTEIN 40 KDA PROTEIN
2xsf-A	9.4	2.7	78	81	19	DELETED IN AZOOSPERMIA-LIKE;
1whx-A	9.3	4.3	78	111	9	HYPOTHETICAL PROTEIN RIKEN CDNA 1200009A02;
6dhs-B	9.3	3.9	106	176	15	HETEROGENEOUS NUCLEAR RIBONUCLEOPROTEIN H;
5det-B	9.3	2.1	76	94	20	RNA-BINDING PROTEIN WITH MULTIPLE SPLICING;
2fho-B	9.3	1.5	74	87	12	SPLICEOSOMAL PROTEIN SF3B155;
3q2t-C	9.3	2	74	93	8	CLEAVAGE AND POLYADENYLATION SPECIFICITY FACTOR S
1jmt-A	9.3	2.1	73	98	12	SPLICING FACTOR U2AF 35 KDA SUBUNIT;
6slo-B	9.3	2.5	75	214	13	THIOREDOXIN,POLY(U)-BINDING-SPLICING FACTOR PUF60
1x4g-A	9.3	2.2	75	109	19	NUCLEOLYSIN TIAR;
2jwn-B	9.3	2.7	78	124	13	EMBRYONIC POLYADENYLATE-BINDING PROTEIN 2-B;
2kxn-B	9.3	2	76	95	16	5'-R(*AP*AP*GP*AP*AP*C)-3';
2mqm-A	9.3	3.3	79	118	16	PROTEIN HNRNPL;
2lcw-A	9.3	2.5	78	108	13	RNA-BINDING PROTEIN FUS;
2u2f-A	9.3	3.1	79	85	19	PROTEIN (SPLICING FACTOR U2AF 65 KD SUBUNIT);
2mzr-A	9.3	1.8	74	95	12	PROTEIN HRB1;
2osr-A	9.3	2.3	77	87	10	NUCLEOLAR PROTEIN 3;
6n7p-Y	9.3	1.6	74	138	22	U1 SMALL NUCLEAR RIBONUCLEOPROTEIN 70 KDA HOMOLOG
1yty-B	9.3	1.7	72	183	14	5'-R(*UP*GP*CP*UP*GP*UP*UP*UP*U)-3';
2dnk-A	9.3	3.1	81	105	19	BRUNO-LIKE 4, RNA BINDING PROTEIN;
6id1-O	9.3	1.6	71	290	27	PRE-MRNA-PROCESSING-SPLICING FACTOR 8;
6hip-A	9.3	2.8	75	104	15	SPLICING FACTOR 45;
2von-A	9.3	2.1	74	187	14	LUPUS LA PROTEIN;
6dhs-C	9.3	2.2	73	173	15	HETEROGENEOUS NUCLEAR RIBONUCLEOPROTEIN H;
6dg0-A	9.3	2	72	84	21	MEC-8 PROTEIN;
8eup-o	9.3	1.9	79	136	18	RNA (1422-MER);
2cpz-A	9.3	2.8	86	115	14	CUG TRIPLET REPEAT RNA-BINDING PROTEIN 1;
2jwn-A	9.3	3.3	82	124	12	EMBRYONIC POLYADENYLATE-BINDING PROTEIN 2-B;
6tr0-A	9.3	8.2	96	205	18	SPLICING FACTOR U2AF 65 KDA SUBUNIT;
2cq4-A	9.2	2.9	81	114	16	RNA BINDING MOTIF PROTEIN 23;
6n7p-F	9.2	10.8	91	267	15	U1 SMALL NUCLEAR RIBONUCLEOPROTEIN 70 KDA HOMOLOG
2cqp-A	9.2	2.4	78	98	12	RNA-BINDING PROTEIN 12;
2go9-A	9.2	2.6	80	161	15	U4/U6 SNRNA-ASSOCIATED SPLICING FACTOR PRP24;
3ue2-A	9.2	2.4	74	118	14	POLY(U)-BINDING-SPLICING FACTOR PUF60;
3q2t-D	9.2	2.1	75	92	8	CLEAVAGE AND POLYADENYLATION SPECIFICITY FACTOR S
6slo-A	9.2	2.5	75	214	13	THIOREDOXIN,POLY(U)-BINDING-SPLICING FACTOR PUF60
2dh8-A	9.2	2.9	83	105	10	DAZ-ASSOCIATED PROTEIN 1;
7d2y-A	9.2	1.9	72	87	15	EMBRYONIC DEVELOPMENTAL PROTEIN TOFU-6;
1n52-B	9.2	1.7	75	148	16	80 KDA NUCLEAR CAP BINDING PROTEIN;
2dnm-A	9.2	2.9	84	103	15	SRP46 SPLICING FACTOR;
5oo6-K	9.2	1.7	75	148	17	NUCLEAR CAP-BINDING PROTEIN SUBUNIT 1;
5oo6-N	9.2	1.7	75	148	17	NUCLEAR CAP-BINDING PROTEIN SUBUNIT 1;
2mqo-A	9.2	3.8	77	105	12	PROTEIN HNRNPL;
5oo6-B	9.2	1.7	75	148	17	NUCLEAR CAP-BINDING PROTEIN SUBUNIT 1;
5oo6-E	9.2	1.7	75	148	17	NUCLEAR CAP-BINDING PROTEIN SUBUNIT 1;
7fbr-A	9.2	1.7	73	102	16	MATRIN-3;
5oo6-Q	9.2	1.7	75	148	17	NUCLEAR CAP-BINDING PROTEIN SUBUNIT 1;
1wf0-A	9.2	2.8	76	88	18	TAR DNA-BINDING PROTEIN-43;
1wg5-A	9.2	3.2	77	104	12	HETEROGENEOUS NUCLEAR RIBONUCLEOPROTEIN H;
6hip-B	9.2	2.3	73	105	15	SPLICING FACTOR 45;
1wf1-A	9.2	3.2	75	110	16	RNA-BINDING PROTEIN RALY;
7ocx-C	9.1	3.1	77	93	16	PROTEIN PID-3;
3iin-A	9.1	3.6	80	95	11	U1 SMALL NUCLEAR RIBONUCLEOPROTEIN A;
3q2s-D	9.1	2.1	75	92	8	CLEAVAGE AND POLYADENYLATION SPECIFICITY FACTOR S
8bgf-A	9.1	4	77	123	13	POLYPYRIMIDINE TRACT-BINDING PROTEIN 1;
3dxb-C	9.1	2.5	75	211	13	THIOREDOXIN N-TERMINALLY FUSED TO PUF60(UHM);
3dxb-E	9.1	2.5	75	210	13	THIOREDOXIN N-TERMINALLY FUSED TO PUF60(UHM);
2hgm-A	9.1	2.1	72	92	11	HETEROGENEOUS NUCLEAR RIBONUCLEOPROTEIN F;
5o20-A	9.1	3.2	85	162	15	PROTEIN NRD1;
1x4d-A	9.1	4.1	75	102	17	MATRIN 3;
2krb-A	9.1	2	70	81	14	EUKARYOTIC TRANSLATION INITIATION FACTOR 3
1yty-A	9.1	1.8	72	184	14	5'-R(*UP*GP*CP*UP*GP*UP*UP*UP*U)-3';
2kh9-A	9.1	2.8	79	86	19	U4/U6 SNRNA-ASSOCIATED-SPLICING FACTOR PRP24;
3jb9-a	9.1	3.7	68	255	13	PRE-MRNA-SPLICING FACTOR SPP42;
2von-B	9.1	2.2	74	186	14	LUPUS LA PROTEIN;
6hpj-B	9.1	2.3	72	84	14	IMMUNOGLOBULIN G-BINDING PROTEIN G,SERINE/ARGININ
2dgp-A	9.1	3.1	81	106	21	BRUNO-LIKE 4, RNA BINDING PROTEIN;
2cqg-A	9.1	5	92	103	17	TAR DNA-BINDING PROTEIN-43;
7pu5-K	9.1	2.7	81	239	15	NON-POU DOMAIN-CONTAINING OCTAMER-BINDING PROTEIN
2yh0-A	9.1	3.2	79	195	11	SPLICING FACTOR U2AF 65 KDA SUBUNIT;
1x4b-A	9	2.2	77	116	8	HETEROGENEOUS NUCLEAR RIBONUCLEOPROTEINS A2/B1;
7c06-A	9	2.1	78	193	15	SPLICING FACTOR U2AF 23 KDA SUBUNIT;
7slp-B	9	3.7	72	321	25	7SK SNRNA METHYLPHOSPHATE CAPPING ENZYME;
1aud-A	9	3.5	80	101	11	RNA 3UTR;
2m9k-B	9	3.8	80	92	18	RNA-BINDING PROTEIN WITH MULTIPLE SPLICING 2;
1wex-A	9	1.7	71	104	10	HYPOTHETICAL PROTEIN (RIKEN CDNA 2810036L13);
5o1z-A	9	3.1	85	163	13	PROTEIN NRD1;
5o1x-A	9	3.3	85	162	14	PROTEIN NRD1;
1x4e-A	9	2.7	76	85	18	RNA BINDING MOTIF, SINGLE-STRANDED INTERACTING
6dbp-B	9	3.1	74	82	12	RNA-BINDING PROTEIN MUSASHI HOMOLOG 2;
2vop-A	9	2.3	74	184	14	LUPUS LA PROTEIN;
8wq5-C	9	2.4	75	99	19	RNA-BINDING PROTEIN 45;
8wq5-A	9	2.4	75	99	19	RNA-BINDING PROTEIN 45;
8xmd-M	9	3.3	83	1052	13	DNA-DIRECTED RNA POLYMERASE IV SUBUNIT 1;
8wq5-D	9	2.4	75	99	19	RNA-BINDING PROTEIN 45;
2cpi-A	8.9	2.9	77	111	18	CCR4-NOT TRANSCRIPTION COMPLEX SUBUNIT 4;
8wq3-D	8.9	2.2	71	99	18	RNA-BINDING PROTEIN 45;
6dg0-B	8.9	2.5	74	84	20	MEC-8 PROTEIN;
5cxt-Q	8.9	2.8	75	112	9	RNA-BINDING PROTEIN 39;
4ru2-O	8.9	2.8	75	110	9	RNA-BINDING PROTEIN 39 (RBM39);
5cxt-O	8.9	2.8	75	110	9	RNA-BINDING PROTEIN 39;
2ad9-A	8.9	1.9	74	98	12	POLYPYRIMIDINE TRACT-BINDING PROTEIN 1;
7aep-A	8.9	2.1	75	93	13	U1 SMALL NUCLEAR RIBONUCLEOPROTEIN A;
8wq3-B	8.9	2	70	98	19	RNA-BINDING PROTEIN 45;
6dbp-A	8.9	3.2	77	84	12	RNA-BINDING PROTEIN MUSASHI HOMOLOG 2;
2adc-A	8.9	3.8	91	208	16	POLYPYRIMIDINE TRACT-BINDING PROTEIN 1;
1zh5-B	8.9	1.9	73	184	14	5'-R(*UP*GP*CP*UP*GP*UP*UP*UP*U)-3';
2krr-A	8.9	3.4	78	174	15	NUCLEOLIN;
4erd-A	8.9	2.1	72	108	8	TELOMERASE ASSOCIATED PROTEIN P65;
5knw-A	8.9	2.5	72	125	10	LA-RELATED PROTEIN 7;
2dng-A	8.9	3.9	79	103	14	EUKARYOTIC TRANSLATION INITIATION FACTOR 4H;
2ku7-A	8.8	1.5	72	139	18	MLL1 PHD3-CYP33 RRM CHIMERIC PROTEIN;
1wi8-A	8.8	2.8	76	104	17	EUKARYOTIC TRANSLATION INITIATION FACTOR 4B;
2mql-A	8.8	1.8	71	105	11	PROTEIN HNRNPL;
2o3d-A	8.8	2.7	77	113	12	SPLICING FACTOR, ARGININE/SERINE-RICH 1;
5cxt-C	8.8	2.8	75	112	9	RNA-BINDING PROTEIN 39;
5cxt-M	8.8	2.8	75	111	9	RNA-BINDING PROTEIN 39;
5cxt-A	8.8	2.8	75	111	9	RNA-BINDING PROTEIN 39;
5cxt-K	8.8	2.8	75	113	9	RNA-BINDING PROTEIN 39;
5cxt-E	8.8	2.8	75	112	9	RNA-BINDING PROTEIN 39;
5cxt-I	8.8	2.8	75	111	9	RNA-BINDING PROTEIN 39;
4ru2-C	8.8	2.8	75	112	9	RNA-BINDING PROTEIN 39 (RBM39);
4ru2-E	8.8	2.8	75	112	9	RNA-BINDING PROTEIN 39 (RBM39);
4ru2-M	8.8	2.9	75	111	9	RNA-BINDING PROTEIN 39 (RBM39);
4ru2-I	8.8	2.9	75	111	9	RNA-BINDING PROTEIN 39 (RBM39);
4ru2-G	8.8	2.8	75	112	9	RNA-BINDING PROTEIN 39 (RBM39);
5cxt-G	8.8	2.8	75	112	9	RNA-BINDING PROTEIN 39;
7c36-A	8.8	3	74	167	18	RNA-BINDING MOTIF, SINGLE-STRANDED-INTERACTING PR
5a5u-B	8.8	5.6	85	613	13	EUKARYOTIC INITIATION FACTOR 3;
3egn-A	8.8	3.1	76	120	13	RNA-BINDING PROTEIN 40;
7slq-B	8.8	3.8	73	321	25	7SK SNRNA METHYLPHOSPHATE CAPPING ENZYME;
8wq3-C	8.8	2.3	71	98	18	RNA-BINDING PROTEIN 45;
1zh5-A	8.8	2	73	185	14	5'-R(*UP*GP*CP*UP*GP*UP*UP*UP*U)-3';
2err-A	8.8	2.6	75	88	12	ATAXIN-2-BINDING PROTEIN 1;
6d12-A	8.8	2.5	72	100	6	LA-RELATED PROTEIN 7;
2cpx-A	8.8	3.1	80	115	15	HYPOTHETICAL PROTEIN FLJ11016;
7pcv-A	8.7	3.1	80	116	6	RNA-BINDING PROTEIN 5;
2div-A	8.7	3.4	83	99	10	TRNA SELENOCYSTEINE ASSOCIATED PROTEIN;
2mzj-A	8.7	2.2	71	82	14	NUCLEOLAR PROTEIN 6;
1x4f-A	8.7	3.9	76	112	12	MATRIN 3;
2ghp-G	8.7	4.4	84	232	15	U4/U6 SNRNA-ASSOCIATED SPLICING FACTOR PRP24;
4ru2-K	8.7	2.8	75	113	9	RNA-BINDING PROTEIN 39 (RBM39);
2lea-A	8.7	3.3	79	101	13	SERINE/ARGININE-RICH SPLICING FACTOR 2;
5wsg-R	8.7	4.2	85	261	11	PRE-MRNA-SPLICING FACTOR 8;
1o0p-A	8.7	2.3	74	104	9	SPLICING FACTOR U2AF 65 KDA SUBUNIT;
2m52-A	8.7	2.5	74	105	9	SPLICING FACTOR U2AF 65 KDA SUBUNIT;
4ru2-A	8.7	2.9	75	111	9	RNA-BINDING PROTEIN 39 (RBM39);
4ru2-Q	8.7	2.8	75	112	9	RNA-BINDING PROTEIN 39 (RBM39);
1opi-A	8.7	2.4	75	104	9	SPLICING FACTOR U2AF 65 KDA SUBUNIT;
2rug-A	8.7	2.6	79	114	14	CYTOPLASMIC POLYADENYLATION ELEMENT-BINDING PROTE
6tzn-A	8.7	2.4	75	115	7	PROTEIN POF8;
2dha-A	8.7	2.1	76	123	13	FLJ20171 PROTEIN;
2db1-A	8.7	1.6	70	118	10	HETEROGENEOUS NUCLEAR RIBONUCLEOPROTEIN F;
2my2-A	8.7	3	80	118	14	U2 SNRNP COMPONENT IST3;
2d9o-A	8.6	5.1	80	100	14	DNAJ (HSP40) HOMOLOG, SUBFAMILY C, MEMBER 17;
6u7v-A	8.6	2.6	77	116	6	PROTEIN POF8;
3n9u-I	8.6	2	68	87	19	CLEAVAGE AND POLYADENYLATION SPECIFICITY FACTOR S
2m0g-B	8.6	2.4	75	104	9	SPLICING FACTOR 1;
6lur-B	8.6	2.5	76	211	14	THIOREDOXIN 1,POLY(U)-BINDING-SPLICING FACTOR PUF
2m8h-A	8.6	2.9	79	101	16	RNA-BINDING PROTEIN 7;
6soe-A	8.6	2.7	79	112	15	RNA-BINDING PROTEIN 20;
7pcv-B	8.6	3.1	81	116	6	RNA-BINDING PROTEIN 5;
6d6v-H	8.6	4.8	76	108	8	TELOMERASE REVERSE TRANSCRIPTASE;
4eyt-D	8.6	2.2	72	99	8	TELOMERASE ASSOCIATED PROTEIN P65;
5ifm-J	8.6	3.1	83	259	14	NON-POU DOMAIN-CONTAINING OCTAMER-BINDING PROTEIN
7pu5-I	8.6	2.7	80	238	15	NON-POU DOMAIN-CONTAINING OCTAMER-BINDING PROTEIN
2dhs-A	8.6	2.5	75	187	17	CUG TRIPLET REPEAT RNA-BINDING PROTEIN 1;
6i9b-A	8.5	2.3	75	177	19	LA-RELATED PROTEIN 4;
6lur-A	8.5	2.4	74	211	14	THIOREDOXIN 1,POLY(U)-BINDING-SPLICING FACTOR PUF
2cpy-A	8.5	2.2	75	114	9	RNA-BINDING PROTEIN 12;
2dny-A	8.5	3.9	80	119	13	FUSE-BINDING PROTEIN-INTERACTING REPRESSOR,
2kfy-A	8.5	2.3	75	102	7	HETEROGENEOUS NUCLEAR RIBONUCLEOPROTEIN F;
2dis-A	8.5	3.3	91	109	13	UNNAMED PROTEIN PRODUCT;
4eyt-A	8.5	2.1	72	97	8	TELOMERASE ASSOCIATED PROTEIN P65;
8ehx-A	8.5	7.6	91	631	8	CSC1-LIKE PROTEIN 2;
2fc8-A	8.5	3.1	75	102	17	NCL PROTEIN;
2evz-A	8.5	3.9	89	208	17	POLYPYRIMIDINE TRACT-BINDING PROTEIN 1;
2dnn-A	8.5	4.4	78	108	6	RNA-BINDING PROTEIN 12;
2dhx-A	8.4	3.6	75	104	13	POLY (ADP-RIBOSE) POLYMERASE FAMILY, MEMBER 10
6so9-A	8.4	1.8	73	112	16	AUCUUA;
7wrn-A	8.4	1.9	75	297	13	EPITHELIAL SPLICING REGULATORY PROTEIN 1;
1wey-A	8.4	7.1	84	104	10	CALCIPRESSIN 1;
4j5o-B	8.4	2.9	75	109	9	RNA-BINDING PROTEIN 39;
4oz1-B	8.4	2.9	75	110	9	RNA-BINDING PROTEIN 39;
7fbv-A	8.4	1.7	73	112	12	MATRIN-3;
2hgl-A	8.4	3.1	76	102	5	HETEROGENEOUS NUCLEAR RIBONUCLEOPROTEIN F;
1fjc-A	8.4	2.4	75	96	17	NUCLEOLIN RBD2;
6ff7-P	8.4	2.4	76	286	25	RNA-BINDING MOTIF PROTEIN, X-LINKED 2;
4eyt-C	8.4	2.2	72	99	8	TELOMERASE ASSOCIATED PROTEIN P65;
4eyt-F	8.4	2.1	72	98	8	TELOMERASE ASSOCIATED PROTEIN P65;
1x0f-A	8.4	2.3	73	79	18	HETEROGENEOUS NUCLEAR RIBONUCLEOPROTEIN D0;
7qtt-U	8.4	2	72	295	28	SPLICING FACTOR 3B SUBUNIT 3;
6c8u-1	8.4	11.5	88	115	13	RNA-BINDING PROTEIN MUSASHI HOMOLOG 2;
1rkj-A	8.4	2	70	175	19	NUCLEOLIN;
2wbr-A	8.3	2.1	73	89	18	GW182;
2dit-A	8.3	2.2	74	112	15	HIV TAT SPECIFIC FACTOR 1 VARIANT;
3us5-A	8.3	2.5	75	118	13	POLY(U)-BINDING-SPLICING FACTOR PUF60;
2dhg-A	8.3	2.3	79	104	13	TRNA SELENOCYSTEINE ASSOCIATED PROTEIN (SECP43);
2hgn-A	8.3	2.3	71	81	10	HETEROGENEOUS NUCLEAR RIBONUCLEOPROTEIN F;
4wwu-G	8.3	1.8	67	69	6	MRNA EXPORT FACTOR MEX67;
2jvo-A	8.3	2.2	71	77	21	NUCLEOLAR PROTEIN 3;
4wkr-A	8.3	1.8	61	161	25	LA-RELATED PROTEIN 7;
2mki-A	8.3	2.6	79	203	15	CYTOPLASMIC POLYADENYLATION ELEMENT-BINDING PROTE
4eyt-E	8.3	4.9	76	98	8	TELOMERASE ASSOCIATED PROTEIN P65;
3p3d-A	8.3	2	69	87	13	NUCLEOPORIN 53;
2dnl-A	8.3	2.7	85	114	14	CYTOPLASMIC POLYADENYLATION ELEMENT BINDING
1uw4-C	8.3	2.5	77	91	12	REGULATOR OF NONSENSE TRANSCRIPTS 2;
1fht-A	8.3	3.8	79	116	11	U1 SMALL NUCLEAR RIBONUCLEOPROTEIN A;
8hk1-4	8.3	1.6	73	160	22	U2 SNRNA;
3d45-A	8.2	1.7	65	383	12	POLY(A)-SPECIFIC RIBONUCLEASE PARN;
2rt3-A	8.2	1.8	70	97	16	NEGATIVE REGULATOR OF DIFFERENTIATION 1;
6f7s-C	8.2	2.8	76	319	8	SERRATE RNA EFFECTOR MOLECULE HOMOLOG;
4wwu-A	8.2	2.1	69	71	6	MRNA EXPORT FACTOR MEX67;
3s6e-B	8.2	2.9	75	111	9	RNA-BINDING PROTEIN 39;
3d45-B	8.2	2.1	68	373	12	POLY(A)-SPECIFIC RIBONUCLEASE PARN;
6f8d-C	8.2	2.9	77	296	8	SERRATE RNA EFFECTOR MOLECULE HOMOLOG;
4wkr-B	8.2	1.6	60	161	25	LA-RELATED PROTEIN 7;
2lmi-A	8.2	4.5	81	107	15	G-RICH SEQUENCE FACTOR 1;
7aao-A	8.2	2.1	78	122	21	U2 SNRNP AUXILIARY FACTOR LARGE SUBUNIT;
2mqq-A	8.2	2.7	77	215	4	HETEROGENOUS NUCLEAR RIBONUCLEOPROTEIN L;
2mhn-A	8.2	2.1	78	94	18	RNA-BINDING PROTEIN 39;
6mgv-A	8.2	6.5	94	634	7	CALCIUM PERMEABLE STRESS-GATED CATION CHANNEL 1;
6mgv-B	8.2	6.5	94	634	7	CALCIUM PERMEABLE STRESS-GATED CATION CHANNEL 1;
6f7s-D	8.2	2.8	76	300	8	SERRATE RNA EFFECTOR MOLECULE HOMOLOG;
5uaz-A	8.2	2	71	94	10	NUCLEOPORIN NUP53;
6d12-B	8.2	2.5	69	102	6	LA-RELATED PROTEIN 7;
7nwu-E	8.2	2.5	77	113	12	REGULATOR OF NONSENSE TRANSCRIPTS 3B;
7vpx-4	8.2	1.3	72	160	22	SPLICING FACTOR 3A SUBUNIT 2;
7evo-4	8.2	1.4	72	160	22	U2 SNRNA;
2e44-A	8.2	2.6	76	96	16	INSULIN-LIKE GROWTH FACTOR 2 MRNA BINDING
2yka-A	8.2	4.9	86	124	17	RNA AND EXPORT FACTOR-BINDING PROTEIN 2;
1wtb-A	8.2	2.5	74	79	18	HETEROGENEOUS NUCLEAR RIBONUCLEOPROTEIN D0;
2cqh-A	8.1	2.5	72	93	19	IGF-II MRNA-BINDING PROTEIN 2 ISOFORM A;
6exx-A	8.1	2.4	68	79	21	PROTEIN PES4;
2my3-A	8.1	3.2	79	118	14	U2 SNRNP COMPONENT IST3;
1uw4-A	8.1	2.5	77	90	12	REGULATOR OF NONSENSE TRANSCRIPTS 2;
4oz0-B	8.1	2.3	74	108	9	RNA-BINDING PROTEIN 39;
1uaw-A	8.1	2.4	71	77	13	MOUSE-MUSASHI-1;
4wwu-J	8.1	1.9	69	71	7	MRNA EXPORT FACTOR MEX67;
1ufw-A	8.1	2	70	95	11	SYNAPTOJANIN 2;
2e5i-A	8.1	3.9	78	124	15	HETEROGENEOUS NUCLEAR RIBONUCLEOPROTEIN L-LIKE;
2myf-A	8.1	2.4	74	89	15	RRM CONTAINING CYCLOPHILIN;
6z29-A	8.1	1.9	74	116	19	EUKARYOTIC INITIATION FACTOR 4F SUBUNIT P150,NUCL
8gap-H	8	5.1	80	384	8	TELOMERASE REVERSE TRANSCRIPTASE;
5obn-A	8	3.4	85	136	12	RNA-BINDING PROTEIN 40;
2e5j-A	8	2.5	76	97	18	METHENYLTETRAHYDROFOLATE SYNTHETASE DOMAIN
2m88-A	8	2.5	69	185	16	PROTEIN NRD1;
6ff4-P	8	2.5	76	286	25	RNA-BINDING MOTIF PROTEIN, X-LINKED 2;
5hb8-D	8	2.1	69	109	14	NUCLEOPORIN NUP53;
7nwu-C	8	2.6	77	115	12	REGULATOR OF NONSENSE TRANSCRIPTS 3B;
2mst-A	8	2.5	70	75	16	PROTEIN (MUSASHI1);
2lec-A	8	2.7	76	101	13	SERINE/ARGININE-RICH SPLICING FACTOR 2;
2diu-A	7.9	2.4	72	96	13	KIAA0430 PROTEIN;
8wg3-A	7.9	5.9	89	548	7	CSC1-LIKE PROTEIN 2,GREEN FLUORESCENT PROTEIN;
5z9z-A	7.9	2.2	73	101	12	SMALL RNA DEGRADING NUCLEASE 1;
1s79-A	7.9	3.9	78	103	13	LUPUS LA PROTEIN;
2leb-A	7.9	2.3	75	101	12	SERINE/ARGININE-RICH SPLICING FACTOR 2;
2mju-A	7.9	2.4	74	207	16	POLYPYRIMIDINE TRACT-BINDING PROTEIN 2;
5hb8-C	7.9	2.1	69	110	14	NUCLEOPORIN NUP53;
4erd-B	7.9	4.8	77	108	8	TELOMERASE ASSOCIATED PROTEIN P65;
6id0-O	7.9	1.6	71	290	27	PRE-MRNA-PROCESSING-SPLICING FACTOR 8;
2dnr-A	7.9	2.3	74	91	19	SYNAPTOJANIN-1;
2hvz-A	7.9	3	84	101	18	SPLICING FACTOR, ARGININE/SERINE-RICH 7;
4eyt-B	7.9	4.7	76	99	8	TELOMERASE ASSOCIATED PROTEIN P65;
2mkj-A	7.9	2.5	77	202	13	CYTOPLASMIC POLYADENYLATION ELEMENT-BINDING PROTE
7pu5-J	7.9	2.6	80	239	15	NON-POU DOMAIN-CONTAINING OCTAMER-BINDING PROTEIN
7nwu-A	7.9	2.5	77	121	12	REGULATOR OF NONSENSE TRANSCRIPTS 3B;
1iqt-A	7.9	2.2	70	75	17	HETEROGENEOUS NUCLEAR RIBONUCLEOPROTEIN D0;
2ki2-A	7.8	2.7	69	77	19	SS-DNA BINDING PROTEIN 12RNP2;
7eu1-M	7.8	6.3	85	1055	12	DNA-DIRECTED RNA POLYMERASE IV SUBUNIT 1;
2km8-B	7.8	3.1	75	84	16	5'-R(P*UP*AP*UP*AP*UP*AP*UP*AP*AP*UP*AP*AP*U)-3';
2i38-A	7.8	2.3	72	150	25	FUSION PROTEIN CONSISTS OF IMMUNOGLOBIN G-
2kt5-A	7.8	3	83	124	11	RNA AND EXPORT FACTOR-BINDING PROTEIN 2;
2f3j-A	7.7	3.2	77	158	13	RNA AND EXPORT FACTOR BINDING PROTEIN 2;
4wpm-A	7.7	2.2	70	85	11	MRNA EXPORT PROTEIN;
5hb7-A	7.7	2	69	125	14	NUCLEOPORIN NUP53;
2jvr-A	7.7	2.4	73	80	11	NUCLEOLAR PROTEIN 3;
2mqn-A	7.7	4.1	93	216	12	HETEROGENOUS NUCLEAR RIBONUCLEOPROTEIN L;
2lkz-A	7.7	2.3	76	95	8	RNA-BINDING PROTEIN 5;
5yd1-B	7.7	3.5	90	602	8	PROTEIN OSCA1;
8w2o-A	7.7	1.8	74	169	12	U1 SMALL NUCLEAR RIBONUCLEOPROTEIN 70 KDA HOMOLOG
2ghp-F	7.6	2.3	78	239	17	U4/U6 SNRNA-ASSOCIATED SPLICING FACTOR PRP24;
4wwu-D	7.6	1.9	67	69	6	MRNA EXPORT FACTOR MEX67;
2mgz-B	7.6	2.4	75	105	13	PROTEIN ASD-1, ISOFORM A;
1u2f-A	7.6	2.6	75	90	12	PROTEIN (SPLICING FACTOR U2AF 65 KD SUBUNIT);
6mgw-B	7.6	3.3	91	634	8	CALCIUM PERMEABLE STRESS-GATED CATION CHANNEL 1;
5hzd-A	7.5	6.6	89	476	12	3' TERMINAL URIDYLYL TRANSFERASE;
7q3l-q	7.5	3.2	61	66	21	SPLICING FACTOR 3B SUBUNIT 2;
4yh8-A	7.5	2.5	80	180	16	SPLICING FACTOR U2AF 23 KDA SUBUNIT;
5hb8-A	7.5	2.1	69	109	14	NUCLEOPORIN NUP53;
8grs-A	7.5	6.6	84	626	2	CSC1-LIKE PROTEIN 1;
6jpf-B	7.5	3.4	90	610	8	PROTEIN OSCA1;
6jpf-A	7.5	3.5	90	610	8	PROTEIN OSCA1;
5uaz-B	7.5	1.9	67	94	9	NUCLEOPORIN NUP53;
2mss-A	7.4	2.7	71	75	17	PROTEIN (MUSASHI1);
7qg6-E	7.4	2.3	73	118	12	REGULATOR OF NONSENSE TRANSCRIPTS 3A;
2u1a-A	7.4	3.1	74	88	15	U1 SMALL NUCLEAR RIBONUCLEOPROTEIN A;
2mmy-A	7.4	2.9	77	97	9	TATA-BINDING PROTEIN-ASSOCIATED FACTOR 2N;
2adb-A	7.3	2.3	74	127	23	POLYPYRIMIDINE TRACT-BINDING PROTEIN 1;
7a5p-P	7.3	2.5	76	90	25	U2 SNRNA;
7qg6-G	7.3	2.7	76	116	12	REGULATOR OF NONSENSE TRANSCRIPTS 3A;
2lq5-A	7.3	3.3	77	113	8	RNA-BINDING PROTEIN 39;
3s6e-A	7.3	2.7	75	113	11	RNA-BINDING PROTEIN 39;
5uyy-A	7.2	2.6	69	374	16	PREPHENATE DEHYDROGENASE;
3moj-B	7.2	2	67	75	4	RNA (69-MER);
4j5o-A	7.2	3.3	76	111	9	RNA-BINDING PROTEIN 39;
5opt-h	7.2	2.4	70	173	10	ACTIVATED PROTEIN KINASE C RECEPTOR, PUTATIVE;
4wpm-B	7.2	2.3	70	85	11	MRNA EXPORT PROTEIN;
7nwu-G	7.2	2.5	77	115	12	REGULATOR OF NONSENSE TRANSCRIPTS 3B;
1pgz-A	7.2	2.6	81	183	12	5'-D(*T*TP*AP*GP*GP*GP*TP*TP*AP*GP*(6MI)P*G)-3';
6r5k-F	7.2	8.8	83	165	16	PAN2-PAN3 DEADENYLATION COMPLEX CATALYTIC SUBUNIT
6yym-A	7.1	2.6	81	148	5	MEIOSIS PROTEIN MEI2;
5zoj-D	7.1	2.5	73	127	11	MOTHERS AGAINST DECAPENTAPLEGIC HOMOLOG 2;
2kg1-A	7.1	4.6	80	105	9	HETEROGENEOUS NUCLEAR RIBONUCLEOPROTEIN F;
4oz1-A	7.1	3.3	76	112	9	RNA-BINDING PROTEIN 39;
2mzs-A	7.1	2.5	76	99	20	PROTEIN HRB1;
5hb8-B	7.1	1.8	66	109	15	NUCLEOPORIN NUP53;
6mgw-A	7.1	3.3	91	634	8	CALCIUM PERMEABLE STRESS-GATED CATION CHANNEL 1;
7bbb-A	7	2.2	69	251	10	ATP-DEPENDENT RNA HELICASE DBPA;
5zoj-E	7	2.2	68	116	10	MOTHERS AGAINST DECAPENTAPLEGIC HOMOLOG 2;
2rok-A	7	2.3	68	100	15	POLY(A)-SPECIFIC RIBONUCLEASE;
5v0s-B	7	2.2	64	69	14	PREPHENATE DEHYDROGENASE;
5v0s-A	7	2.2	64	69	14	PREPHENATE DEHYDROGENASE;
6yyl-C	6.9	3	82	146	6	MEIOSIS PROTEIN MEI2;
1sxl-A	6.9	2.7	77	97	16	SEX-LETHAL PROTEIN PROTEIN;
8u53-A	6.8	8.4	95	574	9	CSC1-LIKE PROTEIN ERD4;
1u6f-A	6.7	3.4	80	139	15	RNA-BINDING PROTEIN UBP1;
6n7r-C	6.5	3.9	74	133	12	U1 SMALL NUCLEAR RIBONUCLEOPROTEIN 70 KDA HOMOLOG
6j6q-R	6.5	4.5	87	261	13	PRE-MRNA-SPLICING FACTOR 8;
5lj5-M	6.5	6	86	252	12	U5 SNRNA (SMALL NUCLEAR RNA);
5lj3-M	6.5	6	86	252	12	U5 SNRNA (SMALL NUCLEAR RNA);
4pwu-B	6.5	2.5	64	77	16	MODULATOR PROTEIN MZRA;
4e8u-A	6.4	3.5	89	166	9	PUTATIVE UNCHARACTERIZED PROTEIN T8P19.180;
8k0b-A	6.4	6.2	86	689	8	CALCIUM PERMEABLE STRESS-GATED CATION CHANNEL 1;
8vrc-A	6.4	2.9	71	100	10	LA MOTIF RNA-BINDING DOMAIN PROTEIN;
6exn-M	6.4	4.3	85	255	12	U2 SNRNA;
4pwu-A	6.4	2.4	64	76	16	MODULATOR PROTEIN MZRA;
2n7c-A	6.4	2.5	66	89	21	PUTATIVE SPLICING FACTOR;
4pwu-C	6.3	2.9	70	78	16	MODULATOR PROTEIN MZRA;
6lur-F	6.3	2.4	74	211	14	THIOREDOXIN 1,POLY(U)-BINDING-SPLICING FACTOR PUF
6u9d-O	6.3	4	75	237	7	ACETOLACTATE SYNTHASE CATALYTIC SUBUNIT, MITOCHON
2my8-A	6.3	2.7	79	97	14	CUGBP ELAV-LIKE FAMILY MEMBER 2;
4p52-A	6.2	3.1	73	315	14	HOMOSERINE KINASE;
1whv-A	6.2	3.6	72	100	11	POLY(A)-SPECIFIC RIBONUCLEASE;
7lma-H	6.2	5.4	79	199	9	TELOMERASE LA-RELATED PROTEIN P65;
6lur-G	6.2	2.5	75	211	13	THIOREDOXIN 1,POLY(U)-BINDING-SPLICING FACTOR PUF
6u9d-C	6.2	5.4	76	253	5	ACETOLACTATE SYNTHASE CATALYTIC SUBUNIT, MITOCHON
6n4a-C	6.2	3.8	74	85	5	PII-LIKE SBTB;
6mmq-E	6.2	3.2	70	82	6	CARBON REGULATORY PII-LIKE PROTEIN SBTB;
2mkk-A	6.1	2.7	76	213	17	CYTOPLASMIC POLYADENYLATION ELEMENT-BINDING PROTE
2ghp-E	6.1	4.5	85	232	14	U4/U6 SNRNA-ASSOCIATED SPLICING FACTOR PRP24;
2my7-A	6.1	2.8	76	97	14	CUGBP ELAV-LIKE FAMILY MEMBER 2;
2f06-A	6	4	78	145	6	CONSERVED HYPOTHETICAL PROTEIN;
6he6-A	6	2.6	66	117	15	CELL DIVISION PROTEIN FTSX;
4oz0-A	6	3	75	113	12	RNA-BINDING PROTEIN 39;
7qy5-D	6	3.9	77	320	12	NURS COMPLEX SUBUNIT PIR2;
6oce-A	6	5.3	95	689	7	STRESS-GATED CATION CHANNEL 1.2;
2l08-A	6	2.9	77	97	10	REGULATOR OF NONSENSE TRANSCRIPTS 3A;
6u9d-L	5.9	3.1	71	255	7	ACETOLACTATE SYNTHASE CATALYTIC SUBUNIT, MITOCHON
6u9d-D	5.9	5.7	75	250	5	ACETOLACTATE SYNTHASE CATALYTIC SUBUNIT, MITOCHON
5zsy-A	5.9	2.5	68	88	7	RNA-BINDING PROTEIN 10;
7pdv-A	5.9	3.2	78	107	6	RNA BINDING MOTIF PROTEIN 5 ISOFORM 1;
2m2b-A	5.8	4.5	85	131	6	RNA-BINDING PROTEIN 10;
2mtg-A	5.8	2.6	70	116	17	LA-RELATED PROTEIN 6;
8s1p-V	5.8	3.7	72	249	10	50S RIBOSOMAL PROTEIN L35;
6u9d-T	5.8	4.1	75	232	7	ACETOLACTATE SYNTHASE CATALYTIC SUBUNIT, MITOCHON
2lsl-A	5.8	2.8	76	130	7	TELOMERASE ASSOCIATED PROTEIN P65;
7lmb-H	5.8	5.2	68	199	3	TELOMERASE RNA;
7rqs-A	5.7	3.7	73	1074	15	RNA-DEPENDENT RNA POLYMERASE 2;
3l76-A	5.7	5.7	82	589	9	ASPARTOKINASE;
5a2v-B	5.6	3.4	77	472	12	MITOCHONDRIAL PROTEIN;
2pff-B	5.6	4.9	74	2006	7	FATTY ACID SYNTHASE SUBUNIT ALPHA;
6u9d-P	5.6	5.7	76	243	5	ACETOLACTATE SYNTHASE CATALYTIC SUBUNIT, MITOCHON
6dg1-A	5.6	2.7	71	105	10	QRRM2 DOMAIN OF HETEROGENEOUS NUCLEAR RIBONUCLEOP
1vr6-A	5.5	4.7	77	343	6	PHOSPHO-2-DEHYDRO-3-DEOXYHEPTONATE ALDOLASE;
8fcj-B	5.5	2.9	69	216	14	TYPE I-B CRISPR-ASSOCIATED PROTEIN CAS5;
8k4i-A	5.5	3	67	163	10	YAJQ;
6j6g-Q	5.4	4.5	89	292	12	PRE-MRNA-SPLICING FACTOR 8;
8avz-A	5.4	4	67	317	10	POLYKETIDE BIOSYNTHESIS ACYLTRANSFERASE HOMOLOG P
8y1j-A	5.4	4.2	74	502	5	L-THREONINE DEHYDRATASE;
7pdv-E	5.4	3.8	73	107	4	RNA BINDING MOTIF PROTEIN 5 ISOFORM 1;
6u9d-H	5.4	5.8	75	252	5	ACETOLACTATE SYNTHASE CATALYTIC SUBUNIT, MITOCHON
6u9d-G	5.4	2.9	70	253	6	ACETOLACTATE SYNTHASE CATALYTIC SUBUNIT, MITOCHON
4qvz-B	5.3	2.6	64	204	17	FRAGILE X MENTAL RETARDATION PROTEIN 1;
3tvi-D	5.3	2.6	61	439	7	ASPARTOKINASE;
4n3o-A	5.3	2.5	69	328	12	PUTATIVE D-GLYCERO-D-MANNO-HEPTOSE 7-PHOSPHATE KI
7pdv-G	5.3	3.9	76	107	4	RNA BINDING MOTIF PROTEIN 5 ISOFORM 1;
7pdv-C	5.3	4.4	75	107	4	RNA BINDING MOTIF PROTEIN 5 ISOFORM 1;
6w6v-E	5.2	2.7	69	169	12	RNA COMPONENT OF RNASE MRP NME1;
6jsh-B	5.2	4.8	73	1904	7	FATTY ACID SYNTHASE SUBUNIT BETA;
5tf6-C	5.2	1.9	77	366	16	U4/U6 SNRNA-ASSOCIATED-SPLICING FACTOR PRP24;
6mrj-B	5.1	3.4	70	142	9	NICKEL-RESPONSIVE REGULATOR;
2jhe-A	5.1	4.2	72	189	8	TRANSCRIPTION REGULATOR TYRR;
8tcf-C	5.1	3.1	67	75	16	INTEGRIN ALPHA-V HEAVY CHAIN;
5gmk-Q	5.1	2.3	58	185	5	PRE-MRNA-SPLICING FACTOR 8;
6u9d-S	5.1	5.7	76	244	5	ACETOLACTATE SYNTHASE CATALYTIC SUBUNIT, MITOCHON
2ko1-A	5	3.8	71	88	7	GTP PYROPHOSPHOKINASE;
4qbu-A	5	3.6	65	436	12	ZMAA;
6ogz-A	5	3.8	72	1082	11	RNA (5'-
8s9t-C	5	3.2	72	555	6	CAS7-CAS5-CAS11;
7qh2-C	5	10.9	80	467	10	LACTATE DEHYDROGENASE (NAD(+),FERREDOXIN) SUBUNIT
8cg5-A	5	4.1	66	1282	8	NON-REDUCING POLYKETIDE SYNTHASE CTB1;
3jb9-Y	5	7.4	95	261	13	PRE-MRNA-SPLICING FACTOR SPP42;
7jtk-i	4.9	5.3	82	201	9	FLAGELLAR RADIAL SPOKE PROTEIN 1;
7wvz-A	4.9	3.7	65	1719	3	BETA-KETOACYL-ACYL-CARRIER-PROTEIN SYNTHASE I;
1vi7-A	4.9	3	69	206	7	HYPOTHETICAL PROTEIN YIGZ;
6v55-A	4.9	3.6	75	746	7	ADHESION G-PROTEIN COUPLED RECEPTOR G6;
4b17-A	4.9	4.4	70	358	4	RIBOSOMAL RNA LARGE SUBUNIT METHYLTRANSFERASE M;
2qt7-B	4.9	2.7	66	91	14	RECEPTOR-TYPE TYROSINE-PROTEIN PHOSPHATASE-LIKE N
7bc4-B	4.9	4.6	74	2054	3	FATTY ACID SYNTHASE SUBUNIT ALPHA;
7lmx-A	4.9	2.9	63	75	17	INTEGRIN INHIBITOR;
8d8j-F	4.8	5.8	68	131	6	PROBABLE S-ADENOSYL-L-METHIONINE-DEPENDENT RNA
3g8q-A	4.8	13	75	278	7	PREDICTED RNA-BINDING PROTEIN, CONTAINS THUMP
6ffy-A	4.8	2.7	66	918	12	VPS10 DOMAIN-CONTAINING RECEPTOR SORCS2;
1q5y-D	4.8	3.3	67	80	4	NICKEL RESPONSIVE REGULATOR;
2pc6-A	4.8	5.8	77	164	10	PROBABLE ACETOLACTATE SYNTHASE ISOZYME III (SMALL
2n3l-A	4.8	3.8	66	89	11	SERINE/ARGININE-RICH PROTEIN 1, PFSR1-RRM1;
6yqq-A	4.7	3.3	67	320	4	FORT-PRPP COMPLEX;
1urr-A	4.7	3.5	75	97	11	CG18505 PROTEIN;
1zpv-C	4.7	2.9	68	88	4	ACT DOMAIN PROTEIN;
6lur-C	4.7	2.6	65	211	11	THIOREDOXIN 1,POLY(U)-BINDING-SPLICING FACTOR PUF
1mwy-A	4.6	2.8	64	73	6	ZNTA;
2p9c-A	4.6	2.7	64	407	16	D-3-PHOSPHOGLYCERATE DEHYDROGENASE;
8csp-8	4.6	7.1	92	326	4	28S RIBOSOMAL PROTEIN S34, MITOCHONDRIAL;
1f0x-A	4.6	3	73	502	12	D-LACTATE DEHYDROGENASE;
8tfo-A	4.6	3.3	69	390	9	MEVALONATE KINASE;
7u5d-H	4.6	3.2	75	202	5	CRRNA;
6n4a-F	4.6	3	67	85	9	PII-LIKE SBTB;
6n4a-E	4.6	3.9	71	85	10	PII-LIKE SBTB;
6n4a-D	4.6	4	72	84	10	PII-LIKE SBTB;
7yzi-A	4.5	3.7	82	378	10	ADENYLATE CYCLASE;
2vz9-B	4.5	4.1	65	2086	9	FATTY ACID SYNTHASE;
1yz7-A	4.5	3	73	176	12	PROBABLE TRANSLATION INITIATION FACTOR 2 ALPHA
4y0l-A	4.5	2.6	60	80	10	PUTATIVE MEMBRANE PROTEIN MMPL11;
2khc-A	4.4	2.6	68	117	15	TESTIS-SPECIFIC RNP-TYPE RNA BINDING PROTEIN;
2wbm-A	4.4	2.9	67	234	3	RIBOSOME MATURATION PROTEIN SDO1 HOMOLOG;
7nmm-A	4.4	3	66	78	12	SHMAX;
4y2i-A	4.4	2.7	63	65	8	PUTATIVE METAL-BINDING TRANSPORT PROTEIN;
5fii-B	4.4	2.8	65	79	12	PHENYLALANINE-4-HYDROXYLASE;
3v97-A	4.4	4	75	669	11	RIBOSOMAL RNA LARGE SUBUNIT METHYLTRANSFERASE L;
2ril-A	4.4	3.6	70	95	7	ANTIBIOTIC BIOSYNTHESIS MONOOXYGENASE;
3v2u-C	4.4	3.6	73	516	10	GALACTOSE/LACTOSE METABOLISM REGULATORY PROTEIN G
7qpr-D	4.4	2.8	70	689	7	ACT DOMAIN PROTEIN;
2m3d-A	4.3	2.4	65	95	17	NUCLEOLAR RNA HELICASE 2;
2hfs-A	4.3	3.9	72	326	8	MEVALONATE KINASE, PUTATIVE;
2p5m-A	4.3	2.6	54	82	7	ARGININE REPRESSOR;
4oj3-B	4.3	2.9	71	95	7	ACYLPHOSPHATASE;
3kiz-B	4.3	4.1	68	371	9	PHOSPHORIBOSYLFORMYLGLYCINAMIDINE CYCLO-LIGASE;
6mw4-A	4.3	8.6	77	551	9	PUTATIVE GERMINATION-SPECIFIC PROTEASE;
6mmc-A	4.3	4.2	71	89	8	CARBON REGULATORY PII-LIKE PROTEIN SBTB;
6njy-A	4.2	7.8	76	237	7	TYPE IV CRISPR ASSOCIATED CAS6 RNA ENDONUCLEASE;
2gji-A	4.2	3.1	63	82	6	WSV230;
2n6d-A	4.2	9.5	94	172	19	N-ACETYLGLUCOSAMINE-1-PHOSPHOTRANSFERASE SUBUNITS
2m4m-A	4.2	2.8	64	124	11	HYPOTHETICAL PROTEIN;
6wi5-B	4.2	3.6	77	90	9	DE NOVO DESIGNED PROTEIN FOLDIT4;
1owx-A	4.1	2.7	68	113	19	LUPUS LA PROTEIN;
4zoq-F	4.1	2.7	62	62	8	INTRACELLULAR SERINE PROTEASE;
7z3h-A	4.1	3.6	72	372	8	TRANSFERASE-LIKE PROTEIN;
1osd-B	4.1	2.7	57	72	9	HYPOTHETICAL PROTEIN MERP;
6wrv-C	4.1	2.6	54	93	13	TRANSFERRIN RECEPTOR PROTEIN 1;
4ce4-X	4.1	3.2	52	87	12	MRPL27;
1jqg-A	4.1	4.7	78	409	5	CARBOXYPEPTIDASE A;
2g9o-A	4.1	3.5	69	77	17	COPPER-TRANSPORTING ATPASE 1;
2ia0-A	4	4.7	71	156	6	PUTATIVE HTH-TYPE TRANSCRIPTIONAL REGULATOR PF086
7cv0-A	4	2.5	61	173	11	TRANSCRIPTIONAL REGULATOR NIAR;
5gt7-C	4	2.5	54	319	9	GATS-LIKE PROTEIN 3;
7u1t-A	3.9	4.2	75	176	12	EPSTEIN-BARR NUCLEAR ANTIGEN 1;
4zn3-A	3.9	3	62	147	8	TRANSCRIPTION ELONGATION FACTOR SPT5;
7w7h-A	3.9	3.2	68	541	3	PREDICTED KINASE RELATED TO DIHYDROXYACETONE KINA
6fub-A	3.9	3.8	64	81	8	AVR-PIK PROTEIN;
7wkp-A	3.9	3.1	68	167	12	CSY4;
4dxl-A	3.9	3	70	304	16	4-DIPHOSPHOCYTIDYL-2-C-METHYL-D-ERYTHRITOL KINASE
1fd8-A	3.9	2.9	61	73	7	ATX1 COPPER CHAPERONE;
5xou-B	3.8	8.7	83	574	10	TTAGO (D546N);
5mmj-f	3.8	3.4	66	113	8	50S RIBOSOMAL PROTEIN L31;
6ahr-H	3.8	3	75	121	11	H1 RNA;
2fiu-A	3.8	3.4	64	96	13	CONSERVED HYPOTHETICAL PROTEIN;
6lxg-A	3.8	3.1	64	79	6	GTP PYROPHOSPHOKINASE;
2khd-A	3.8	2.5	59	108	10	UNCHARACTERIZED PROTEIN VC_A0919;
8k9e-D	3.8	2.9	66	175	20	CYTOCHROME C7-LIKE DOMAIN-CONTAINING PROTEIN;
2kkh-A	3.8	3.3	66	95	11	PUTATIVE HEAVY METAL TRANSPORTER;
7lu8-A	3.8	3.3	63	76	5	COPPER-TRANSPORTING ATPASE 1;
7pbk-A	3.8	6.7	85	624	5	DNA POLYMERASE I;
9ckv-C	3.8	2.8	57	65	14	INTEGRIN ALPHA-5;
7qg6-A	3.7	5.6	74	122	7	REGULATOR OF NONSENSE TRANSCRIPTS 3A;
6yii-A	3.7	3.6	81	473	15	TRANSCRIPTIONAL REGULATOR;
4wd9-A	3.7	6.5	103	965	13	NISIN BIOSYNTHESIS PROTEIN NISB;
8dew-A	3.7	4.3	77	1058	6	EFFLUX PUMP MEMBRANE TRANSPORTER;
6ahr-E	3.7	3.4	70	147	7	H1 RNA;
7si6-A	3.7	3.4	66	873	14	P-TYPE CU(+) TRANSPORTER;
5dku-B	3.7	3.6	67	581	13	PREX DNA POLYMERASE;
1j27-A	3.7	3.4	67	98	9	HYPOTHETICAL PROTEIN TT1725;
6j6g-C	3.7	15.6	79	920	10	PRE-MRNA-SPLICING FACTOR 8;
1s5j-A	3.7	7.9	74	727	7	DNA POLYMERASE I;
7xrw-A	3.7	2.9	68	127	9	REPRESSOR ACTIVATOR PROTEIN 1;
1fx2-A	3.7	3.5	72	235	14	RECEPTOR-TYPE ADENYLATE CYCLASE GRESAG 4.1;
3cjt-M	3.7	6	54	256	4	RIBOSOMAL PROTEIN L11 METHYLTRANSFERASE;
5wx8-A	3.6	4.5	84	165	14	IMMEDIATE-EARLY PROTEIN 2;
3tj9-A	3.6	3.6	64	155	11	UREASE ACCESSORY PROTEIN UREE;
7xfz-H	3.6	3.3	70	234	7	CSF1;
8jsf-B	3.6	6.6	73	254	10	CYTIDYLATE CYCLASE;
6slf-A	3.6	3.5	77	398	8	N-ALPHA-ACYL-GLUTAMINE AMINOACYLASE;
6zxv-A	3.6	9.2	74	325	11	TRNA (GUANINE(10)-N2)-DIMETHYLTRANSFERASE;
6uen-A	3.6	6	75	1392	7	RNA-DIRECTED RNA POLYMERASE L;
5y6r-A	3.6	6	72	667	8	GENOME POLYPROTEIN;
2joq-A	3.6	2.7	61	91	13	HYPOTHETICAL PROTEIN HP_0495;
8q2n-A	3.5	5.3	67	108	4	CRISPR-ASSOCIATED ENDORIBONUCLEASE CAS2;
2raq-B	3.5	3.3	71	94	4	CONSERVED PROTEIN MTH889;
4m5d-B	3.5	2.8	61	169	7	U3 SMALL NUCLEOLAR RNA-ASSOCIATED PROTEIN 22;
7xsq-A	3.5	4.4	80	1289	14	RAMP SUPERFAMILY PROTEIN;
1scj-B	3.5	3.2	61	71	7	SUBTILISIN E;
6q1m-A	3.5	2.9	66	119	5	REPLICATION-ASSOCIATED PROTEIN;
2kyz-A	3.5	3.1	64	67	14	HEAVY METAL BINDING PROTEIN;
7qru-E	3.5	2.8	60	158	8	NA+/H+ ANTIPORTER SUBUNIT D;
1y7p-B	3.5	6.5	68	217	9	HYPOTHETICAL PROTEIN AF1403;
2lqj-A	3.5	2.7	59	93	7	MG2+ TRANSPORT PROTEIN;
7mwq-A	3.5	3.6	63	204	6	LHD29A53;
6h9h-A	3.5	5.7	71	250	8	CSF5;
6dd5-A	3.5	5.9	83	652	10	MMB-1 CAS6 FUSED TO MALTOSE BINDING PROTEIN,CRISP
3cgi-C	3.4	3.7	69	119	9	PROPANEDIOL UTILIZATION PROTEIN PDUU;
1m1g-C	3.4	3.3	68	244	6	TRANSCRIPTION ANTITERMINATION PROTEIN NUSG;
2qv6-A	3.4	4.3	76	253	8	GTP CYCLOHYDROLASE III;
3ui3-B	3.4	5.8	63	103	13	IMMUNOGLOBULIN G-BINDING PROTEIN G, VIRULENCE-ASS
2qmu-B	3.4	2.9	67	93	7	TRANSLATION INITIATION FACTOR 2 GAMMA SUBUNIT;
3afg-B	3.4	4.6	70	507	3	SUBTILISIN-LIKE SERINE PROTEASE;
6agb-H	3.4	4.9	75	131	7	CHROMOSOME V, COMPLETE SEQUENCE;
8cav-A	3.4	6	77	860	9	SERINE/THREONINE PROTEIN KINASE;
2k1r-B	3.4	2.7	60	68	10	COPPER-TRANSPORTING ATPASE 1;
8ecy-A	3.3	5.8	83	371	7	BESTROPHIN;
1wvq-A	3.3	3.3	79	163	5	HYPOTHETICAL PROTEIN PAE2307;
3hva-A	3.3	3	72	162	11	PROTEIN FIMX;
4dnr-A	3.3	11.1	86	1031	7	CATION EFFLUX SYSTEM PROTEIN CUSB;
5i61-A	3.3	4.4	65	523	8	POTENTIAL RNA-DEPENDENT RNA POLYMERASE;
5wat-A	3.3	5.7	98	310	7	HOMOSERINE KINASE;
6brh-B	3.3	2.7	64	502	9	DEOXYNUCLEOSIDE TRIPHOSPHATE TRIPHOSPHOHYDROLASE
4k2j-A	3.3	3.8	68	138	7	KSHV (HHV-8) LATENCY-ASSOCIATED NUCLEAR ANTIGEN (
2yq1-C	3.3	3.5	65	131	14	ORF73;
6k0a-A	3.3	2.8	67	126	1	RIBONUCLEASE P PROTEIN COMPONENT 2;
2nzc-D	3.2	2.9	59	82	10	HYPOTHETICAL PROTEIN;
2zkt-B	3.2	5.4	96	381	10	2,3-BISPHOSPHOGLYCERATE-INDEPENDENT PHOSPHOGLYCER
1lxj-A	3.2	3.9	70	104	9	HYPOTHETICAL 11.5KDA PROTEIN IN HTB2-NTH2 INTERGE
6pwj-A	3.2	5.1	93	408	10	GGDEF AND EAL DOMAIN-CONTAINING PROTEIN;
2lp4-A	3.2	2.7	61	225	7	CHEMOTAXIS PROTEIN CHEA;
4rkp-B	3.2	5.4	98	320	7	PUTATIVE UNCHARACTERIZED PROTEIN TA1305;
2jvz-A	3.2	6.1	81	164	6	FAR UPSTREAM ELEMENT-BINDING PROTEIN 2;
4ocu-A	3.2	3.8	60	356	12	N-ACETYLHEXOSAMINE 1-PHOSPHATE KINASE;
2q6b-A	3.2	9.6	76	425	5	3-HYDROXY-3-METHYLGLUTARYL-COENZYME A REDUCTASE;
4mzv-A	3.1	2.7	69	243	9	EPITHELIAL CELL ADHESION MOLECULE;
4qmf-B	3.1	3.9	64	175	8	KRR1 SMALL SUBUNIT PROCESSOME COMPONENT;
1sb6-A	3.1	3.3	56	64	7	COPPER CHAPERONE SCATX1;
8c05-A	3.1	2.7	67	305	6	SENSOR DOMAIN-CONTAINING DIGUANYLATE CYCLASE;
3viu-A	3.1	8.6	77	703	12	PHOSPHORIBOSYLFORMYLGLYCINAMIDINE SYNTHASE 2;
2z58-B	3.1	3.1	60	66	7	TK-SUBTILISIN;
5b88-A	3.1	2.7	57	85	11	ATP-DEPENDENT RNA HELICASE DEAD;
4ofl-A	3.1	3.8	73	498	8	EXTRACYTOPLASMIC NICKEL-BINDING PROTEIN YPYNTA;
5zdh-A	3.1	3.3	55	497	9	TYPE II SECRETION SYSTEM PROTEIN D;
6hbz-B	3.1	10.5	76	270	7	GGDEF DOMAIN PROTEIN;
5gl6-A	3.1	7.4	67	169	7	RIBOSOME MATURATION FACTOR RIMP;
5jlp-A	3.1	3.2	56	397	7	PHOSPHOSERINE PHOSPHATASE;
8fn2-H	3.1	6.4	71	180	11	23S RIBOSOMAL RNA;
6eet-A	3	3.6	74	443	11	PROTOCADHERIN-15;
6vde-A	3	7.6	83	860	5	DNA POLYMERASE I;
4tme-C	3	5.2	63	227	11	ETHANOLAMINE UTILIZATION PROTEIN EUTL;
7nhr-A	3	4.3	66	663	6	PUTATIVE TRANSMEMBRANE PROTEIN WZC;
3a1y-G	3	5.3	77	211	4	50S RIBOSOMAL PROTEIN P1 (L12P);
4npo-B	3	4.8	66	105	14	UNCHARACTERIZED PROTEIN;
6vej-A	3	11.6	82	1022	2	PROBABLE RESISTANCE-NODULATION-CELL DIVISION (RND
8ui2-B	3	4.1	67	103	6	T33-ML28-REDESIGNED-TANDEM-BMC-T-FOLD;
1oj4-A	3	4.1	64	283	8	4-DIPHOSPHOCYTIDYL-2-C-METHYL-D-ERYTHRITOL
8tzk-C	3	4.8	67	304	9	CELL DIVISION ATP-BINDING PROTEIN FTSE;
7sba-H	2.9	4.6	72	238	10	CAS7D;
2ltl-A	2.9	2.8	60	119	8	NIFU-LIKE PROTEIN, MITOCHONDRIAL;
8wcn-A	2.9	12.3	70	379	7	DIGUANYLATE CYCLASE;
4g9i-A	2.9	7.1	74	766	8	HYDROGENASE MATURATION PROTEIN HYPF;
7m6u-B	2.9	7.3	83	392	8	CARBOXYPEPTIDASE G2 CIRCULAR PERMUATION PRO-DOMAI
2oek-A	2.9	4.4	73	412	8	2,3-DIKETO-5-METHYLTHIOPENTYL-1-PHOSPHATE ENOLASE
7nhr-C	2.9	4.7	71	565	3	PUTATIVE TRANSMEMBRANE PROTEIN WZC;
7lc0-A	2.9	3	57	369	4	PUTATIVE SELENOCYSTEINE SYNTHASE (L-SERYL-TRNA(SE
1itp-A	2.8	4	61	77	5	PROTEINASE A INHIBITOR 1;
1yqh-A	2.8	3.5	68	104	4	IG HYPOTHETICAL 16092;
7oky-Z	2.8	3.5	61	374	7	DNA-DIRECTED RNA POLYMERASE II SUBUNIT RPB1;
8bdv-A	2.8	4.2	62	156	13	RIBOSOME MATURATION FACTOR RIMP;
7pde-A	2.8	8.4	89	846	9	ADENYLATE CYCLASE 9;
8tlq-A	2.7	6.8	85	1283	8	DNA POLYMERASE ZETA CATALYTIC SUBUNIT;
4di6-A	2.7	3.6	78	169	6	NUCLEOSIDE DIPHOSPHATE KINASE;
2od4-A	2.7	4.4	59	101	8	HYPOTHETICAL PROTEIN;
8i8y-A	2.7	2.7	47	71	11	ENGINEERED PROTEIN;
3mpo-A	2.7	7	74	240	3	PREDICTED HYDROLASE OF THE HAD SUPERFAMILY;
5hus-A	2.7	8.3	80	293	4	TREHALOSE SYNTHASE REGULATORY PROTEIN;
8d97-A	2.7	4.6	81	1600	12	RAMP SUPERFAMILY PROTEIN;
6wub-f	2.7	2.8	59	97	10	16S RRNA;
6vpq-A	2.7	2.7	53	87	15	DENSITY-REGULATED PROTEIN;
3edy-A	2.7	3	68	544	15	TRIPEPTIDYL-PEPTIDASE 1;
2xhc-A	2.6	3.3	66	341	9	TRANSCRIPTION ANTITERMINATION PROTEIN NUSG;
7sbb-I	2.6	10.6	81	680	6	CAS7D;
5mz2-D	2.6	3.8	78	482	4	RUBISCO LARGE SUBUNIT;
8oz7-A	2.6	3.5	67	597	7	ABIA;
3opf-B	2.6	8.6	72	493	13	PUTATIVE UNCHARACTERIZED PROTEIN TTHA0988;
1wsv-A	2.6	4.9	73	372	8	AMINOMETHYLTRANSFERASE;
4zos-A	2.6	4.1	61	105	3	PROTEIN YE0340 FROM YERSINIA ENTEROCOLITICA SUBSP
2omo-A	2.6	4.3	64	105	8	DUF176;
7y8v-E	2.6	4	81	374	2	ALBE HOMOLOG;
3fry-A	2.5	2.8	56	73	11	PROBABLE COPPER-EXPORTING P-TYPE ATPASE A;
2id1-A	2.5	4	69	120	4	HYPOTHETICAL PROTEIN;
5ijn-F	2.5	5.8	72	335	13	NUCLEAR PORE COMPLEX PROTEIN NUP155;
1tua-A	2.5	5.1	60	189	7	HYPOTHETICAL PROTEIN APE0754;
4x4r-A	2.5	5.2	71	443	8	CCA-ADDING ENZYME;
2gag-A	2.4	9.9	84	965	5	HETEROTETRAMERIC SARCOSINE OXIDASE ALPHA-SUBUNIT;
7b9f-E	2.4	2.5	61	165	10	ECCE5;
6dgd-A	2.4	5.6	89	704	10	PRIMOSOMAL PROTEIN N';
2ajq-A	2.3	3.9	79	704	5	DNA PRIMER;
4r0j-A	2.2	3	69	194	12	UNCHARACTERIZED PROTEIN;
2e7v-A	2	3	58	115	2	TRANSMEMBRANE PROTEASE;

## Sheet: Mm Rexo5 RRM PDB hits
Chain	Z	rmsd	lali	nres	%id	Description
7q8a-A	17.2	2.3	161	194	25	POLY(U)-BINDING-SPLICING FACTOR PUF60;
3uwt-A	17.2	2.2	159	197	25	POLY(U)-BINDING-SPLICING FACTOR PUF60;
7z3x-B	17.1	2.4	162	192	25	POLY(U)-BINDING-SPLICING FACTOR PUF60;
5kw1-B	17.1	2.2	159	195	26	POLY(U)-BINDING-SPLICING FACTOR PUF60;
5kw1-A	17	2.2	158	198	26	POLY(U)-BINDING-SPLICING FACTOR PUF60;
5kvy-A	17	2.2	158	195	27	POLY(U)-BINDING-SPLICING FACTOR PUF60;
5kw6-B	16.9	2.3	160	198	26	POLY(U)-BINDING-SPLICING FACTOR PUF60;
7z3x-A	16.9	2.5	159	195	26	POLY(U)-BINDING-SPLICING FACTOR PUF60;
5kvy-B	16.9	2.2	158	195	27	POLY(U)-BINDING-SPLICING FACTOR PUF60;
5kw6-A	16.8	2.3	160	201	26	POLY(U)-BINDING-SPLICING FACTOR PUF60;
7q8a-B	16.8	2.6	159	197	26	POLY(U)-BINDING-SPLICING FACTOR PUF60;
2qfj-B	16.4	2.3	158	194	26	FBP-interacting repressor
2qfj-A	16.4	2.4	160	193	26	FBP-interacting repressor
5kwq-A	16	2.5	157	190	25	POLY(U)-BINDING-SPLICING FACTOR PUF60;
5kwq-B	15.9	2.5	157	191	25	POLY(U)-BINDING-SPLICING FACTOR PUF60;
2kxf-A	15.2	3	159	199	26	POLY(U)-BINDING-SPLICING FACTOR PUF60;
2kxh-A	14.6	2.6	159	199	26	POLY(U)-BINDING-SPLICING FACTOR PUF60;
6eld-A	12.4	3.7	81	107	23	NUCLEOLYSIN TIA-1 ISOFORM P40,U1 SMALL NUCLEAR
5d78-A	12.4	1.5	72	81	18	RNA-BINDING PROTEIN MIP6;
7yew-A	12.2	2.8	77	160	18	INSULIN-LIKE GROWTH FACTOR 2 MRNA-BINDING PROTEIN
5d77-A	12.1	1.8	72	82	18	RNA-BINDING PROTEIN MIP6;
6ez7-A	12.1	2.2	77	82	17	PROTEIN PES4;
6n7r-F	12.1	4.8	100	185	18	U1 SMALL NUCLEAR RIBONUCLEOPROTEIN 70 KDA HOMOLOG
6fqr-B	12.1	2.6	77	160	18	INSULIN-LIKE GROWTH FACTOR 2 MRNA-BINDING PROTEIN
6fqr-A	12.1	1.5	73	158	19	INSULIN-LIKE GROWTH FACTOR 2 MRNA-BINDING PROTEIN
7yew-C	12.1	2.7	77	160	18	INSULIN-LIKE GROWTH FACTOR 2 MRNA-BINDING PROTEIN
7vsj-A	12.1	2.7	77	160	18	INSULIN-LIKE GROWTH FACTOR 2 MRNA-BINDING PROTEIN
6gx6-A	12.1	1.5	73	159	19	INSULIN-LIKE GROWTH FACTOR 2 MRNA-BINDING PROTEIN
4p6q-A	12.1	9.6	97	286	16	MSX2-INTERACTING PROTEIN;
4cq1-E	12	2.4	83	189	18	POLYPYRIMIDINE TRACT-BINDING PROTEIN 2;
6fq1-B	12	2.6	77	160	18	INSULIN-LIKE GROWTH FACTOR 2 MRNA-BINDING PROTEIN
7yex-A	12	2.8	77	160	18	INSULIN-LIKE GROWTH FACTOR 2 MRNA-BINDING PROTEIN
3lpy-B	11.9	1.5	70	79	29	PEPTIDYL-PROLYL CIS-TRANS ISOMERASE E;
3lpy-A	11.9	1.5	70	79	29	PEPTIDYL-PROLYL CIS-TRANS ISOMERASE E;
2f9j-A	11.9	2.8	82	114	13	PRE-MRNA BRANCH SITE PROTEIN P14;
5mmj-v	11.9	1.3	70	80	29	50S RIBOSOMAL PROTEIN L31;
4cq1-F	11.9	3.4	85	191	18	POLYPYRIMIDINE TRACT-BINDING PROTEIN 2;
7wez-B	11.9	1.7	71	79	27	RNA-BINDING PROTEIN, PUTATIVE;
7wez-C	11.9	1.8	71	79	27	RNA-BINDING PROTEIN, PUTATIVE;
7abi-B	11.9	1.4	73	169	12	U5 SMALL NUCLEAR RIBONUCLEOPROTEIN 40 KDA PROTEIN
5lsb-F	11.9	4.2	88	174	15	PROTEIN HSH49;
1b7f-B	11.8	2.5	74	167	15	PROTEIN (SXL-LETHAL PROTEIN)
1h6k-X	11.8	1.6	72	77	24	CBP80;
2f9j-B	11.8	2.5	81	114	15	PRE-MRNA BRANCH SITE PROTEIN P14;
1h6k-Z	11.8	1.6	72	78	24	CBP80;
3lqv-A	11.8	2.6	82	113	15	PRE-MRNA BRANCH SITE PROTEIN P14;
6kor-A	11.8	1.8	71	167	24	HETEROGENEOUS NUCLEAR RIBONUCLEOPROTEIN Q;
7a5p-o	11.8	1.7	71	77	28	U2 SNRNA;
2ghp-E	11.8	2.1	74	232	20	U4/U6 SNRNA-ASSOCIATED SPLICING FACTOR PRP24;
6fq1-A	11.8	2.7	77	164	18	INSULIN-LIKE GROWTH FACTOR 2 MRNA-BINDING PROTEIN
3md3-A	11.7	2.3	76	165	24	NUCLEAR AND CYTOPLASMIC POLYADENYLATED RNA-BINDIN
3lqv-B	11.7	2.5	82	115	15	PRE-MRNA BRANCH SITE PROTEIN P14;
1b7f-A	11.7	2.3	74	167	15	PROTEIN (SXL-LETHAL PROTEIN)
1cvj-B	11.7	2.5	74	151	26	POLYADENYLATE BINDING PROTEIN 1
1h6k-Y	11.7	1.6	71	76	24	CBP80;
3h2u-B	11.7	2.5	77	279	12	VINCULIN;
6icz-y	11.7	1.7	71	79	28	PROTEIN MAGO NASHI HOMOLOG 2;
7w59-y	11.7	1.7	71	79	28	PRE-MRNA-PROCESSING-SPLICING FACTOR 8;
2ghp-F	11.7	2.1	74	239	20	U4/U6 SNRNA-ASSOCIATED SPLICING FACTOR PRP24;
2ghp-B	11.7	2	74	239	20	U4/U6 SNRNA-ASSOCIATED SPLICING FACTOR PRP24;
2f9d-A	11.6	2.5	81	114	16	PRE-MRNA BRANCH SITE PROTEIN P14;
2f9d-B	11.6	2.6	82	114	15	PRE-MRNA BRANCH SITE PROTEIN P14;
6aso-A	11.6	2.5	75	369	21	U4/U6 SNRNA-ASSOCIATED-SPLICING FACTOR PRP24;
2ghp-G	11.6	2.1	74	232	20	U4/U6 SNRNA-ASSOCIATED SPLICING FACTOR PRP24;
2ghp-D	11.6	2.1	74	232	20	U4/U6 SNRNA-ASSOCIATED SPLICING FACTOR PRP24;
2ghp-C	11.6	2.1	74	232	20	U4/U6 SNRNA-ASSOCIATED SPLICING FACTOR PRP24;
2ghp-A	11.6	2.2	74	232	20	U4/U6 SNRNA-ASSOCIATED SPLICING FACTOR PRP24;
1cvj-E	11.5	2.6	74	168	26	5'-R(*AP*AP*AP*AP*AP*AP*AP*AP*AP*AP*A)-3';
5tbx-A	11.5	1.6	72	83	29	COLD-INDUCIBLE RNA-BINDING PROTEIN;
1fxl-A	11.5	2.7	74	167	22	5'-R(P*UP*UP*UP*UP*AP*UP*UP*UP*U)-3';
6nww-D	11.5	1.9	73	76	18	PUMILIO DOMAIN-CONTAINING PROTEIN C56F2.08C;
6nx5-C	11.5	2	71	74	18	PUMILIO DOMAIN-CONTAINING PROTEIN C56F2.08C;
6nww-B	11.5	2	73	76	18	PUMILIO DOMAIN-CONTAINING PROTEIN C56F2.08C;
7qdd-B	11.5	1.8	70	88	20	RNA (5'-R(*AP*UP*CP*CP*AP*A)-3');
7w5a-y	11.5	1.7	71	79	28	PRE-MRNA-PROCESSING-SPLICING FACTOR 8;
7wez-A	11.5	1.9	71	80	27	RNA-BINDING PROTEIN, PUTATIVE;
6q0v-D	11.5	1.7	71	79	28	DNA DAMAGE-BINDING PROTEIN 1;
3mdf-B	11.5	1.6	71	83	28	PEPTIDYL-PROLYL CIS-TRANS ISOMERASE E;
1cvj-D	11.4	2.5	74	161	26	5'-R(*AP*AP*AP*AP*AP*AP*AP*AP*AP*AP*A)-3';
4f02-D	11.4	2.6	74	174	26	POLYADENYLATE-BINDING PROTEIN 1;
4f02-A	11.4	3.4	78	175	24	POLYADENYLATE-BINDING PROTEIN 1;
1cvj-A	11.4	2.6	74	169	26	5'-R(*AP*AP*AP*AP*AP*AP*AP*AP*AP*AP*A)-3';
5o2v-A	11.4	2.3	75	92	25	NUCLEOLYSIN TIA-1 ISOFORM P40;
4qqb-B	11.4	2.4	74	169	15	MSL2 MRNA;
3hi9-B	11.4	1.7	71	75	25	ELAV-LIKE PROTEIN 1;
1g2e-A	11.4	2.7	74	167	22	5'-R(P*UP*AP*UP*UP*UP*AP*UP*UP*UP*A)-3';
3jb9-k	11.4	4	78	89	19	PRE-MRNA-SPLICING FACTOR SPP42;
1cvj-F	11.4	2.6	74	131	26	5'-R(*AP*AP*AP*AP*AP*AP*AP*AP*AP*AP*A)-3';
1cvj-H	11.4	2.6	74	132	26	5'-R(*AP*AP*AP*AP*AP*AP*AP*AP*AP*AP*A)-3';
4qqb-A	11.4	2.2	73	169	15	MSL2 MRNA;
4a8x-A	11.4	1.9	72	88	22	RNA-BINDING PROTEIN WITH SERINE-RICH DOMAIN 1;
2x1a-A	11.4	2.3	74	87	22	MRNA 3'-END-PROCESSING PROTEIN RNA15;
2x1b-A	11.4	1.8	71	87	23	MRNA 3'-END-PROCESSING PROTEIN RNA15;
6ue5-C	11.4	1.9	72	81	28	DDB1- AND CUL4-ASSOCIATED FACTOR 15;
6q0w-D	11.4	1.7	71	79	28	DNA DAMAGE-BINDING PROTEIN 1;
3mdf-A	11.4	1.7	71	83	28	PEPTIDYL-PROLYL CIS-TRANS ISOMERASE E;
4pkd-B	11.4	4.6	78	240	19	U1 SNRNA STEM-LOOPS 1 AND 2 (55-MER);
3vf0-B	11.3	2.4	79	283	14	VINCULIN;
3sxl-A	11.3	3.1	78	157	15	PROTEIN (SEX-LETHAL);
3sxl-B	11.3	3.2	78	157	15	PROTEIN (SEX-LETHAL);
5z58-5	11.3	8.8	81	108	16	PRE-MRNA-PROCESSING-SPLICING FACTOR 8;
6ah0-5	11.3	8.8	81	108	16	U5SNRNA;
5z58-p	11.3	3.1	89	165	18	PRE-MRNA-PROCESSING-SPLICING FACTOR 8;
6f4j-C	11.3	2.2	75	92	19	PROBABLE U2 SMALL NUCLEAR RIBONUCLEOPROTEIN A';
6f4i-C	11.3	1.8	73	83	19	U1 SMALL NUCLEAR RIBONUCLEOPROTEIN A;
6f4i-B	11.3	2	74	92	19	U1 SMALL NUCLEAR RIBONUCLEOPROTEIN A;
5mdu-A	11.3	4.2	84	153	19	RPB7-BINDING PROTEIN SEB1;
7mi2-A	11.3	4.4	84	144	19	RPB7-BINDING PROTEIN SEB1;
8px5-A	11.3	4.2	84	152	19	RPB7-BINDING PROTEIN SEB1;
3b4m-B	11.3	2.1	72	80	21	POLYADENYLATE-BINDING PROTEIN 2;
3b4m-D	11.3	2	71	79	21	POLYADENYLATE-BINDING PROTEIN 2;
3b4d-A	11.3	2	72	80	21	POLYADENYLATE-BINDING PROTEIN 2;
5k0y-O	11.3	1.7	70	77	20	RNA (75-MER);
7evo-D	11.3	1.5	70	200	17	U2 SNRNA;
6ud7-C	11.3	1.9	72	81	28	DDB1- AND CUL4-ASSOCIATED FACTOR 15;
7vpx-M	11.3	4.6	78	98	19	SPLICING FACTOR 3A SUBUNIT 2;
3h2u-D	11.3	2.3	76	280	12	VINCULIN;
1cvj-C	11.2	3	76	168	25	5'-R(*AP*AP*AP*AP*AP*AP*AP*AP*AP*AP*A)-3';
1cvj-G	11.2	3	76	165	25	5'-R(*AP*AP*AP*AP*AP*AP*AP*AP*AP*AP*A)-3';
5vsu-A	11.2	1.8	73	387	19	U4/U6 SNRNA-ASSOCIATED-SPLICING FACTOR PRP24;
3bs9-B	11.2	1.8	71	79	23	NUCLEOLYSIN TIA-1 ISOFORM P40;
4fxv-D	11.2	1.8	70	78	26	ELAV-LIKE PROTEIN 1;
3sxl-C	11.2	3.2	78	157	15	PROTEIN (SEX-LETHAL);
3hi9-C	11.2	1.9	70	79	26	ELAV-LIKE PROTEIN 1;
3hi9-A	11.2	1.8	70	79	26	ELAV-LIKE PROTEIN 1;
3k0j-C	11.2	1.8	74	86	20	U1 SMALL NUCLEAR RIBONUCLEOPROTEIN A;
8gxb-F	11.2	2.4	75	92	19	NAD+ II RIBOSWITCH;
3h2v-H	11.2	1.8	71	73	13	VINCULIN;
6f4i-F	11.2	1.8	74	94	19	U1 SMALL NUCLEAR RIBONUCLEOPROTEIN A;
3h2v-F	11.2	1.8	71	73	13	VINCULIN;
3h2v-E	11.2	1.8	71	74	13	VINCULIN;
3fex-B	11.2	2.2	73	80	25	NUCLEAR CAP-BINDING PROTEIN SUBUNIT 1;
6n3f-C	11.2	1.7	73	94	16	HIV TAT-SPECIFIC FACTOR 1;
5ith-A	11.2	1.6	70	80	23	NUCLEOLYSIN TIA-1 ISOFORM P40;
4ed5-A	11.2	2.5	74	168	24	ELAV-LIKE PROTEIN 1;
6y53-q	11.2	1.5	70	84	17	U2 SMALL NUCLEAR RIBONUCLEOPROTEIN A';
4n0t-A	11.2	2.6	75	363	21	U4/U6 SNRNA-ASSOCIATED-SPLICING FACTOR PRP24;
5mqf-X	11.2	4	78	94	22	PRE-MRNA-PROCESSING-SPLICING FACTOR 8;
6zce-j	11.2	1.7	69	77	7	EUKARYOTIC TRANSLATION INITIATION FACTOR 3 SUBUNI
8cah-j	11.2	1.6	69	77	0	EUKARYOTIC TRANSLATION INITIATION FACTOR 3 SUBUNI
6y5q-q	11.2	1.5	70	178	17	PHD FINGER-LIKE DOMAIN-CONTAINING PROTEIN 5A;
6e4n-A	11.2	1.5	67	71	21	RNA-BINDING PROTEIN, PUTATIVE;
5o3j-A	11.2	1.6	69	80	23	NUCLEOLYSIN TIA-1 ISOFORM P40;
4cq1-H	11.2	2.8	81	191	20	POLYPYRIMIDINE TRACT-BINDING PROTEIN 2;
4cq1-A	11.2	2.8	85	191	18	POLYPYRIMIDINE TRACT-BINDING PROTEIN 2;
6q0r-D	11.2	1.9	73	82	27	DNA DAMAGE-BINDING PROTEIN 1;
6gc5-B	11.2	1.7	72	76	18	ELAV-LIKE PROTEIN 1;
2ghp-H	11.2	2.1	74	232	20	U4/U6 SNRNA-ASSOCIATED SPLICING FACTOR PRP24;
1hl6-C	11.1	1.7	72	111	22	CG8781 PROTEIN;
2j0s-D	11.1	1.8	74	89	24	ATP-DEPENDENT RNA HELICASE DDX48;
8y7e-5	11.1	10.2	84	109	18	PRE-MRNA;
7dvq-5	11.1	10.2	84	109	18	PRE-MRNA-PROCESSING-SPLICING FACTOR 8;
6xh1-A	11.1	1.9	74	86	19	TAR BINDING PROTEIN MUTANT 6.7 Q48R/T50R;
5fj4-E	11.1	4.5	78	97	19	U1 SMALL NUCLEAR RIBONUCLEOPROTEIN A;
6nx5-D	11.1	2.1	72	75	18	PUMILIO DOMAIN-CONTAINING PROTEIN C56F2.08C;
6id0-p	11.1	4	78	94	22	PRE-MRNA-PROCESSING-SPLICING FACTOR 8;
6f4i-E	11.1	1.8	72	81	18	U1 SMALL NUCLEAR RIBONUCLEOPROTEIN A;
3h2v-G	11.1	1.8	71	74	13	VINCULIN;
4zka-E	11.1	1.7	71	80	17	RNA BINDING PROTEIN FOX-1 HOMOLOG 1;
4zka-C	11.1	1.8	70	77	17	RNA BINDING PROTEIN FOX-1 HOMOLOG 1;
4zka-F	11.1	1.8	71	79	17	RNA BINDING PROTEIN FOX-1 HOMOLOG 1;
6n3e-A	11.1	1.8	73	93	16	HIV TAT-SPECIFIC FACTOR 1;
5oo6-H	11.1	1.5	71	148	24	NUCLEAR CAP-BINDING PROTEIN SUBUNIT 1;
7dwh-D	11.1	2	74	97	20	U1 SMALL NUCLEAR RIBONUCLEOPROTEIN A;
6g6s-B	11.1	2.3	72	91	13	APOPTOTIC CHROMATIN CONDENSATION INDUCER IN THE N
6pai-D	11.1	1.8	71	80	28	DNA DAMAGE-BINDING PROTEIN 1;
7dwh-A	11.1	4.7	78	95	19	U1 SMALL NUCLEAR RIBONUCLEOPROTEIN A;
6gc5-D	11.1	1.7	72	76	18	ELAV-LIKE PROTEIN 1;
7oqb-R	11.1	3.1	85	173	15	U2 SNRNP COMPONENT HSH155;
1rk8-A	11	1.8	73	87	23	CG8781-PA PROTEIN;
4ed5-B	11	2.5	74	168	24	ELAV-LIKE PROTEIN 1;
4fxv-B	11	1.8	71	81	25	ELAV-LIKE PROTEIN 1;
8xi2-O	11	1.5	70	273	20	MPN DOMAIN-CONTAINING PROTEIN;
8gxb-G	11	2.7	77	92	19	NAD+ II RIBOSWITCH;
6xh0-A	11	1.7	73	87	19	TAR BINDING PROTEIN 6.9;
6xh3-A	11	1.8	74	88	19	TAR BINDING PROTEIN TBP 6.3;
6nx5-B	11	1.9	71	77	18	PUMILIO DOMAIN-CONTAINING PROTEIN C56F2.08C;
6nww-A	11	2.1	73	76	18	PUMILIO DOMAIN-CONTAINING PROTEIN C56F2.08C;
2ywk-A	11	1.8	73	84	22	PUTATIVE RNA-BINDING PROTEIN 11;
5fj4-A	11	4.5	78	97	19	U1 SMALL NUCLEAR RIBONUCLEOPROTEIN A;
1n54-B	11	1.5	71	121	24	80 KDA NUCLEAR CAP BINDING PROTEIN;
3b4m-C	11	1.9	71	80	21	POLYADENYLATE-BINDING PROTEIN 2;
6n3d-A	11	1.9	74	96	16	HIV TAT-SPECIFIC FACTOR 1;
3b4m-A	11	1.9	71	80	21	POLYADENYLATE-BINDING PROTEIN 2;
3smz-A	11	2.5	82	280	13	RIBONUCLEOPROTEIN PTB-BINDING 1;
6e4o-A	11	1.5	67	71	21	RNA-BINDING PROTEIN, PUTATIVE;
6e4p-B	11	1.5	67	69	21	RNA-binding protein, putative
6e4p-E	11	1.6	67	70	21	RNA-binding protein, putative
6e4p-G	11	1.5	67	70	21	RNA-binding protein, putative
6e4o-D	11	1.5	67	70	21	RNA-BINDING PROTEIN, PUTATIVE;
7znj-H	11	1.8	74	91	24	EUKARYOTIC INITIATION FACTOR 4A-III, N-TERMINALLY
7evr-A	11	1.9	72	100	14	HETEROGENEOUS NUCLEAR RIBONUCLEOPROTEIN L;
7wez-D	11	1.8	71	80	27	RNA-BINDING PROTEIN, PUTATIVE;
7qzp-A	11	2.2	73	78	18	HYPOTHETICAL RNA BINDING PROTEIN FROM ACINETOBACT
5lsl-A	11	1.8	70	79	29	PROTEIN HSH49;
5lsl-C	11	1.8	70	79	29	PROTEIN HSH49;
5lsl-D	11	1.8	70	79	29	PROTEIN HSH49;
5lsl-B	11	1.8	70	79	29	PROTEIN HSH49;
7oqe-R	11	2.7	84	173	15	PROTEIN NAM8;
6g90-R	11	2.7	84	173	15	U1 SNRNA,U1 SNRNA,U1 SNRNA,U1 SNRNA,U1 SNRNA;
1hl6-A	10.9	1.8	73	119	22	CG8781 PROTEIN;
2hyi-H	10.9	2	74	91	26	5'-R(*UP*UP*UP*UP*UP*U)-3';
4egl-A	10.9	5.8	88	165	22	ELAV-LIKE PROTEIN 1;
3hi9-D	10.9	2	72	82	25	ELAV-LIKE PROTEIN 1;
6cmn-A	10.9	1.7	73	91	19	TAR-BINDING PROTEIN 6.7;
6f4i-D	10.9	1.9	72	86	19	U1 SMALL NUCLEAR RIBONUCLEOPROTEIN A;
7abh-z	10.9	10	83	108	18	CELL DIVISION CYCLE 5-LIKE PROTEIN;
7q4o-F	10.9	1.8	75	90	16	SPLICING FACTOR 3A SUBUNIT 2;
8ilz-A	10.9	1.9	72	103	13	HISTONE-LYSINE N-METHYLTRANSFERASE SETD1B;
1oia-B	10.9	1.9	76	86	20	U1 SMALL NUCLEAR RIBONUCLEOPROTEIN A;
8jy0-E	10.9	5.1	79	102	19	U1 SMALL NUCLEAR RIBONUCLEOPROTEIN A;
8jy0-A	10.9	5.1	79	101	19	U1 SMALL NUCLEAR RIBONUCLEOPROTEIN A;
4zka-B	10.9	1.8	72	83	17	RNA BINDING PROTEIN FOX-1 HOMOLOG 1;
5ifm-A	10.9	2.6	78	255	19	NON-POU DOMAIN-CONTAINING OCTAMER-BINDING PROTEIN
6nsx-A	10.9	1.8	73	94	16	HIV TAT-SPECIFIC FACTOR 1;
5oo6-W	10.9	1.5	71	148	24	NUCLEAR CAP-BINDING PROTEIN SUBUNIT 1;
2xb2-D	10.9	2	74	89	26	EUKARYOTIC INITIATION FACTOR 4A-III;
2xb2-Z	10.9	1.8	73	89	26	EUKARYOTIC INITIATION FACTOR 4A-III;
6e4p-C	10.9	1.6	67	68	21	RNA-binding protein, putative
7znj-C	10.9	1.8	74	91	24	EUKARYOTIC INITIATION FACTOR 4A-III, N-TERMINALLY
2ytc-A	10.9	1.6	71	85	24	PRE-MRNA-SPLICING FACTOR RBM22;
7znj-h	10.9	1.8	74	91	24	EUKARYOTIC INITIATION FACTOR 4A-III, N-TERMINALLY
7znj-M	10.9	1.8	74	91	24	EUKARYOTIC INITIATION FACTOR 4A-III, N-TERMINALLY
7znj-m	10.9	1.8	74	91	24	EUKARYOTIC INITIATION FACTOR 4A-III, N-TERMINALLY
7znj-c	10.9	1.8	74	91	24	EUKARYOTIC INITIATION FACTOR 4A-III, N-TERMINALLY
7b0y-c	10.9	4.6	78	98	18	DNA-DIRECTED RNA POLYMERASE II SUBUNIT RPB1;
5lsb-A	10.9	4.3	89	176	15	PROTEIN HSH49;
5lsb-C	10.9	4.3	91	176	14	PROTEIN HSH49;
5tbx-B	10.8	2.6	75	92	28	COLD-INDUCIBLE RNA-BINDING PROTEIN;
6g6s-A	10.8	2.2	72	95	13	APOPTOTIC CHROMATIN CONDENSATION INDUCER IN THE N
3ud4-P	10.8	1.9	74	87	20	U1 SMALL NUCLEAR RIBONUCLEOPROTEIN A;
4fxv-A	10.8	2	73	84	25	ELAV-LIKE PROTEIN 1;
4fxv-C	10.8	1.9	72	82	25	ELAV-LIKE PROTEIN 1;
7qr3-B	10.8	1.9	74	91	20	U1 SMALL NUCLEAR RIBONUCLEOPROTEIN A;
5iqq-B	10.8	1.7	70	78	19	RNA-BINDING PROTEIN 7;
3k0j-D	10.8	1.8	73	82	21	U1 SMALL NUCLEAR RIBONUCLEOPROTEIN A;
1h2v-Z	10.8	1.6	71	92	24	80 KDA NUCLEAR CAP BINDING PROTEIN;
3irw-P	10.8	1.8	74	90	20	U1 SMALL NUCLEAR RIBONUCLEOPROTEIN A;
1p27-D	10.8	2	74	92	26	MAGO NASHI PROTEIN HOMOLOG;
5ifm-G	10.8	2.6	78	255	19	NON-POU DOMAIN-CONTAINING OCTAMER-BINDING PROTEIN
3ucg-A	10.8	2	75	88	20	POLYADENYLATE-BINDING PROTEIN 2;
5w0h-A	10.8	2	71	80	23	SPLICING FACTOR U2AF 65 KDA SUBUNIT;
8w2o-F	10.8	4.9	102	183	18	U1 SMALL NUCLEAR RIBONUCLEOPROTEIN 70 KDA HOMOLOG
3ulh-A	10.8	1.8	72	84	13	THO COMPLEX SUBUNIT 4;
6ah0-4	10.8	1.8	70	78	29	U5SNRNA;
6gd1-B	10.8	1.8	71	186	18	THIOREDOXIN 1,ELAV-LIKE PROTEIN 1;
6g2k-A	10.8	1.7	72	81	18	ELAV-like protein 1
5tf6-A	10.8	3	78	367	21	U4/U6 SNRNA-ASSOCIATED-SPLICING FACTOR PRP24;
6tze-A	10.7	2.4	74	107	30	CLEAVAGE STIMULATION FACTOR SUBUNIT 2;
6nx5-A	10.7	2.4	74	83	18	PUMILIO DOMAIN-CONTAINING PROTEIN C56F2.08C;
3ucu-P	10.7	1.9	74	87	20	U1 SMALL NUCLEAR RIBONUCLEOPROTEIN A;
1nu4-A	10.7	1.9	74	91	20	U1A RNA BINDING DOMAIN;
4w90-B	10.7	1.9	74	90	19	U1 SMALL NUCLEAR RIBONUCLEOPROTEIN A;
3ud3-P	10.7	1.9	74	87	20	U1 SMALL NUCLEAR RIBONUCLEOPROTEIN A;
3bs9-A	10.7	1.9	71	79	23	NUCLEOLYSIN TIA-1 ISOFORM P40;
6laz-C	10.7	1.9	74	91	20	RNA (55-MER);
5iqq-D	10.7	2.2	72	81	18	RNA-BINDING PROTEIN 7;
6las-C	10.7	1.9	74	91	19	RNA (55-MER);
7qr3-A	10.7	1.9	74	91	20	U1 SMALL NUCLEAR RIBONUCLEOPROTEIN A;
7abh-1	10.7	1.8	72	122	26	CELL DIVISION CYCLE 5-LIKE PROTEIN;
6xh2-A	10.7	1.6	73	93	19	TAR-BINDING PROTEIN 6.6;
6f4g-E	10.7	1.9	74	90	19	PROBABLE U2 SMALL NUCLEAR RIBONUCLEOPROTEIN A';
4w92-B	10.7	1.9	73	90	18	U1 SMALL NUCLEAR RIBONUCLEOPROTEIN A;
6f4h-E	10.7	1.9	74	91	19	U1 SMALL NUCLEAR RIBONUCLEOPROTEIN A;
5lxy-G	10.7	1.6	68	72	19	RNA-BINDING PROTEIN 7;
4zka-D	10.7	1.9	72	82	17	RNA BINDING PROTEIN FOX-1 HOMOLOG 1;
8gxb-E	10.7	2.7	77	97	19	NAD+ II RIBOSWITCH;
8gxc-E	10.7	2.7	77	97	19	61-MER RNA;
8ozb-E	10.7	2.4	71	76	17	NUP35 NANOBODY;
8ozb-F	10.7	2.3	71	76	17	NUP35 NANOBODY;
3g8t-D	10.7	1.9	74	88	20	U1 SMALL NUCLEAR RIBONUCLEOPROTEIN A;
5ifm-E	10.7	2.7	78	256	19	NON-POU DOMAIN-CONTAINING OCTAMER-BINDING PROTEIN
5ifm-C	10.7	2.8	79	257	19	NON-POU DOMAIN-CONTAINING OCTAMER-BINDING PROTEIN
3ex7-B	10.7	2	74	94	26	PROTEIN MAGO NASHI HOMOLOG;
6e4o-B	10.7	1.5	67	71	21	RNA-BINDING PROTEIN, PUTATIVE;
7w59-w	10.7	2	74	91	26	PRE-MRNA-PROCESSING-SPLICING FACTOR 8;
2mqp-A	10.7	1.9	72	118	14	PROTEIN HNRNPL;
7a5p-w	10.7	2	74	91	26	U2 SNRNA;
6g90-F	10.7	4.8	100	175	18	U1 SNRNA,U1 SNRNA,U1 SNRNA,U1 SNRNA,U1 SNRNA;
5zwn-Q	10.7	1.4	72	186	19	PRE-MRNA;
7onb-K	10.7	1.5	66	68	30	SPLICING FACTOR 3B SUBUNIT 3;
9asq-H	10.7	2.5	75	81	24	ISOFORM 4 OF DROSHA;
6gc5-A	10.7	1.8	71	79	18	ELAV-LIKE PROTEIN 1;
7dlz-B	10.7	1.9	74	87	20	U1 SMALL NUCLEAR RIBONUCLEOPROTEIN A;
7sp0-B	10.7	3	77	244	17	SPLICING FACTOR, PROLINE- AND GLUTAMINE-RICH;
7dwh-B	10.7	1.9	74	85	20	U1 SMALL NUCLEAR RIBONUCLEOPROTEIN A;
5ifm-B	10.7	2.8	79	259	19	NON-POU DOMAIN-CONTAINING OCTAMER-BINDING PROTEIN
6g2k-B	10.7	1.8	72	81	18	ELAV-like protein 1
6gd1-A	10.7	1.8	71	190	18	THIOREDOXIN 1,ELAV-LIKE PROTEIN 1;
6owj-B	10.7	2.9	77	244	17	SPLICING FACTOR, PROLINE- AND GLUTAMINE-RICH;
6gc5-C	10.7	1.8	71	79	18	ELAV-LIKE PROTEIN 1;
7pv5-A	10.6	1.7	68	75	21	FI05218P;
8ily-A	10.6	1.9	72	110	13	SET DOMAIN CONTAINING 1A, HISTONE LYSINE METHYLTR
1nu4-B	10.6	2.4	75	93	19	U1A RNA BINDING DOMAIN;
4c4w-B	10.6	1.8	74	95	20	U1 SMALL NUCLEAR RIBONUCLEOPROTEIN A;
4yb1-P	10.6	1.9	74	92	20	RNA (91-MER);
3l3c-C	10.6	1.9	74	90	20	U1 SMALL NUCLEAR RIBONUCLEOPROTEIN A;
8b8s-A	10.6	2	71	161	20	SERINE/ARGININE (SR)-TYPE SHUTTLING MRNA BINDING
6lau-D	10.6	2	74	87	19	RNA (54-MER);
6las-D	10.6	2	74	87	19	RNA (55-MER);
2osq-A	10.6	1.6	69	74	20	NUCLEOLAR PROTEIN 3;
3cul-A	10.6	1.9	74	92	19	U1 SMALL NUCLEAR RIBONUCLEOPROTEIN A;
8gxc-D	10.6	1.8	74	91	20	61-MER RNA;
3cun-A	10.6	1.9	74	91	19	U1 SMALL NUCLEAR RIBONUCLEOPROTEIN A;
4wii-A	10.6	2.9	78	253	18	SPLICING FACTOR, PROLINE- AND GLUTAMINE-RICH;
3cul-B	10.6	1.9	74	91	19	U1 SMALL NUCLEAR RIBONUCLEOPROTEIN A;
6f4h-A	10.6	1.9	74	90	19	U1 SMALL NUCLEAR RIBONUCLEOPROTEIN A;
3egz-A	10.6	1.9	74	91	19	U1 SMALL NUCLEAR RIBONUCLEOPROTEIN A;
6f4i-A	10.6	2.5	77	92	18	U1 SMALL NUCLEAR RIBONUCLEOPROTEIN A;
2nz4-D	10.6	1.9	74	90	20	SUBSTRATE STRAND RNA 13-MER;
8gxb-D	10.6	1.9	74	90	20	NAD+ II RIBOSWITCH;
6f4j-D	10.6	2.5	77	92	18	PROBABLE U2 SMALL NUCLEAR RIBONUCLEOPROTEIN A';
2hyi-B	10.6	2	74	91	26	5'-R(*UP*UP*UP*UP*UP*U)-3';
5lxy-E	10.6	1.5	68	73	19	RNA-BINDING PROTEIN 7;
1oia-A	10.6	2.4	76	90	20	U1 SMALL NUCLEAR RIBONUCLEOPROTEIN A;
5lxr-A	10.6	1.8	71	80	18	RNA-BINDING PROTEIN 7;
4zka-A	10.6	1.9	72	83	17	RNA BINDING PROTEIN FOX-1 HOMOLOG 1;
2ek1-D	10.6	1.9	70	79	11	RNA-BINDING PROTEIN 12;
5iqq-E	10.6	1.7	70	80	19	RNA-BINDING PROTEIN 7;
3mxh-P	10.6	2	74	87	20	U1 SMALL NUCLEAR RIBONUCLEOPROTEIN A;
5lxy-B	10.6	1.7	69	76	19	RNA-BINDING PROTEIN 7;
2xnq-A	10.6	1.6	69	78	16	NUCLEAR POLYADENYLATED RNA-BINDING PROTEIN 3;
6e4o-C	10.6	1.6	67	68	21	RNA-BINDING PROTEIN, PUTATIVE;
7c08-D	10.6	2.2	77	187	14	SPLICING FACTOR U2AF 23 KDA SUBUNIT;
7c06-D	10.6	2.1	77	187	13	SPLICING FACTOR U2AF 23 KDA SUBUNIT;
6icz-w	10.6	2	74	91	26	PROTEIN MAGO NASHI HOMOLOG 2;
6ybs-o	10.6	1.7	69	77	20	EUKARYOTIC TRANSLATION INITIATION FACTOR 3 SUBUNI
7evs-B	10.6	1.9	72	101	15	HETEROGENEOUS NUCLEAR RIBONUCLEOPROTEIN L-LIKE;
7evs-A	10.6	1.9	72	101	15	HETEROGENEOUS NUCLEAR RIBONUCLEOPROTEIN L-LIKE;
2nz4-C	10.6	1.9	74	90	20	SUBSTRATE STRAND RNA 13-MER;
6gd2-C	10.6	1.8	70	79	19	ELAV-LIKE PROTEIN 1;
6g2k-C	10.6	1.8	71	80	18	ELAV-like protein 1
7dlz-C	10.6	1.7	74	97	20	U1 SMALL NUCLEAR RIBONUCLEOPROTEIN A;
6gd2-B	10.6	1.8	72	81	18	ELAV-LIKE PROTEIN 1;
2nz4-A	10.6	1.9	74	90	20	SUBSTRATE STRAND RNA 13-MER;
7qde-B	10.5	1.7	70	169	20	RNA (5'-R(*AP*UP*CP*CP*AP*GP*UP*GP*GP*AP*A)-3');
4lir-A	10.5	2.4	71	80	17	NUCLEOPORIN NUP53;
5iqq-A	10.5	1.8	71	83	18	RNA-BINDING PROTEIN 7;
3l3c-D	10.5	1.9	74	90	20	U1 SMALL NUCLEAR RIBONUCLEOPROTEIN A;
3r1l-A	10.5	1.9	74	92	20	U1 SMALL NUCLEAR RIBONUCLEOPROTEIN A;
4c4w-F	10.5	1.8	73	96	21	U1 SMALL NUCLEAR RIBONUCLEOPROTEIN A;
1oo0-B	10.5	2.1	74	92	23	MAGO NASHI PROTEIN;
5ddr-D	10.5	4.1	78	94	21	L-GLUTAMINE RIBOSWITCH RNA (61-MER);
3l3c-B	10.5	1.9	74	90	20	U1 SMALL NUCLEAR RIBONUCLEOPROTEIN A;
1p27-B	10.5	2	74	92	26	MAGO NASHI PROTEIN HOMOLOG;
5bjr-B	10.5	1.9	72	84	15	MEC-8 PROTEIN;
3ex7-G	10.5	1.9	74	91	24	PROTEIN MAGO NASHI HOMOLOG;
6lau-C	10.5	1.9	74	91	19	RNA (54-MER);
1urn-C	10.5	1.9	74	96	20	RNA (5'-
6laz-E	10.5	1.9	74	91	20	RNA (55-MER);
3cun-B	10.5	1.9	74	91	19	U1 SMALL NUCLEAR RIBONUCLEOPROTEIN A;
6nww-C	10.5	2	73	78	18	PUMILIO DOMAIN-CONTAINING PROTEIN C56F2.08C;
7oqc-B	10.5	1.4	72	186	19	PROTEIN NAM8;
7oqe-B	10.5	1.4	72	186	19	PROTEIN NAM8;
6sqn-C	10.5	1.9	74	95	20	U1 SMALL NUCLEAR RIBONUCLEOPROTEIN A;
2ek1-B	10.5	2	71	78	11	RNA-BINDING PROTEIN 12;
3g8t-A	10.5	1.9	74	90	20	U1 SMALL NUCLEAR RIBONUCLEOPROTEIN A;
3g9c-C	10.5	1.9	74	90	20	U1 SMALL NUCLEAR RIBONUCLEOPROTEIN A;
3g8s-C	10.5	1.8	74	90	20	U1 SMALL NUCLEAR RIBONUCLEOPROTEIN A;
3g9c-B	10.5	1.9	74	90	20	U1 SMALL NUCLEAR RIBONUCLEOPROTEIN A;
3g9c-A	10.5	1.9	74	90	20	U1 SMALL NUCLEAR RIBONUCLEOPROTEIN A;
3g8t-C	10.5	1.9	74	90	20	U1 SMALL NUCLEAR RIBONUCLEOPROTEIN A;
5ifm-D	10.5	2.8	78	257	19	NON-POU DOMAIN-CONTAINING OCTAMER-BINDING PROTEIN
8bwf-M	10.5	1.7	71	77	15	POLYPYRIMIDINE TRACT-BINDING PROTEIN 1;
5ifm-H	10.5	2.8	78	257	19	NON-POU DOMAIN-CONTAINING OCTAMER-BINDING PROTEIN
3sde-B	10.5	8.9	78	239	18	PARASPECKLE COMPONENT 1;
2x1g-A	10.5	2.1	74	90	22	RNA-BINDING PROTEIN 8A;
2xnr-A	10.5	2	70	75	17	NUCLEAR POLYADENYLATED RNA-BINDING PROTEIN 3;
1why-A	10.5	1.9	74	97	30	HYPOTHETICAL PROTEIN RIKEN CDNA 1810017N16;
7oqe-F	10.5	7.9	83	267	18	PROTEIN NAM8;
6e4p-D	10.5	1.6	67	71	21	RNA-binding protein, putative
7oqc-F	10.5	7.9	83	267	18	PROTEIN NAM8;
2cqi-A	10.5	1.7	76	103	29	NUCLEOLYSIN TIAR;
5uz5-F	10.5	4.8	102	187	18	U1 SMALL NUCLEAR RIBONUCLEOPROTEIN 70 KDA HOMOLOG
7c07-J	10.5	2.2	78	193	14	SPLICING FACTOR U2AF 23 KDA SUBUNIT;
5uzg-B	10.5	1.9	70	84	14	AT27789P;
6gd3-B	10.5	1.8	72	83	18	ELAV-LIKE PROTEIN 1;
3val-D	10.5	2	71	174	23	SPLICING FACTOR U2AF 65 KDA SUBUNIT;
6y5q-b	10.5	1.3	68	166	12	PHD FINGER-LIKE DOMAIN-CONTAINING PROTEIN 5A;
6y53-b	10.5	1.3	68	166	12	U2 SMALL NUCLEAR RIBONUCLEOPROTEIN A';
8hk1-G	10.5	1.3	68	166	12	U2 SNRNA;
6es4-A	10.4	1.6	71	207	23	SYNCRIP, ISOFORM K;
6n7p-F	10.4	4.1	74	267	20	U1 SMALL NUCLEAR RIBONUCLEOPROTEIN 70 KDA HOMOLOG
4lir-B	10.4	2.3	71	84	17	NUCLEOPORIN NUP53;
5ca5-A	10.4	3.6	82	248	21	NONO-1;
5ddp-D	10.4	1.9	74	94	20	RNA (61-MER);
6f4h-C	10.4	1.9	74	96	19	U1 SMALL NUCLEAR RIBONUCLEOPROTEIN A;
3r1l-D	10.4	1.9	74	93	20	U1 SMALL NUCLEAR RIBONUCLEOPROTEIN A;
5ddo-G	10.4	2.1	74	86	19	L-GLUTAMINE RIBOSWITCH (58-MER);
3l3c-A	10.4	1.9	74	90	20	U1 SMALL NUCLEAR RIBONUCLEOPROTEIN A;
3p49-B	10.4	2	74	92	20	GLYCINE RIBOSWITCH;
4prf-A	10.4	1.9	74	95	20	HEPATITIS DELTA VIRUS RIBOZYME;
5ddp-C	10.4	1.9	74	93	20	RNA (61-MER);
5ddo-C	10.4	2	74	87	19	L-GLUTAMINE RIBOSWITCH (58-MER);
3ucz-P	10.4	1.9	74	91	20	U1 SMALL NUCLEAR RIBONUCLEOPROTEIN A;
6lax-C	10.4	1.9	74	92	19	RNA (55-MER);
7lhx-A	10.4	1.8	74	96	19	U1 SMALL NUCLEAR RIBONUCLEOPROTEIN A;
6lax-E	10.4	1.9	74	93	19	RNA (55-MER);
6lax-D	10.4	2	74	90	19	RNA (55-MER);
1m5k-F	10.4	1.9	74	92	20	RNA INHIBITOR SUBSTRATE;
8gxc-F	10.4	2.4	75	92	19	61-MER RNA;
1m5k-C	10.4	1.9	74	92	20	RNA INHIBITOR SUBSTRATE;
6laz-D	10.4	2	74	89	20	RNA (55-MER);
1sj4-P	10.4	1.9	74	95	20	PRECURSOR FORM OF THE HEPATITIS DELTA VIRUS RIBOZ
2nz4-B	10.4	1.9	74	94	20	SUBSTRATE STRAND RNA 13-MER;
6f4g-B	10.4	1.9	74	95	19	PROBABLE U2 SMALL NUCLEAR RIBONUCLEOPROTEIN A';
6ah0-p	10.4	4	78	94	22	U5SNRNA;
1m5p-F	10.4	1.9	74	92	20	RNA INHIBITOR SUBSTRATE;
1m5o-C	10.4	1.9	74	92	20	RNA SUBSTRATE;
5lxy-A	10.4	2.3	71	78	18	RNA-BINDING PROTEIN 7;
1m5p-C	10.4	1.9	74	92	20	RNA INHIBITOR SUBSTRATE;
1urn-B	10.4	1.9	74	96	20	RNA (5'-
3fey-B	10.4	1.6	71	97	24	NUCLEAR CAP-BINDING PROTEIN SUBUNIT 1;
5ifm-K	10.4	2.8	79	259	19	NON-POU DOMAIN-CONTAINING OCTAMER-BINDING PROTEIN
5ifm-L	10.4	2.9	79	255	19	NON-POU DOMAIN-CONTAINING OCTAMER-BINDING PROTEIN
2ek6-A	10.4	2.1	71	78	11	RNA-BINDING PROTEIN 12;
3g96-D	10.4	1.9	74	90	20	U1 SMALL NUCLEAR RIBONUCLEOPROTEIN A;
3g8t-B	10.4	1.9	74	90	20	U1 SMALL NUCLEAR RIBONUCLEOPROTEIN A;
3hhn-D	10.4	1.9	74	93	20	U1 SMALL NUCLEAR RIBONUCLEOPROTEIN A;
3g8s-A	10.4	1.9	74	90	20	U1 SMALL NUCLEAR RIBONUCLEOPROTEIN A;
3iwn-D	10.4	1.9	74	91	20	C-DI-GMP RIBOSWITCH;
3g96-A	10.4	1.9	74	90	20	U1 SMALL NUCLEAR RIBONUCLEOPROTEIN A;
3hhn-B	10.4	1.9	74	92	20	U1 SMALL NUCLEAR RIBONUCLEOPROTEIN A;
3g8s-D	10.4	1.9	74	90	20	U1 SMALL NUCLEAR RIBONUCLEOPROTEIN A;
7pu5-A	10.4	2.9	78	242	19	NON-POU DOMAIN-CONTAINING OCTAMER-BINDING PROTEIN
3g96-C	10.4	1.9	74	90	20	U1 SMALL NUCLEAR RIBONUCLEOPROTEIN A;
3k0j-B	10.4	1.9	74	92	20	U1 SMALL NUCLEAR RIBONUCLEOPROTEIN A;
3g96-B	10.4	1.9	74	90	20	U1 SMALL NUCLEAR RIBONUCLEOPROTEIN A;
3g9c-D	10.4	1.9	74	90	20	U1 SMALL NUCLEAR RIBONUCLEOPROTEIN A;
2j0q-D	10.4	1.9	74	89	24	ATP-DEPENDENT RNA HELICASE DDX48;
8bwf-E	10.4	1.7	71	75	15	POLYPYRIMIDINE TRACT-BINDING PROTEIN 1;
2j0q-G	10.4	1.9	74	89	24	ATP-DEPENDENT RNA HELICASE DDX48;
2x1f-A	10.4	2	71	94	23	MRNA 3'-END-PROCESSING PROTEIN RNA15;
2x1g-C	10.4	2.1	74	90	22	RNA-BINDING PROTEIN 8A;
4uqt-A	10.4	1.9	71	89	21	U2 SNRNP COMPONENT IST3;
4tlq-A	10.4	1.9	70	82	17	CUGBP ELAV-LIKE FAMILY MEMBER 2;
2do4-A	10.4	2	74	100	19	SQUAMOUS CELL CARCINOMA ANTIGEN RECOGNIZED BY T-
7zhr-B	10.4	1.9	69	72	28	UPSTREAM OF N-RAS, ISOFORM A;
7pu5-F	10.4	7.1	78	239	17	NON-POU DOMAIN-CONTAINING OCTAMER-BINDING PROTEIN
7pu5-D	10.4	7.1	78	239	17	NON-POU DOMAIN-CONTAINING OCTAMER-BINDING PROTEIN
1a9n-D	10.4	1.9	74	93	22	RNA (5'-
7pu5-B	10.4	3.1	78	239	18	NON-POU DOMAIN-CONTAINING OCTAMER-BINDING PROTEIN
7csx-A	10.4	4.1	88	169	17	RNA-BINDING PROTEIN 45;
6r5k-D	10.4	3.8	81	390	22	PAN2-PAN3 DEADENYLATION COMPLEX CATALYTIC SUBUNIT
5iqq-C	10.4	1.7	70	83	19	RNA-BINDING PROTEIN 7;
7zev-A	10.4	2.3	78	117	26	PEPTIDYL-PROLYL CIS-TRANS ISOMERASE E;
7a5p-X	10.4	1.9	74	93	22	U2 SNRNA;
7znj-N	10.4	1.8	71	90	13	EUKARYOTIC INITIATION FACTOR 4A-III, N-TERMINALLY
1vc0-A	10.4	1.9	74	95	20	HEPATITIS DELTA VIRUS RIBOZYME;
1vc6-A	10.4	1.9	74	95	20	HEPATITIS DELTA VIRUS RIBOZYME;
7znj-d	10.4	1.8	71	90	13	EUKARYOTIC INITIATION FACTOR 4A-III, N-TERMINALLY
5det-A	10.4	1.8	73	91	15	RNA-BINDING PROTEIN WITH MULTIPLE SPLICING;
7pu5-H	10.4	7.2	78	240	17	NON-POU DOMAIN-CONTAINING OCTAMER-BINDING PROTEIN
8srr-C	10.4	1.8	70	77	11	NUCLEAR CAP-BINDING PROTEIN SUBUNIT 1;
5ifn-A	10.4	3.3	81	257	19	PARASPECKLE COMPONENT 1;
6gd3-C	10.4	1.8	72	84	18	ELAV-LIKE PROTEIN 1;
6gd2-A	10.4	2.1	73	84	18	ELAV-LIKE PROTEIN 1;
1vby-A	10.4	1.9	74	95	20	HEPATITIS DELTA VIRUS RIBOZYME;
7dwh-C	10.4	1.8	74	97	20	U1 SMALL NUCLEAR RIBONUCLEOPROTEIN A;
7lrq-A	10.4	2.8	78	239	18	SPLICING FACTOR, PROLINE- AND GLUTAMINE-RICH;
7vpx-G	10.4	1.4	68	166	12	SPLICING FACTOR 3A SUBUNIT 2;
7evo-G	10.4	1.3	68	166	12	U2 SNRNA;
3n9u-C	10.3	1.7	72	96	22	CLEAVAGE AND POLYADENYLATION SPECIFICITY FACTOR S
2e44-A	10.3	2	76	96	20	INSULIN-LIKE GROWTH FACTOR 2 MRNA BINDING
5ddq-D	10.3	1.9	74	93	20	L-GLUTAMINE RIBOSWITCH RNA (61-MER);
3r1h-A	10.3	1.9	74	92	20	U1 SMALL NUCLEAR RIBONUCLEOPROTEIN A;
4pr6-A	10.3	1.9	74	95	19	HDV RIBOZYME SELF-CLEAVED;
3r1h-D	10.3	1.9	74	93	20	U1 SMALL NUCLEAR RIBONUCLEOPROTEIN A;
4wij-A	10.3	2.7	78	298	18	SPLICING FACTOR, PROLINE- AND GLUTAMINE-RICH;
5ddq-C	10.3	1.9	74	94	20	L-GLUTAMINE RIBOSWITCH RNA (61-MER);
4c4w-A	10.3	5.1	79	96	19	U1 SMALL NUCLEAR RIBONUCLEOPROTEIN A;
6lau-E	10.3	1.9	74	92	19	RNA (54-MER);
5bjr-A	10.3	2.1	73	86	15	MEC-8 PROTEIN;
6las-E	10.3	1.9	74	93	19	RNA (55-MER);
7qr4-A	10.3	2	74	91	20	U1 SMALL NUCLEAR RIBONUCLEOPROTEIN A;
2oih-A	10.3	1.9	74	95	20	HDV RIBOZYME;
6es4-B	10.3	1.9	72	205	22	SYNCRIP, ISOFORM K;
1m5o-F	10.3	1.9	74	95	20	RNA SUBSTRATE;
1sj3-P	10.3	1.9	74	95	20	PRECURSOR FORM OF THE HEPATITIS DELTA VIRUS RIBOZ
1m5v-F	10.3	1.9	74	94	20	RNA INHIBITOR SUBSTRATE;
6sqn-A	10.3	1.9	74	96	20	U1 SMALL NUCLEAR RIBONUCLEOPROTEIN A;
1m5v-C	10.3	1.9	74	94	20	RNA INHIBITOR SUBSTRATE;
6sqn-B	10.3	1.9	74	96	20	U1 SMALL NUCLEAR RIBONUCLEOPROTEIN A;
2oj3-A	10.3	1.9	74	95	20	HDV RIBOZYME;
7s7c-C	10.3	1.8	70	79	19	EXOSOME RNA HELICASE MTR4;
2ek6-D	10.3	2	71	78	11	RNA-BINDING PROTEIN 12;
2ek1-E	10.3	1.6	68	79	12	RNA-BINDING PROTEIN 12;
3g8s-B	10.3	1.9	74	94	20	U1 SMALL NUCLEAR RIBONUCLEOPROTEIN A;
4yud-A	10.3	2.1	72	87	18	RNA-BINDING PROTEIN 39;
3muv-P	10.3	1.9	74	90	20	U1 SMALL NUCLEAR RIBONUCLEOPROTEIN A;
6y53-o	10.3	1.7	70	160	29	U2 SMALL NUCLEAR RIBONUCLEOPROTEIN A';
7pu5-C	10.3	2.9	78	242	19	NON-POU DOMAIN-CONTAINING OCTAMER-BINDING PROTEIN
3k0j-A	10.3	1.9	74	92	20	U1 SMALL NUCLEAR RIBONUCLEOPROTEIN A;
4tlq-B	10.3	1.9	71	83	17	CUGBP ELAV-LIKE FAMILY MEMBER 2;
1a9n-B	10.3	4	78	94	22	RNA (5'-
5t9p-D	10.3	2.2	73	91	27	RIBOSOME BIOGENESIS PROTEIN 15;
7znj-i	10.3	1.8	71	90	13	EUKARYOTIC INITIATION FACTOR 4A-III, N-TERMINALLY
6y5q-o	10.3	1.7	70	160	29	PHD FINGER-LIKE DOMAIN-CONTAINING PROTEIN 5A;
7dlz-A	10.3	4.6	78	96	19	U1 SMALL NUCLEAR RIBONUCLEOPROTEIN A;
1urn-A	10.3	1.9	74	96	20	RNA (5'-
1sjf-A	10.3	1.9	74	95	20	HEPATITIS DELTA VIRUS RIBOZYME;
7znj-n	10.3	1.8	71	90	13	EUKARYOTIC INITIATION FACTOR 4A-III, N-TERMINALLY
1vbz-A	10.3	1.9	74	95	20	HEPATITIS DELTA VIRUS RIBOZYME;
7znj-I	10.3	1.8	71	90	13	EUKARYOTIC INITIATION FACTOR 4A-III, N-TERMINALLY
7znj-D	10.3	1.8	71	90	13	EUKARYOTIC INITIATION FACTOR 4A-III, N-TERMINALLY
1vbx-A	10.3	1.9	74	95	20	HEPATITIS DELTA VIRUS RIBOZYME;
4tu7-B	10.3	1.9	71	174	23	SPLICING FACTOR U2AF 65 KDA SUBUNIT;
3vaf-B	10.3	1.9	71	172	23	SPLICING FACTOR U2AF 65 KDA SUBUNIT;
3vak-B	10.3	1.9	71	174	23	SPLICING FACTOR U2AF 65 KDA SUBUNIT;
3vai-B	10.3	1.9	71	174	23	SPLICING FACTOR U2AF 65 KDA SUBUNIT;
3vaj-B	10.3	1.9	71	174	23	SPLICING FACTOR U2AF 65 KDA SUBUNIT;
4tu9-B	10.3	2	71	174	23	SPLICING FACTOR U2AF 65 KDA SUBUNIT;
7qtt-V	10.2	1.7	70	285	21	SPLICING FACTOR 3B SUBUNIT 3;
5ddr-C	10.2	1.9	74	94	20	L-GLUTAMINE RIBOSWITCH RNA (61-MER);
3p5t-N	10.2	1.7	70	80	11	CLEAVAGE AND POLYADENYLATION SPECIFICITY FACTOR S
5cyj-A	10.2	2.9	77	91	14	RNA-BINDING PROTEIN WITH MULTIPLE SPLICING;
3nnh-D	10.2	1.8	72	87	17	CUGBP ELAV-LIKE FAMILY MEMBER 1;
1drz-A	10.2	1.9	74	95	19	RNA (HEPATITIS DELTA VIRUS GENOMIC RIBOZYME);
2rrb-A	10.2	2.4	74	96	28	CDNA FLJ40872 FIS, CLONE TUTER2000283, HIGHLY SIM
6n7p-A	10.2	1.6	72	186	19	U1 SMALL NUCLEAR RIBONUCLEOPROTEIN 70 KDA HOMOLOG
1wwh-A	10.2	1.9	70	81	17	NUCLEOPORIN 35;
5x8r-v	10.2	1.8	70	190	29	30S RIBOSOMAL PROTEIN S2, CHLOROPLASTIC;
2ek1-C	10.2	1.6	68	79	12	RNA-BINDING PROTEIN 12;
1wwh-B	10.2	1.9	69	79	17	NUCLEOPORIN 35;
5fj4-B	10.2	1.8	73	97	21	U1 SMALL NUCLEAR RIBONUCLEOPROTEIN A;
8gxb-C	10.2	1.9	74	96	20	NAD+ II RIBOSWITCH;
1wwh-D	10.2	2	70	80	17	NUCLEOPORIN 35;
2ek1-H	10.2	2	70	79	11	RNA-BINDING PROTEIN 12;
2ek1-F	10.2	2.1	72	79	11	RNA-BINDING PROTEIN 12;
3mur-P	10.2	1.9	74	90	20	U1 SMALL NUCLEAR RIBONUCLEOPROTEIN A;
2ek6-B	10.2	2	70	78	11	RNA-BINDING PROTEIN 12;
5ifm-F	10.2	2.6	78	255	19	NON-POU DOMAIN-CONTAINING OCTAMER-BINDING PROTEIN
6n3f-A	10.2	2	73	95	18	HIV TAT-SPECIFIC FACTOR 1;
5lxy-K	10.2	1.7	67	71	19	RNA-BINDING PROTEIN 7;
6d0y-A	10.2	1.5	71	146	24	NUCLEAR CAP-BINDING PROTEIN SUBUNIT 1;
6wmz-A	10.2	2.9	78	299	18	SPLICING FACTOR, PROLINE- AND GLUTAMINE-RICH;
4ljm-A	10.2	2	70	81	17	CUGBP ELAV-LIKE FAMILY MEMBER 2;
6e4p-A	10.2	1.7	67	70	21	RNA-binding protein, putative
6gbm-B	10.2	2.8	74	102	15	RNA-BINDING PROTEIN FUS;
2rra-A	10.2	1.7	72	99	29	CDNA FLJ40872 FIS, CLONE TUTER2000283, HIGHLY SIM
7dlz-D	10.2	1.8	73	98	21	U1 SMALL NUCLEAR RIBONUCLEOPROTEIN A;
7pu5-L	10.2	3.1	78	240	18	NON-POU DOMAIN-CONTAINING OCTAMER-BINDING PROTEIN
3vag-B	10.2	1.9	71	174	23	SPLICING FACTOR U2AF 65 KDA SUBUNIT;
4tu9-A	10.2	2	71	174	23	SPLICING FACTOR U2AF 65 KDA SUBUNIT;
3vam-A	10.2	2	71	174	23	SPLICING FACTOR U2AF 65 KDA SUBUNIT;
4tu8-A	10.2	2	71	174	23	SPLICING FACTOR U2AF 65 KDA SUBUNIT;
4tu8-B	10.2	1.9	71	174	23	SPLICING FACTOR U2AF 65 KDA SUBUNIT;
3vaj-A	10.2	2	71	174	23	SPLICING FACTOR U2AF 65 KDA SUBUNIT;
3val-A	10.2	2	71	174	23	SPLICING FACTOR U2AF 65 KDA SUBUNIT;
4tu7-A	10.2	2	71	174	23	SPLICING FACTOR U2AF 65 KDA SUBUNIT;
3vam-B	10.2	2	71	172	23	SPLICING FACTOR U2AF 65 KDA SUBUNIT;
3val-I	10.2	2	71	172	23	SPLICING FACTOR U2AF 65 KDA SUBUNIT;
5oob-B	10.1	1.6	71	152	24	NUCLEAR CAP-BINDING PROTEIN SUBUNIT 1;
3p6y-C	10.1	1.8	70	79	11	CLEAVAGE AND POLYADENYLATION SPECIFICITY FACTOR S
3p6y-K	10.1	1.9	71	80	10	CLEAVAGE AND POLYADENYLATION SPECIFICITY FACTOR S
5ca5-B	10.1	3.5	81	248	22	NONO-1;
4c4w-E	10.1	5	79	97	19	U1 SMALL NUCLEAR RIBONUCLEOPROTEIN A;
3p6y-O	10.1	1.8	71	80	11	CLEAVAGE AND POLYADENYLATION SPECIFICITY FACTOR S
6icz-O	10.1	1.4	70	285	24	PROTEIN MAGO NASHI HOMOLOG 2;
8pmp-B	10.1	1.5	71	152	24	NUCLEAR CAP-BINDING PROTEIN SUBUNIT 1;
3nnh-B	10.1	1.9	72	86	17	CUGBP ELAV-LIKE FAMILY MEMBER 1;
5cyj-B	10.1	3.2	78	91	15	RNA-BINDING PROTEIN WITH MULTIPLE SPLICING;
5fj4-F	10.1	1.8	73	97	21	U1 SMALL NUCLEAR RIBONUCLEOPROTEIN A;
2bz2-A	10.1	1.8	72	79	21	NEGATIVE ELONGATION FACTOR E;
3dxb-F	10.1	1.7	72	211	11	THIOREDOXIN N-TERMINALLY FUSED TO PUF60(UHM);
6exn-Y	10.1	1.9	73	87	21	U2 SNRNA;
8gxc-G	10.1	2.7	77	94	19	61-MER RNA;
5gmk-a	10.1	1.9	71	81	21	PRE-MRNA-SPLICING FACTOR 8;
1wwh-C	10.1	2	70	79	17	NUCLEOPORIN 35;
2ek1-G	10.1	1.6	68	77	12	RNA-BINDING PROTEIN 12;
7pu5-E	10.1	2.9	75	237	20	NON-POU DOMAIN-CONTAINING OCTAMER-BINDING PROTEIN
6wmz-B	10.1	3.1	78	240	19	SPLICING FACTOR, PROLINE- AND GLUTAMINE-RICH;
3iwn-C	10.1	1.9	74	91	20	C-DI-GMP RIBOSWITCH;
5ylz-p	10.1	1.9	71	81	21	PRE-MRNA-SPLICING FACTOR 8;
2dnz-A	10.1	2.4	79	95	25	PROBABLE RNA-BINDING PROTEIN 23;
2g4b-A	10.1	2	71	172	23	5'-R(P*UP*UP*UP*UP*UP*UP*U)-3';
4ljm-B	10.1	2	70	81	17	CUGBP ELAV-LIKE FAMILY MEMBER 2;
7pv5-B	10.1	1.9	69	76	20	FI05218P;
6e4p-F	10.1	1.6	67	71	21	RNA-binding protein, putative
6e4p-H	10.1	1.7	67	71	21	RNA-binding protein, putative
7zez-A	10.1	1.9	72	93	28	ISOFORM 3 OF PEPTIDYL-PROLYL CIS-TRANS ISOMERASE
7zey-A	10.1	2.2	74	117	27	PEPTIDYL-PROLYL CIS-TRANS ISOMERASE E;
7vkj-D	10.1	2.8	76	104	9	EPITHELIAL SPLICING REGULATORY PROTEIN 1;
5ifn-B	10.1	3.2	79	252	18	PARASPECKLE COMPONENT 1;
7zex-A	10.1	2.4	75	93	27	ISOFORM 3 OF PEPTIDYL-PROLYL CIS-TRANS ISOMERASE
6dg0-B	10.1	2.3	72	84	18	MEC-8 PROTEIN;
7jly-A	10.1	1.8	71	83	18	RNA-BINDING PROTEIN;
6owj-A	10.1	3.1	78	252	18	SPLICING FACTOR, PROLINE- AND GLUTAMINE-RICH;
6gd3-A	10.1	1.9	74	82	18	ELAV-LIKE PROTEIN 1;
7s3c-A	10.1	2.5	73	191	22	SPLICING FACTOR U2AF 65 KDA SUBUNIT;
3vaf-A	10.1	2	71	174	23	SPLICING FACTOR U2AF 65 KDA SUBUNIT;
3vak-A	10.1	2	71	174	23	SPLICING FACTOR U2AF 65 KDA SUBUNIT;
5wpa-A	10.1	2.3	74	224	18	SPLICING FACTOR, PROLINE- AND GLUTAMINE-RICH;
2mzq-A	10	1.9	73	101	15	SINGLE-STRAND TELOMERIC DNA-BINDING PROTEIN GBP2;
7q4l-A	10	3.1	81	227	22	DEAD END PROTEIN HOMOLOG 1;
7vpx-O	10	1.8	76	201	24	SPLICING FACTOR 3A SUBUNIT 2;
7w59-O	10	1.5	70	285	24	PRE-MRNA-PROCESSING-SPLICING FACTOR 8;
3p6y-L	10	1.8	70	80	10	CLEAVAGE AND POLYADENYLATION SPECIFICITY FACTOR S
7w5a-O	10	1.5	70	285	24	PRE-MRNA-PROCESSING-SPLICING FACTOR 8;
3p5t-P	10	1.7	70	79	10	CLEAVAGE AND POLYADENYLATION SPECIFICITY FACTOR S
5tkz-A	10	2	73	89	15	MEC-8 PROTEIN;
3dxb-H	10	1.7	72	211	11	THIOREDOXIN N-TERMINALLY FUSED TO PUF60(UHM);
5tkz-B	10	2	73	89	15	MEC-8 PROTEIN;
4wii-B	10	3	78	245	18	SPLICING FACTOR, PROLINE- AND GLUTAMINE-RICH;
7lru-B	10	2.8	74	255	18	SPLICING FACTOR, PROLINE- AND GLUTAMINE-RICH,ISOF
2ek1-A	10	2.2	71	79	10	RNA-BINDING PROTEIN 12;
4wik-A	10	2.6	74	228	18	SPLICING FACTOR, PROLINE- AND GLUTAMINE-RICH;
8jy0-C	10	5.1	79	102	19	U1 SMALL NUCLEAR RIBONUCLEOPROTEIN A;
8gxc-C	10	1.9	74	95	20	61-MER RNA;
5wsg-X	10	1.9	71	81	21	PRE-MRNA-SPLICING FACTOR 8;
3zzz-B	10	1.8	72	105	18	POLYPYRIMIDINE TRACT-BINDING PROTEIN 1;
5y88-p	10	1.9	71	81	21	PRE-MRNA-SPLICING FACTOR 8;
1h2u-Y	10	1.6	71	146	24	80 KDA NUCLEAR CAP BINDING PROTEIN;
2dnp-A	10	4.6	77	90	22	RNA-BINDING PROTEIN 14;
2peh-A	10	1.4	69	104	16	SPLICING FACTOR 45;
3beg-B	10	1.7	69	86	16	SERINE/THREONINE-PROTEIN KINASE SRPK1;
5lso-B	10	1.7	70	103	16	SPLICING FACTOR 45;
1x4a-A	10	4.9	82	109	20	SPLICING FACTOR, ARGININE/SERINE-RICH 1
1whw-A	10	4.8	80	99	16	HYPOTHETICAL PROTEIN RIKEN CDNA 1200009A02;
6e4p-I	10	1.7	67	71	21	RNA-binding protein, putative
6dg0-A	10	2.3	73	84	18	MEC-8 PROTEIN;
5t9p-A	10	2.2	73	97	27	RIBOSOME BIOGENESIS PROTEIN 15;
7q33-A	10	2.4	74	93	27	RNA-BINDING PROTEIN 39;
3vah-B	10	2	71	174	23	SPLICING FACTOR U2AF 65 KDA SUBUNIT;
3vah-A	10	2	71	174	23	SPLICING FACTOR U2AF 65 KDA SUBUNIT;
3vai-A	10	2	71	174	23	SPLICING FACTOR U2AF 65 KDA SUBUNIT;
3vag-A	10	2.1	71	174	23	SPLICING FACTOR U2AF 65 KDA SUBUNIT;
7uj1-B	10	2.8	82	270	17	SPLICING FACTOR, PROLINE- AND GLUTAMINE-RICH;
2kyx-A	10	2.1	73	83	27	PEPTIDYL-PROLYL CIS-TRANS ISOMERASE E;
3d2w-A	9.9	2.2	70	72	16	TAR DNA-BINDING PROTEIN 43;
6ff4-1	9.9	1.9	72	122	26	RNA-BINDING MOTIF PROTEIN, X-LINKED 2;
5det-B	9.9	2.1	74	94	15	RNA-BINDING PROTEIN WITH MULTIPLE SPLICING;
3p5t-O	9.9	1.8	71	81	11	CLEAVAGE AND POLYADENYLATION SPECIFICITY FACTOR S
3p6y-G	9.9	1.8	70	80	10	CLEAVAGE AND POLYADENYLATION SPECIFICITY FACTOR S
3p5t-Q	9.9	1.9	71	80	11	CLEAVAGE AND POLYADENYLATION SPECIFICITY FACTOR S
3dxb-B	9.9	2.3	75	211	12	THIOREDOXIN N-TERMINALLY FUSED TO PUF60(UHM);
3nnh-A	9.9	1.9	72	86	17	CUGBP ELAV-LIKE FAMILY MEMBER 1;
6slo-B	9.9	2.3	75	214	12	THIOREDOXIN,POLY(U)-BINDING-SPLICING FACTOR PUF60
6ff7-1	9.9	2	72	122	26	RNA-BINDING MOTIF PROTEIN, X-LINKED 2;
3dxb-G	9.9	1.7	72	211	11	THIOREDOXIN N-TERMINALLY FUSED TO PUF60(UHM);
6ncq-A	9.9	2.7	74	257	18	SPLICING FACTOR, PROLINE- AND GLUTAMINE-RICH;
8by6-B	9.9	1.5	71	152	24	NUCLEAR CAP-BINDING PROTEIN SUBUNIT 1;
3thp-A	9.9	1.9	71	304	17	ALKYLATED DNA REPAIR PROTEIN ALKB HOMOLOG 8;
7abi-1	9.9	1.8	72	122	26	U5 SMALL NUCLEAR RIBONUCLEOPROTEIN 40 KDA PROTEIN
6y53-z	9.9	2	73	77	16	U2 SMALL NUCLEAR RIBONUCLEOPROTEIN A';
6y5q-z	9.9	2	73	77	16	PHD FINGER-LIKE DOMAIN-CONTAINING PROTEIN 5A;
4lmz-A	9.9	1.9	74	176	18	RNA (5'-R(*GP*CP*UP*GP*CP*GP*UP*AP*UP*UP*GP*UP*UP
6slo-D	9.9	2.3	75	209	12	THIOREDOXIN,POLY(U)-BINDING-SPLICING FACTOR PUF60
7s7b-C	9.9	1.7	70	79	19	EXOSOME RNA HELICASE MTR4;
2ek6-C	9.9	2.2	72	78	10	RNA-BINDING PROTEIN 12;
1h2t-Z	9.9	1.6	71	145	24	80 KDA NUCLEAR CAP BINDING PROTEIN;
5mqf-P	9.9	2	74	277	23	PRE-MRNA-PROCESSING-SPLICING FACTOR 8;
8bwf-C	9.9	1.8	72	79	15	POLYPYRIMIDINE TRACT-BINDING PROTEIN 1;
3zzy-B	9.9	1.8	72	104	18	POLYPYRIMIDINE TRACT-BINDING PROTEIN 1;
8bwf-I	9.9	1.9	71	77	15	POLYPYRIMIDINE TRACT-BINDING PROTEIN 1;
5oo6-T	9.9	1.5	71	148	24	NUCLEAR CAP-BINDING PROTEIN SUBUNIT 1;
8bwf-H	9.9	1.8	70	77	16	POLYPYRIMIDINE TRACT-BINDING PROTEIN 1;
3md1-B	9.9	1.9	71	79	20	NUCLEAR AND CYTOPLASMIC POLYADENYLATED RNA-BINDIN
8bwf-G	9.9	2.1	72	80	17	POLYPYRIMIDINE TRACT-BINDING PROTEIN 1;
5lxy-I	9.9	2.3	72	79	17	RNA-BINDING PROTEIN 7;
2cpf-A	9.9	2.4	74	98	24	RNA BINDING MOTIF PROTEIN 19;
7vkj-G	9.9	3	76	104	9	EPITHELIAL SPLICING REGULATORY PROTEIN 1;
7zew-A	9.9	4	86	117	24	PEPTIDYL-PROLYL CIS-TRANS ISOMERASE E;
5uzm-B	9.9	2.2	71	89	17	AT27789P;
7evr-C	9.9	1.9	72	99	14	HETEROGENEOUS NUCLEAR RIBONUCLEOPROTEIN L;
2m9k-A	9.9	1.8	73	92	15	RNA-BINDING PROTEIN WITH MULTIPLE SPLICING 2;
1vc5-A	9.9	1.9	74	95	20	HEPATITIS DELTA VIRUS RIBOZYME;
7csz-A	9.9	4.2	89	175	17	RNA-BINDING PROTEIN 45;
2mjn-A	9.9	1.7	69	186	23	NUCLEOLYSIN TIA-1 ISOFORM P40;
3dxb-D	9.8	2.3	75	216	12	THIOREDOXIN N-TERMINALLY FUSED TO PUF60(UHM);
3dxb-A	9.8	1.7	72	214	11	THIOREDOXIN N-TERMINALLY FUSED TO PUF60(UHM);
6lur-H	9.8	2.4	74	211	12	THIOREDOXIN 1,POLY(U)-BINDING-SPLICING FACTOR PUF
3nna-A	9.8	2	71	175	20	CUGBP ELAV-LIKE FAMILY MEMBER 1;
3nnc-A	9.8	2	71	175	21	CUGBP ELAV-LIKE FAMILY MEMBER 1;
3nmr-A	9.8	2	71	175	20	CUGBP ELAV-LIKE FAMILY MEMBER 1;
7pu5-G	9.8	2.9	75	237	20	NON-POU DOMAIN-CONTAINING OCTAMER-BINDING PROTEIN
3mut-P	9.8	2	74	90	20	U1 SMALL NUCLEAR RIBONUCLEOPROTEIN A;
1h2u-X	9.8	1.6	71	148	24	80 KDA NUCLEAR CAP BINDING PROTEIN;
3zzz-A	9.8	1.9	73	105	18	POLYPYRIMIDINE TRACT-BINDING PROTEIN 1;
5oob-J	9.8	1.6	71	148	24	NUCLEAR CAP-BINDING PROTEIN SUBUNIT 1;
2rvj-A	9.8	2.1	72	103	10	EPITHELIAL SPLICING REGULATORY PROTEIN 1;
2dgt-A	9.8	7.5	76	92	22	RNA-BINDING PROTEIN 30;
7vkj-H	9.8	2.9	76	104	9	EPITHELIAL SPLICING REGULATORY PROTEIN 1;
7vkj-F	9.8	2.9	76	104	9	EPITHELIAL SPLICING REGULATORY PROTEIN 1;
4wik-B	9.8	2.6	74	225	18	SPLICING FACTOR, PROLINE- AND GLUTAMINE-RICH;
2peh-B	9.8	2.5	73	104	15	SPLICING FACTOR 45;
4c7q-A	9.8	1.8	70	86	23	RNA-BINDING GLYCINE-RICH PROTEIN;
2la6-A	9.8	1.7	71	99	15	RNA-BINDING PROTEIN FUS;
6id1-O	9.8	1.5	70	290	24	PRE-MRNA-PROCESSING-SPLICING FACTOR 8;
6sj7-C	9.8	1.9	71	79	28	DDB1- AND CUL4-ASSOCIATED FACTOR 15;
4cq1-B	9.8	2.5	82	192	18	POLYPYRIMIDINE TRACT-BINDING PROTEIN 2;
7uk1-B	9.8	3.1	78	251	18	SPLICING FACTOR, PROLINE- AND GLUTAMINE-RICH;
9c7b-A	9.8	2.5	73	201	22	SPLICING FACTOR U2AF 65 KDA SUBUNIT;
7sp0-A	9.8	2.7	74	253	18	SPLICING FACTOR, PROLINE- AND GLUTAMINE-RICH;
3tht-B	9.7	1.9	71	312	17	ALKYLATED DNA REPAIR PROTEIN ALKB HOMOLOG 8;
3p5t-M	9.7	1.9	72	81	11	CLEAVAGE AND POLYADENYLATION SPECIFICITY FACTOR S
3dxb-E	9.7	2.4	75	210	12	THIOREDOXIN N-TERMINALLY FUSED TO PUF60(UHM);
3tht-A	9.7	1.9	71	302	17	ALKYLATED DNA REPAIR PROTEIN ALKB HOMOLOG 8;
3tht-D	9.7	1.9	71	302	17	ALKYLATED DNA REPAIR PROTEIN ALKB HOMOLOG 8;
6slo-A	9.7	2.4	75	214	12	THIOREDOXIN,POLY(U)-BINDING-SPLICING FACTOR PUF60
2m9k-B	9.7	3.4	77	92	16	RNA-BINDING PROTEIN WITH MULTIPLE SPLICING 2;
8srr-B	9.7	1.5	71	145	24	NUCLEAR CAP-BINDING PROTEIN SUBUNIT 1;
8suy-B	9.7	1.5	71	145	24	NUCLEAR CAP-BINDING PROTEIN SUBUNIT 1;
9f4l-A	9.7	1.7	69	164	14	HETEROGENEOUS NUCLEAR RIBONUCLEOPROTEIN A1, N-TER
7uk1-A	9.7	2.7	74	250	18	SPLICING FACTOR, PROLINE- AND GLUTAMINE-RICH;
9gea-A	9.7	1.7	69	165	14	HETEROGENEOUS NUCLEAR RIBONUCLEOPROTEIN A1, N-TER
3md1-A	9.7	2	72	83	19	NUCLEAR AND CYTOPLASMIC POLYADENYLATED RNA-BINDIN
3ns5-B	9.7	1.7	70	90	13	EUKARYOTIC TRANSLATION INITIATION FACTOR 3 SUBUNI
1x5t-A	9.7	2.2	74	96	22	SPLICING FACTOR 3B SUBUNIT 4;
8bwf-L	9.7	1.8	70	77	16	POLYPYRIMIDINE TRACT-BINDING PROTEIN 1;
8bwf-F	9.7	1.7	70	79	16	POLYPYRIMIDINE TRACT-BINDING PROTEIN 1;
8bwf-B	9.7	1.9	71	77	15	POLYPYRIMIDINE TRACT-BINDING PROTEIN 1;
8bwf-D	9.7	2	71	77	15	POLYPYRIMIDINE TRACT-BINDING PROTEIN 1;
4qu7-D	9.7	1.8	68	77	18	G-RICH SEQUENCE FACTOR 1;
8bwf-N	9.7	1.9	71	80	15	POLYPYRIMIDINE TRACT-BINDING PROTEIN 1;
5oob-D	9.7	1.6	71	151	24	NUCLEAR CAP-BINDING PROTEIN SUBUNIT 1;
5oob-G	9.7	1.6	71	149	24	NUCLEAR CAP-BINDING PROTEIN SUBUNIT 1;
2k8g-A	9.7	2.6	78	95	29	POLYADENYLATE-BINDING PROTEIN 1;
2dh9-A	9.7	2.2	74	89	26	HETEROGENEOUS NUCLEAR RIBONUCLEOPROTEIN M;
6bk8-G	9.7	5	75	255	25	U2 SNRNA;
4c0o-D	9.7	3.2	79	95	13	TRANSPORTIN-3;
4c0o-C	9.7	2.7	80	96	14	TRANSPORTIN-3;
2cqb-A	9.7	2.1	73	102	27	PEPTIDYL-PROLYL CIS-TRANS ISOMERASE E;
7c06-M	9.7	2.2	77	178	13	SPLICING FACTOR U2AF 23 KDA SUBUNIT;
8wq3-A	9.7	2	71	98	18	RNA-BINDING PROTEIN 45;
7vki-A	9.7	2.2	72	113	19	EPITHELIAL SPLICING REGULATORY PROTEIN 1;
6wmz-C	9.7	2.8	74	292	18	SPLICING FACTOR, PROLINE- AND GLUTAMINE-RICH;
2la4-A	9.7	1.9	72	101	18	NUCLEAR AND CYTOPLASMIC POLYADENYLATED RNA-BINDIN
4cq1-C	9.7	2.6	82	188	20	POLYPYRIMIDINE TRACT-BINDING PROTEIN 2;
6dcl-B	9.7	2	72	171	14	HETEROGENEOUS NUCLEAR RIBONUCLEOPROTEIN A1;
7s3b-A	9.7	2.6	73	195	22	SPLICING FACTOR U2AF 65 KDA SUBUNIT;
6r5k-H	9.7	3.3	80	394	24	PAN2-PAN3 DEADENYLATION COMPLEX CATALYTIC SUBUNIT
2mzj-A	9.6	1.9	70	82	21	NUCLEOLAR PROTEIN 6;
7nto-A	9.6	2	72	78	14	TRNA (URACIL-5-)-METHYLTRANSFERASE HOMOLOG A;
8wq3-D	9.6	1.9	70	99	19	RNA-BINDING PROTEIN 45;
3p6y-D	9.6	1.8	69	78	12	CLEAVAGE AND POLYADENYLATION SPECIFICITY FACTOR S
2mb0-B	9.6	2.6	73	95	26	RNA-BINDING MOTIF PROTEIN, X CHROMOSOME;
3ue2-A	9.6	2.5	76	118	12	POLY(U)-BINDING-SPLICING FACTOR PUF60;
1jmt-A	9.6	1.9	72	98	13	SPLICING FACTOR U2AF 35 KDA SUBUNIT;
6g90-Y	9.6	1.9	71	84	21	U1 SNRNA,U1 SNRNA,U1 SNRNA,U1 SNRNA,U1 SNRNA;
3s8s-A	9.6	1.9	72	107	13	HISTONE-LYSINE N-METHYLTRANSFERASE SETD1A;
6ff4-z	9.6	8.9	82	101	15	RNA-BINDING MOTIF PROTEIN, X-LINKED 2;
2go9-A	9.6	2.9	79	161	18	U4/U6 SNRNA-ASSOCIATED SPLICING FACTOR PRP24;
6j6g-a	9.6	2.1	73	84	21	PRE-MRNA-SPLICING FACTOR 8;
3tht-C	9.6	1.9	71	295	17	ALKYLATED DNA REPAIR PROTEIN ALKB HOMOLOG 8;
6j6h-a	9.6	2.1	73	84	21	PRE-MRNA-SPLICING FACTOR 8;
1l3k-A	9.6	1.8	69	163	14	HETEROGENEOUS NUCLEAR RIBONUCLEOPROTEIN A1;
9f4p-A	9.6	1.7	69	165	14	HETEROGENEOUS NUCLEAR RIBONUCLEOPROTEIN A1, N-TER
6j6n-a	9.6	2.1	73	84	21	PRE-MRNA-SPLICING FACTOR 8;
6j6q-a	9.6	2.1	73	84	21	PRE-MRNA-SPLICING FACTOR 8;
9f4e-A	9.6	1.8	69	163	14	HETEROGENEOUS NUCLEAR RIBONUCLEOPROTEIN A1, N-TER
7oqb-Y	9.6	1.9	71	84	21	U2 SNRNP COMPONENT HSH155;
7oqe-Y	9.6	1.9	71	84	21	PROTEIN NAM8;
9f4n-A	9.6	1.7	69	161	14	HETEROGENEOUS NUCLEAR RIBONUCLEOPROTEIN A1, N-TER
9f4x-A	9.6	1.8	69	162	14	HETEROGENEOUS NUCLEAR RIBONUCLEOPROTEIN A1, N-TER
4qu7-A	9.6	2.1	72	81	17	G-RICH SEQUENCE FACTOR 1;
3mum-P	9.6	2.1	74	87	20	U1 SMALL NUCLEAR RIBONUCLEOPROTEIN A;
1u6b-A	9.6	1.9	74	95	20	197-MER;
3zzy-A	9.6	1.9	73	106	18	POLYPYRIMIDINE TRACT-BINDING PROTEIN 1;
4qu7-B	9.6	1.8	68	79	18	G-RICH SEQUENCE FACTOR 1;
4qu7-C	9.6	1.8	68	79	18	G-RICH SEQUENCE FACTOR 1;
8bwf-J	9.6	1.8	70	78	16	POLYPYRIMIDINE TRACT-BINDING PROTEIN 1;
5zwn-V	9.6	4.7	102	187	18	PRE-MRNA;
6n7x-F	9.6	4.8	102	187	18	U1 SMALL NUCLEAR RIBONUCLEOPROTEIN 70 KDA HOMOLOG
7vkj-A	9.6	2.9	76	104	9	EPITHELIAL SPLICING REGULATORY PROTEIN 1;
5uzm-A	9.6	1.9	70	90	17	AT27789P;
3bo3-A	9.6	4.5	78	95	19	GROUP I INTRON P9;
3bo2-A	9.6	4.5	78	95	19	GROUP I INTRON P9;
7abh-w	9.6	2.1	70	78	29	CELL DIVISION CYCLE 5-LIKE PROTEIN;
8wq3-C	9.6	2	71	98	18	RNA-BINDING PROTEIN 45;
4cq1-G	9.6	2.6	81	191	20	POLYPYRIMIDINE TRACT-BINDING PROTEIN 2;
4cq1-D	9.6	2.6	82	189	20	POLYPYRIMIDINE TRACT-BINDING PROTEIN 2;
2jx2-A	9.5	3	77	87	21	NEGATIVE ELONGATION FACTOR E;
7c06-A	9.5	2.1	78	193	13	SPLICING FACTOR U2AF 23 KDA SUBUNIT;
2up1-A	9.5	3	78	183	14	DNA (5'-D(P*TP*AP*GP*GP*GP*TP*TP*AP*GP*GP*G)-3');
6bk8-r	9.5	2.1	73	84	21	U2 SNRNA;
9f1s-A	9.5	1.8	69	166	14	HETEROGENEOUS NUCLEAR RIBONUCLEOPROTEIN A1, N-TER
3tp2-B	9.5	1.7	68	208	25	PRE-MRNA-SPLICING FACTOR CWC2;
8ily-B	9.5	1.8	72	109	13	SET DOMAIN CONTAINING 1A, HISTONE LYSINE METHYLTR
9f4s-A	9.5	1.7	69	166	14	HETEROGENEOUS NUCLEAR RIBONUCLEOPROTEIN A1, N-TER
9f4y-A	9.5	1.8	69	166	14	HETEROGENEOUS NUCLEAR RIBONUCLEOPROTEIN A1, N-TER
9f4v-A	9.5	1.8	69	165	14	HETEROGENEOUS NUCLEAR RIBONUCLEOPROTEIN A1, N-TER
9f54-A	9.5	1.8	69	164	14	HETEROGENEOUS NUCLEAR RIBONUCLEOPROTEIN A1, N-TER
6n7r-A	9.5	1.7	71	186	20	U1 SMALL NUCLEAR RIBONUCLEOPROTEIN 70 KDA HOMOLOG
9f5f-A	9.5	1.8	69	166	14	HETEROGENEOUS NUCLEAR RIBONUCLEOPROTEIN A1, N-TER
9f5g-A	9.5	1.8	69	166	14	HETEROGENEOUS NUCLEAR RIBONUCLEOPROTEIN A1, N-TER
9f4j-A	9.5	1.8	69	166	14	HETEROGENEOUS NUCLEAR RIBONUCLEOPROTEIN A1, N-TER
9f4w-A	9.5	1.8	69	166	14	HETEROGENEOUS NUCLEAR RIBONUCLEOPROTEIN A1, N-TER
9f4d-A	9.5	1.8	69	164	14	HETEROGENEOUS NUCLEAR RIBONUCLEOPROTEIN A1, N-TER
9f5k-A	9.5	1.8	69	164	14	HETEROGENEOUS NUCLEAR RIBONUCLEOPROTEIN A1, N-TER
9f5c-A	9.5	1.8	69	166	14	HETEROGENEOUS NUCLEAR RIBONUCLEOPROTEIN A1, N-TER
9f4t-A	9.5	1.8	69	164	14	HETEROGENEOUS NUCLEAR RIBONUCLEOPROTEIN A1, N-TER
9f4u-A	9.5	1.8	69	164	14	HETEROGENEOUS NUCLEAR RIBONUCLEOPROTEIN A1, N-TER
9f50-A	9.5	1.8	69	166	14	HETEROGENEOUS NUCLEAR RIBONUCLEOPROTEIN A1, N-TER
9f7f-A	9.5	1.8	69	165	14	HETEROGENEOUS NUCLEAR RIBONUCLEOPROTEIN A1, N-TER
1no8-A	9.5	2.8	73	78	12	ALY;
4z2x-B	9.5	2.2	72	102	13	SPLICING FACTOR U2AF 65 KDA SUBUNIT;
7s7b-G	9.5	1.8	70	79	19	EXOSOME RNA HELICASE MTR4;
7lrq-B	9.5	2.9	79	247	19	SPLICING FACTOR, PROLINE- AND GLUTAMINE-RICH;
3ns5-A	9.5	1.7	70	90	13	EUKARYOTIC TRANSLATION INITIATION FACTOR 3 SUBUNI
8bwf-A	9.5	1.9	70	78	16	POLYPYRIMIDINE TRACT-BINDING PROTEIN 1;
2pe8-A	9.5	2.6	76	101	14	SPLICING FACTOR 45;
2cq0-A	9.5	3.1	78	103	19	EUKARYOTIC TRANSLATION INITIATION FACTOR 3
7aaf-A	9.5	2.1	71	81	21	U2 SNRNP AUXILIARY FACTOR LARGE SUBUNIT;
8wq5-D	9.5	2.3	73	99	18	RNA-BINDING PROTEIN 45;
7c07-M	9.5	2.2	78	179	13	SPLICING FACTOR U2AF 23 KDA SUBUNIT;
3sde-A	9.5	2.9	78	255	19	PARASPECKLE COMPONENT 1;
7c08-M	9.5	2.1	76	177	13	SPLICING FACTOR U2AF 23 KDA SUBUNIT;
5wwg-A	9.5	3.4	82	184	12	HETEROGENEOUS NUCLEAR RIBONUCLEOPROTEINS A2/B1;
8wq3-B	9.5	2.1	71	98	18	RNA-BINDING PROTEIN 45;
2jrs-A	9.5	2	74	108	27	RNA-BINDING PROTEIN 39;
2dgv-A	9.5	1.8	72	92	26	HETEROGENEOUS NUCLEAR RIBONUCLEOPROTEIN M;
9gpj-A	9.5	2.9	76	184	14	HETEROGENEOUS NUCLEAR RIBONUCLEOPROTEIN A1, N-TER
5wpa-B	9.5	2.9	78	255	19	SPLICING FACTOR, PROLINE- AND GLUTAMINE-RICH;
2dgx-A	9.4	3	80	96	19	KIAA0430 PROTEIN;
6g90-B	9.4	1.8	76	193	20	U1 SNRNA,U1 SNRNA,U1 SNRNA,U1 SNRNA,U1 SNRNA;
3p6y-P	9.4	1.8	67	75	12	CLEAVAGE AND POLYADENYLATION SPECIFICITY FACTOR S
2cqc-A	9.4	2	73	95	27	ARGININE/SERINE-RICH SPLICING FACTOR 10;
3p6y-H	9.4	1.9	67	74	12	CLEAVAGE AND POLYADENYLATION SPECIFICITY FACTOR S
2sxl-A	9.4	2.4	75	88	15	SEX-LETHAL PROTEIN;
2dgu-A	9.4	2.3	72	103	24	HETEROGENEOUS NUCLEAR RIBONUCLEOPROTEIN Q;
9f4h-A	9.4	1.8	69	168	14	HETEROGENEOUS NUCLEAR RIBONUCLEOPROTEIN A1, N-TER
9f7h-A	9.4	1.8	69	166	14	HETEROGENEOUS NUCLEAR RIBONUCLEOPROTEIN A1, N-TER
5mq0-Y	9.4	2.3	73	84	21	YEAST UBC4 GENE FOR UBIQUITIN-CONJUGATING ENZYME;
5lj5-Y	9.4	2.2	73	84	21	U5 SNRNA (SMALL NUCLEAR RNA);
9f4r-A	9.4	1.8	69	164	14	HETEROGENEOUS NUCLEAR RIBONUCLEOPROTEIN A1, N-TER
2dk2-A	9.4	1.5	72	97	22	HETEROGENEOUS NUCLEAR RIBONUCLEOPROTEIN R;
2b0g-A	9.4	2.3	72	83	11	U1 SMALL NUCLEAR RIBONUCLEOPROTEIN A;
8bwf-O	9.4	2.1	71	78	15	POLYPYRIMIDINE TRACT-BINDING PROTEIN 1;
5lj3-Y	9.4	2.2	73	84	21	U5 SNRNA (SMALL NUCLEAR RNA);
2cpd-A	9.4	1.8	72	99	21	APOBEC-1 STIMULATING PROTEIN;
3jb9-a	9.4	1.6	62	255	15	PRE-MRNA-SPLICING FACTOR SPP42;
3ns6-A	9.4	2.5	75	99	12	EUKARYOTIC TRANSLATION INITIATION FACTOR 3 SUBUNI
8wq5-A	9.4	2.3	73	99	18	RNA-BINDING PROTEIN 45;
8wq5-C	9.4	2.3	73	99	18	RNA-BINDING PROTEIN 45;
8wq5-B	9.4	2.3	73	99	18	RNA-BINDING PROTEIN 45;
7wm3-A	9.4	2.3	74	179	15	HETEROGENEOUS NUCLEAR RIBONUCLEOPROTEINS A2/B1;
5ev2-A	9.4	2.6	73	198	22	SPLICING FACTOR U2AF 65 KDA SUBUNIT;
8rzv-A	9.4	3	77	183	14	HETEROGENEOUS NUCLEAR RIBONUCLEOPROTEIN A1, N-TER
5ev4-A	9.4	2.9	73	197	22	SPLICING FACTOR U2AF 65 KDA SUBUNIT;
6xlw-A	9.4	2.9	73	199	22	SPLICING FACTOR U2AF 65 KDA SUBUNIT;
1po6-A	9.4	2.9	76	183	14	5'-D(*T*AP*GP*GP*(6MI)P*TP*TP*AP*GP*GP*G)-3';
6wmz-D	9.4	2.9	74	254	16	SPLICING FACTOR, PROLINE- AND GLUTAMINE-RICH;
1wey-A	9.3	7.5	83	104	11	CALCIPRESSIN 1;
2kn4-A	9.3	2.4	74	158	19	IMMUNOGLOBULIN G-BINDING PROTEIN G, SPLICING FACT
3r27-A	9.3	2	70	84	13	HETEROGENEOUS NUCLEAR RIBONUCLEOPROTEIN L;
7d7v-C	9.3	2	74	92	20	17DELU1A (58-MER);
3p5t-L	9.3	1.9	68	76	12	CLEAVAGE AND POLYADENYLATION SPECIFICITY FACTOR S
2e5h-A	9.3	1.9	71	94	23	ZINC FINGER CCHC-TYPE AND RNA-BINDING MOTIF-
2k3k-A	9.3	3.2	77	104	18	U1 SMALL NUCLEAR RIBONUCLEOPROTEIN A;
8pnt-B	9.3	1.5	71	151	24	NUCLEAR CAP-BINDING PROTEIN SUBUNIT 1;
1ha1-A	9.3	1.8	69	167	14	HNRNP A1;
1up1-A	9.3	1.9	70	170	14	HETEROGENEOUS NUCLEAR RIBONUCLEOPROTEIN A1;
9f4g-A	9.3	1.8	69	169	14	HETEROGENEOUS NUCLEAR RIBONUCLEOPROTEIN A1, N-TER
6f8d-C	9.3	2.5	75	296	3	SERRATE RNA EFFECTOR MOLECULE HOMOLOG;
5ev1-A	9.3	2.1	71	198	23	SPLICING FACTOR U2AF 65 KDA SUBUNIT;
8hni-L	9.3	2.8	78	178	12	HETEROGENEOUS NUCLEAR RIBONUCLEOPROTEINS A2/B1;
7sn6-B	9.3	2	70	105	13	SPLICING FACTOR U2AF 65 KDA SUBUNIT;
2rs8-A	9.3	2.1	74	99	19	NON-POU DOMAIN-CONTAINING OCTAMER-BINDING PROTEIN
1x5p-A	9.3	4.3	78	97	19	NEGATIVE ELONGATION FACTOR E;
4iuf-A	9.3	2	69	77	12	TAR DNA-BINDING PROTEIN 43;
5im0-A	9.3	2.1	71	79	25	HETEROGENEOUS NUCLEAR RIBONUCLEOPROTEIN D0;
1wg1-A	9.3	8.6	77	88	13	KIAA1579 PROTEIN;
7ntn-A	9.3	2.2	71	77	15	TRNA (URACIL-5-)-METHYLTRANSFERASE HOMOLOG A;
7xx9-A	9.3	1.9	70	84	20	SQUAMOUS CELL CARCINOMA ANTIGEN RECOGNIZED BY T-C
3r27-B	9.3	2	70	84	13	HETEROGENEOUS NUCLEAR RIBONUCLEOPROTEIN L;
5y88-N	9.3	5	75	261	25	PRE-MRNA-SPLICING FACTOR 8;
6hip-A	9.3	2.4	72	104	15	SPLICING FACTOR 45;
7c06-Y	9.3	2.2	78	179	14	SPLICING FACTOR U2AF 23 KDA SUBUNIT;
7c07-A	9.3	2.2	78	193	14	SPLICING FACTOR U2AF 23 KDA SUBUNIT;
5t9p-C	9.3	2.3	73	106	27	RIBOSOME BIOGENESIS PROTEIN 15;
2a3j-A	9.3	2.5	76	96	20	U1 SMALL NUCLEAR RIBONUCLEOPROTEIN A;
5uzg-A	9.3	1.7	69	90	14	AT27789P;
9c7a-A	9.3	2.4	71	196	23	SPLICING FACTOR U2AF 65 KDA SUBUNIT;
4yoe-A	9.3	1.7	69	181	14	HETEROGENEOUS NUCLEAR RIBONUCLEOPROTEIN A1;
5wwe-A	9.3	2	72	174	15	HETEROGENEOUS NUCLEAR RIBONUCLEOPROTEINS A2/B1;
7s3a-A	9.3	2.9	73	199	22	SPLICING FACTOR U2AF 65 KDA SUBUNIT;
7uj1-A	9.3	2.8	82	268	17	SPLICING FACTOR, PROLINE- AND GLUTAMINE-RICH;
6xlx-A	9.3	2.9	73	196	22	SPLICING FACTOR U2AF 65 KDA SUBUNIT;
8hni-E	9.3	2.2	74	179	15	HETEROGENEOUS NUCLEAR RIBONUCLEOPROTEINS A2/B1;
5ho4-A	9.3	2.2	75	179	13	HETEROGENEOUS NUCLEAR RIBONUCLEOPROTEINS A2/B1;
5ev3-A	9.3	2.9	73	196	22	SPLICING FACTOR U2AF 65 KDA SUBUNIT;
2j8a-A	9.2	1.7	69	114	17	HISTONE-LYSINE N-METHYLTRANSFERASE, H3 LYSINE-4
2wbr-A	9.2	1.9	71	89	15	GW182;
7b0y-b	9.2	2.2	78	186	23	DNA-DIRECTED RNA POLYMERASE II SUBUNIT RPB1;
2cpe-A	9.2	2.2	74	113	22	RNA-BINDING PROTEIN EWS;
8hni-H	9.2	2.8	78	179	12	HETEROGENEOUS NUCLEAR RIBONUCLEOPROTEINS A2/B1;
5wwf-C	9.2	2.1	73	176	15	HETEROGENEOUS NUCLEAR RIBONUCLEOPROTEINS A2/B1;
5gvq-A	9.2	4.8	76	105	25	SPLICING FACTOR 3B SUBUNIT 4;
5mq0-M	9.2	4.9	75	252	25	YEAST UBC4 GENE FOR UBIQUITIN-CONJUGATING ENZYME;
7sn6-A	9.2	1.9	71	104	13	SPLICING FACTOR U2AF 65 KDA SUBUNIT;
3ns6-B	9.2	2.3	75	99	13	EUKARYOTIC TRANSLATION INITIATION FACTOR 3 SUBUNI
5mps-M	9.2	5.1	75	252	23	YEAST UBC4 GENE FOR UBIQUITIN-CONJUGATING ENZYME;
8bwf-P	9.2	1.7	68	73	16	POLYPYRIMIDINE TRACT-BINDING PROTEIN 1;
4y0f-B	9.2	2	69	77	12	TAR DNA-BINDING PROTEIN 43;
4y0f-A	9.2	2.1	70	78	11	TAR DNA-BINDING PROTEIN 43;
8bwf-K	9.2	2	72	83	15	POLYPYRIMIDINE TRACT-BINDING PROTEIN 1;
2yh0-A	9.2	3.9	81	195	14	SPLICING FACTOR U2AF 65 KDA SUBUNIT;
6dhs-A	9.2	2.1	70	174	19	HETEROGENEOUS NUCLEAR RIBONUCLEOPROTEIN H;
7c06-P	9.2	2.1	77	192	14	SPLICING FACTOR U2AF 23 KDA SUBUNIT;
2cq2-A	9.2	2	72	114	17	HYPOTHETICAL PROTEIN LOC91801;
5t9p-B	9.2	2.3	73	105	27	RIBOSOME BIOGENESIS PROTEIN 15;
6m75-A	9.2	2.1	70	167	14	RNA-BINDING MOTIF, SINGLE-STRANDED-INTERACTING PR
2cq3-A	9.2	3.8	81	103	15	RNA-BINDING PROTEIN 9;
2d9p-A	9.2	1.9	72	103	21	POLYADENYLATE-BINDING PROTEIN 3;
8hni-D	9.2	2.8	78	179	12	HETEROGENEOUS NUCLEAR RIBONUCLEOPROTEINS A2/B1;
3tyt-A	9.2	2.5	83	204	11	HETEROGENEOUS NUCLEAR RIBONUCLEOPROTEIN L;
1fnx-H	9.2	2.6	75	174	23	HU ANTIGEN C;
2jwn-B	9.2	2.5	74	124	23	EMBRYONIC POLYADENYLATE-BINDING PROTEIN 2-B;
1u1l-A	9.2	2.9	76	183	14	Heterogeneous nuclear ribonucleoprotein A1
6xlv-A	9.2	3	73	203	22	SPLICING FACTOR U2AF 65 KDA SUBUNIT;
6dcl-A	9.2	3	75	182	15	HETEROGENEOUS NUCLEAR RIBONUCLEOPROTEIN A1;
2cpi-A	9.1	1.9	73	111	19	CCR4-NOT TRANSCRIPTION COMPLEX SUBUNIT 4;
6dhs-B	9.1	1.8	69	176	14	HETEROGENEOUS NUCLEAR RIBONUCLEOPROTEIN H;
5lxy-M	9.1	1.4	60	64	20	RNA-BINDING PROTEIN 7;
5im0-B	9.1	1.8	69	82	26	HETEROGENEOUS NUCLEAR RIBONUCLEOPROTEIN D0;
4fxw-C	9.1	2	71	104	13	SPLICING FACTOR U2AF 65 KDA SUBUNIT;
4ru2-O	9.1	2.3	74	110	12	RNA-BINDING PROTEIN 39 (RBM39);
5cxt-O	9.1	2.3	74	110	12	RNA-BINDING PROTEIN 39;
2mks-A	9.1	2.3	75	92	25	RNA-BINDING MOTIF PROTEIN, X CHROMOSOME;
8hni-A	9.1	3	80	179	11	HETEROGENEOUS NUCLEAR RIBONUCLEOPROTEINS A2/B1;
7wm3-B	9.1	7.7	82	179	11	HETEROGENEOUS NUCLEAR RIBONUCLEOPROTEINS A2/B1;
5wwf-A	9.1	3.8	85	178	11	HETEROGENEOUS NUCLEAR RIBONUCLEOPROTEINS A2/B1;
8hni-J	9.1	3	80	179	11	HETEROGENEOUS NUCLEAR RIBONUCLEOPROTEINS A2/B1;
5uz5-A	9.1	1.5	72	186	19	U1 SMALL NUCLEAR RIBONUCLEOPROTEIN 70 KDA HOMOLOG
7wm3-D	9.1	3.1	80	179	11	HETEROGENEOUS NUCLEAR RIBONUCLEOPROTEINS A2/B1;
6n7x-A	9.1	1.5	72	186	19	U1 SMALL NUCLEAR RIBONUCLEOPROTEIN 70 KDA HOMOLOG
8hni-G	9.1	2.8	78	177	12	HETEROGENEOUS NUCLEAR RIBONUCLEOPROTEINS A2/B1;
8hni-I	9.1	3.1	80	179	11	HETEROGENEOUS NUCLEAR RIBONUCLEOPROTEINS A2/B1;
1zzn-A	9.1	2	74	95	20	197-MER;
2rne-A	9.1	2	74	115	22	TIA1 PROTEIN;
2cpj-A	9.1	2.7	77	99	18	NON-POU DOMAIN-CONTAINING OCTAMER-BINDING
2aym-A	9.1	2.4	72	83	11	U1 SMALL NUCLEAR RIBONUCLEOPROTEIN A;
4y00-A	9.1	2.1	70	78	11	TAR DNA-BINDING PROTEIN 43;
7ocx-A	9.1	2.2	69	77	17	PROTEIN PID-3;
2mzt-A	9.1	2.1	72	100	15	PROTEIN HRB1;
4qu6-A	9.1	4.1	79	99	19	G-RICH SEQUENCE FACTOR 1;
6hip-B	9.1	1.9	70	105	16	SPLICING FACTOR 45;
7c08-V	9.1	2.3	77	174	14	SPLICING FACTOR U2AF 23 KDA SUBUNIT;
8cah-p	9.1	2.9	74	646	12	EUKARYOTIC TRANSLATION INITIATION FACTOR 3 SUBUNI
2dgq-A	9.1	2.4	77	108	17	BRUNO-LIKE 6, RNA BINDING PROTEIN;
7c36-A	9.1	1.9	70	167	14	RNA-BINDING MOTIF, SINGLE-STRANDED-INTERACTING PR
1sjr-A	9.1	2.1	74	108	18	POLYPYRIMIDINE TRACT-BINDING PROTEIN 1;
3bo4-A	9.1	2	74	95	20	GROUP I INTRON P9;
3s7r-A	9.1	2.2	70	81	21	HETEROGENEOUS NUCLEAR RIBONUCLEOPROTEIN A/B;
3s7r-B	9.1	2.2	70	80	21	HETEROGENEOUS NUCLEAR RIBONUCLEOPROTEIN A/B;
1wi6-A	9.1	3	75	88	15	HYPOTHETICAL PROTEIN (RIKEN CDNA 1300006N24);
1u1p-A	9.1	2.8	78	183	15	Heterogeneous nuclear ribonucleoprotein A1
1u1m-A	9.1	2.8	78	183	15	5'-D(*TP*AP*GP*GP*GP*TP*TP*AP*(7GU)P*GP*G)-3';
1u1n-A	9.1	2.8	78	183	15	5'-D(*TP*AP*GP*GP*GP*TP*TP*AP*(PRN)P*GP*G)-3';
1u1k-A	9.1	2.8	78	183	15	Heterogeneous nuclear ribonucleoprotein A1
1p1t-A	9	2.6	74	104	30	CLEAVAGE STIMULATION FACTOR, 64 KDA SUBUNIT;
2do0-A	9	8.2	79	114	24	HETEROGENEOUS NUCLEAR RIBONUCLEOPROTEIN M;
7xx8-A	9	2.3	74	90	23	SQUAMOUS CELL CARCINOMA ANTIGEN RECOGNIZED BY T-C
3v4m-A	9	2.2	71	105	13	SPLICING FACTOR U2AF 65 KDA SUBUNIT;
6f7s-C	9	2.4	75	319	3	SERRATE RNA EFFECTOR MOLECULE HOMOLOG;
5cxt-E	9	2.3	74	112	12	RNA-BINDING PROTEIN 39;
5cxt-Q	9	2.3	74	112	12	RNA-BINDING PROTEIN 39;
5cxt-C	9	2.3	74	112	12	RNA-BINDING PROTEIN 39;
4ru2-Q	9	2.3	74	112	12	RNA-BINDING PROTEIN 39 (RBM39);
4ru2-C	9	2.3	74	112	12	RNA-BINDING PROTEIN 39 (RBM39);
1dz5-A	9	4.1	79	101	18	U1 SMALL NUCLEAR RIBONUCLEOPROTEIN A;
5cxt-A	9	2.3	74	111	12	RNA-BINDING PROTEIN 39;
3dxb-C	9	2.4	75	211	12	THIOREDOXIN N-TERMINALLY FUSED TO PUF60(UHM);
4fxw-A	9	2	71	105	13	SPLICING FACTOR U2AF 65 KDA SUBUNIT;
5cxt-I	9	2.3	74	111	12	RNA-BINDING PROTEIN 39;
5cxt-M	9	2.3	74	111	12	RNA-BINDING PROTEIN 39;
5cxt-G	9	2.3	74	112	12	RNA-BINDING PROTEIN 39;
4ru2-A	9	2.3	74	111	12	RNA-BINDING PROTEIN 39 (RBM39);
4ru2-G	9	2.2	74	112	12	RNA-BINDING PROTEIN 39 (RBM39);
1x4g-A	9	2.5	74	109	23	NUCLEOLYSIN TIAR;
4ru2-M	9	2.3	74	111	12	RNA-BINDING PROTEIN 39 (RBM39);
1x5u-A	9	4.4	78	105	26	SPLICING FACTOR 3B SUBUNIT 4 (SPLICEOSOME
4ru2-E	9	2.3	74	112	12	RNA-BINDING PROTEIN 39 (RBM39);
3s01-A	9	2.4	82	209	11	HETEROGENEOUS NUCLEAR RIBONUCLEOPROTEIN L;
8hni-C	9	2.8	78	179	12	HETEROGENEOUS NUCLEAR RIBONUCLEOPROTEINS A2/B1;
7wm3-C	9	3	80	179	11	HETEROGENEOUS NUCLEAR RIBONUCLEOPROTEINS A2/B1;
2dnh-A	9	1.9	74	105	16	BRUNO-LIKE 5, RNA BINDING PROTEIN;
1wf2-A	9	1.7	70	98	16	HETEROGENEOUS NUCLEAR RIBONUCLEOPROTEINS C1/C2;
5z58-4	9	2.2	70	78	29	PRE-MRNA-PROCESSING-SPLICING FACTOR 8;
6jvx-A	9	2.2	72	87	17	RNA-BINDING PROTEIN 38;
6jvy-A	9	1.9	70	86	17	RNA-BINDING PROTEIN 38;
4y00-C	9	2	69	77	12	TAR DNA-BINDING PROTEIN 43;
6dhs-D	9	1.8	69	174	14	HETEROGENEOUS NUCLEAR RIBONUCLEOPROTEIN H;
2voo-B	9	1.9	68	177	19	LUPUS LA PROTEIN;
6dhs-C	9	1.8	69	173	14	HETEROGENEOUS NUCLEAR RIBONUCLEOPROTEIN H;
2dnq-A	9	5.6	76	90	18	RNA-BINDING PROTEIN 4B;
8cas-p	9	6.5	75	646	12	40S RIBOSOMAL PROTEIN S0-A;
7vkj-C	9	2.9	76	104	9	EPITHELIAL SPLICING REGULATORY PROTEIN 1;
6f7s-D	9	2.5	75	300	3	SERRATE RNA EFFECTOR MOLECULE HOMOLOG;
7vkj-B	9	2.9	76	104	9	EPITHELIAL SPLICING REGULATORY PROTEIN 1;
7d2y-D	9	2.7	74	81	15	EMBRYONIC DEVELOPMENTAL PROTEIN TOFU-6;
7dvq-4	9	2.3	70	78	29	PRE-MRNA-PROCESSING-SPLICING FACTOR 8;
7abi-w	9	2.2	70	78	29	U5 SMALL NUCLEAR RIBONUCLEOPROTEIN 40 KDA PROTEIN
6em4-o	9	2.2	72	116	28	RIBOSOME PRODUCTION FACTOR 1;
9f4z-A	9	3.6	85	175	14	HETEROGENEOUS NUCLEAR RIBONUCLEOPROTEIN A1, N-TER
2mpu-A	9	2.4	74	92	26	RBP1;
4ch0-S	9	1.8	70	97	14	PROTEIN SUP-12, ISOFORM B;
8y7e-4	9	2.3	70	78	29	PRE-MRNA;
4qpt-A	9	2.5	82	215	12	HETEROGENOUS NUCLEAR RIBONUCLEOPROTEIN L;
1u1r-A	9	2.8	78	183	15	Heterogeneous nuclear ribonucleoprotein A1
1u1o-A	9	2.8	78	183	15	Heterogeneous nuclear ribonucleoprotein A1
1u1q-A	9	2.8	78	183	15	Heterogeneous nuclear ribonucleoprotein A1
2yh1-A	9	2.6	76	195	21	SPLICING FACTOR U2AF 65 KDA SUBUNIT;
7d1l-C	8.9	2.7	74	83	14	EMBRYONIC DEVELOPMENTAL PROTEIN TOFU-6;
4wwu-A	8.9	1.7	68	71	15	MRNA EXPORT FACTOR MEX67;
6zce-p	8.9	3.1	75	646	13	EUKARYOTIC TRANSLATION INITIATION FACTOR 3 SUBUNI
2n82-B	8.9	1.9	72	104	17	RNA (5'-
4ru2-K	8.9	2.3	74	113	12	RNA-BINDING PROTEIN 39 (RBM39);
4z2x-A	8.9	2	69	104	13	SPLICING FACTOR U2AF 65 KDA SUBUNIT;
1dz5-B	8.9	4.1	79	101	18	U1 SMALL NUCLEAR RIBONUCLEOPROTEIN A;
5cxt-K	8.9	2.3	74	113	12	RNA-BINDING PROTEIN 39;
5gmk-R	8.9	8.5	81	261	21	PRE-MRNA-SPLICING FACTOR 8;
2fho-B	8.9	1.9	73	87	16	SPLICEOSOMAL PROTEIN SF3B155;
4ru2-I	8.9	2.3	74	111	12	RNA-BINDING PROTEIN 39 (RBM39);
3to8-A	8.9	2.7	83	209	11	HETEROGENEOUS NUCLEAR RIBONUCLEOPROTEIN L;
5en1-A	8.9	3.8	85	184	11	HETEROGENEOUS NUCLEAR RIBONUCLEOPROTEINS A2/B1;
2dno-A	8.9	2.1	73	102	18	TRINUCLEOTIDE REPEAT CONTAINING 4 VARIANT;
3q2t-C	8.9	1.9	72	93	11	CLEAVAGE AND POLYADENYLATION SPECIFICITY FACTOR S
6lur-B	8.9	2.3	74	211	12	THIOREDOXIN 1,POLY(U)-BINDING-SPLICING FACTOR PUF
4y00-D	8.9	2	69	77	12	TAR DNA-BINDING PROTEIN 43;
2jwn-A	8.9	2.2	74	124	23	EMBRYONIC POLYADENYLATE-BINDING PROTEIN 2-B;
2voo-A	8.9	1.9	69	179	19	LUPUS LA PROTEIN;
6sxw-A	8.9	1.9	68	74	16	ZINC FINGER PROTEIN 638;
3tp2-A	8.9	1.7	68	225	25	PRE-MRNA-SPLICING FACTOR CWC2;
3p3d-A	8.9	1.8	67	87	16	NUCLEOPORIN 53;
7c07-P	8.9	2.2	77	189	14	SPLICING FACTOR U2AF 23 KDA SUBUNIT;
7d1l-D	8.9	2.7	74	83	14	EMBRYONIC DEVELOPMENTAL PROTEIN TOFU-6;
5ifm-I	8.9	2.6	78	255	19	NON-POU DOMAIN-CONTAINING OCTAMER-BINDING PROTEIN
9f5e-A	8.9	2.9	83	175	14	HETEROGENEOUS NUCLEAR RIBONUCLEOPROTEIN A1, N-TER
6em3-o	8.9	2.2	72	116	28	RIBOSOME PRODUCTION FACTOR 1;
9f53-A	8.9	3.6	85	175	14	HETEROGENEOUS NUCLEAR RIBONUCLEOPROTEIN A1, N-TER
6zu9-p	8.9	3.1	75	646	13	18S RIBOSOMAL RNA;
7qtt-F	8.9	2.1	70	78	29	SPLICING FACTOR 3B SUBUNIT 3;
2cjk-A	8.9	3.1	75	167	17	NUCLEAR POLYADENYLATED RNA-BINDING PROTEIN 4;
7eb1-A	8.9	2.2	70	84	31	RNA-BINDING PROTEIN 3;
8hni-B	8.9	2.2	74	179	15	HETEROGENEOUS NUCLEAR RIBONUCLEOPROTEINS A2/B1;
6exx-A	8.8	2.4	72	79	19	PROTEIN PES4;
2cqp-A	8.8	1.9	74	98	11	RNA-BINDING PROTEIN 12;
2dh7-A	8.8	2	73	105	22	NUCLEOLYSIN TIAR;
4oz1-B	8.8	2.3	74	110	12	RNA-BINDING PROTEIN 39;
2dgo-A	8.8	2.3	74	115	22	CYTOTOXIC GRANULE-ASSOCIATED RNA BINDING PROTEIN
4bs2-A	8.8	4.5	81	174	10	TAR DNA-BINDING PROTEIN 43;
1hd0-A	8.8	2.3	70	75	26	PROTEIN (HETEROGENEOUS NUCLEAR RIBONUCLEOPROTEIN
2dny-A	8.8	3.4	77	119	12	FUSE-BINDING PROTEIN-INTERACTING REPRESSOR,
3q2s-C	8.8	1.9	72	93	11	CLEAVAGE AND POLYADENYLATION SPECIFICITY FACTOR S
7ocx-D	8.8	2.5	73	84	15	PROTEIN PID-3;
3q2s-D	8.8	2.2	73	92	10	CLEAVAGE AND POLYADENYLATION SPECIFICITY FACTOR S
3iin-A	8.8	4.5	78	95	19	U1 SMALL NUCLEAR RIBONUCLEOPROTEIN A;
2dgw-A	8.8	1.8	70	91	20	PROBABLE RNA-BINDING PROTEIN 19;
2u2f-A	8.8	2.9	75	85	23	PROTEIN (SPLICING FACTOR U2AF 65 KD SUBUNIT);
1yty-A	8.8	1.8	69	184	19	5'-R(*UP*GP*CP*UP*GP*UP*UP*UP*U)-3';
6c0f-o	8.8	2.4	73	133	27	SACCHAROMYCES CEREVISIAE S288C 35S PRE-RIBOSOMAL
5x3z-A	8.8	2.4	73	96	16	RNA-BINDING PROTEIN MUSASHI HOMOLOG 1;
8e5t-o	8.8	2.5	74	133	27	RIBOSOME BIOGENESIS PROTEIN MAK21;
7ocx-B	8.8	2.2	69	81	17	PROTEIN PID-3;
6hpj-B	8.8	2.3	69	84	25	IMMUNOGLOBULIN G-BINDING PROTEIN G,SERINE/ARGININ
7c08-S	8.8	2.2	76	187	14	SPLICING FACTOR U2AF 23 KDA SUBUNIT;
1uw4-C	8.8	2.3	74	91	9	REGULATOR OF NONSENSE TRANSCRIPTS 2;
7vkj-E	8.8	2.5	74	101	9	EPITHELIAL SPLICING REGULATORY PROTEIN 1;
7nwu-E	8.8	2.3	74	113	9	REGULATOR OF NONSENSE TRANSCRIPTS 3B;
7c07-V	8.8	2.2	76	174	14	SPLICING FACTOR U2AF 23 KDA SUBUNIT;
7zap-A	8.8	3	77	97	17	RNA-BINDING PROTEIN 39;
2osr-A	8.8	2.5	74	87	16	NUCLEOLAR PROTEIN 3;
6f7p-D	8.8	2.5	75	315	3	SERRATE RNA EFFECTOR MOLECULE HOMOLOG;
2i2y-A	8.8	2.4	73	150	23	FUSION PROTEIN CONSISTS OF IMMUNOGLOBIN G-
3val-B	8.8	2.2	74	173	15	SPLICING FACTOR U2AF 65 KDA SUBUNIT;
2lyv-A	8.8	2.7	76	196	14	HETEROGENEOUS NUCLEAR RIBONUCLEOPROTEIN A1;
1x5s-A	8.7	3	74	102	28	COLD-INDUCIBLE RNA-BINDING PROTEIN;
8p25-A	8.7	3.8	85	160	19	SPLICING FACTOR U2AF 65 KDA SUBUNIT,FAR UPSTREAM
4j5o-B	8.7	2.3	74	109	12	RNA-BINDING PROTEIN 39;
4wwu-G	8.7	1.7	66	69	15	MRNA EXPORT FACTOR MEX67;
1uw4-A	8.7	2.3	74	90	9	REGULATOR OF NONSENSE TRANSCRIPTS 2;
3q2t-D	8.7	2.3	73	92	10	CLEAVAGE AND POLYADENYLATION SPECIFICITY FACTOR S
2mz1-A	8.7	1.6	68	105	16	HETEROGENEOUS NUCLEAR RIBONUCLEOPROTEINS C1/C2;
4y00-B	8.7	2.1	70	78	11	TAR DNA-BINDING PROTEIN 43;
3n9u-I	8.7	1.8	66	87	26	CLEAVAGE AND POLYADENYLATION SPECIFICITY FACTOR S
6cb1-o	8.7	2.4	73	133	27	35S PRE-RIBOSOMAL RNA MISCRNA;
2vod-A	8.7	2.4	72	187	18	LUPUS LA PROTEIN;
7r6q-o	8.7	2.3	72	133	28	ITS-2;
6ff7-P	8.7	2.3	74	286	23	RNA-BINDING MOTIF PROTEIN, X-LINKED 2;
7ocz-B	8.7	2.1	69	81	17	PROTEIN PID-3;
7c06-G	8.7	2.1	77	192	14	SPLICING FACTOR U2AF 23 KDA SUBUNIT;
6f7j-B	8.7	2.4	75	318	3	SERRATE RNA EFFECTOR MOLECULE HOMOLOG;
7d2y-C	8.7	2.7	74	82	15	EMBRYONIC DEVELOPMENTAL PROTEIN TOFU-6;
2mxy-A	8.7	1.7	69	105	16	HETEROGENEOUS NUCLEAR RIBONUCLEOPROTEINS C1/C2;
2cq4-A	8.6	2.4	77	114	18	RNA BINDING MOTIF PROTEIN 23;
1whx-A	8.6	2.1	73	111	11	HYPOTHETICAL PROTEIN RIKEN CDNA 1200009A02;
4wij-B	8.6	2.4	73	301	19	SPLICING FACTOR, PROLINE- AND GLUTAMINE-RICH;
3us5-A	8.6	2.5	75	118	12	POLY(U)-BINDING-SPLICING FACTOR PUF60;
1wg4-A	8.6	1.7	73	98	18	HYPOTHETICAL PROTEIN (RIKEN CDNA 6030486K23);
1wex-A	8.6	1.8	70	104	9	HYPOTHETICAL PROTEIN (RIKEN CDNA 2810036L13);
7d2y-A	8.6	2.4	74	87	15	EMBRYONIC DEVELOPMENTAL PROTEIN TOFU-6;
3egn-A	8.6	2.1	71	120	24	RNA-BINDING PROTEIN 40;
2fy1-A	8.6	2.8	78	108	27	RNA-BINDING MOTIF PROTEIN, Y CHROMOSOME, FAMILY
2von-A	8.6	2.4	72	187	18	LUPUS LA PROTEIN;
5oo6-E	8.6	1.5	71	148	24	NUCLEAR CAP-BINDING PROTEIN SUBUNIT 1;
5oo6-N	8.6	1.5	71	148	24	NUCLEAR CAP-BINDING PROTEIN SUBUNIT 1;
1yty-B	8.6	1.8	68	183	19	5'-R(*UP*GP*CP*UP*GP*UP*UP*UP*U)-3';
5oo6-Q	8.6	1.5	71	148	24	NUCLEAR CAP-BINDING PROTEIN SUBUNIT 1;
5oo6-B	8.6	1.5	71	148	24	NUCLEAR CAP-BINDING PROTEIN SUBUNIT 1;
7c06-S	8.6	2.1	77	186	14	SPLICING FACTOR U2AF 23 KDA SUBUNIT;
2dgp-A	8.6	2	74	106	20	BRUNO-LIKE 4, RNA BINDING PROTEIN;
5uaz-A	8.6	1.9	68	94	13	NUCLEOPORIN NUP53;
7nwu-C	8.6	2.4	74	115	9	REGULATOR OF NONSENSE TRANSCRIPTS 3B;
6f8d-D	8.6	2.5	75	296	3	SERRATE RNA EFFECTOR MOLECULE HOMOLOG;
5ylz-N	8.6	6.5	79	261	22	PRE-MRNA-SPLICING FACTOR 8;
8hni-K	8.6	3.1	80	161	11	HETEROGENEOUS NUCLEAR RIBONUCLEOPROTEINS A2/B1;
2cph-A	8.6	2.2	74	107	15	RNA BINDING MOTIF PROTEIN 19;
2vod-B	8.6	2.4	71	188	18	LUPUS LA PROTEIN;
6q2i-A	8.5	2.1	72	106	31	CLEAVAGE STIMULATION FACTOR SUBUNIT 2;
8hni-F	8.5	3	79	170	11	HETEROGENEOUS NUCLEAR RIBONUCLEOPROTEINS A2/B1;
1hd1-A	8.5	2.1	68	75	25	PROTEIN (HETEROGENEOUS NUCLEAR RIBONUCLEOPROTEIN
2xs5-A	8.5	2.1	70	82	14	DELETED IN AZOOSPERMIA-LIKE;
4ch1-A	8.5	2.3	73	97	14	PROTEIN SUP-12, ISOFORM B;
2mkc-A	8.5	2.7	77	118	21	U2 SNRNP COMPONENT IST3;
6em5-o	8.5	2.4	72	133	28	5.8S RIBOSOMAL RNA;
5oo6-K	8.5	1.5	71	148	24	NUCLEAR CAP-BINDING PROTEIN SUBUNIT 1;
2dnk-A	8.5	2.4	74	105	18	BRUNO-LIKE 4, RNA BINDING PROTEIN;
7ocz-A	8.5	2.2	69	81	17	PROTEIN PID-3;
7c08-A	8.5	2.2	77	192	14	SPLICING FACTOR U2AF 23 KDA SUBUNIT;
1d9a-A	8.5	2.8	73	85	19	HU ANTIGEN C;
7c08-J	8.5	2.2	78	193	14	SPLICING FACTOR U2AF 23 KDA SUBUNIT;
4cio-A	8.5	2.3	73	97	14	PROTEIN SUP-12, ISOFORM A;
2km8-C	8.5	3.4	75	167	16	5'-R(P*UP*AP*UP*AP*UP*AP*UP*AP*AP*UP*AP*AP*U)-3';
1d8z-A	8.5	2.8	74	89	23	HU ANTIGEN C;
5z3g-E	8.4	2.3	72	133	28	25S RRNA;
3s6e-B	8.4	2.4	75	111	12	RNA-BINDING PROTEIN 39;
1x4h-A	8.4	2.6	74	111	27	RNA-BINDING PROTEIN 28;
8euy-o	8.4	3	74	129	24	RNA (1095-MER);
1aud-A	8.4	4.5	79	101	19	RNA 3UTR;
3v4m-B	8.4	2.3	72	104	13	SPLICING FACTOR U2AF 65 KDA SUBUNIT;
4wwu-J	8.4	1.8	68	71	15	MRNA EXPORT FACTOR MEX67;
2xs5-B	8.4	2.4	72	83	14	DELETED IN AZOOSPERMIA-LIKE;
2von-B	8.4	2.4	71	186	18	LUPUS LA PROTEIN;
2rqc-A	8.4	2.1	73	115	18	CUG-BP- AND ETR-3-LIKE FACTOR 1;
2rq4-A	8.4	2.5	78	115	17	CUG-BP- AND ETR-3-LIKE FACTOR 1;
6id0-O	8.4	1.4	70	290	24	PRE-MRNA-PROCESSING-SPLICING FACTOR 8;
7c08-P	8.4	2.2	77	192	14	SPLICING FACTOR U2AF 23 KDA SUBUNIT;
7c08-G	8.4	2.2	78	193	14	SPLICING FACTOR U2AF 23 KDA SUBUNIT;
2mqm-A	8.4	3.1	76	118	13	PROTEIN HNRNPL;
1o0p-A	8.4	2.2	71	104	13	SPLICING FACTOR U2AF 65 KDA SUBUNIT;
5o1w-A	8.4	6.6	83	167	16	PROTEIN NRD1;
2mgz-A	8.4	7.1	80	94	18	PROTEIN ASD-1, ISOFORM A;
5uaz-B	8.4	1.9	68	94	13	NUCLEOPORIN NUP53;
2dnm-A	8.4	7.2	80	103	21	SRP46 SPLICING FACTOR;
2lxu-A	8.4	2.3	72	108	14	HETEROGENEOUS NUCLEAR RIBONUCLEOPROTEIN H;
2n3o-A	8.3	6	78	123	15	POLYPYRIMIDINE TRACT-BINDING PROTEIN 1;
7ocx-C	8.3	2.6	76	93	14	PROTEIN PID-3;
7qtt-U	8.3	2	70	295	24	SPLICING FACTOR 3B SUBUNIT 3;
1wf1-A	8.3	2.5	72	110	21	RNA-BINDING PROTEIN RALY;
2rs2-A	8.3	2.8	71	84	14	RNA-BINDING PROTEIN MUSASHI HOMOLOG 1;
2dit-A	8.3	2.1	74	112	16	HIV TAT SPECIFIC FACTOR 1 VARIANT;
2cq1-A	8.3	1.9	71	101	11	PTB-LIKE PROTEIN L;
2kxn-B	8.3	2.1	73	95	29	5'-R(*AP*AP*GP*AP*AP*C)-3';
7vrl-B	8.3	2.6	73	102	16	RNA (5'-R(*UP*GP*CP*AP*UP*AP*U)-3');
2cqd-A	8.3	2.5	74	116	16	RNA-BINDING REGION CONTAINING PROTEIN 1;
1x5o-A	8.3	2.9	75	114	13	RNA BINDING MOTIF, SINGLE-STRANDED INTERACTING
7d1l-B	8.3	2.5	72	82	15	EMBRYONIC DEVELOPMENTAL PROTEIN TOFU-6;
2dgs-A	8.3	2.9	73	99	16	DAZ-ASSOCIATED PROTEIN 1;
7d2y-B	8.3	2.2	69	80	16	EMBRYONIC DEVELOPMENTAL PROTEIN TOFU-6;
7d1l-A	8.3	2.5	72	80	15	EMBRYONIC DEVELOPMENTAL PROTEIN TOFU-6;
8eup-o	8.3	2.3	72	136	25	RNA (1422-MER);
2vop-A	8.3	2.5	71	184	18	LUPUS LA PROTEIN;
1zh5-B	8.3	1.9	69	184	19	5'-R(*UP*GP*CP*UP*GP*UP*UP*UP*U)-3';
2adc-A	8.3	3.9	86	208	19	POLYPYRIMIDINE TRACT-BINDING PROTEIN 1;
1iqt-A	8.3	2.2	69	75	20	HETEROGENEOUS NUCLEAR RIBONUCLEOPROTEIN D0;
2m8d-B	8.3	2.3	70	91	14	RNA (5'-R(*UP*GP*AP*AP*GP*GP*AP*C)-3');
4eyt-D	8.3	2.1	70	99	7	TELOMERASE ASSOCIATED PROTEIN P65;
7nwu-A	8.3	5	78	121	9	REGULATOR OF NONSENSE TRANSCRIPTS 3B;
5o1y-A	8.3	6.5	83	163	14	PROTEIN NRD1;
1wf0-A	8.3	2.6	73	88	16	TAR DNA-BINDING PROTEIN-43;
2krb-A	8.3	2.1	67	81	19	EUKARYOTIC TRANSLATION INITIATION FACTOR 3
2ru3-A	8.3	2.7	73	103	14	PROTEIN SUP-12, ISOFORM A;
6d12-A	8.3	2.8	69	100	9	LA-RELATED PROTEIN 7;
1n52-B	8.3	1.6	71	148	24	80 KDA NUCLEAR CAP BINDING PROTEIN;
7abi-o	8.3	10.2	68	229	26	U5 SMALL NUCLEAR RIBONUCLEOPROTEIN 40 KDA PROTEIN
6z29-A	8.3	1.9	72	116	18	EUKARYOTIC INITIATION FACTOR 4F SUBUNIT P150,NUCL
8ev3-o	8.2	3.1	76	137	24	RNA (1452-MER);
5uyy-A	8.2	2.2	68	374	7	PREPHENATE DEHYDROGENASE;
2m70-A	8.2	2.2	73	155	21	POLY(A)-BINDING PROTEIN 1;
6snj-A	8.2	3.1	76	131	14	RNA-BINDING PROTEIN FUS;
5uzn-A	8.2	1.9	67	80	10	AT27789P;
4oz0-B	8.2	1.9	71	108	13	RNA-BINDING PROTEIN 39;
2ad9-A	8.2	2.1	72	98	15	POLYPYRIMIDINE TRACT-BINDING PROTEIN 1;
4wwu-D	8.2	1.7	66	69	15	MRNA EXPORT FACTOR MEX67;
1x4c-A	8.2	2.3	74	108	14	SPLICING FACTOR, ARGININE/SERINE-RICH 1;
2dh8-A	8.2	2.5	80	105	14	DAZ-ASSOCIATED PROTEIN 1;
1zh5-A	8.2	1.9	69	185	19	5'-R(*UP*GP*CP*UP*GP*UP*UP*UP*U)-3';
2jvo-A	8.2	2.4	70	77	20	NUCLEOLAR PROTEIN 3;
7pu5-K	8.2	2.9	78	239	19	NON-POU DOMAIN-CONTAINING OCTAMER-BINDING PROTEIN
8eti-o	8.2	2.6	75	134	24	RNA (1564-MER);
4erd-A	8.2	3	74	108	9	TELOMERASE ASSOCIATED PROTEIN P65;
7fbr-A	8.2	1.9	71	102	18	MATRIN-3;
7c07-S	8.2	2.2	77	188	14	SPLICING FACTOR U2AF 23 KDA SUBUNIT;
7c06-V	8.2	2.2	76	174	14	SPLICING FACTOR U2AF 23 KDA SUBUNIT;
7qg6-C	8.2	2.5	74	116	9	REGULATOR OF NONSENSE TRANSCRIPTS 3A;
2dnn-A	8.2	4.4	74	108	12	RNA-BINDING PROTEIN 12;
6tr0-A	8.2	2.7	74	205	22	SPLICING FACTOR U2AF 65 KDA SUBUNIT;
1wi8-A	8.1	2.5	72	104	22	EUKARYOTIC TRANSLATION INITIATION FACTOR 4B;
1ufw-A	8.1	1.6	68	95	13	SYNAPTOJANIN 2;
4wpm-A	8.1	2	67	85	15	MRNA EXPORT PROTEIN;
2cpz-A	8.1	3	80	115	16	CUG TRIPLET REPEAT RNA-BINDING PROTEIN 1;
5szw-A	8.1	2.1	71	101	25	ELAV-LIKE PROTEIN 1;
5x3y-A	8.1	4	76	96	14	RNA-BINDING PROTEIN MUSASHI HOMOLOG 1;
2xs7-A	8.1	2.5	72	86	14	DELETED IN AZOOSPERMIA-LIKE;
5ifm-J	8.1	2.6	78	259	19	NON-POU DOMAIN-CONTAINING OCTAMER-BINDING PROTEIN
5m8i-A	8.1	2.5	77	114	16	CUGBP ELAV-LIKE FAMILY MEMBER 2;
6ff4-P	8.1	2.4	74	286	23	RNA-BINDING MOTIF PROTEIN, X-LINKED 2;
2xs2-A	8.1	2.6	73	87	14	DELETED IN AZOOSPERMIA-LIKE;
2evz-A	8.1	3.2	84	208	18	POLYPYRIMIDINE TRACT-BINDING PROTEIN 1;
2dnr-A	8.1	2	70	91	23	SYNAPTOJANIN-1;
2lxi-A	8.1	2.3	71	91	11	RNA-BINDING PROTEIN 10;
6id1-y	8.1	2.5	71	79	28	PRE-MRNA-PROCESSING-SPLICING FACTOR 8;
2mqo-A	8.1	3.8	74	105	12	PROTEIN HNRNPL;
5knw-A	8.1	3.4	74	125	11	LA-RELATED PROTEIN 7;
2o3d-A	8	2.5	73	113	14	SPLICING FACTOR, ARGININE/SERINE-RICH 1;
2ku7-A	8	1.7	69	139	29	MLL1 PHD3-CYP33 RRM CHIMERIC PROTEIN;
1x4f-A	8	2.1	71	112	15	MATRIN 3;
7qg6-A	8	2.3	72	122	10	REGULATOR OF NONSENSE TRANSCRIPTS 3A;
2cqh-A	8	2.3	72	93	25	IGF-II MRNA-BINDING PROTEIN 2 ISOFORM A;
2m52-A	8	2.1	70	105	13	SPLICING FACTOR U2AF 65 KDA SUBUNIT;
5wsg-R	8	6.6	79	261	22	PRE-MRNA-SPLICING FACTOR 8;
1x4d-A	8	4	72	102	19	MATRIN 3;
2hgm-A	8	2.3	70	92	21	HETEROGENEOUS NUCLEAR RIBONUCLEOPROTEIN F;
6n7p-Y	8	1.6	71	138	23	U1 SMALL NUCLEAR RIBONUCLEOPROTEIN 70 KDA HOMOLOG
2m7s-A	8	2.1	68	90	15	SERINE/ARGININE-RICH SPLICING FACTOR 1;
7fbv-A	8	1.9	71	112	15	MATRIN-3;
2db1-A	8	2	70	118	14	HETEROGENEOUS NUCLEAR RIBONUCLEOPROTEIN F;
2cpx-A	8	8.9	79	115	18	HYPOTHETICAL PROTEIN FLJ11016;
2dng-A	8	2	72	103	21	EUKARYOTIC TRANSLATION INITIATION FACTOR 4H;
2kh9-A	8	2.9	75	86	20	U4/U6 SNRNA-ASSOCIATED-SPLICING FACTOR PRP24;
8etg-o	8	2.6	75	109	24	RNA (1912-MER);
6d6v-H	8	3	74	108	9	TELOMERASE REVERSE TRANSCRIPTASE;
5mpl-A	8	3.1	78	102	13	HETEROGENEOUS NUCLEAR RIBONUCLEOPROTEIN A1;
7pcv-A	7.9	2.4	72	116	11	RNA-BINDING PROTEIN 5;
2lcw-A	7.9	2.7	74	108	15	RNA-BINDING PROTEIN FUS;
2mst-A	7.9	2.6	70	75	16	PROTEIN (MUSASHI1);
5zoj-E	7.9	2	70	116	16	MOTHERS AGAINST DECAPENTAPLEGIC HOMOLOG 2;
7aep-A	7.9	2.5	73	93	11	U1 SMALL NUCLEAR RIBONUCLEOPROTEIN A;
2my3-A	7.9	2.6	76	118	21	U2 SNRNP COMPONENT IST3;
2fc9-A	7.9	8	76	101	24	NCL PROTEIN;
1opi-A	7.9	2.3	70	104	13	SPLICING FACTOR U2AF 65 KDA SUBUNIT;
1fje-B	7.9	2.4	72	175	22	SNRE RNA;
1x4e-A	7.9	2.5	71	85	17	RNA BINDING MOTIF, SINGLE-STRANDED INTERACTING
2jvr-A	7.9	2.4	69	80	17	NUCLEOLAR PROTEIN 3;
7qg6-G	7.9	2.2	71	116	10	REGULATOR OF NONSENSE TRANSCRIPTS 3A;
2e5g-A	7.8	2.6	72	94	22	U6 SNRNA-SPECIFIC TERMINAL URIDYLYLTRANSFERASE 1;
2d9o-A	7.8	3.4	78	100	13	DNAJ (HSP40) HOMOLOG, SUBFAMILY C, MEMBER 17;
2dhx-A	7.8	9.2	75	104	16	POLY (ADP-RIBOSE) POLYMERASE FAMILY, MEMBER 10
2m0g-B	7.8	2.4	71	104	13	SPLICING FACTOR 1;
2lea-A	7.8	2.7	74	101	19	SERINE/ARGININE-RICH SPLICING FACTOR 2;
5a5u-B	7.8	6.5	80	613	16	EUKARYOTIC INITIATION FACTOR 3;
8bgf-A	7.8	4	75	123	15	POLYPYRIMIDINE TRACT-BINDING PROTEIN 1;
2my2-A	7.8	8.7	82	118	20	U2 SNRNP COMPONENT IST3;
7qg6-E	7.8	2.4	72	118	10	REGULATOR OF NONSENSE TRANSCRIPTS 3A;
1wg5-A	7.8	3.1	72	104	17	HETEROGENEOUS NUCLEAR RIBONUCLEOPROTEIN H;
4eyt-A	7.8	3	73	97	7	TELOMERASE ASSOCIATED PROTEIN P65;
4eyt-E	7.8	3	73	98	7	TELOMERASE ASSOCIATED PROTEIN P65;
2lmi-A	7.8	4.6	80	107	20	G-RICH SEQUENCE FACTOR 1;
6d12-B	7.8	3.2	70	102	9	LA-RELATED PROTEIN 7;
2mzr-A	7.8	2.5	73	95	18	PROTEIN HRB1;
2err-A	7.8	2.9	73	88	15	ATAXIN-2-BINDING PROTEIN 1;
2div-A	7.8	4.2	80	99	14	TRNA SELENOCYSTEINE ASSOCIATED PROTEIN;
2hvz-A	7.8	3.7	83	101	23	SPLICING FACTOR, ARGININE/SERINE-RICH 7;
2mql-A	7.7	2.2	70	105	13	PROTEIN HNRNPL;
6so9-A	7.7	1.9	71	112	14	AUCUUA;
4yh8-A	7.7	2.1	78	180	13	SPLICING FACTOR U2AF 23 KDA SUBUNIT;
2e5j-A	7.7	2.5	74	97	23	METHENYLTETRAHYDROFOLATE SYNTHETASE DOMAIN
6soe-A	7.7	3.2	78	112	14	RNA-BINDING PROTEIN 20;
2dhg-A	7.7	2.5	74	104	18	TRNA SELENOCYSTEINE ASSOCIATED PROTEIN (SECP43);
2diu-A	7.7	3.9	74	96	16	KIAA0430 PROTEIN;
7pcv-B	7.7	2.2	71	116	11	RNA-BINDING PROTEIN 5;
5v0s-A	7.7	2.4	64	69	6	PREPHENATE DEHYDROGENASE;
2mqq-A	7.7	2.8	82	215	12	HETEROGENOUS NUCLEAR RIBONUCLEOPROTEIN L;
2i38-A	7.7	2.7	72	150	24	FUSION PROTEIN CONSISTS OF IMMUNOGLOBIN G-
1fht-A	7.6	3.7	77	116	19	U1 SMALL NUCLEAR RIBONUCLEOPROTEIN A;
7pu5-I	7.6	2.9	77	238	19	NON-POU DOMAIN-CONTAINING OCTAMER-BINDING PROTEIN
4wpm-B	7.6	1.9	65	85	12	MRNA EXPORT PROTEIN;
5v0s-B	7.6	2.5	65	69	8	PREPHENATE DEHYDROGENASE;
7c08-Y	7.6	2.2	77	178	14	SPLICING FACTOR U2AF 23 KDA SUBUNIT;
7c07-Y	7.6	2.2	78	179	14	SPLICING FACTOR U2AF 23 KDA SUBUNIT;
6yyl-A	7.6	2.8	76	147	9	MEIOSIS PROTEIN MEI2;
1wez-A	7.6	3	76	102	9	HETEROGENEOUS NUCLEAR RIBONUCLEOPROTEIN H';
4eyt-F	7.6	3	73	98	7	TELOMERASE ASSOCIATED PROTEIN P65;
1wtb-A	7.6	2.2	69	79	20	HETEROGENEOUS NUCLEAR RIBONUCLEOPROTEIN D0;
7nwu-G	7.6	2.3	74	115	9	REGULATOR OF NONSENSE TRANSCRIPTS 3B;
4eyt-C	7.6	3.1	73	99	7	TELOMERASE ASSOCIATED PROTEIN P65;
1uaw-A	7.6	2.6	72	77	14	MOUSE-MUSASHI-1;
2dhs-A	7.6	2.6	71	187	21	CUG TRIPLET REPEAT RNA-BINDING PROTEIN 1;
2f3j-A	7.6	3	77	158	12	RNA AND EXPORT FACTOR BINDING PROTEIN 2;
6i9b-A	7.5	2.4	72	177	18	LA-RELATED PROTEIN 4;
3d45-A	7.5	2	64	383	17	POLY(A)-SPECIFIC RIBONUCLEASE PARN;
8gap-H	7.5	2.8	75	384	8	TELOMERASE REVERSE TRANSCRIPTASE;
7wrn-A	7.5	2.1	71	297	15	EPITHELIAL SPLICING REGULATORY PROTEIN 1;
2leb-A	7.5	2.3	72	101	19	SERINE/ARGININE-RICH SPLICING FACTOR 2;
2krr-A	7.5	2.9	72	174	21	NUCLEOLIN;
2kg0-A	7.5	2.5	70	92	20	HETEROGENEOUS NUCLEAR RIBONUCLEOPROTEIN F;
5hb8-D	7.5	2	67	109	15	NUCLEOPORIN NUP53;
2lq5-A	7.5	3.3	77	113	12	RNA-BINDING PROTEIN 39;
2dis-A	7.5	6.7	85	109	15	UNNAMED PROTEIN PRODUCT;
2dha-A	7.5	2.5	73	123	18	FLJ20171 PROTEIN;
2e5i-A	7.5	3.7	77	124	16	HETEROGENEOUS NUCLEAR RIBONUCLEOPROTEIN L-LIKE;
2mkj-A	7.5	2.4	70	202	13	CYTOPLASMIC POLYADENYLATION ELEMENT-BINDING PROTE
5zok-D	7.5	2.6	74	124	15	MOTHERS AGAINST DECAPENTAPLEGIC HOMOLOG 1;
2mmy-A	7.5	2.6	74	97	15	TATA-BINDING PROTEIN-ASSOCIATED FACTOR 2N;
7slp-B	7.4	8	76	321	11	7SK SNRNA METHYLPHOSPHATE CAPPING ENZYME;
1rkj-A	7.4	2.7	71	175	23	NUCLEOLIN;
5hb8-C	7.4	2	67	110	15	NUCLEOPORIN NUP53;
7c07-D	7.4	2.2	77	187	14	SPLICING FACTOR U2AF 23 KDA SUBUNIT;
7c07-G	7.4	2.5	80	193	15	SPLICING FACTOR U2AF 23 KDA SUBUNIT;
2nlw-A	7.4	2.7	74	105	18	EUKARYOTIC TRANSLATION INITIATION FACTOR 3
2kt5-A	7.4	5.8	79	124	13	RNA AND EXPORT FACTOR-BINDING PROTEIN 2;
5ido-A	7.4	6	90	471	13	3' TERMINAL URIDYLYL TRANSFERASE;
5zok-B	7.4	2.5	74	127	15	MOTHERS AGAINST DECAPENTAPLEGIC HOMOLOG 1;
5o20-A	7.4	6.5	82	162	15	PROTEIN NRD1;
1x0f-A	7.4	2.6	72	79	19	HETEROGENEOUS NUCLEAR RIBONUCLEOPROTEIN D0;
5hzd-A	7.3	6.2	91	476	13	3' TERMINAL URIDYLYL TRANSFERASE;
2rt3-A	7.3	2.3	70	97	17	NEGATIVE REGULATOR OF DIFFERENTIATION 1;
7qy5-B	7.3	4.3	79	320	11	NURS COMPLEX SUBUNIT PIR2;
5zoj-D	7.3	2	71	127	15	MOTHERS AGAINST DECAPENTAPLEGIC HOMOLOG 2;
2m88-A	7.3	2.6	67	185	19	PROTEIN NRD1;
7a5p-P	7.3	2.4	74	90	23	U2 SNRNA;
7pu5-J	7.3	3	78	239	18	NON-POU DOMAIN-CONTAINING OCTAMER-BINDING PROTEIN
2myf-A	7.3	2.6	72	89	28	RRM CONTAINING CYCLOPHILIN;
6u9d-O	7.3	2.7	72	237	7	ACETOLACTATE SYNTHASE CATALYTIC SUBUNIT, MITOCHON
2cpy-A	7.3	2.1	69	114	10	RNA-BINDING PROTEIN 12;
1x4b-A	7.2	1.9	71	116	13	HETEROGENEOUS NUCLEAR RIBONUCLEOPROTEINS A2/B1;
5obn-A	7.2	3.4	78	136	24	RNA-BINDING PROTEIN 40;
6mrj-B	7.2	6.2	73	142	7	NICKEL-RESPONSIVE REGULATOR;
2mhn-A	7.2	2.2	74	94	18	RNA-BINDING PROTEIN 39;
2hgl-A	7.2	2.4	70	102	14	HETEROGENEOUS NUCLEAR RIBONUCLEOPROTEIN F;
1u2f-A	7.2	2.6	73	90	18	PROTEIN (SPLICING FACTOR U2AF 65 KD SUBUNIT);
3d45-B	7.2	2.2	65	373	14	POLY(A)-SPECIFIC RIBONUCLEASE PARN;
2cqg-A	7.2	2.5	71	103	11	TAR DNA-BINDING PROTEIN-43;
7evo-4	7.2	1.7	70	160	29	U2 SNRNA;
8hk1-4	7.2	1.7	70	160	29	U2 SNRNA;
6tzn-A	7.2	3.3	74	115	8	PROTEIN POF8;
5o1z-A	7.2	6.6	83	163	14	PROTEIN NRD1;
7vpx-4	7.2	1.7	70	160	29	SPLICING FACTOR 3A SUBUNIT 2;
5o1x-A	7.2	6.8	82	162	15	PROTEIN NRD1;
2mqn-A	7.1	3.3	85	216	11	HETEROGENOUS NUCLEAR RIBONUCLEOPROTEIN L;
6u7v-A	7.1	3.3	74	116	8	PROTEIN POF8;
5hb7-A	7.1	2	67	125	15	NUCLEOPORIN NUP53;
4j5o-A	7.1	3	74	111	12	RNA-BINDING PROTEIN 39;
2kfy-A	7.1	2.2	69	102	13	HETEROGENEOUS NUCLEAR RIBONUCLEOPROTEIN F;
4erd-B	7.1	4.8	75	108	8	TELOMERASE ASSOCIATED PROTEIN P65;
2mss-A	7.1	2.6	69	75	16	PROTEIN (MUSASHI1);
7aao-A	7.1	2.4	74	122	20	U2 SNRNP AUXILIARY FACTOR LARGE SUBUNIT;
6u9d-L	7	2.6	72	255	7	ACETOLACTATE SYNTHASE CATALYTIC SUBUNIT, MITOCHON
5z9z-A	7	2.5	71	101	15	SMALL RNA DEGRADING NUCLEASE 1;
2yka-A	7	6	79	124	10	RNA AND EXPORT FACTOR-BINDING PROTEIN 2;
4oz1-A	7	3	74	112	12	RNA-BINDING PROTEIN 39;
5hb8-A	7	2	67	109	15	NUCLEOPORIN NUP53;
3s6e-A	7	2.9	74	113	12	RNA-BINDING PROTEIN 39;
7c06-J	7	2.1	78	193	13	SPLICING FACTOR U2AF 23 KDA SUBUNIT;
5mpg-A	7	3.4	75	97	16	HETEROGENEOUS NUCLEAR RIBONUCLEOPROTEIN A1;
4eyt-B	7	4.9	77	99	9	TELOMERASE ASSOCIATED PROTEIN P65;
6u9d-K	7	2.7	72	245	7	ACETOLACTATE SYNTHASE CATALYTIC SUBUNIT, MITOCHON
2km8-B	7	2.6	72	84	24	5'-R(P*UP*AP*UP*AP*UP*AP*UP*AP*AP*UP*AP*AP*U)-3';
2ki2-A	7	2.5	71	77	18	SS-DNA BINDING PROTEIN 12RNP2;
5tf6-C	7	3	78	366	21	U4/U6 SNRNA-ASSOCIATED-SPLICING FACTOR PRP24;
7q3l-q	6.9	3.5	59	66	19	SPLICING FACTOR 3B SUBUNIT 2;
5opt-h	6.9	2.2	68	173	16	ACTIVATED PROTEIN KINASE C RECEPTOR, PUTATIVE;
5hb8-B	6.9	2	67	109	15	NUCLEOPORIN NUP53;
7eu1-M	6.9	7.8	85	1055	14	DNA-DIRECTED RNA POLYMERASE IV SUBUNIT 1;
2mgz-B	6.9	2.5	71	105	14	PROTEIN ASD-1, ISOFORM A;
2m8h-A	6.9	3.8	75	101	15	RNA-BINDING PROTEIN 7;
7qy5-D	6.9	4.3	79	320	11	NURS COMPLEX SUBUNIT PIR2;
2w7a-A	6.9	2.1	65	100	11	LINE-1 ORF1P;
6u9d-T	6.9	2.9	73	232	7	ACETOLACTATE SYNTHASE CATALYTIC SUBUNIT, MITOCHON
1wel-A	6.8	2.1	69	124	13	RNA-BINDING PROTEIN 12;
6c8u-1	6.8	2.2	72	115	14	RNA-BINDING PROTEIN MUSASHI HOMOLOG 2;
4oz0-A	6.8	3.1	75	113	13	RNA-BINDING PROTEIN 39;
8w2o-A	6.8	2.1	72	169	19	U1 SMALL NUCLEAR RIBONUCLEOPROTEIN 70 KDA HOMOLOG
2lkz-A	6.8	2.4	71	95	17	RNA-BINDING PROTEIN 5;
6n4a-A	6.8	3.5	71	85	8	PII-LIKE SBTB;
2rug-A	6.8	2.4	72	114	13	CYTOPLASMIC POLYADENYLATION ELEMENT-BINDING PROTE
6u9h-O	6.8	3.7	75	169	12	ACETOLACTATE SYNTHASE, CHLOROPLASTIC;
6u9d-D	6.8	2.6	72	250	7	ACETOLACTATE SYNTHASE CATALYTIC SUBUNIT, MITOCHON
6u9h-G	6.8	3.6	76	169	12	ACETOLACTATE SYNTHASE, CHLOROPLASTIC;
6u9h-S	6.8	3.7	75	169	12	ACETOLACTATE SYNTHASE, CHLOROPLASTIC;
2yko-A	6.7	5.2	78	204	12	LINE-1 ORF1P;
8wg3-A	6.7	7.2	82	548	16	CSC1-LIKE PROTEIN 2,GREEN FLUORESCENT PROTEIN;
1s79-A	6.7	3.6	72	103	17	LUPUS LA PROTEIN;
2adb-A	6.7	2.5	73	127	18	POLYPYRIMIDINE TRACT-BINDING PROTEIN 1;
2lec-A	6.7	2.7	71	101	18	SERINE/ARGININE-RICH SPLICING FACTOR 2;
6u9h-K	6.7	3.7	75	169	12	ACETOLACTATE SYNTHASE, CHLOROPLASTIC;
3jb9-Y	6.6	5.5	79	261	24	PRE-MRNA-SPLICING FACTOR SPP42;
2u1a-A	6.6	3.2	71	88	11	U1 SMALL NUCLEAR RIBONUCLEOPROTEIN A;
2fc8-A	6.6	2.5	71	102	18	NCL PROTEIN;
1fjc-A	6.6	2.6	73	96	22	NUCLEOLIN RBD2;
2xsf-A	6.6	2.4	65	81	15	DELETED IN AZOOSPERMIA-LIKE;
2dnl-A	6.6	3.2	84	114	12	CYTOPLASMIC POLYADENYLATION ELEMENT BINDING
6wo1-B	6.6	5.3	76	198	7	ACETOHYDROXYACID SYNTHASE CATALYTIC SUBUNIT;
8d8j-F	6.5	5	72	131	15	PROBABLE S-ADENOSYL-L-METHIONINE-DEPENDENT RNA
3moj-B	6.5	2.6	69	75	9	RNA (69-MER);
5a2v-B	6.5	3.4	73	472	10	MITOCHONDRIAL PROTEIN;
6lur-G	6.5	2.3	74	211	12	THIOREDOXIN 1,POLY(U)-BINDING-SPLICING FACTOR PUF
6n4a-F	6.5	3.7	72	85	8	PII-LIKE SBTB;
2l08-A	6.5	2.5	72	97	10	REGULATOR OF NONSENSE TRANSCRIPTS 3A;
6u9d-G	6.5	2.6	72	253	7	ACETOLACTATE SYNTHASE CATALYTIC SUBUNIT, MITOCHON
6u9d-P	6.5	2.6	72	243	7	ACETOLACTATE SYNTHASE CATALYTIC SUBUNIT, MITOCHON
6mmo-B	6.5	3.6	70	84	10	CARBON REGULATORY PII-LIKE PROTEIN SBTB;
6mmo-C	6.5	3.3	70	87	10	CARBON REGULATORY PII-LIKE PROTEIN SBTB;
2mtg-A	6.4	2.8	73	116	16	LA-RELATED PROTEIN 6;
6lur-F	6.4	2.4	74	211	12	THIOREDOXIN 1,POLY(U)-BINDING-SPLICING FACTOR PUF
6mmq-E	6.4	3.4	69	82	10	CARBON REGULATORY PII-LIKE PROTEIN SBTB;
6exn-M	6.4	4.9	75	255	25	U2 SNRNA;
6n4a-C	6.4	3.3	67	85	9	PII-LIKE SBTB;
2mki-A	6.4	2.6	72	203	13	CYTOPLASMIC POLYADENYLATION ELEMENT-BINDING PROTE
6mmo-F	6.4	3.5	72	87	10	CARBON REGULATORY PII-LIKE PROTEIN SBTB;
6r5k-F	6.4	2.6	66	165	20	PAN2-PAN3 DEADENYLATION COMPLEX CATALYTIC SUBUNIT
2f06-A	6.3	3.5	70	145	6	CONSERVED HYPOTHETICAL PROTEIN;
6yym-A	6.3	2.7	76	148	9	MEIOSIS PROTEIN MEI2;
2hgn-A	6.3	2.5	67	81	10	HETEROGENEOUS NUCLEAR RIBONUCLEOPROTEIN F;
2rok-A	6.3	2.5	66	100	20	POLY(A)-SPECIFIC RIBONUCLEASE;
8d8l-F	6.3	5	72	125	15	PROBABLE S-ADENOSYL-L-METHIONINE-DEPENDENT RNA
2mzs-A	6.3	2.3	70	99	21	PROTEIN HRB1;
2n7c-A	6.3	3.1	69	89	13	PUTATIVE SPLICING FACTOR;
8k4i-A	6.2	2.7	66	163	8	YAJQ;
4p52-A	6.2	2.9	70	315	16	HOMOSERINE KINASE;
7t71-A	6.2	6.5	96	348	9	MEVALONATE 3,5-BISPHOSPHATE DECARBOXYLASE;
6n7r-C	6.2	4.2	72	133	14	U1 SMALL NUCLEAR RIBONUCLEOPROTEIN 70 KDA HOMOLOG
6j6q-R	6.2	5	75	261	25	PRE-MRNA-SPLICING FACTOR 8;
4pwu-A	6.2	2.6	65	76	15	MODULATOR PROTEIN MZRA;
5yd1-B	6.2	4.6	88	602	14	PROTEIN OSCA1;
6n4a-E	6.2	3.5	69	85	9	PII-LIKE SBTB;
6n4a-D	6.2	3.5	70	84	9	PII-LIKE SBTB;
7pdv-A	6.2	3.6	75	107	11	RNA BINDING MOTIF PROTEIN 5 ISOFORM 1;
5uyy-D	6.2	2.3	65	366	6	PREPHENATE DEHYDROGENASE;
2mkh-A	6.2	2.5	70	212	13	CYTOPLASMIC POLYADENYLATION ELEMENT-BINDING PROTE
6j6g-R	6.2	5	75	261	25	PRE-MRNA-SPLICING FACTOR 8;
6u9d-H	6.2	2.7	72	252	6	ACETOLACTATE SYNTHASE CATALYTIC SUBUNIT, MITOCHON
4pwu-B	6.2	3	66	77	15	MODULATOR PROTEIN MZRA;
1qm9-A	6.2	3.1	67	198	27	POLYPYRIMIDINE TRACT-BINDING PROTEIN;
6yqq-A	6.1	3.2	70	320	11	FORT-PRPP COMPLEX;
3l76-A	6.1	4.2	84	589	7	ASPARTOKINASE;
5lj5-M	6.1	6.5	81	252	22	U5 SNRNA (SMALL NUCLEAR RNA);
5lj3-M	6.1	6.5	81	252	22	U5 SNRNA (SMALL NUCLEAR RNA);
7pdv-E	6.1	3.6	76	107	11	RNA BINDING MOTIF PROTEIN 5 ISOFORM 1;
8cec-T	6.1	3.2	72	95	14	16S RRNA;
1sxl-A	6.1	2.7	73	97	18	SEX-LETHAL PROTEIN PROTEIN;
8tzk-D	6.1	11.8	74	304	8	CELL DIVISION ATP-BINDING PROTEIN FTSE;
6u9d-S	6.1	2.7	72	244	6	ACETOLACTATE SYNTHASE CATALYTIC SUBUNIT, MITOCHON
6wi5-B	6.1	3.4	69	90	10	DE NOVO DESIGNED PROTEIN FOLDIT4;
8cdv-T	6.1	2.6	68	92	15	16S RRNA;
8cee-T	6.1	2.6	68	95	15	16S RRNA;
4pwu-C	6.1	2.8	68	78	15	MODULATOR PROTEIN MZRA;
1q5y-D	6	3.6	71	80	3	NICKEL RESPONSIVE REGULATOR;
6wi5-A	6	3.5	70	90	10	DE NOVO DESIGNED PROTEIN FOLDIT4;
1u6f-A	6	2.5	75	139	17	RNA-BINDING PROTEIN UBP1;
1y7p-B	6	3.8	73	217	12	HYPOTHETICAL PROTEIN AF1403;
2yy3-A	6	2.6	66	91	8	ELONGATION FACTOR 1-BETA;
7lma-H	6	3	74	199	9	TELOMERASE LA-RELATED PROTEIN P65;
7roz-A	6	7.9	81	1064	12	RNA-DEPENDENT RNA POLYMERASE 2;
1in0-A	6	2.6	63	162	8	YAJQ PROTEIN;
5zsw-A	6	2.5	69	89	14	RNA-BINDING PROTEIN 10;
8gf5-X	6	3.1	67	118	9	METHYL-COENZYME M REDUCTASE SUBUNIT ALPHA;
1vr6-A	6	4.6	80	343	8	PHOSPHO-2-DEHYDRO-3-DEOXYHEPTONATE ALDOLASE;
8cdu-T	6	2.6	68	95	15	16S RRNA;
4n3o-A	5.9	2.5	68	328	9	PUTATIVE D-GLYCERO-D-MANNO-HEPTOSE 7-PHOSPHATE KI
8tcf-C	5.9	3.4	69	75	17	INTEGRIN ALPHA-V HEAVY CHAIN;
2my8-A	5.9	4.5	79	97	15	CUGBP ELAV-LIKE FAMILY MEMBER 2;
6mmo-A	5.9	4.5	69	91	9	CARBON REGULATORY PII-LIKE PROTEIN SBTB;
3lgh-B	5.9	3.6	72	139	7	NICKEL-RESPONSIVE REGULATOR;
8ced-T	5.9	2.6	68	95	15	16S RRNA;
1pgz-A	5.9	2.8	78	183	15	5'-D(*T*TP*AP*GP*GP*GP*TP*TP*AP*GP*(6MI)P*G)-3';
6he6-A	5.8	2.7	65	117	9	CELL DIVISION PROTEIN FTSX;
5fii-B	5.8	2.8	69	79	10	PHENYLALANINE-4-HYDROXYLASE;
5wx8-A	5.8	4.1	85	165	8	IMMEDIATE-EARLY PROTEIN 2;
6fjw-A	5.8	12.5	80	239	4	CAS6 PROTEIN;
1whv-A	5.8	3	70	100	16	POLY(A)-SPECIFIC RIBONUCLEASE;
4y0l-A	5.8	3.1	67	80	9	PUTATIVE MEMBRANE PROTEIN MMPL11;
6mmc-A	5.8	3.5	69	89	10	CARBON REGULATORY PII-LIKE PROTEIN SBTB;
5o8w-B	5.8	2.6	64	93	8	ELONGATION FACTOR 1-ALPHA;
2n3l-A	5.8	3.6	66	89	15	SERINE/ARGININE-RICH PROTEIN 1, PFSR1-RRM1;
8vrc-A	5.7	3.6	72	100	3	LA MOTIF RNA-BINDING DOMAIN PROTEIN;
3mml-B	5.7	1.7	54	210	9	ALLOPHANATE HYDROLASE SUBUNIT 2;
6j6g-Q	5.7	2.5	70	292	9	PRE-MRNA-SPLICING FACTOR 8;
7mp7-A	5.7	2.7	68	87	7	SB3;
4qvz-B	5.7	2.4	62	204	15	FRAGILE X MENTAL RETARDATION PROTEIN 1;
2pc6-A	5.7	4.9	76	164	8	PROBABLE ACETOLACTATE SYNTHASE ISOZYME III (SMALL
7pdv-G	5.7	3	72	107	8	RNA BINDING MOTIF PROTEIN 5 ISOFORM 1;
2p9c-A	5.6	2.9	68	407	24	D-3-PHOSPHOGLYCERATE DEHYDROGENASE;
1u8s-B	5.6	3.8	73	172	4	GLYCINE CLEAVAGE SYSTEM TRANSCRIPTIONAL
5w99-A	5.6	8.5	75	319	9	PBTD;
2nzc-D	5.6	3.7	70	82	3	HYPOTHETICAL PROTEIN;
6lxg-B	5.6	2.6	66	79	9	GTP PYROPHOSPHOKINASE;
7bbb-A	5.6	2.6	68	251	18	ATP-DEPENDENT RNA HELICASE DBPA;
5yd1-A	5.6	4.3	84	602	14	PROTEIN OSCA1;
2my7-A	5.6	2.5	73	97	16	CUGBP ELAV-LIKE FAMILY MEMBER 2;
1fj7-A	5.6	3.2	75	101	17	NUCLEOLIN RBD1;
7kwg-f	5.6	3.2	70	96	11	MRNA;
2ko1-A	5.5	5.2	70	88	13	GTP PYROPHOSPHOKINASE;
8y1j-A	5.5	4	76	502	7	L-THREONINE DEHYDRATASE;
2xco-A	5.5	5.5	91	636	14	DNA GYRASE SUBUNIT B, DNA GYRASE SUBUNIT A;
5d4o-A	5.5	3.1	68	106	10	NITROGEN REGULATORY PROTEIN P-II;
8ui2-B	5.5	3.2	72	103	10	T33-ML28-REDESIGNED-TANDEM-BMC-T-FOLD;
4e8u-A	5.5	5.1	85	166	7	PUTATIVE UNCHARACTERIZED PROTEIN T8P19.180;
6vz8-S	5.5	2.9	72	160	10	ACETOLACTATE SYNTHASE, CHLOROPLASTIC;
7rqs-A	5.5	4.9	68	1074	16	RNA-DEPENDENT RNA POLYMERASE 2;
6vz8-G	5.5	2.9	72	160	10	ACETOLACTATE SYNTHASE, CHLOROPLASTIC;
6vz8-K	5.5	2.6	71	160	10	ACETOLACTATE SYNTHASE, CHLOROPLASTIC;
6o7y-A	5.5	2.7	70	183	7	PUTATIVE EUKARYOTIC TRANSLATION INITIATION FACTOR
7jtk-i	5.4	4.6	76	201	11	FLAGELLAR RADIAL SPOKE PROTEIN 1;
6lxg-A	5.4	2.9	68	79	9	GTP PYROPHOSPHOKINASE;
8avz-A	5.4	10.1	67	317	12	POLYKETIDE BIOSYNTHESIS ACYLTRANSFERASE HOMOLOG P
2n51-A	5.4	2.4	66	133	18	ELONGATION FACTOR 1-DELTA;
6f7p-C	5.4	2.5	75	316	3	SERRATE RNA EFFECTOR MOLECULE HOMOLOG;
7pdv-C	5.4	3.8	75	107	8	RNA BINDING MOTIF PROTEIN 5 ISOFORM 1;
8grn-A	5.4	5.6	90	716	10	PROTEIN OSCA1;
2l48-A	5.4	3	64	85	13	N-ACETYLMURAMOYL-L-ALANINE AMIDASE;
2ril-A	5.3	3.2	67	95	10	ANTIBIOTIC BIOSYNTHESIS MONOOXYGENASE;
2mkk-A	5.3	2.4	68	213	13	CYTOPLASMIC POLYADENYLATION ELEMENT-BINDING PROTE
6wub-f	5.3	2.5	67	97	13	16S RRNA;
8u53-A	5.3	4.8	86	574	6	CSC1-LIKE PROTEIN ERD4;
1vi7-A	5.3	2.9	66	206	3	HYPOTHETICAL PROTEIN YIGZ;
5gmk-Q	5.3	2.4	57	185	5	PRE-MRNA-SPLICING FACTOR 8;
8s1u-V	5.3	3.3	70	249	6	P-TRNA;
2fph-X	5.3	2.5	64	165	5	YLMH;
6bwo-A	5.3	9	75	144	13	PYRIDINIUM-3,5-BISTHIOCARBOXYLIC ACID MONONUCLEOT
3ce8-A	5.3	3.4	72	90	8	PUTATIVE PII-LIKE NITROGEN REGULATORY PROTEIN;
1urr-A	5.2	3.5	73	97	5	CG18505 PROTEIN;
8s1p-V	5.2	3.3	69	249	6	50S RIBOSOMAL PROTEIN L35;
7nmm-A	5.2	2.8	64	78	5	SHMAX;
8k0b-A	5.2	3.2	75	689	9	CALCIUM PERMEABLE STRESS-GATED CATION CHANNEL 1;
8t57-A	5.2	4.8	86	504	12	CSC1-LIKE PROTEIN HYP1;
8t57-B	5.2	4.9	90	504	12	CSC1-LIKE PROTEIN HYP1;
6wxo-A	5.2	4.3	80	172	4	TFD-HE;
3qjj-A	5.1	9	80	243	3	RNA (5'-R(*GP*UP*UP*GP*AP*AP*AP*UP*CP*AP*GP*A)-3'
2nyi-A	5.1	3.6	67	171	7	UNKNOWN PROTEIN;
7qri-A	5.1	2.6	70	101	7	TRYPTOPHAN 5-HYDROXYLASE 2;
7wkp-A	5.1	2.6	62	167	13	CSY4;
6mm2-A	5.1	3.5	68	99	12	CARBON REGULATORY PII-LIKE PROTEIN SBTB;
3g8q-A	5	3.1	70	278	16	PREDICTED RNA-BINDING PROTEIN, CONTAINS THUMP
1zpv-C	5	3.1	69	88	7	ACT DOMAIN PROTEIN;
2ywg-A	5	3.2	65	528	9	GTP-BINDING PROTEIN LEPA;
1ygy-A	5	3.3	67	527	3	D-3-PHOSPHOGLYCERATE DEHYDROGENASE;
2pff-B	5	4.3	68	2006	7	FATTY ACID SYNTHASE SUBUNIT ALPHA;
8ui2-A	5	3.1	74	188	11	T33-ML28-REDESIGNED-TANDEM-BMC-T-FOLD;
3dfe-B	5	4.6	70	83	9	PUTATIVE PII-LIKE SIGNALING PROTEIN;
2xsj-B	4.9	4.1	71	385	11	SULFITE REDUCTASE ALPHA SUBUNIT;
7roq-A	4.9	4.5	87	1831	3	PHOSPHOLIPID-TRANSPORTING ATPASE ABCA1;
2qt7-B	4.9	2.6	66	91	17	RECEPTOR-TYPE TYROSINE-PROTEIN PHOSPHATASE-LIKE N
6v55-A	4.9	7.9	74	746	11	ADHESION G-PROTEIN COUPLED RECEPTOR G6;
8fcj-B	4.9	3.3	68	216	16	TYPE I-B CRISPR-ASSOCIATED PROTEIN CAS5;
1y0h-A	4.9	4	71	101	13	HYPOTHETICAL PROTEIN RV0793;
6jsh-B	4.9	5	70	1904	7	FATTY ACID SYNTHASE SUBUNIT BETA;
7qri-B	4.9	2.6	67	101	7	TRYPTOPHAN 5-HYDROXYLASE 2;
6oce-A	4.9	4.9	86	689	7	STRESS-GATED CATION CHANNEL 1.2;
3dfe-A	4.9	4.6	70	82	9	PUTATIVE PII-LIKE SIGNALING PROTEIN;
1f0x-A	4.8	2.7	70	502	6	D-LACTATE DEHYDROGENASE;
1mwy-A	4.8	2.7	64	73	5	ZNTA;
2lvw-A	4.8	3.3	70	98	7	ACETOLACTATE SYNTHASE ISOZYME 1 SMALL SUBUNIT;
4zn3-A	4.8	2.5	61	147	8	TRANSCRIPTION ELONGATION FACTOR SPT5;
3k5o-B	4.8	5.5	71	744	3	DNA POLYMERASE II;
4u9r-A	4.8	3	63	147	11	CZCP CATION EFFLUX P1-ATPASE;
4zoq-F	4.8	2.8	60	62	8	INTRACELLULAR SERINE PROTEASE;
2omo-A	4.8	4.1	70	105	7	DUF176;
7qpr-D	4.8	2.7	67	689	10	ACT DOMAIN PROTEIN;
3c19-A	4.8	9.3	81	177	7	UNCHARACTERIZED PROTEIN MK0293;
6q3v-A	4.8	3.1	62	188	13	NEDD4-BINDING PROTEIN 1;
6dg1-A	4.8	2.6	58	105	19	QRRM2 DOMAIN OF HETEROGENEOUS NUCLEAR RIBONUCLEOP
5zsy-A	4.8	2.9	67	88	15	RNA-BINDING PROTEIN 10;
1fjg-F	4.7	3.4	73	101	11	16S RIBOSOMAL RNA;
7kcj-A	4.7	3	68	184	4	EUKARYOTIC TRANSLATION INITIATION FACTOR 4E TYPE
8tfo-A	4.7	3.5	68	390	4	MEVALONATE KINASE;
3ced-A	4.7	2.7	63	98	6	METHIONINE IMPORT ATP-BINDING PROTEIN METN 2;
1lfp-A	4.7	3.9	64	243	11	HYPOTHETICAL PROTEIN AQ_1575;
6eet-A	4.7	2.9	72	443	6	PROTOCADHERIN-15;
2dcl-A	4.7	4.2	74	99	3	HYPOTHETICAL UPF0166 PROTEIN PH1503;
2m2b-A	4.7	5.2	78	131	13	RNA-BINDING PROTEIN 10;
5u9m-D	4.7	2.9	62	234	6	SUPEROXIDE DISMUTASE [CU-ZN];
4dnr-A	4.7	8.2	90	1031	10	CATION EFFLUX SYSTEM PROTEIN CUSB;
2kt2-A	4.7	3.2	64	69	9	MERCURIC REDUCTASE;
1r8h-A	4.7	3.3	68	87	18	REGULATORY PROTEIN E2;
8sl4-A	4.6	3.6	81	970	7	ADENYLATE CYCLASE TYPE 5;
2qsw-A	4.6	3.1	63	90	13	METHIONINE IMPORT ATP-BINDING PROTEIN METN 2;
2m4m-A	4.6	2.6	64	124	16	HYPOTHETICAL PROTEIN;
5ueb-B	4.6	2.8	60	144	10	NEGOA.19184.A;
6ner-E	4.6	3.9	69	186	9	BMC-H TANDEM FUSION PROTEIN;
3v97-A	4.5	3.6	79	669	13	RIBOSOMAL RNA LARGE SUBUNIT METHYLTRANSFERASE L;
2pd1-A	4.5	3.7	71	103	4	HYPOTHETICAL PROTEIN;
4qbu-A	4.5	3.7	65	436	9	ZMAA;
7wvz-A	4.5	3.6	62	1719	5	BETA-KETOACYL-ACYL-CARRIER-PROTEIN SYNTHASE I;
2lsl-A	4.5	2.8	73	130	8	TELOMERASE ASSOCIATED PROTEIN P65;
6u9d-C	4.5	5.3	75	253	4	ACETOLACTATE SYNTHASE CATALYTIC SUBUNIT, MITOCHON
5ovo-B	4.5	5.5	75	99	12	ADP-RIBOSYL-(DINITROGEN REDUCTASE) HYDROLASE;
5fgj-A	4.5	8.6	78	428	9	PHENYLALANINE-4-HYDROXYLASE;
7v9x-A	4.4	3.3	69	314	10	RNA-DIRECTED DNA POLYMERASE FROM RETRON EC86;
6njy-A	4.4	10.7	62	237	6	TYPE IV CRISPR ASSOCIATED CAS6 RNA ENDONUCLEASE;
6ogz-A	4.4	3.1	66	1082	9	RNA (5'-
7u5d-H	4.4	5.4	75	202	4	CRRNA;
3tm5-A	4.4	2.8	72	369	11	CRYSTAL STRUCTURE OF TRM14;
7b8s-C	4.4	4.4	82	589	9	MULTIDRUG EFFLUX PUMP SUBUNIT ACRB,MULTIDRUG EFFL
8cg5-A	4.4	9.9	67	1282	15	NON-REDUCING POLYKETIDE SYNTHASE CTB1;
7bc4-B	4.4	4.4	68	2054	6	FATTY ACID SYNTHASE SUBUNIT ALPHA;
2jhe-A	4.4	5.1	74	189	8	TRANSCRIPTION REGULATOR TYRR;
5gan-G	4.4	3.3	66	318	5	SACCHAROMYCES CEREVISIAE STRAIN UOA_M2 CHROMOSOME
6ajf-A	4.4	7.9	84	901	6	DRUG EXPORTERS OF THE RND SUPERFAMILY-LIKE PROTEI
2ia0-A	4.4	3.4	64	156	6	PUTATIVE HTH-TYPE TRANSCRIPTIONAL REGULATOR PF086
2av5-A	4.4	3.2	68	106	12	RIBONUCLEASE P PROTEIN COMPONENT 2;
3o1l-A	4.4	3.5	70	298	9	FORMYLTETRAHYDROFOLATE DEFORMYLASE;
7u1t-A	4.3	3.8	78	176	17	EPSTEIN-BARR NUCLEAR ANTIGEN 1;
8k9e-D	4.3	2.9	63	175	6	CYTOCHROME C7-LIKE DOMAIN-CONTAINING PROTEIN;
6q1m-A	4.3	2.8	67	119	10	REPLICATION-ASSOCIATED PROTEIN;
6f3z-A	4.3	4.5	88	230	3	LIPOPROTEIN-RELEASING SYSTEM TRANSMEMBRANE PROTEI
4npo-B	4.3	4.2	69	105	4	UNCHARACTERIZED PROTEIN;
6wrw-C	4.3	2.7	53	88	11	TRANSFERRIN RECEPTOR PROTEIN 1;
7uw5-A	4.3	2.6	58	723	9	MECHANOSENSITIVE CHANNEL MSCK;
2cvi-A	4.3	3.2	64	83	6	75AA LONG HYPOTHETICAL REGULATORY PROTEIN ASNC;
4oj3-B	4.2	2.7	67	95	10	ACYLPHOSPHATASE;
1fd8-A	4.2	2.9	61	73	18	ATX1 COPPER CHAPERONE;
6gje-A	4.2	7.2	73	338	5	PROTEIN AMNIONLESS;
3cjt-M	4.2	5.3	52	256	2	RIBOSOMAL PROTEIN L11 METHYLTRANSFERASE;
5ijn-F	4.2	8.4	83	335	5	NUCLEAR PORE COMPLEX PROTEIN NUP155;
6wrv-C	4.2	2.4	52	93	13	TRANSFERRIN RECEPTOR PROTEIN 1;
3mah-A	4.2	3.7	61	139	8	ASPARTOKINASE;
4y2i-A	4.2	2.8	57	65	11	PUTATIVE METAL-BINDING TRANSPORT PROTEIN;
7lmx-A	4.2	3.1	61	75	13	INTEGRIN INHIBITOR;
7xhz-A	4.2	3.1	60	231	12	PHOSPHATASE, SAV2152;
6dd5-A	4.2	4.7	79	652	9	MMB-1 CAS6 FUSED TO MALTOSE BINDING PROTEIN,CRISP
6lrg-B	4.2	5	88	682	6	ARGININE-GUANIDINE REMOVING ENZYME;
6lur-C	4.2	2.2	57	211	4	THIOREDOXIN 1,POLY(U)-BINDING-SPLICING FACTOR PUF
2joq-A	4.2	2.8	65	91	8	HYPOTHETICAL PROTEIN HP_0495;
6n10-A	4.1	3.4	71	403	10	DIPHOSPHOMEVALONATE DECARBOXYLASE MVD1, PEROXISOM
9b43-A	4.1	5	76	734	8	MMPL4 PROTEIN;
7z3h-A	4.1	8.4	67	372	9	TRANSFERASE-LIKE PROTEIN;
6s2e-A	4.1	6.4	76	1006	7	DNA POLYMERASE EPSILON CATALYTIC SUBUNIT A;
7xrw-A	4.1	2.6	64	127	6	REPRESSOR ACTIVATOR PROTEIN 1;
2kkh-A	4.1	2.9	65	95	9	PUTATIVE HEAVY METAL TRANSPORTER;
6vej-A	4.1	4.8	70	1022	13	PROBABLE RESISTANCE-NODULATION-CELL DIVISION (RND
7oky-Z	4.1	2.9	61	374	13	DNA-DIRECTED RNA POLYMERASE II SUBUNIT RPB1;
1jqg-A	4.1	3.9	75	409	8	CARBOXYPEPTIDASE A;
7v99-A	4.1	10	77	991	12	TELOMERASE REVERSE TRANSCRIPTASE;
2raq-B	4.1	4.7	71	94	11	CONSERVED PROTEIN MTH889;
2exu-A	4.1	9.1	74	192	7	TRANSCRIPTION INITIATION PROTEIN SPT4/SPT5;
1mwq-A	4.1	4.4	69	99	9	HYPOTHETICAL PROTEIN HI0828;
2n2u-A	4.1	4.5	68	77	10	OR358;
4gdf-A	4	5	67	497	12	LARGE T ANTIGEN;
2k1r-B	4	3	64	68	14	COPPER-TRANSPORTING ATPASE 1;
1vbk-A	4	5	82	307	16	HYPOTHETICAL PROTEIN PH1313;
3hlu-A	4	3.3	61	73	5	UNCHARACTERIZED PROTEIN DUF2179;
8tdl-A	4	2.3	60	364	15	MECHANOSENSITIVE ION CHANNEL PROTEIN 10;
9c0i-A	4	3.2	67	425	3	REVERSE TRANSCRIPTASE/MATURASE FAMILY PROTEIN;
4ct8-A	4	2.4	56	394	7	CINA-LIKE PROTEIN;
6fon-A	4	10.9	76	252	13	COPPER CHAPERONE FOR SUPEROXIDE DISMUTASE;
6dgd-A	4	3	65	704	8	PRIMOSOMAL PROTEIN N';
3tvi-D	4	7.2	58	439	9	ASPARTOKINASE;
5hvf-A	4	4.6	73	372	11	CARBOXYPEPTIDASE B2;
7db7-B	3.9	3	64	836	9	PHENYLALANINE--TRNA LIGASE ALPHA SUBUNIT;
4oyz-A	3.9	5	86	469	7	ADENYLATE CYCLASE TYPE 10;
2pfd-A	3.9	4	85	540	15	FORMIMIDOYLTRANSFERASE-CYCLODEAMINASE;
7n7s-B	3.9	6.3	84	441	12	HYDROXYMETHYLGLUTARYL-COA REDUCTASE;
3bm7-A	3.9	3.7	66	106	14	PROTEIN OF UNKNOWN FUNCTION WITH FERREDOXIN-LIKE
5mmj-f	3.9	3.5	70	113	7	50S RIBOSOMAL PROTEIN L31;
5k8o-B	3.9	7.9	88	425	10	5-NITROANTHRANILIC ACID AMINOHYDROLASE;
4c9d-A	3.9	10	86	262	8	CAS6B;
5wat-A	3.9	3.5	64	310	14	HOMOSERINE KINASE;
8s9t-C	3.9	3.1	64	555	11	CAS7-CAS5-CAS11;
2x3g-A	3.9	3.5	62	116	10	SIRV1 HYPOTHETICAL PROTEIN ORF119;
5awe-A	3.9	2.8	56	205	14	PUTATIVE ACETOIN UTILIZATION PROTEIN, ACETOIN
1koo-C	3.9	2.6	66	262	11	TIP ASSOCIATING PROTEIN;
7qa5-A	3.9	3.1	63	93	11	PROTEIN MGTC;
4b17-A	3.9	7.5	86	358	8	RIBOSOMAL RNA LARGE SUBUNIT METHYLTRANSFERASE M;
7bxo-E	3.8	2.9	61	125	13	TOXIN-ANTITOXIN SYSTEM ANTIDOTE MNT FAMILY;
8tdj-A	3.8	2.4	60	467	17	MECHANOSENSITIVE ION CHANNEL PROTEIN 10;
6w6v-E	3.8	2.9	65	169	11	RNA COMPONENT OF RNASE MRP NME1;
6brh-B	3.8	2.6	62	502	8	DEOXYNUCLEOSIDE TRIPHOSPHATE TRIPHOSPHOHYDROLASE
6fub-A	3.8	2.8	60	81	7	AVR-PIK PROTEIN;
1q8k-A	3.8	6.2	66	300	11	EUKARYOTIC TRANSLATION INITIATION FACTOR 2
1owx-A	3.8	3.2	68	113	18	LUPUS LA PROTEIN;
8q4h-A	3.8	6.4	80	503	11	TETRACHLOROETHENE REDUCTIVE DEHALOGENASE;
3l7p-E	3.8	3.3	65	85	14	PUTATIVE NITROGEN REGULATORY PROTEIN PII;
7c79-B	3.8	4.9	84	793	8	RIBONUCLEASE MRP RNA SUBUNIT NME1;
7z8e-A	3.8	3.5	71	590	10	ABC TRANSPORTER SUBSTRATE-BINDING PROTEIN;
2kyz-A	3.8	3.3	63	67	14	HEAVY METAL BINDING PROTEIN;
7mwq-A	3.8	7.8	73	204	8	LHD29A53;
3tuz-C	3.8	3.2	64	345	9	D-METHIONINE TRANSPORT SYSTEM PERMEASE PROTEIN ME
5wwr-A	3.8	3.2	71	462	7	PUTATIVE METHYLTRANSFERASE NSUN6;
4gzk-A	3.8	4.7	81	650	10	RNA-DEPENDENT RNA POLYMERASE P2;
3fhz-D	3.8	12.3	65	167	3	ARGININE REPRESSOR;
3opk-C	3.7	3.7	66	118	9	DIVALENT-CATION TOLERANCE PROTEIN CUTA;
2qmu-B	3.7	2.8	67	93	10	TRANSLATION INITIATION FACTOR 2 GAMMA SUBUNIT;
2gag-A	3.7	9	91	965	15	HETEROTETRAMERIC SARCOSINE OXIDASE ALPHA-SUBUNIT;
6urt-A	3.7	2.6	62	331	13	LOW CONDUCTANCE MECHANOSENSITIVE CHANNEL YNAI;
5zdh-A	3.7	2.8	52	497	19	TYPE II SECRETION SYSTEM PROTEIN D;
2oek-A	3.7	3.7	74	412	9	2,3-DIKETO-5-METHYLTHIOPENTYL-1-PHOSPHATE ENOLASE
2khc-A	3.7	2.5	63	117	8	TESTIS-SPECIFIC RNP-TYPE RNA BINDING PROTEIN;
1sb6-A	3.7	3.2	57	64	12	COPPER CHAPERONE SCATX1;
5yhf-A	3.7	5.7	78	734	9	PROTEIN TRANSLOCASE SUBUNIT SECDF;
6tqn-E	3.7	3.2	60	98	7	INOSITOL MONOPHOSPHATASE;
1i19-A	3.7	3.1	74	541	7	CHOLESTEROL OXIDASE;
6i09-A	3.7	2.8	57	77	11	ENDOLYTIC PEPTIDOGLYCAN TRANSGLYCOSYLASE RLPA;
8jsf-B	3.7	4.3	75	254	9	CYTIDYLATE CYCLASE;
1scj-B	3.6	2.8	53	71	9	SUBTILISIN E;
6fbl-A	3.6	2.8	58	86	19	MINA-1;
1zvp-D	3.6	2.5	54	131	15	HYPOTHETICAL PROTEIN VC0802;
3d7a-A	3.6	4	77	137	6	UPF0201 PROTEIN PH1010;
8eus-C	3.6	3	71	207	7	NPC INTRACELLULAR CHOLESTEROL TRANSPORTER 1;
5www-A	3.6	3.5	58	94	14	RNA-BINDING E3 UBIQUITIN-PROTEIN LIGASE MEX3C;
4ocu-A	3.6	3.6	56	356	18	N-ACETYLHEXOSAMINE 1-PHOSPHATE KINASE;
6zxv-A	3.6	6.1	73	325	8	TRNA (GUANINE(10)-N2)-DIMETHYLTRANSFERASE;
1vjq-A	3.6	3.3	61	73	15	DESIGNED PROTEIN;
2rjz-A	3.6	4	64	135	13	PILO PROTEIN;
7eqx-A	3.6	4	68	80	9	CARBOXYPEPTIDASE B;
2lxf-A	3.6	2.8	66	121	12	UNCHARACTERIZED PROTEIN;
2hiy-D	3.6	3.9	67	183	4	HYPOTHETICAL PROTEIN;
7lu8-A	3.6	3.2	62	76	6	COPPER-TRANSPORTING ATPASE 1;
6lur-A	3.6	2.8	62	211	5	THIOREDOXIN 1,POLY(U)-BINDING-SPLICING FACTOR PUF
5i49-A	3.6	5.8	89	471	13	3' TERMINAL URIDYLYL TRANSFERASE;
8q2n-A	3.5	4.6	64	108	6	CRISPR-ASSOCIATED ENDORIBONUCLEASE CAS2;
5xyu-F	3.5	2.3	51	67	14	16S RNA;
1vmb-A	3.5	5	67	107	10	30S RIBOSOMAL PROTEIN S6;
6l5d-B	3.5	5.1	79	244	9	GAS VESICLE PROTEIN;
5jlp-A	3.5	3.1	56	397	5	PHOSPHOSERINE PHOSPHATASE;
9ckv-C	3.5	3.1	58	65	7	INTEGRIN ALPHA-5;
1tua-A	3.5	2.9	59	189	14	HYPOTHETICAL PROTEIN APE0754;
6ahr-H	3.5	3.6	69	121	13	H1 RNA;
2yqr-A	3.4	2.8	60	119	13	KIAA0907 PROTEIN;
7d58-A	3.4	8	74	1387	5	DNA-DIRECTED RNA POLYMERASE III SUBUNIT RPC1;
1q8l-A	3.4	4.2	67	84	4	COPPER-TRANSPORTING ATPASE 1;
4x4r-A	3.4	5.5	73	443	8	CCA-ADDING ENZYME;
6s6y-L	3.4	6.8	86	311	3	FORMYLMETHANOFURAN DEHYDROGENASE SUBUNIT A;
6wu0-B	3.4	4.7	80	854	11	HOPANOID BIOSYNTHESIS ASSOCIATED RND TRANSPORTER
2qnd-B	3.4	3.2	57	143	11	FMR1 PROTEIN;
2hh2-A	3.4	3	62	79	11	KH-TYPE SPLICING REGULATORY PROTEIN;
3paj-A	3.4	3	64	302	16	NICOTINATE-NUCLEOTIDE PYROPHOSPHORYLASE, CARBOXYL
2mq8-A	3.4	4.3	76	112	12	DE NOVO DESIGNED PROTEIN LFR1;
7el9-A	3.3	5.6	74	1731	7	RNA-DIRECTED RNA POLYMERASE L;
5gl6-A	3.3	3.8	55	169	9	RIBOSOME MATURATION FACTOR RIMP;
8h6s-A	3.3	5.5	66	306	9	MALONYL-COA-[ACYL-CARRIER-PROTEIN] TRANSACYLASE;
8wzb-E	3.3	5.1	75	201	8	DPY30 DOMAIN CONTAINING 2;
4isb-B	3.3	4.2	59	503	0	LONG CHAIN FATTY ACID COA LIGASE FADD10;
6mw4-A	3.3	3.6	56	551	4	PUTATIVE GERMINATION-SPECIFIC PROTEASE;
3pfe-A	3.3	6.7	80	471	4	SUCCINYL-DIAMINOPIMELATE DESUCCINYLASE;
3afg-B	3.3	4.3	67	507	7	SUBTILISIN-LIKE SERINE PROTEASE;
6btm-D	3.3	2.9	61	172	10	ALTERNATIVE COMPLEX III SUBUNIT A;
2f40-A	3.3	3	58	74	5	HYPOTHETICAL PROTEIN PF1455;
6i5x-B	3.3	3.6	62	261	5	PHOSPHOMANNOMUTASE;
1khm-A	3.2	3.1	59	89	14	PROTEIN (HNRNP K);
3bh6-B	3.2	3.3	66	314	9	ADP-RIBOSYLATION FACTOR-LIKE PROTEIN 3;
8ydb-B	3.2	3.4	61	175	15	CAS5F;
7d34-A	3.2	3.3	59	81	7	ATP-DEPENDENT CLP PROTEASE ADAPTER PROTEIN CLPS1,
1pyt-A	3.2	3.9	66	94	9	PROCARBOXYPEPTIDASE A;
7y8v-E	3.2	2.8	67	374	12	ALBE HOMOLOG;
7bqc-A	3.2	2.2	51	125	8	NF4;
1uv7-A	3.1	3.3	59	76	3	GENERAL SECRETION PATHWAY PROTEIN M;
5i61-A	3.1	4.2	64	523	8	POTENTIAL RNA-DEPENDENT RNA POLYMERASE;
2iv9-A	3.1	10	75	236	9	AP-2 COMPLEX SUBUNIT BETA-2;
3rg2-C	3.1	4.1	64	613	3	ENTEROBACTIN SYNTHASE COMPONENT E (ENTE), 2,3-DIH
1wvq-A	3.1	3.5	81	163	7	HYPOTHETICAL PROTEIN PAE2307;
8fr5-A	3.1	4.5	60	92	12	REP;
3i0o-A	3.1	3.7	65	329	8	SPECTINOMYCIN PHOSPHOTRANSFERASE;
6qj6-A	3	3.5	60	265	10	TREHALOSE 6-PHOSPHATE PHOSPHATASE;
7yzi-A	3	3.8	81	378	9	ADENYLATE CYCLASE;
2e7v-A	3	2.6	57	115	7	TRANSMEMBRANE PROTEASE;
5xgb-A	3	3.1	68	551	7	UNCHARACTERIZED PROTEIN;
6wm6-A	3	4.7	68	536	10	EXTRACELLULAR SOLUTE-BINDING PROTEIN, FAMILY 5;
6gav-A	3	3.4	58	1119	7	DNA GYRASE SUBUNIT B,DNA GYRASE SUBUNIT A;
8csp-8	3	4.2	60	326	12	28S RIBOSOMAL PROTEIN S34, MITOCHONDRIAL;
4m5d-A	3	3.5	66	1098	3	U3 SMALL NUCLEOLAR RNA-ASSOCIATED PROTEIN 22;
5che-A	2.9	6	77	427	6	GLUTAMYL-TRNA REDUCTASE 1, CHLOROPLASTIC;
6vpq-A	2.9	2.9	53	87	6	DENSITY-REGULATED PROTEIN;
4g1i-B	2.9	5	53	196	4	PROTEIN PRGH;
6lpn-B	2.9	3.4	72	467	8	D-2-HYDROXYGLUTARATE DEHYDROGENASE, MITOCHONDRIAL
1kn6-A	2.9	3.3	54	73	7	PROHORMONE CONVERTASE 1;
3fry-A	2.9	2.8	57	73	11	PROBABLE COPPER-EXPORTING P-TYPE ATPASE A;
1oj4-A	2.9	3.4	60	283	12	4-DIPHOSPHOCYTIDYL-2-C-METHYL-D-ERYTHRITOL
6slf-A	2.8	9.8	80	398	5	N-ALPHA-ACYL-GLUTAMINE AMINOACYLASE;
7wwu-B	2.8	6	71	248	6	CSY1;
2od4-A	2.8	3.3	57	101	12	HYPOTHETICAL PROTEIN;
7r0k-A	2.8	2.9	65	708	17	DNA POLYMERASE I;
6vd8-B	2.8	2.7	50	78	6	PROBABLE CATION EFFLUX SYSTEM PROTEIN;
8phk-P	2.8	2.7	54	162	15	TRANSCRIPTION ANTITERMINATION PROTEIN RFAH;
5cio-A	2.8	5	98	770	10	PYRROLOQUINOLINE QUINONE BIOSYNTHESIS PROTEIN PQQ
2gpq-A	2.8	3.4	76	217	8	EUKARYOTIC TRANSLATION INITIATION FACTOR 4E;
6ir9-W	2.8	3.1	58	275	9	DNA-DIRECTED RNA POLYMERASE SUBUNIT;
5f1q-A	2.7	5.9	67	515	12	PERIPLASMIC DIPEPTIDE TRANSPORT PROTEIN;
4nml-A	2.7	5.3	111	250	8	RIBULOSE 5-PHOSPHATE ISOMERASE;
4rle-A	2.7	5	69	116	9	UNCHARACTERIZED PROTEIN YAAQ;
2n6d-A	2.7	10	82	172	16	N-ACETYLGLUCOSAMINE-1-PHOSPHOTRANSFERASE SUBUNITS
8bdv-A	2.7	6.5	63	156	13	RIBOSOME MATURATION FACTOR RIMP;
1f2h-A	2.7	3.4	77	169	4	TUMOR NECROSIS FACTOR RECEPTOR TYPE 1 ASSOCIATED
6lad-A	2.7	3.4	62	197	10	AMUC_1100;
7c50-A	2.6	3.3	65	192	5	SIMPL DOMAIN-CONTAINING PROTEIN;
6qfj-A	2.6	3.4	55	84	15	MAGNETOSOME MEMBRANE PROTEIN MAMB, PUTATIVE CO/ZN
1yz7-A	2.6	2.7	56	176	7	PROBABLE TRANSLATION INITIATION FACTOR 2 ALPHA
5b88-A	2.6	2.9	54	85	11	ATP-DEPENDENT RNA HELICASE DEAD;
7ct3-A	2.6	3	54	120	0	MUTUAL GLIDING MOTILITY PROTEIN C (MGLC);
2zkt-B	2.5	3.2	65	381	9	2,3-BISPHOSPHOGLYCERATE-INDEPENDENT PHOSPHOGLYCER
3fds-A	2.5	4.2	71	352	10	DNA POLYMERASE IV;
8j80-A	2.5	3.1	52	290	6	ZINC TRANSPORTER 7;
3gmg-A	2.5	4.5	64	143	11	UNCHARACTERIZED PROTEIN RV1825/MT1873;
4rho-B	2.5	3.5	73	257	10	UNCHARACTERIZED PROTEIN;
3hul-A	2.5	2.9	68	277	12	HOMOSERINE KINASE;
2q83-A	2.4	3.5	55	332	11	YTAA PROTEIN;
5i8i-A	2.4	2.7	71	1660	7	UREA AMIDOLYASE;
2jvz-A	2.4	4.1	66	164	9	FAR UPSTREAM ELEMENT-BINDING PROTEIN 2;
3hva-A	2.4	3.4	69	162	13	PROTEIN FIMX;
6gy4-B	2.4	3.3	56	80	11	PROTEIN BICAUDAL C HOMOLOG 1;
2g9o-A	2.3	3	59	77	7	COPPER-TRANSPORTING ATPASE 1;
5xou-B	2.3	7.6	75	574	5	TTAGO (D546N);
8tqc-D	2.3	10.6	78	969	1	MEDIATOR OF RNA POLYMERASE II TRANSCRIPTION SUBUN
8i8y-A	2.3	3.7	50	71	2	ENGINEERED PROTEIN;
1nrk-A	2.2	3.2	65	325	6	YGFZ PROTEIN;
5hl8-A	2.1	5.1	56	81	11	TYPE II SECRETION SYSTEM PROTEIN L;
6yaq-A	2.1	3.2	65	499	8	CYTOKININ DEHYDROGENASE 8;
4ixm-A	2.1	12.4	78	318	6	UNCHARACTERIZED GTP-BINDING PROTEIN YJIA;
6six-B	2.1	3.4	61	437	10	AMP-DEPENDENT SYNTHETASE AND LIGASE;

## Sheet: Gg Rexo5 RRM PDB hits
Chain	Z	rmsd	lali	nres	%id	Description
7q8a-A	18.9	2.5	169	194	28	POLY(U)-BINDING-SPLICING FACTOR PUF60;
3uwt-A	18.8	2.4	167	197	28	POLY(U)-BINDING-SPLICING FACTOR PUF60;
7z3x-B	18.7	2.5	168	192	28	POLY(U)-BINDING-SPLICING FACTOR PUF60;
7z3x-A	18.7	2.8	169	195	28	POLY(U)-BINDING-SPLICING FACTOR PUF60;
5kw1-B	18.7	2.4	166	195	28	POLY(U)-BINDING-SPLICING FACTOR PUF60;
5kw1-A	18.6	2.4	166	198	28	POLY(U)-BINDING-SPLICING FACTOR PUF60;
5kvy-B	18.5	2.4	165	195	28	POLY(U)-BINDING-SPLICING FACTOR PUF60;
7q8a-B	18.5	2.8	169	197	28	POLY(U)-BINDING-SPLICING FACTOR PUF60;
5kvy-A	18.5	2.5	165	195	29	POLY(U)-BINDING-SPLICING FACTOR PUF60;
5kw6-B	18.5	2.4	166	198	28	POLY(U)-BINDING-SPLICING FACTOR PUF60;
5kw6-A	18.4	2.4	166	201	28	POLY(U)-BINDING-SPLICING FACTOR PUF60;
2qfj-B	18	2.5	165	194	28	FBP-interacting repressor
2qfj-A	18	2.5	165	193	28	FBP-interacting repressor
5kwq-A	17.9	2.7	165	190	28	POLY(U)-BINDING-SPLICING FACTOR PUF60;
5kwq-B	17.8	2.7	166	191	28	POLY(U)-BINDING-SPLICING FACTOR PUF60;
2kxh-A	16.6	2.9	169	199	27	POLY(U)-BINDING-SPLICING FACTOR PUF60;
2kxf-A	16.4	3.1	165	199	29	POLY(U)-BINDING-SPLICING FACTOR PUF60;
1h6k-X	12.8	1.6	75	77	17	CBP80;
6ez7-A	12.7	1.9	77	82	17	PROTEIN PES4;
1h6k-Z	12.7	1.7	75	78	17	CBP80;
4pkd-B	12.6	1.9	80	240	20	U1 SNRNA STEM-LOOPS 1 AND 2 (55-MER);
1h6k-Y	12.6	1.7	74	76	18	CBP80;
5d77-A	12.5	1.7	75	82	23	RNA-BINDING PROTEIN MIP6;
6kor-A	12.5	1.9	74	167	16	HETEROGENEOUS NUCLEAR RIBONUCLEOPROTEIN Q;
5tbx-A	12.4	1.5	75	83	24	COLD-INDUCIBLE RNA-BINDING PROTEIN;
6eld-A	12.4	3.5	85	107	20	NUCLEOLYSIN TIA-1 ISOFORM P40,U1 SMALL NUCLEAR
5d78-A	12.4	1.5	75	81	23	RNA-BINDING PROTEIN MIP6;
5mmj-v	12.4	1.5	74	80	18	50S RIBOSOMAL PROTEIN L31;
6e4n-A	12.2	1.3	70	71	13	RNA-BINDING PROTEIN, PUTATIVE;
4p6q-A	12.2	7.3	92	286	14	MSX2-INTERACTING PROTEIN;
3md3-A	12.1	2.2	77	165	19	NUCLEAR AND CYTOPLASMIC POLYADENYLATED RNA-BINDIN
6e4o-A	12.1	1.3	70	71	13	RNA-BINDING PROTEIN, PUTATIVE;
9asq-H	12.1	1.9	77	81	19	ISOFORM 4 OF DROSHA;
6fqr-A	12.1	1.7	75	158	16	INSULIN-LIKE GROWTH FACTOR 2 MRNA-BINDING PROTEIN
7yew-A	12.1	1.6	75	160	16	INSULIN-LIKE GROWTH FACTOR 2 MRNA-BINDING PROTEIN
7abi-B	12.1	1.8	76	169	11	U5 SMALL NUCLEAR RIBONUCLEOPROTEIN 40 KDA PROTEIN
3lpy-A	12	1.6	73	79	21	PEPTIDYL-PROLYL CIS-TRANS ISOMERASE E;
3ucg-A	12	1.9	79	88	19	POLYADENYLATE-BINDING PROTEIN 2;
3b4d-A	12	1.9	75	80	20	POLYADENYLATE-BINDING PROTEIN 2;
6e4p-E	12	1.4	70	70	13	RNA-binding protein, putative
6e4p-G	12	1.4	70	70	13	RNA-binding protein, putative
6gx6-A	12	1.7	75	159	16	INSULIN-LIKE GROWTH FACTOR 2 MRNA-BINDING PROTEIN
7vsj-A	12	1.7	75	160	16	INSULIN-LIKE GROWTH FACTOR 2 MRNA-BINDING PROTEIN
7yew-C	12	1.6	75	160	16	INSULIN-LIKE GROWTH FACTOR 2 MRNA-BINDING PROTEIN
3lpy-B	11.9	1.6	73	79	21	PEPTIDYL-PROLYL CIS-TRANS ISOMERASE E;
3b4m-C	11.9	1.7	74	80	20	POLYADENYLATE-BINDING PROTEIN 2;
3b4m-B	11.9	1.9	75	80	20	POLYADENYLATE-BINDING PROTEIN 2;
3b4m-A	11.9	1.7	74	80	20	POLYADENYLATE-BINDING PROTEIN 2;
6fq1-B	11.9	1.7	75	160	16	INSULIN-LIKE GROWTH FACTOR 2 MRNA-BINDING PROTEIN
6fqr-B	11.9	2.9	79	160	15	INSULIN-LIKE GROWTH FACTOR 2 MRNA-BINDING PROTEIN
7yex-A	11.9	1.7	75	160	16	INSULIN-LIKE GROWTH FACTOR 2 MRNA-BINDING PROTEIN
5lsb-C	11.9	1.7	75	176	21	PROTEIN HSH49;
5lsb-A	11.9	1.7	75	176	21	PROTEIN HSH49;
2ywk-A	11.9	2.1	77	84	21	PUTATIVE RNA-BINDING PROTEIN 11;
1b7f-B	11.8	2.3	76	167	18	RNA (5'-R(P*GP*UP*UP*GP*UP*UP*UP*UP*UP*UP*UP*U)-3
3b4m-D	11.8	1.8	74	79	20	POLYADENYLATE-BINDING PROTEIN 2;
1b7f-A	11.8	2.3	76	167	18	RNA (5'-R(P*GP*UP*UP*GP*UP*UP*UP*UP*UP*UP*UP*U)-3
5oo6-H	11.8	1.5	74	148	18	NUCLEAR CAP-BINDING PROTEIN SUBUNIT 1;
6n7r-F	11.8	5.4	113	185	14	U1 SMALL NUCLEAR RIBONUCLEOPROTEIN 70 KDA HOMOLOG
5lsb-F	11.8	3.2	86	174	17	PROTEIN HSH49;
6fq1-A	11.8	3	79	164	15	INSULIN-LIKE GROWTH FACTOR 2 MRNA-BINDING PROTEIN
6icz-y	11.7	1.7	73	79	21	PROTEIN MAGO NASHI HOMOLOG 2;
5tbx-B	11.7	2.1	77	92	23	COLD-INDUCIBLE RNA-BINDING PROTEIN;
4f02-D	11.7	2.4	76	174	20	POLYADENYLATE-BINDING PROTEIN 1;
6f4i-E	11.7	2.1	76	81	16	U1 SMALL NUCLEAR RIBONUCLEOPROTEIN A;
4f02-A	11.7	2.3	76	175	20	POLYADENYLATE-BINDING PROTEIN 1;
6n3d-A	11.7	1.8	76	96	16	HIV TAT-SPECIFIC FACTOR 1;
6e4p-B	11.7	1.3	69	69	13	RNA-binding protein, putative
5zwn-Q	11.7	1.5	76	186	20	PRE-MRNA;
7wez-C	11.7	2.1	74	79	22	RNA-BINDING PROTEIN, PUTATIVE;
5lsl-C	11.7	1.8	75	79	21	PROTEIN HSH49;
5lsl-A	11.7	1.8	75	79	21	PROTEIN HSH49;
5lsl-B	11.7	1.8	75	79	21	PROTEIN HSH49;
5lsl-D	11.7	1.8	75	79	21	PROTEIN HSH49;
3fex-B	11.7	1.7	74	80	18	NUCLEAR CAP-BINDING PROTEIN SUBUNIT 1;
7w59-y	11.6	1.7	73	79	21	PRE-MRNA-PROCESSING-SPLICING FACTOR 8;
3mdf-A	11.6	1.7	74	83	20	PEPTIDYL-PROLYL CIS-TRANS ISOMERASE E;
6ah0-4	11.6	1.8	75	78	25	U5SNRNA;
3hi9-B	11.6	1.7	72	75	18	ELAV-LIKE PROTEIN 1;
1rk8-A	11.6	1.8	75	87	23	CG8781-PA PROTEIN;
3h2v-F	11.6	1.7	73	73	16	VINCULIN;
3h2v-H	11.6	1.7	73	73	16	VINCULIN;
1oia-B	11.6	2.1	79	86	20	U1 SMALL NUCLEAR RIBONUCLEOPROTEIN A;
3k0j-C	11.6	1.9	77	86	21	U1 SMALL NUCLEAR RIBONUCLEOPROTEIN A;
7wez-B	11.6	2	73	79	22	RNA-BINDING PROTEIN, PUTATIVE;
7oqe-R	11.6	1.7	74	173	22	PROTEIN NAM8;
6g90-R	11.6	1.8	74	173	22	U1 SNRNA,U1 SNRNA,U1 SNRNA,U1 SNRNA,U1 SNRNA;
7oqb-R	11.6	1.7	74	173	22	U2 SNRNP COMPONENT HSH155;
7w5a-y	11.5	1.7	72	79	21	PRE-MRNA-PROCESSING-SPLICING FACTOR 8;
1cvj-B	11.5	2.8	77	151	18	5'-R(*AP*AP*AP*AP*AP*AP*AP*AP*AP*AP*A)-3';
7oqe-B	11.5	1.5	76	186	20	PROTEIN NAM8;
3h2v-E	11.5	1.8	73	74	16	VINCULIN;
7oqc-B	11.5	1.5	76	186	20	PROTEIN NAM8;
3h2u-D	11.5	1.9	78	280	15	VINCULIN;
5z58-5	11.5	2.2	78	108	19	PRE-MRNA-PROCESSING-SPLICING FACTOR 8;
4a8x-A	11.5	1.9	74	88	15	RNA-BINDING PROTEIN WITH SERINE-RICH DOMAIN 1;
1n54-B	11.5	1.6	74	121	18	80 KDA NUCLEAR CAP BINDING PROTEIN;
6f4i-C	11.5	1.9	76	83	16	U1 SMALL NUCLEAR RIBONUCLEOPROTEIN A;
8px5-A	11.5	7.8	89	152	13	RPB7-BINDING PROTEIN SEB1;
7mi2-A	11.5	4.5	85	144	13	RPB7-BINDING PROTEIN SEB1;
6nww-B	11.5	2.1	74	76	14	PUMILIO DOMAIN-CONTAINING PROTEIN C56F2.08C;
2mqp-A	11.5	3.4	79	118	16	PROTEIN HNRNPL;
1h2v-Z	11.5	1.7	74	92	18	80 KDA NUCLEAR CAP BINDING PROTEIN;
1cvj-H	11.4	2.8	77	132	18	5'-R(*AP*AP*AP*AP*AP*AP*AP*AP*AP*AP*A)-3';
3mdf-B	11.4	1.7	73	83	21	PEPTIDYL-PROLYL CIS-TRANS ISOMERASE E;
1cvj-F	11.4	2.9	77	131	18	5'-R(*AP*AP*AP*AP*AP*AP*AP*AP*AP*AP*A)-3';
1g2e-A	11.4	2.6	76	167	21	5'-R(P*UP*AP*UP*UP*UP*AP*UP*UP*UP*A)-3';
2j0s-D	11.4	1.8	75	89	21	ATP-DEPENDENT RNA HELICASE DDX48;
7zex-A	11.4	2.5	79	93	19	ISOFORM 3 OF PEPTIDYL-PROLYL CIS-TRANS ISOMERASE
1fxl-A	11.4	2.5	76	167	21	5'-R(P*UP*UP*UP*UP*AP*UP*UP*UP*U)-3';
3sxl-C	11.4	3.1	79	157	18	PROTEIN (SEX-LETHAL);
4qqb-B	11.4	2.4	75	169	19	MSL2 MRNA;
3sxl-A	11.4	3.1	79	157	18	PROTEIN (SEX-LETHAL);
3h2v-G	11.4	1.7	73	74	16	VINCULIN;
2x1a-A	11.4	2.5	77	87	21	MRNA 3'-END-PROCESSING PROTEIN RNA15;
6ah0-5	11.4	2.2	78	108	19	U5SNRNA;
4yud-A	11.4	1.9	75	87	17	RNA-BINDING PROTEIN 39;
6f4i-D	11.4	1.8	75	86	16	U1 SMALL NUCLEAR RIBONUCLEOPROTEIN A;
3sxl-B	11.4	3.1	79	157	18	PROTEIN (SEX-LETHAL);
5mdu-A	11.4	7.8	90	153	14	RPB7-BINDING PROTEIN SEB1;
5oo6-W	11.4	1.5	74	148	18	NUCLEAR CAP-BINDING PROTEIN SUBUNIT 1;
6e4o-D	11.4	1.6	69	70	13	RNA-BINDING PROTEIN, PUTATIVE;
6nww-A	11.4	2	74	76	14	PUMILIO DOMAIN-CONTAINING PROTEIN C56F2.08C;
7evr-A	11.4	3.1	78	100	17	HETEROGENEOUS NUCLEAR RIBONUCLEOPROTEIN L;
1cvj-E	11.4	2.9	77	168	18	5'-R(*AP*AP*AP*AP*AP*AP*AP*AP*AP*AP*A)-3';
6xh1-A	11.4	1.9	76	86	20	TAR BINDING PROTEIN MUTANT 6.7 Q48R/T50R;
1cvj-A	11.4	2.9	77	169	18	5'-R(*AP*AP*AP*AP*AP*AP*AP*AP*AP*AP*A)-3';
1cvj-D	11.4	2.9	77	161	18	5'-R(*AP*AP*AP*AP*AP*AP*AP*AP*AP*AP*A)-3';
2xb2-D	11.3	1.8	75	89	21	EUKARYOTIC INITIATION FACTOR 4A-III;
2xb2-Z	11.3	1.8	75	89	21	EUKARYOTIC INITIATION FACTOR 4A-III;
6q0v-D	11.3	1.9	73	79	27	DNA DAMAGE-BINDING PROTEIN 1;
2hyi-H	11.3	1.8	75	91	21	5'-R(*UP*UP*UP*UP*UP*U)-3';
7vpx-O	11.3	1.9	80	201	20	SPLICING FACTOR 3A SUBUNIT 2;
1hl6-A	11.3	1.8	74	119	23	CG8781 PROTEIN;
1hl6-C	11.3	1.6	73	111	23	CG8781 PROTEIN;
5o2v-A	11.3	2.6	78	92	21	NUCLEOLYSIN TIA-1 ISOFORM P40;
4fxv-A	11.3	2	74	84	18	ELAV-LIKE PROTEIN 1;
2f9j-B	11.3	2.5	83	114	18	PRE-MRNA BRANCH SITE PROTEIN P14;
4qqb-A	11.3	2.5	76	169	18	MSL2 MRNA;
7abh-z	11.3	2.3	78	108	19	CELL DIVISION CYCLE 5-LIKE PROTEIN;
6f4i-B	11.3	2.1	77	92	16	U1 SMALL NUCLEAR RIBONUCLEOPROTEIN A;
5lxy-G	11.3	1.6	70	72	20	RNA-BINDING PROTEIN 7;
6e4p-D	11.3	1.5	70	71	13	RNA-binding protein, putative
6n3f-C	11.3	1.8	75	94	16	HIV TAT-SPECIFIC FACTOR 1;
6n3e-A	11.3	1.8	75	93	16	HIV TAT-SPECIFIC FACTOR 1;
6e4p-C	11.3	1.3	68	68	13	RNA-binding protein, putative
8xi2-O	11.3	1.5	73	273	21	MPN DOMAIN-CONTAINING PROTEIN;
2ghp-A	11.3	3.1	78	232	19	U4/U6 SNRNA-ASSOCIATED SPLICING FACTOR PRP24;
7evs-B	11.3	3.6	79	101	13	HETEROGENEOUS NUCLEAR RIBONUCLEOPROTEIN L-LIKE;
6dcl-B	11.3	1.8	74	171	16	HETEROGENEOUS NUCLEAR RIBONUCLEOPROTEIN A1;
6f4j-C	11.3	2	77	92	16	PROBABLE U2 SMALL NUCLEAR RIBONUCLEOPROTEIN A';
1cvj-G	11.3	2.9	77	165	18	5'-R(*AP*AP*AP*AP*AP*AP*AP*AP*AP*AP*A)-3';
6id0-p	11.3	3.8	81	94	17	PRE-MRNA-PROCESSING-SPLICING FACTOR 8;
6xh0-A	11.3	1.8	76	87	20	TAR BINDING PROTEIN 6.9;
6xh3-A	11.3	1.8	76	88	20	TAR BINDING PROTEIN TBP 6.3;
1cvj-C	11.3	2.9	77	168	18	5'-R(*AP*AP*AP*AP*AP*AP*AP*AP*AP*AP*A)-3';
5ho4-A	11.3	1.9	77	179	13	HETEROGENEOUS NUCLEAR RIBONUCLEOPROTEINS A2/B1;
2cqi-A	11.2	1.7	78	103	26	NUCLEOLYSIN TIAR;
4fxv-C	11.2	2	74	82	18	ELAV-LIKE PROTEIN 1;
6n7p-A	11.2	1.4	75	186	20	U1 SMALL NUCLEAR RIBONUCLEOPROTEIN 70 KDA HOMOLOG
3bs9-B	11.2	1.9	73	79	16	NUCLEOLYSIN TIA-1 ISOFORM P40;
3h2u-B	11.2	2.1	78	279	15	VINCULIN;
6f4i-F	11.2	2	77	94	16	U1 SMALL NUCLEAR RIBONUCLEOPROTEIN A;
8gxb-F	11.2	2.1	77	92	21	NAD+ II RIBOSWITCH;
6aso-A	11.2	2	76	369	20	U4/U6 SNRNA-ASSOCIATED-SPLICING FACTOR PRP24;
6nww-D	11.2	2	74	76	14	PUMILIO DOMAIN-CONTAINING PROTEIN C56F2.08C;
3k0j-D	11.2	2	76	82	21	U1 SMALL NUCLEAR RIBONUCLEOPROTEIN A;
7dwh-A	11.2	4.2	81	95	21	U1 SMALL NUCLEAR RIBONUCLEOPROTEIN A;
7wez-A	11.2	2.2	74	80	22	RNA-BINDING PROTEIN, PUTATIVE;
6ud7-C	11.1	2.1	74	81	27	DDB1- AND CUL4-ASSOCIATED FACTOR 15;
6q0w-D	11.1	1.9	72	79	26	DNA DAMAGE-BINDING PROTEIN 1;
2hyi-B	11.1	2	75	91	21	5'-R(*UP*UP*UP*UP*UP*U)-3';
6q0r-D	11.1	2.1	75	82	27	DNA DAMAGE-BINDING PROTEIN 1;
3ex7-B	11.1	1.8	75	94	21	PROTEIN MAGO NASHI HOMOLOG;
3ex7-G	11.1	1.8	75	91	21	PROTEIN MAGO NASHI HOMOLOG;
7w59-w	11.1	2	75	91	21	PRE-MRNA-PROCESSING-SPLICING FACTOR 8;
4ed5-A	11.1	2.5	75	168	17	ELAV-LIKE PROTEIN 1;
7a5p-w	11.1	2	75	91	21	U2 SNRNA;
6icz-w	11.1	1.9	75	91	21	PROTEIN MAGO NASHI HOMOLOG 2;
3vf0-B	11.1	2.8	82	283	15	VINCULIN;
4lir-A	11.1	2.4	73	80	16	NUCLEOPORIN NUP53;
5z58-p	11.1	3.2	91	165	14	PRE-MRNA-PROCESSING-SPLICING FACTOR 8;
4fxv-D	11.1	1.9	71	78	18	ELAV-LIKE PROTEIN 1;
4fxv-B	11.1	1.9	73	81	18	ELAV-LIKE PROTEIN 1;
5iqq-D	11.1	1.6	72	81	19	RNA-BINDING PROTEIN 7;
2f9j-A	11.1	2.2	81	114	17	PRE-MRNA BRANCH SITE PROTEIN P14;
3hi9-A	11.1	1.8	71	79	18	ELAV-LIKE PROTEIN 1;
7dvq-5	11.1	8	83	109	20	PRE-MRNA-PROCESSING-SPLICING FACTOR 8;
3lqv-A	11.1	2.1	80	113	20	PRE-MRNA BRANCH SITE PROTEIN P14;
8y7e-5	11.1	8	83	109	20	PRE-MRNA;
2x1b-A	11.1	2	73	87	22	MRNA 3'-END-PROCESSING PROTEIN RNA15;
6lau-D	11.1	2.1	77	87	21	RNA (54-MER);
6las-D	11.1	2	77	87	21	RNA (55-MER);
5fj4-E	11.1	4	81	97	21	U1 SMALL NUCLEAR RIBONUCLEOPROTEIN A;
2ghp-C	11.1	2.1	74	232	20	U4/U6 SNRNA-ASSOCIATED SPLICING FACTOR PRP24;
1wwh-A	11.1	2.3	74	81	16	NUCLEOPORIN 35;
1wwh-B	11.1	2.4	74	79	16	NUCLEOPORIN 35;
6dcl-A	11.1	2.9	78	182	15	HETEROGENEOUS NUCLEAR RIBONUCLEOPROTEIN A1;
6nsx-A	11.1	1.8	75	94	16	HIV TAT-SPECIFIC FACTOR 1;
5w0h-A	11.1	1.9	72	80	21	SPLICING FACTOR U2AF 65 KDA SUBUNIT;
6nx5-C	11.1	2.1	71	74	14	PUMILIO DOMAIN-CONTAINING PROTEIN C56F2.08C;
2ghp-B	11.1	3.3	78	239	19	U4/U6 SNRNA-ASSOCIATED SPLICING FACTOR PRP24;
3smz-A	11.1	2.3	82	280	15	RIBONUCLEOPROTEIN PTB-BINDING 1;
8jy0-E	11.1	4.1	81	102	21	U1 SMALL NUCLEAR RIBONUCLEOPROTEIN A;
7evs-A	11.1	3.6	79	101	13	HETEROGENEOUS NUCLEAR RIBONUCLEOPROTEIN L-LIKE;
7vpx-M	11.1	4.2	81	98	21	SPLICING FACTOR 3A SUBUNIT 2;
7dwh-B	11.1	2	77	85	21	U1 SMALL NUCLEAR RIBONUCLEOPROTEIN A;
6cmn-A	11.1	1.8	76	91	20	TAR-BINDING PROTEIN 6.7;
7dwh-D	11.1	2	76	97	21	U1 SMALL NUCLEAR RIBONUCLEOPROTEIN A;
6owj-B	11.1	5.8	85	244	15	SPLICING FACTOR, PROLINE- AND GLUTAMINE-RICH;
4ed5-B	11	2.5	74	168	18	ELAV-LIKE PROTEIN 1;
7znj-c	11	1.8	75	91	21	EUKARYOTIC INITIATION FACTOR 4A-III, N-TERMINALLY
1p27-B	11	1.8	75	92	21	MAGO NASHI PROTEIN HOMOLOG;
7a5p-o	11	1.7	71	77	21	U2 SNRNA;
7znj-h	11	1.9	75	91	21	EUKARYOTIC INITIATION FACTOR 4A-III, N-TERMINALLY
7znj-M	11	1.8	75	91	21	EUKARYOTIC INITIATION FACTOR 4A-III, N-TERMINALLY
7znj-m	11	1.9	75	91	21	EUKARYOTIC INITIATION FACTOR 4A-III, N-TERMINALLY
7znj-H	11	1.8	75	91	21	EUKARYOTIC INITIATION FACTOR 4A-III, N-TERMINALLY
6ue5-C	11	2.1	74	81	27	DDB1- AND CUL4-ASSOCIATED FACTOR 15;
3lqv-B	11	2.2	81	115	20	PRE-MRNA BRANCH SITE PROTEIN P14;
1oo0-B	11	2	75	92	23	MAGO NASHI PROTEIN;
5iqq-B	11	1.8	72	78	19	RNA-BINDING PROTEIN 7;
3hi9-C	11	1.9	71	79	18	ELAV-LIKE PROTEIN 1;
1l3k-A	11	1.5	71	163	17	HETEROGENEOUS NUCLEAR RIBONUCLEOPROTEIN A1;
3hi9-D	11	2	73	82	18	ELAV-LIKE PROTEIN 1;
5ifm-C	11	2.8	81	257	17	NON-POU DOMAIN-CONTAINING OCTAMER-BINDING PROTEIN
5ifm-D	11	2.8	80	257	18	NON-POU DOMAIN-CONTAINING OCTAMER-BINDING PROTEIN
5lxy-B	11	2	73	76	19	RNA-BINDING PROTEIN 7;
2x1g-A	11	1.8	74	90	23	RNA-BINDING PROTEIN 8A;
7q4o-F	11	2	77	90	19	SPLICING FACTOR 3A SUBUNIT 2;
3bs9-A	11	2	73	79	16	NUCLEOLYSIN TIA-1 ISOFORM P40;
3ud3-P	11	2	77	87	21	U1 SMALL NUCLEAR RIBONUCLEOPROTEIN A;
3ud4-P	11	2	77	87	21	U1 SMALL NUCLEAR RIBONUCLEOPROTEIN A;
6f4j-D	11	2	77	92	16	PROBABLE U2 SMALL NUCLEAR RIBONUCLEOPROTEIN A';
3ucu-P	11	2	77	87	21	U1 SMALL NUCLEAR RIBONUCLEOPROTEIN A;
6las-C	11	2	77	91	21	RNA (55-MER);
5lxr-A	11	1.8	73	80	19	RNA-BINDING PROTEIN 7;
7qr3-B	11	2	77	91	21	U1 SMALL NUCLEAR RIBONUCLEOPROTEIN A;
8gxb-G	11	2.1	77	92	21	NAD+ II RIBOSWITCH;
5tf6-A	11	2.1	76	367	20	U4/U6 SNRNA-ASSOCIATED-SPLICING FACTOR PRP24;
5ith-A	11	1.8	72	80	18	NUCLEOLYSIN TIA-1 ISOFORM P40;
5fj4-A	11	4	81	97	21	U1 SMALL NUCLEAR RIBONUCLEOPROTEIN A;
6e4o-B	11	1.7	70	71	13	RNA-BINDING PROTEIN, PUTATIVE;
8bwf-E	11	1.6	73	75	18	POLYPYRIMIDINE TRACT-BINDING PROTEIN 1;
6e4o-C	11	1.4	68	68	13	RNA-BINDING PROTEIN, PUTATIVE;
2ytc-A	11	1.8	74	85	24	PRE-MRNA-SPLICING FACTOR RBM22;
6xh2-A	11	1.8	76	93	20	TAR-BINDING PROTEIN 6.6;
7sp0-B	11	2.8	79	244	18	SPLICING FACTOR, PROLINE- AND GLUTAMINE-RICH;
1nu4-A	11	2	77	91	21	U1A RNA BINDING DOMAIN;
7dlz-B	11	2	77	87	21	U1 SMALL NUCLEAR RIBONUCLEOPROTEIN A;
7qzp-A	11	2.2	74	78	22	HYPOTHETICAL RNA BINDING PROTEIN FROM ACINETOBACT
9gea-A	11	1.5	71	165	17	HETEROGENEOUS NUCLEAR RIBONUCLEOPROTEIN A1, N-TER
1p27-D	10.9	2	76	92	21	MAGO NASHI PROTEIN HOMOLOG;
7znj-C	10.9	1.9	75	91	21	EUKARYOTIC INITIATION FACTOR 4A-III, N-TERMINALLY
5k0y-O	10.9	2.1	74	77	28	RNA (75-MER);
7csx-A	10.9	3.8	89	169	17	RNA-BINDING PROTEIN 45;
4lir-B	10.9	2.3	73	84	16	NUCLEOPORIN NUP53;
2f9d-A	10.9	2.5	82	114	20	PRE-MRNA BRANCH SITE PROTEIN P14;
5iqq-A	10.9	1.7	73	83	19	RNA-BINDING PROTEIN 7;
1ha1-A	10.9	3.5	88	167	14	HNRNP A1;
6gc5-B	10.9	1.8	72	76	19	ELAV-LIKE PROTEIN 1;
1oia-A	10.9	2.6	79	90	20	U1 SMALL NUCLEAR RIBONUCLEOPROTEIN A;
3cul-B	10.9	2	77	91	21	U1 SMALL NUCLEAR RIBONUCLEOPROTEIN A;
5ifm-A	10.9	2.6	80	255	18	NON-POU DOMAIN-CONTAINING OCTAMER-BINDING PROTEIN
1up1-A	10.9	3.5	88	170	14	HETEROGENEOUS NUCLEAR RIBONUCLEOPROTEIN A1;
2f9d-B	10.9	2.5	83	114	19	PRE-MRNA BRANCH SITE PROTEIN P14;
2x1g-C	10.9	1.8	74	90	23	RNA-BINDING PROTEIN 8A;
2nz4-D	10.9	2	77	90	21	SUBSTRATE STRAND RNA 13-MER;
5ifm-G	10.9	2.6	80	255	18	NON-POU DOMAIN-CONTAINING OCTAMER-BINDING PROTEIN
9f4e-A	10.9	1.5	71	163	17	HETEROGENEOUS NUCLEAR RIBONUCLEOPROTEIN A1, N-TER
3fey-B	10.9	2.1	75	97	19	NUCLEAR CAP-BINDING PROTEIN SUBUNIT 1;
9f4n-A	10.9	1.5	71	161	17	HETEROGENEOUS NUCLEAR RIBONUCLEOPROTEIN A1, N-TER
9f4h-A	10.9	3.5	86	168	14	HETEROGENEOUS NUCLEAR RIBONUCLEOPROTEIN A1, N-TER
6gc5-D	10.9	1.8	72	76	19	ELAV-LIKE PROTEIN 1;
9f4y-A	10.9	3.5	86	166	14	HETEROGENEOUS NUCLEAR RIBONUCLEOPROTEIN A1, N-TER
3r1l-A	10.9	4.1	81	92	20	U1 SMALL NUCLEAR RIBONUCLEOPROTEIN A;
3irw-P	10.9	2	77	90	21	U1 SMALL NUCLEAR RIBONUCLEOPROTEIN A;
9f5f-A	10.9	3.5	86	166	14	HETEROGENEOUS NUCLEAR RIBONUCLEOPROTEIN A1, N-TER
3g8t-D	10.9	2	77	88	21	U1 SMALL NUCLEAR RIBONUCLEOPROTEIN A;
6lau-C	10.9	2	77	91	21	RNA (54-MER);
6f4g-E	10.9	2	77	90	16	PROBABLE U2 SMALL NUCLEAR RIBONUCLEOPROTEIN A';
6f4i-A	10.9	2.5	79	92	15	U1 SMALL NUCLEAR RIBONUCLEOPROTEIN A;
3egz-A	10.9	2	77	91	21	U1 SMALL NUCLEAR RIBONUCLEOPROTEIN A;
6lax-D	10.9	2.1	77	90	21	RNA (55-MER);
6f4h-E	10.9	2	77	91	16	U1 SMALL NUCLEAR RIBONUCLEOPROTEIN A;
8gxc-D	10.9	2	77	91	21	61-MER RNA;
7qr3-A	10.9	2.1	77	91	21	U1 SMALL NUCLEAR RIBONUCLEOPROTEIN A;
6laz-D	10.9	2.1	77	89	21	RNA (55-MER);
1wwh-D	10.9	2.3	73	80	16	NUCLEOPORIN 35;
1wwh-C	10.9	2.4	74	79	16	NUCLEOPORIN 35;
8gxb-D	10.9	2	77	90	21	NAD+ II RIBOSWITCH;
4c0o-C	10.9	2.7	82	96	11	TRANSPORTIN-3;
3beg-B	10.9	1.5	71	86	14	SERINE/THREONINE-PROTEIN KINASE SRPK1;
6e4p-I	10.9	1.5	70	71	13	RNA-binding protein, putative
6d0y-A	10.9	1.5	74	146	18	NUCLEAR CAP-BINDING PROTEIN SUBUNIT 1;
2xnq-A	10.9	1.6	72	78	13	NUCLEAR POLYADENYLATED RNA-BINDING PROTEIN 3;
5mqf-X	10.9	3.8	81	94	17	PRE-MRNA-PROCESSING-SPLICING FACTOR 8;
6wmz-A	10.9	2.9	80	299	19	SPLICING FACTOR, PROLINE- AND GLUTAMINE-RICH;
6nx5-B	10.9	2.2	73	77	14	PUMILIO DOMAIN-CONTAINING PROTEIN C56F2.08C;
8jy0-A	10.9	4.2	81	101	21	U1 SMALL NUCLEAR RIBONUCLEOPROTEIN A;
4yb1-P	10.9	2	77	92	21	RNA (91-MER);
2nz4-C	10.9	2	77	90	21	SUBSTRATE STRAND RNA 13-MER;
6laz-C	10.9	2	77	91	21	RNA (55-MER);
9f4p-A	10.9	1.5	71	165	17	HETEROGENEOUS NUCLEAR RIBONUCLEOPROTEIN A1, N-TER
9f4l-A	10.9	1.5	71	164	17	HETEROGENEOUS NUCLEAR RIBONUCLEOPROTEIN A1, N-TER
9f4s-A	10.9	1.5	71	166	17	HETEROGENEOUS NUCLEAR RIBONUCLEOPROTEIN A1, N-TER
7wm3-B	10.9	1.6	77	179	13	HETEROGENEOUS NUCLEAR RIBONUCLEOPROTEINS A2/B1;
9f5g-A	10.9	1.5	71	166	17	HETEROGENEOUS NUCLEAR RIBONUCLEOPROTEIN A1, N-TER
6tze-A	10.9	2.3	77	107	23	CLEAVAGE STIMULATION FACTOR SUBUNIT 2;
9f7f-A	10.9	1.5	71	165	17	HETEROGENEOUS NUCLEAR RIBONUCLEOPROTEIN A1, N-TER
6pai-D	10.8	1.9	72	80	28	DNA DAMAGE-BINDING PROTEIN 1;
7zew-A	10.8	3.9	90	117	18	PEPTIDYL-PROLYL CIS-TRANS ISOMERASE E;
9f1s-A	10.8	3.5	86	166	14	HETEROGENEOUS NUCLEAR RIBONUCLEOPROTEIN A1, N-TER
5lxy-E	10.8	1.6	70	73	20	RNA-BINDING PROTEIN 7;
9f4x-A	10.8	1.5	71	162	17	HETEROGENEOUS NUCLEAR RIBONUCLEOPROTEIN A1, N-TER
4w90-B	10.8	2	77	90	21	U1 SMALL NUCLEAR RIBONUCLEOPROTEIN A;
3l3c-C	10.8	2	77	90	21	U1 SMALL NUCLEAR RIBONUCLEOPROTEIN A;
3g9c-B	10.8	2	77	90	21	U1 SMALL NUCLEAR RIBONUCLEOPROTEIN A;
3r1h-A	10.8	4.1	81	92	20	U1 SMALL NUCLEAR RIBONUCLEOPROTEIN A;
9f4j-A	10.8	3.5	86	166	14	HETEROGENEOUS NUCLEAR RIBONUCLEOPROTEIN A1, N-TER
9f5c-A	10.8	3.5	86	166	14	HETEROGENEOUS NUCLEAR RIBONUCLEOPROTEIN A1, N-TER
9f50-A	10.8	3.5	86	166	14	HETEROGENEOUS NUCLEAR RIBONUCLEOPROTEIN A1, N-TER
3hhn-D	10.8	4.1	81	93	20	U1 SMALL NUCLEAR RIBONUCLEOPROTEIN A;
3hhn-B	10.8	4.1	81	92	20	U1 SMALL NUCLEAR RIBONUCLEOPROTEIN A;
3ucz-P	10.8	2.1	77	91	21	U1 SMALL NUCLEAR RIBONUCLEOPROTEIN A;
6f4h-A	10.8	2.1	77	90	16	U1 SMALL NUCLEAR RIBONUCLEOPROTEIN A;
7lhx-A	10.8	2	77	96	21	U1 SMALL NUCLEAR RIBONUCLEOPROTEIN A;
3jb9-k	10.8	3.8	78	89	14	PRE-MRNA-SPLICING FACTOR SPP42;
4c4w-B	10.8	1.9	77	95	21	U1 SMALL NUCLEAR RIBONUCLEOPROTEIN A;
8ozb-F	10.8	2.4	73	76	15	NUP35 NANOBODY;
8ozb-E	10.8	2.4	73	76	15	NUP35 NANOBODY;
5iqq-E	10.8	1.8	72	80	19	RNA-BINDING PROTEIN 7;
3r27-B	10.8	1.8	73	84	14	HETEROGENEOUS NUCLEAR RIBONUCLEOPROTEIN L;
2xnr-A	10.8	2	73	75	12	NUCLEAR POLYADENYLATED RNA-BINDING PROTEIN 3;
8gxc-E	10.8	2.9	80	97	20	61-MER RNA;
8gxb-E	10.8	2.1	77	97	21	NAD+ II RIBOSWITCH;
7qdd-B	10.8	1.7	72	88	19	RNA (5'-R(*AP*UP*CP*CP*AP*A)-3');
5iqq-C	10.8	1.9	73	83	19	RNA-BINDING PROTEIN 7;
8ilz-A	10.8	2.4	76	103	13	HISTONE-LYSINE N-METHYLTRANSFERASE SETD1B;
2nz4-A	10.8	2	77	90	21	SUBSTRATE STRAND RNA 13-MER;
3md1-B	10.8	1.8	74	79	18	NUCLEAR AND CYTOPLASMIC POLYADENYLATED RNA-BINDIN
9f4t-A	10.8	1.5	71	164	17	HETEROGENEOUS NUCLEAR RIBONUCLEOPROTEIN A1, N-TER
9f4d-A	10.8	1.5	71	164	17	HETEROGENEOUS NUCLEAR RIBONUCLEOPROTEIN A1, N-TER
9f4w-A	10.8	1.5	71	166	17	HETEROGENEOUS NUCLEAR RIBONUCLEOPROTEIN A1, N-TER
9f5k-A	10.8	1.5	71	164	17	HETEROGENEOUS NUCLEAR RIBONUCLEOPROTEIN A1, N-TER
9f4u-A	10.8	1.5	71	164	17	HETEROGENEOUS NUCLEAR RIBONUCLEOPROTEIN A1, N-TER
9f54-A	10.8	1.5	71	164	17	HETEROGENEOUS NUCLEAR RIBONUCLEOPROTEIN A1, N-TER
8hni-E	10.8	2	76	179	13	HETEROGENEOUS NUCLEAR RIBONUCLEOPROTEINS A2/B1;
4w92-B	10.8	2	76	90	20	U1 SMALL NUCLEAR RIBONUCLEOPROTEIN A;
9f4v-A	10.8	1.5	71	165	17	HETEROGENEOUS NUCLEAR RIBONUCLEOPROTEIN A1, N-TER
7wm3-A	10.8	2	76	179	13	HETEROGENEOUS NUCLEAR RIBONUCLEOPROTEINS A2/B1;
2j0q-G	10.7	1.9	75	89	21	ATP-DEPENDENT RNA HELICASE DDX48;
2j0q-D	10.7	1.9	75	89	21	ATP-DEPENDENT RNA HELICASE DDX48;
5wwf-C	10.7	1.9	75	176	13	HETEROGENEOUS NUCLEAR RIBONUCLEOPROTEINS A2/B1;
6n7r-A	10.7	1.5	75	186	20	U1 SMALL NUCLEAR RIBONUCLEOPROTEIN 70 KDA HOMOLOG
6g2k-A	10.7	1.8	73	81	19	ELAV-like protein 1
1m5k-C	10.7	2	77	92	21	RNA INHIBITOR SUBSTRATE;
3cun-B	10.7	2.1	77	91	21	U1 SMALL NUCLEAR RIBONUCLEOPROTEIN A;
1m5o-C	10.7	2.1	77	92	21	RNA SUBSTRATE;
1m5p-C	10.7	2	77	92	21	RNA INHIBITOR SUBSTRATE;
1a9n-D	10.7	2	77	93	17	RNA (5'-
1m5p-F	10.7	2.1	77	92	21	RNA INHIBITOR SUBSTRATE;
3g9c-C	10.7	2	77	90	21	U1 SMALL NUCLEAR RIBONUCLEOPROTEIN A;
3l3c-B	10.7	2	77	90	21	U1 SMALL NUCLEAR RIBONUCLEOPROTEIN A;
3r1l-D	10.7	4.1	81	93	20	U1 SMALL NUCLEAR RIBONUCLEOPROTEIN A;
3l3c-D	10.7	2	77	90	21	U1 SMALL NUCLEAR RIBONUCLEOPROTEIN A;
3r1h-D	10.7	4.1	81	93	20	U1 SMALL NUCLEAR RIBONUCLEOPROTEIN A;
3g9c-A	10.7	2	77	90	21	U1 SMALL NUCLEAR RIBONUCLEOPROTEIN A;
6lau-E	10.7	2.1	77	92	21	RNA (54-MER);
3g8t-A	10.7	2	77	90	21	U1 SMALL NUCLEAR RIBONUCLEOPROTEIN A;
2rrb-A	10.7	2.4	76	96	22	CDNA FLJ40872 FIS, CLONE TUTER2000283, HIGHLY SIM
3k0j-B	10.7	2	77	92	21	U1 SMALL NUCLEAR RIBONUCLEOPROTEIN A;
3l3c-A	10.7	2	77	90	21	U1 SMALL NUCLEAR RIBONUCLEOPROTEIN A;
3g96-A	10.7	2	77	90	21	U1 SMALL NUCLEAR RIBONUCLEOPROTEIN A;
3g96-C	10.7	2	77	90	21	U1 SMALL NUCLEAR RIBONUCLEOPROTEIN A;
3g96-B	10.7	2	77	90	21	U1 SMALL NUCLEAR RIBONUCLEOPROTEIN A;
6f4g-B	10.7	2	77	95	16	PROBABLE U2 SMALL NUCLEAR RIBONUCLEOPROTEIN A';
6lax-C	10.7	4.1	81	92	20	RNA (55-MER);
3g8s-A	10.7	2	77	90	21	U1 SMALL NUCLEAR RIBONUCLEOPROTEIN A;
3ns6-B	10.7	2.2	78	99	12	EUKARYOTIC TRANSLATION INITIATION FACTOR 3 SUBUNI
8gxc-F	10.7	2.1	77	92	21	61-MER RNA;
4c4w-F	10.7	1.9	76	96	21	U1 SMALL NUCLEAR RIBONUCLEOPROTEIN A;
6ncq-A	10.7	2.4	77	257	13	SPLICING FACTOR, PROLINE- AND GLUTAMINE-RICH;
4wii-A	10.7	2.9	80	253	19	SPLICING FACTOR, PROLINE- AND GLUTAMINE-RICH;
9gpj-A	10.7	2.7	79	184	15	HETEROGENEOUS NUCLEAR RIBONUCLEOPROTEIN A1, N-TER
2do4-A	10.7	2	77	100	16	SQUAMOUS CELL CARCINOMA ANTIGEN RECOGNIZED BY T-
4c0o-D	10.7	2.7	82	95	11	TRANSPORTIN-3;
4zka-F	10.7	1.9	72	79	19	RNA BINDING PROTEIN FOX-1 HOMOLOG 1;
6e4p-A	10.7	1.7	69	70	13	RNA-binding protein, putative
8bwf-C	10.7	1.8	75	79	17	POLYPYRIMIDINE TRACT-BINDING PROTEIN 1;
7pu5-F	10.7	5.7	89	239	15	NON-POU DOMAIN-CONTAINING OCTAMER-BINDING PROTEIN
3g96-D	10.7	2	77	90	21	U1 SMALL NUCLEAR RIBONUCLEOPROTEIN A;
7pu5-D	10.7	5.6	81	239	19	NON-POU DOMAIN-CONTAINING OCTAMER-BINDING PROTEIN
3g8s-C	10.7	2	77	90	21	U1 SMALL NUCLEAR RIBONUCLEOPROTEIN A;
6nww-C	10.7	2.1	74	78	14	PUMILIO DOMAIN-CONTAINING PROTEIN C56F2.08C;
8w2o-F	10.7	5	107	183	15	U1 SMALL NUCLEAR RIBONUCLEOPROTEIN 70 KDA HOMOLOG
6g6s-B	10.7	2.3	74	91	14	APOPTOTIC CHROMATIN CONDENSATION INDUCER IN THE N
5ca5-B	10.7	3.6	84	248	17	NONO-1;
7wez-D	10.7	2.1	74	80	22	RNA-BINDING PROTEIN, PUTATIVE;
7a5p-X	10.7	2	77	93	17	U2 SNRNA;
7pu5-L	10.7	6	88	240	15	NON-POU DOMAIN-CONTAINING OCTAMER-BINDING PROTEIN
6laz-E	10.7	2.1	77	91	21	RNA (55-MER);
7dwh-C	10.7	1.9	77	97	21	U1 SMALL NUCLEAR RIBONUCLEOPROTEIN A;
7dlz-C	10.7	1.8	76	97	21	U1 SMALL NUCLEAR RIBONUCLEOPROTEIN A;
7pu5-B	10.7	2.9	80	239	19	NON-POU DOMAIN-CONTAINING OCTAMER-BINDING PROTEIN
3md1-A	10.7	1.8	74	83	18	NUCLEAR AND CYTOPLASMIC POLYADENYLATED RNA-BINDIN
5wwe-A	10.7	2	75	174	13	HETEROGENEOUS NUCLEAR RIBONUCLEOPROTEINS A2/B1;
1nu4-B	10.7	2.5	79	93	20	U1A RNA BINDING DOMAIN;
2up1-A	10.7	2.7	78	183	15	DNA (5'-D(P*TP*AP*GP*GP*GP*TP*TP*AP*GP*GP*G)-3');
9f4r-A	10.7	1.5	71	164	17	HETEROGENEOUS NUCLEAR RIBONUCLEOPROTEIN A1, N-TER
4uqt-A	10.6	1.9	74	89	22	U2 SNRNP COMPONENT IST3;
7zev-A	10.6	2.3	81	117	19	PEPTIDYL-PROLYL CIS-TRANS ISOMERASE E;
4egl-A	10.6	5.3	86	165	15	ELAV-LIKE PROTEIN 1;
7abh-1	10.6	1.9	74	122	20	CELL DIVISION CYCLE 5-LIKE PROTEIN;
5vsu-A	10.6	2	76	387	20	U4/U6 SNRNA-ASSOCIATED-SPLICING FACTOR PRP24;
6f4h-C	10.6	2	77	96	16	U1 SMALL NUCLEAR RIBONUCLEOPROTEIN A;
6g2k-B	10.6	1.8	73	81	19	ELAV-like protein 1
3ulh-A	10.6	1.9	73	84	12	THO COMPLEX SUBUNIT 4;
3cul-A	10.6	2.1	77	92	21	U1 SMALL NUCLEAR RIBONUCLEOPROTEIN A;
1urn-B	10.6	2	77	96	21	RNA (5'-
1m5v-C	10.6	2.1	77	94	21	RNA INHIBITOR SUBSTRATE;
2oj3-A	10.6	2	77	95	21	HDV RIBOZYME;
1urn-C	10.6	2.1	77	96	21	RNA (5'-
1m5k-F	10.6	2.1	77	92	21	RNA INHIBITOR SUBSTRATE;
1vc0-A	10.6	2	77	95	21	HEPATITIS DELTA VIRUS RIBOZYME;
3cun-A	10.6	2.1	77	91	21	U1 SMALL NUCLEAR RIBONUCLEOPROTEIN A;
5ifm-E	10.6	2.7	80	256	18	NON-POU DOMAIN-CONTAINING OCTAMER-BINDING PROTEIN
2nz4-B	10.6	2	77	94	21	SUBSTRATE STRAND RNA 13-MER;
3g8t-B	10.6	2	77	90	21	U1 SMALL NUCLEAR RIBONUCLEOPROTEIN A;
2bz2-A	10.6	1.9	72	79	22	NEGATIVE ELONGATION FACTOR E;
3g8t-C	10.6	2	77	90	21	U1 SMALL NUCLEAR RIBONUCLEOPROTEIN A;
3g9c-D	10.6	2	77	90	21	U1 SMALL NUCLEAR RIBONUCLEOPROTEIN A;
4prf-A	10.6	4	81	95	20	HEPATITIS DELTA VIRUS RIBOZYME;
3iwn-D	10.6	2.1	77	91	21	C-DI-GMP RIBOSWITCH;
3muv-P	10.6	2	77	90	21	U1 SMALL NUCLEAR RIBONUCLEOPROTEIN A;
1x4a-A	10.6	5	84	109	21	SPLICING FACTOR, ARGININE/SERINE-RICH 1
2mb0-B	10.6	1.9	75	95	20	RNA-BINDING MOTIF PROTEIN, X CHROMOSOME;
3k0j-A	10.6	2	77	92	21	U1 SMALL NUCLEAR RIBONUCLEOPROTEIN A;
6lax-E	10.6	4.2	81	93	20	RNA (55-MER);
6las-E	10.6	4.1	81	93	20	RNA (55-MER);
2ghp-D	10.6	2.1	74	232	20	U4/U6 SNRNA-ASSOCIATED SPLICING FACTOR PRP24;
7qr4-A	10.6	2.1	77	91	21	U1 SMALL NUCLEAR RIBONUCLEOPROTEIN A;
5fj4-B	10.6	1.9	76	97	21	U1 SMALL NUCLEAR RIBONUCLEOPROTEIN A;
5oo6-T	10.6	1.5	74	148	18	NUCLEAR CAP-BINDING PROTEIN SUBUNIT 1;
4zka-E	10.6	1.8	72	80	19	RNA BINDING PROTEIN FOX-1 HOMOLOG 1;
6n3f-A	10.6	2.1	74	95	16	HIV TAT-SPECIFIC FACTOR 1;
6e4p-F	10.6	1.5	68	71	13	RNA-binding protein, putative
6e4p-H	10.6	1.7	69	71	13	RNA-binding protein, putative
6y53-o	10.6	1.8	73	160	22	U2 SMALL NUCLEAR RIBONUCLEOPROTEIN A';
4zka-B	10.6	1.9	73	83	19	RNA BINDING PROTEIN FOX-1 HOMOLOG 1;
1a9n-B	10.6	3.8	81	94	17	RNA (5'-
6gbm-B	10.6	2.6	76	102	24	RNA-BINDING PROTEIN FUS;
2ghp-H	10.6	2.1	74	232	20	U4/U6 SNRNA-ASSOCIATED SPLICING FACTOR PRP24;
6jvx-A	10.6	2.1	75	87	20	RNA-BINDING PROTEIN 38;
6jvy-A	10.6	1.8	74	86	20	RNA-BINDING PROTEIN 38;
6nx5-D	10.6	2.2	72	75	14	PUMILIO DOMAIN-CONTAINING PROTEIN C56F2.08C;
6ah0-p	10.6	3.8	81	94	17	U5SNRNA;
1why-A	10.6	2.2	74	97	23	HYPOTHETICAL PROTEIN RIKEN CDNA 1810017N16;
7evo-D	10.6	1.7	71	200	17	U2 SNRNA;
6y5q-o	10.6	1.8	73	160	22	PHD FINGER-LIKE DOMAIN-CONTAINING PROTEIN 5A;
5ca5-A	10.6	3	83	248	16	NONO-1;
7dlz-A	10.6	4.1	81	96	21	U1 SMALL NUCLEAR RIBONUCLEOPROTEIN A;
7pu5-H	10.6	2.3	77	240	18	NON-POU DOMAIN-CONTAINING OCTAMER-BINDING PROTEIN
1u1l-A	10.6	2.6	78	183	15	Heterogeneous nuclear ribonucleoprotein A1
5o3j-A	10.6	1.7	71	80	18	NUCLEOLYSIN TIA-1 ISOFORM P40;
7dlz-D	10.6	1.9	76	98	21	U1 SMALL NUCLEAR RIBONUCLEOPROTEIN A;
1vby-A	10.6	2	77	95	21	HEPATITIS DELTA VIRUS RIBOZYME;
9f4g-A	10.6	1.5	71	169	17	HETEROGENEOUS NUCLEAR RIBONUCLEOPROTEIN A1, N-TER
4yoe-A	10.6	1.5	71	181	17	HETEROGENEOUS NUCLEAR RIBONUCLEOPROTEIN A1;
1po6-A	10.6	2.6	78	183	15	5'-D(*T*AP*GP*GP*(6MI)P*TP*TP*AP*GP*GP*G)-3';
9f7h-A	10.6	1.5	71	166	17	HETEROGENEOUS NUCLEAR RIBONUCLEOPROTEIN A1, N-TER
3g8s-D	10.6	2	77	90	21	U1 SMALL NUCLEAR RIBONUCLEOPROTEIN A;
7qtt-V	10.5	2.1	75	285	16	SPLICING FACTOR 3B SUBUNIT 3;
5oob-B	10.5	1.6	74	152	18	NUCLEAR CAP-BINDING PROTEIN SUBUNIT 1;
6nx5-A	10.5	2.7	75	83	13	PUMILIO DOMAIN-CONTAINING PROTEIN C56F2.08C;
6gd2-B	10.5	1.7	72	81	19	ELAV-LIKE PROTEIN 1;
1sj4-P	10.5	2	77	95	21	PRECURSOR FORM OF THE HEPATITIS DELTA VIRUS RIBOZ
1m5o-F	10.5	2.1	77	95	21	RNA SUBSTRATE;
1sjf-A	10.5	2.1	77	95	21	HEPATITIS DELTA VIRUS RIBOZYME;
1u1p-A	10.5	2.6	81	183	14	Heterogeneous nuclear ribonucleoprotein A1
1vbz-A	10.5	2	77	95	21	HEPATITIS DELTA VIRUS RIBOZYME;
1sj3-P	10.5	2	77	95	21	PRECURSOR FORM OF THE HEPATITIS DELTA VIRUS RIBOZ
1u1n-A	10.5	2.6	81	183	14	5'-D(*TP*AP*GP*GP*GP*TP*TP*AP*(PRN)P*GP*G)-3';
1vc6-A	10.5	2	77	95	21	HEPATITIS DELTA VIRUS RIBOZYME;
2ek1-F	10.5	2.1	74	79	14	RNA-BINDING PROTEIN 12;
3n9u-C	10.5	1.8	74	96	14	CLEAVAGE AND POLYADENYLATION SPECIFICITY FACTOR S
2oih-A	10.5	2	77	95	21	HDV RIBOZYME;
1m5v-F	10.5	2.1	77	94	21	RNA INHIBITOR SUBSTRATE;
4c4w-A	10.5	4.3	80	96	20	U1 SMALL NUCLEAR RIBONUCLEOPROTEIN A;
4pr6-A	10.5	4	81	95	20	HDV RIBOZYME SELF-CLEAVED;
3mxh-P	10.5	2.2	77	87	21	U1 SMALL NUCLEAR RIBONUCLEOPROTEIN A;
3mur-P	10.5	2	77	90	21	U1 SMALL NUCLEAR RIBONUCLEOPROTEIN A;
3g8s-B	10.5	2	77	94	21	U1 SMALL NUCLEAR RIBONUCLEOPROTEIN A;
1h2t-Z	10.5	1.6	74	145	18	80 KDA NUCLEAR CAP BINDING PROTEIN;
5ifn-B	10.5	2.4	77	252	12	PARASPECKLE COMPONENT 1;
5ifm-B	10.5	2.9	81	259	17	NON-POU DOMAIN-CONTAINING OCTAMER-BINDING PROTEIN
1h2u-X	10.5	1.6	74	148	18	80 KDA NUCLEAR CAP BINDING PROTEIN;
7lru-B	10.5	2.4	76	255	13	SPLICING FACTOR, PROLINE- AND GLUTAMINE-RICH,ISOF
8rzv-A	10.5	2.6	78	183	15	HETEROGENEOUS NUCLEAR RIBONUCLEOPROTEIN A1, N-TER
1wg4-A	10.5	1.5	75	98	13	HYPOTHETICAL PROTEIN (RIKEN CDNA 6030486K23);
5oob-J	10.5	1.6	74	148	18	NUCLEAR CAP-BINDING PROTEIN SUBUNIT 1;
4zka-D	10.5	2	72	82	19	RNA BINDING PROTEIN FOX-1 HOMOLOG 1;
8bwf-L	10.5	1.7	73	77	18	POLYPYRIMIDINE TRACT-BINDING PROTEIN 1;
4zka-C	10.5	1.9	71	77	20	RNA BINDING PROTEIN FOX-1 HOMOLOG 1;
4zka-A	10.5	1.9	72	83	19	RNA BINDING PROTEIN FOX-1 HOMOLOG 1;
7pu5-C	10.5	2.9	81	242	17	NON-POU DOMAIN-CONTAINING OCTAMER-BINDING PROTEIN
6y53-q	10.5	1.7	71	84	17	U2 SMALL NUCLEAR RIBONUCLEOPROTEIN A';
6sqn-C	10.5	2.1	77	95	21	U1 SMALL NUCLEAR RIBONUCLEOPROTEIN A;
6y5q-q	10.5	1.7	71	178	17	PHD FINGER-LIKE DOMAIN-CONTAINING PROTEIN 5A;
8gxc-G	10.5	2	77	94	21	61-MER RNA;
5ifn-A	10.5	2.8	81	257	15	PARASPECKLE COMPONENT 1;
6g90-F	10.5	5.1	105	175	14	U1 SNRNA,U1 SNRNA,U1 SNRNA,U1 SNRNA,U1 SNRNA;
7uj1-B	10.5	2.6	84	270	17	SPLICING FACTOR, PROLINE- AND GLUTAMINE-RICH;
7sp0-A	10.5	2.4	77	253	13	SPLICING FACTOR, PROLINE- AND GLUTAMINE-RICH;
6gd1-A	10.5	1.8	72	190	19	THIOREDOXIN 1,ELAV-LIKE PROTEIN 1;
5ddr-D	10.5	3.8	81	94	20	L-GLUTAMINE RIBOSWITCH RNA (61-MER);
5ddq-C	10.5	2.1	77	94	21	L-GLUTAMINE RIBOSWITCH RNA (61-MER);
8hni-B	10.5	4.1	88	179	8	HETEROGENEOUS NUCLEAR RIBONUCLEOPROTEINS A2/B1;
5ddp-D	10.5	2	77	94	21	RNA (61-MER);
7b0y-c	10.5	4.4	81	98	20	DNA-DIRECTED RNA POLYMERASE II SUBUNIT RPB1;
1vbx-A	10.5	2	77	95	21	HEPATITIS DELTA VIRUS RIBOZYME;
5ddo-C	10.5	2.1	77	87	21	L-GLUTAMINE RIBOSWITCH (58-MER);
5ddo-G	10.5	2.1	77	86	21	L-GLUTAMINE RIBOSWITCH (58-MER);
5ddq-D	10.5	2.1	77	93	21	L-GLUTAMINE RIBOSWITCH RNA (61-MER);
5ddp-C	10.5	2.1	77	93	21	RNA (61-MER);
6gd1-B	10.5	1.8	72	186	19	THIOREDOXIN 1,ELAV-LIKE PROTEIN 1;
3vak-B	10.5	8.8	88	174	16	SPLICING FACTOR U2AF 65 KDA SUBUNIT;
8hni-G	10.5	2.1	77	177	13	HETEROGENEOUS NUCLEAR RIBONUCLEOPROTEINS A2/B1;
2kyx-A	10.4	2	74	83	19	PEPTIDYL-PROLYL CIS-TRANS ISOMERASE E;
7qde-B	10.4	1.9	73	169	19	RNA (5'-R(*AP*UP*CP*CP*AP*GP*UP*GP*GP*AP*A)-3');
6g90-B	10.4	1.8	79	193	20	U1 SNRNA,U1 SNRNA,U1 SNRNA,U1 SNRNA,U1 SNRNA;
1urn-A	10.4	2.1	77	96	21	RNA (5'-
4wik-A	10.4	2.3	76	228	13	SPLICING FACTOR, PROLINE- AND GLUTAMINE-RICH;
8hni-L	10.4	2.5	80	178	9	HETEROGENEOUS NUCLEAR RIBONUCLEOPROTEINS A2/B1;
6g2k-C	10.4	1.8	71	80	20	ELAV-like protein 1
8hni-A	10.4	2.9	83	179	8	HETEROGENEOUS NUCLEAR RIBONUCLEOPROTEINS A2/B1;
6gd3-B	10.4	1.8	72	83	19	ELAV-LIKE PROTEIN 1;
1u1q-A	10.4	2.6	81	183	14	Heterogeneous nuclear ribonucleoprotein A1
1drz-A	10.4	4	81	95	20	RNA (HEPATITIS DELTA VIRUS GENOMIC RIBOZYME);
1u1o-A	10.4	2.6	81	183	14	Heterogeneous nuclear ribonucleoprotein A1
2la6-A	10.4	1.6	73	99	23	RNA-BINDING PROTEIN FUS;
2osq-A	10.4	1.8	72	74	19	NUCLEOLAR PROTEIN 3;
8by6-B	10.4	1.6	74	152	18	NUCLEAR CAP-BINDING PROTEIN SUBUNIT 1;
1u1k-A	10.4	2.6	81	183	14	Heterogeneous nuclear ribonucleoprotein A1
5ifm-H	10.4	2.8	80	257	18	NON-POU DOMAIN-CONTAINING OCTAMER-BINDING PROTEIN
5ifm-F	10.4	2.7	80	255	18	NON-POU DOMAIN-CONTAINING OCTAMER-BINDING PROTEIN
5lxy-I	10.4	1.8	72	79	19	RNA-BINDING PROTEIN 7;
2x1f-A	10.4	2.2	73	94	22	MRNA 3'-END-PROCESSING PROTEIN RNA15;
4c4w-E	10.4	4.1	81	97	21	U1 SMALL NUCLEAR RIBONUCLEOPROTEIN A;
5ifm-L	10.4	3	81	255	17	NON-POU DOMAIN-CONTAINING OCTAMER-BINDING PROTEIN
2rra-A	10.4	1.8	75	99	23	CDNA FLJ40872 FIS, CLONE TUTER2000283, HIGHLY SIM
4wii-B	10.4	2.4	77	245	13	SPLICING FACTOR, PROLINE- AND GLUTAMINE-RICH;
5fj4-F	10.4	1.9	76	97	21	U1 SMALL NUCLEAR RIBONUCLEOPROTEIN A;
8hk1-G	10.4	1.8	71	166	10	U2 SNRNA;
6y5q-b	10.4	1.8	71	166	10	PHD FINGER-LIKE DOMAIN-CONTAINING PROTEIN 5A;
7evo-G	10.4	1.8	71	166	10	U2 SNRNA;
7uk1-B	10.4	2.5	77	251	13	SPLICING FACTOR, PROLINE- AND GLUTAMINE-RICH;
5oob-G	10.4	1.6	74	149	18	NUCLEAR CAP-BINDING PROTEIN SUBUNIT 1;
5wwg-A	10.4	1.8	78	184	13	HETEROGENEOUS NUCLEAR RIBONUCLEOPROTEINS A2/B1;
8bwf-H	10.4	1.9	73	77	18	POLYPYRIMIDINE TRACT-BINDING PROTEIN 1;
7pu5-A	10.4	5.4	84	242	15	NON-POU DOMAIN-CONTAINING OCTAMER-BINDING PROTEIN
2ek6-D	10.4	1.8	72	78	14	RNA-BINDING PROTEIN 12;
3p49-B	10.4	2.2	77	92	21	GLYCINE RIBOSWITCH;
8gxc-C	10.4	2.1	77	95	21	61-MER RNA;
6sqn-A	10.4	2.1	77	96	21	U1 SMALL NUCLEAR RIBONUCLEOPROTEIN A;
7oqc-F	10.4	7.5	84	267	15	PROTEIN NAM8;
6sqn-B	10.4	2.1	77	96	21	U1 SMALL NUCLEAR RIBONUCLEOPROTEIN A;
7zhr-B	10.4	1.6	67	72	31	UPSTREAM OF N-RAS, ISOFORM A;
8gxb-C	10.4	2.1	77	96	21	NAD+ II RIBOSWITCH;
7oqe-F	10.4	7.5	84	267	15	PROTEIN NAM8;
7onb-K	10.4	1.5	67	68	22	SPLICING FACTOR 3B SUBUNIT 3;
4tlq-B	10.4	2	72	83	19	CUGBP ELAV-LIKE FAMILY MEMBER 2;
9f53-A	10.4	3.5	88	175	14	HETEROGENEOUS NUCLEAR RIBONUCLEOPROTEIN A1, N-TER
5ddr-C	10.4	2	77	94	21	L-GLUTAMINE RIBOSWITCH RNA (61-MER);
4cio-A	10.4	2.1	76	97	17	PROTEIN SUP-12, ISOFORM A;
9f4z-A	10.4	3.5	88	175	14	HETEROGENEOUS NUCLEAR RIBONUCLEOPROTEIN A1, N-TER
9f5e-A	10.4	3.6	90	175	13	HETEROGENEOUS NUCLEAR RIBONUCLEOPROTEIN A1, N-TER
3nnc-A	10.4	1.6	70	175	13	CUGBP ELAV-LIKE FAMILY MEMBER 1;
3vaf-B	10.4	2	73	172	21	SPLICING FACTOR U2AF 65 KDA SUBUNIT;
4tu8-B	10.4	2	73	174	21	SPLICING FACTOR U2AF 65 KDA SUBUNIT;
3vag-B	10.4	8.7	88	174	16	SPLICING FACTOR U2AF 65 KDA SUBUNIT;
8hni-I	10.4	2.1	77	179	13	HETEROGENEOUS NUCLEAR RIBONUCLEOPROTEINS A2/B1;
3vaj-B	10.4	2	73	174	21	SPLICING FACTOR U2AF 65 KDA SUBUNIT;
3val-D	10.4	7.6	86	174	16	SPLICING FACTOR U2AF 65 KDA SUBUNIT;
3vam-B	10.4	8.7	88	172	16	SPLICING FACTOR U2AF 65 KDA SUBUNIT;
3vam-A	10.4	7.7	86	174	16	SPLICING FACTOR U2AF 65 KDA SUBUNIT;
3vak-A	10.4	8.4	85	174	16	SPLICING FACTOR U2AF 65 KDA SUBUNIT;
6y53-b	10.4	1.8	71	166	10	U2 SMALL NUCLEAR RIBONUCLEOPROTEIN A';
7lrq-A	10.4	3.5	84	239	15	SPLICING FACTOR, PROLINE- AND GLUTAMINE-RICH;
4tu9-B	10.4	8.9	89	174	16	SPLICING FACTOR U2AF 65 KDA SUBUNIT;
7q33-A	10.3	2.4	75	93	27	RNA-BINDING PROTEIN 39;
7csz-A	10.3	4.2	90	175	17	RNA-BINDING PROTEIN 45;
6r5k-H	10.3	3	80	394	19	PAN2-PAN3 DEADENYLATION COMPLEX CATALYTIC SUBUNIT
6r5k-D	10.3	6.7	86	390	17	PAN2-PAN3 DEADENYLATION COMPLEX CATALYTIC SUBUNIT
6g6s-A	10.3	2.5	75	95	13	APOPTOTIC CHROMATIN CONDENSATION INDUCER IN THE N
6es4-A	10.3	1.7	73	207	22	SYNCRIP, ISOFORM K;
7wm3-D	10.3	2.9	83	179	8	HETEROGENEOUS NUCLEAR RIBONUCLEOPROTEINS A2/B1;
6gd3-C	10.3	2.1	74	84	19	ELAV-LIKE PROTEIN 1;
7wm3-C	10.3	2.9	83	179	8	HETEROGENEOUS NUCLEAR RIBONUCLEOPROTEINS A2/B1;
5wwf-A	10.3	3.8	88	178	8	HETEROGENEOUS NUCLEAR RIBONUCLEOPROTEINS A2/B1;
5lxy-K	10.3	2	69	71	20	RNA-BINDING PROTEIN 7;
8hni-D	10.3	2.6	81	179	9	HETEROGENEOUS NUCLEAR RIBONUCLEOPROTEINS A2/B1;
1u1r-A	10.3	2.6	81	183	14	Heterogeneous nuclear ribonucleoprotein A1
6gc5-A	10.3	1.9	72	79	19	ELAV-LIKE PROTEIN 1;
4tu7-B	10.3	1.9	72	174	21	SPLICING FACTOR U2AF 65 KDA SUBUNIT;
2ek1-H	10.3	2.1	73	79	14	RNA-BINDING PROTEIN 12;
2k8g-A	10.3	2.6	80	95	23	POLYADENYLATE-BINDING PROTEIN 1;
2ek1-B	10.3	1.9	72	78	14	RNA-BINDING PROTEIN 12;
6es4-B	10.3	1.9	74	205	22	SYNCRIP, ISOFORM K;
5bjr-B	10.3	1.9	73	84	12	MEC-8 PROTEIN;
2ek1-D	10.3	1.7	71	79	14	RNA-BINDING PROTEIN 12;
7vpx-G	10.3	1.8	70	166	10	SPLICING FACTOR 3A SUBUNIT 2;
3ns6-A	10.3	2.8	78	99	13	EUKARYOTIC TRANSLATION INITIATION FACTOR 3 SUBUNI
5oob-D	10.3	1.6	74	151	18	NUCLEAR CAP-BINDING PROTEIN SUBUNIT 1;
2dgt-A	10.3	4.4	77	92	18	RNA-BINDING PROTEIN 30;
3zzz-B	10.3	3.4	79	105	18	POLYPYRIMIDINE TRACT-BINDING PROTEIN 1;
4wij-A	10.3	2.8	80	298	19	SPLICING FACTOR, PROLINE- AND GLUTAMINE-RICH;
7evr-C	10.3	1.9	74	99	18	HETEROGENEOUS NUCLEAR RIBONUCLEOPROTEIN L;
8hni-K	10.3	2.9	83	161	8	HETEROGENEOUS NUCLEAR RIBONUCLEOPROTEINS A2/B1;
4ljm-A	10.3	2	72	81	19	CUGBP ELAV-LIKE FAMILY MEMBER 2;
7uk1-A	10.3	3	80	250	19	SPLICING FACTOR, PROLINE- AND GLUTAMINE-RICH;
4tlq-A	10.3	2	71	82	20	CUGBP ELAV-LIKE FAMILY MEMBER 2;
3sde-B	10.3	8	80	239	16	PARASPECKLE COMPONENT 1;
3vai-B	10.3	8.7	89	174	16	SPLICING FACTOR U2AF 65 KDA SUBUNIT;
3vag-A	10.3	8.3	85	174	15	SPLICING FACTOR U2AF 65 KDA SUBUNIT;
4tu8-A	10.3	8.4	85	174	16	SPLICING FACTOR U2AF 65 KDA SUBUNIT;
2g4b-A	10.3	5.2	90	172	16	5'-R(P*UP*UP*UP*UP*UP*UP*U)-3';
3vah-A	10.3	7.7	86	174	16	SPLICING FACTOR U2AF 65 KDA SUBUNIT;
3vah-B	10.3	8.5	85	174	16	SPLICING FACTOR U2AF 65 KDA SUBUNIT;
6owj-A	10.3	3	81	252	19	SPLICING FACTOR, PROLINE- AND GLUTAMINE-RICH;
7abh-w	10.2	1.8	73	78	25	CELL DIVISION CYCLE 5-LIKE PROTEIN;
6ybs-o	10.2	2.2	75	77	28	EUKARYOTIC TRANSLATION INITIATION FACTOR 3 SUBUNI
7pv5-A	10.2	1.9	71	75	18	FI05218P;
8ily-A	10.2	2.4	77	110	14	SET DOMAIN CONTAINING 1A, HISTONE LYSINE METHYLTR
6gd2-A	10.2	2.2	74	84	19	ELAV-LIKE PROTEIN 1;
3p6y-O	10.2	1.8	72	80	11	CLEAVAGE AND POLYADENYLATION SPECIFICITY FACTOR S
6wmz-C	10.2	2.4	77	292	13	SPLICING FACTOR, PROLINE- AND GLUTAMINE-RICH;
8hni-J	10.2	2.9	83	179	8	HETEROGENEOUS NUCLEAR RIBONUCLEOPROTEINS A2/B1;
1u1m-A	10.2	2.6	81	183	14	5'-D(*TP*AP*GP*GP*GP*TP*TP*AP*(7GU)P*GP*G)-3';
6gc5-C	10.2	1.9	72	79	19	ELAV-LIKE PROTEIN 1;
6exn-Y	10.2	2.1	77	87	21	U2 SNRNA;
7b0y-b	10.2	2	80	186	20	DNA-DIRECTED RNA POLYMERASE II SUBUNIT RPB1;
7s7c-C	10.2	1.8	72	79	19	EXOSOME RNA HELICASE MTR4;
5ifm-K	10.2	2.9	81	259	17	NON-POU DOMAIN-CONTAINING OCTAMER-BINDING PROTEIN
8bwf-I	10.2	1.9	74	77	18	POLYPYRIMIDINE TRACT-BINDING PROTEIN 1;
1x5p-A	10.2	3.4	77	97	25	NEGATIVE ELONGATION FACTOR E;
8bwf-G	10.2	1.8	73	80	18	POLYPYRIMIDINE TRACT-BINDING PROTEIN 1;
7zap-A	10.2	2.5	79	97	15	RNA-BINDING PROTEIN 39;
2ek6-A	10.2	2	72	78	14	RNA-BINDING PROTEIN 12;
3zzz-A	10.2	3.5	79	105	18	POLYPYRIMIDINE TRACT-BINDING PROTEIN 1;
8jy0-C	10.2	4.1	81	102	21	U1 SMALL NUCLEAR RIBONUCLEOPROTEIN A;
8cah-j	10.2	1.9	71	77	0	EUKARYOTIC TRANSLATION INITIATION FACTOR 3 SUBUNI
6zce-j	10.2	1.9	71	77	8	EUKARYOTIC TRANSLATION INITIATION FACTOR 3 SUBUNI
5uz5-F	10.2	4.7	106	187	15	U1 SMALL NUCLEAR RIBONUCLEOPROTEIN 70 KDA HOMOLOG
4c7q-A	10.2	1.6	71	86	17	RNA-BINDING GLYCINE-RICH PROTEIN;
4ljm-B	10.2	2	72	81	19	CUGBP ELAV-LIKE FAMILY MEMBER 2;
5wpa-A	10.2	3.1	80	224	19	SPLICING FACTOR, PROLINE- AND GLUTAMINE-RICH;
8b8s-A	10.2	2.3	75	161	20	SERINE/ARGININE (SR)-TYPE SHUTTLING MRNA BINDING
3vaf-A	10.2	7.6	86	174	16	SPLICING FACTOR U2AF 65 KDA SUBUNIT;
4tu9-A	10.2	7.7	86	174	16	SPLICING FACTOR U2AF 65 KDA SUBUNIT;
8hni-H	10.2	2	76	179	13	HETEROGENEOUS NUCLEAR RIBONUCLEOPROTEINS A2/B1;
8hni-C	10.2	2	76	179	13	HETEROGENEOUS NUCLEAR RIBONUCLEOPROTEINS A2/B1;
5en1-A	10.2	2	78	184	13	HETEROGENEOUS NUCLEAR RIBONUCLEOPROTEINS A2/B1;
3val-A	10.2	8.7	89	174	15	SPLICING FACTOR U2AF 65 KDA SUBUNIT;
3val-I	10.2	2	73	172	21	SPLICING FACTOR U2AF 65 KDA SUBUNIT;
3vaj-A	10.2	9	89	174	16	SPLICING FACTOR U2AF 65 KDA SUBUNIT;
4tu7-A	10.2	8.8	87	174	16	SPLICING FACTOR U2AF 65 KDA SUBUNIT;
3vai-A	10.2	8.1	87	174	16	SPLICING FACTOR U2AF 65 KDA SUBUNIT;
5t9p-D	10.1	2.2	74	91	22	RIBOSOME BIOGENESIS PROTEIN 15;
1fnx-H	10.1	2.1	79	174	18	HU ANTIGEN C;
3d2w-A	10.1	2.1	72	72	11	TAR DNA-BINDING PROTEIN 43;
2j8a-A	10.1	2	73	114	23	HISTONE-LYSINE N-METHYLTRANSFERASE, H3 LYSINE-4
6n7x-A	10.1	1.8	77	186	19	U1 SMALL NUCLEAR RIBONUCLEOPROTEIN 70 KDA HOMOLOG
6gd2-C	10.1	1.8	70	79	20	ELAV-LIKE PROTEIN 1;
3p5t-N	10.1	1.7	71	80	11	CLEAVAGE AND POLYADENYLATION SPECIFICITY FACTOR S
3p5t-O	10.1	1.8	72	81	11	CLEAVAGE AND POLYADENYLATION SPECIFICITY FACTOR S
6gd3-A	10.1	1.9	74	82	19	ELAV-LIKE PROTEIN 1;
3p6y-K	10.1	1.8	72	80	11	CLEAVAGE AND POLYADENYLATION SPECIFICITY FACTOR S
5uz5-A	10.1	1.8	77	186	19	U1 SMALL NUCLEAR RIBONUCLEOPROTEIN 70 KDA HOMOLOG
1vc5-A	10.1	4.1	81	95	20	HEPATITIS DELTA VIRUS RIBOZYME;
2ek1-E	10.1	1.9	71	79	13	RNA-BINDING PROTEIN 12;
8srr-B	10.1	1.5	73	145	18	NUCLEAR CAP-BINDING PROTEIN SUBUNIT 1;
2ek1-G	10.1	1.9	71	77	13	RNA-BINDING PROTEIN 12;
3iwn-C	10.1	2.1	77	91	21	C-DI-GMP RIBOSWITCH;
5bjr-A	10.1	1.9	73	86	12	MEC-8 PROTEIN;
4ch1-A	10.1	1.7	74	97	18	PROTEIN SUP-12, ISOFORM B;
8bwf-B	10.1	1.9	74	77	18	POLYPYRIMIDINE TRACT-BINDING PROTEIN 1;
8bwf-D	10.1	2	73	77	18	POLYPYRIMIDINE TRACT-BINDING PROTEIN 1;
8bwf-M	10.1	1.8	73	77	18	POLYPYRIMIDINE TRACT-BINDING PROTEIN 1;
7pu5-G	10.1	2.9	77	237	18	NON-POU DOMAIN-CONTAINING OCTAMER-BINDING PROTEIN
3zzy-B	10.1	3.3	78	104	18	POLYPYRIMIDINE TRACT-BINDING PROTEIN 1;
2cpf-A	10.1	2	75	98	23	RNA BINDING MOTIF PROTEIN 19;
3sde-A	10.1	2.9	81	255	15	PARASPECKLE COMPONENT 1;
5uzm-A	10.1	1.9	73	90	11	AT27789P;
4wik-B	10.1	2.6	76	225	13	SPLICING FACTOR, PROLINE- AND GLUTAMINE-RICH;
5wpa-B	10.1	2.5	79	255	11	SPLICING FACTOR, PROLINE- AND GLUTAMINE-RICH;
8srr-C	10.1	2	74	77	19	NUCLEAR CAP-BINDING PROTEIN SUBUNIT 1;
7s3c-A	10.1	2.8	77	191	19	SPLICING FACTOR U2AF 65 KDA SUBUNIT;
6wmz-D	10.1	2.6	77	254	9	SPLICING FACTOR, PROLINE- AND GLUTAMINE-RICH;
2dnp-A	10.1	2.9	77	90	22	RNA-BINDING PROTEIN 14;
7zez-A	10	2.3	76	93	20	ISOFORM 3 OF PEPTIDYL-PROLYL CIS-TRANS ISOMERASE
2cqb-A	10	2.5	78	102	19	PEPTIDYL-PROLYL CIS-TRANS ISOMERASE E;
7zey-A	10	2.3	77	117	19	PEPTIDYL-PROLYL CIS-TRANS ISOMERASE E;
7abi-1	10	2	74	122	20	U5 SMALL NUCLEAR RIBONUCLEOPROTEIN 40 KDA PROTEIN
6ff4-1	10	2	73	122	21	RNA-BINDING MOTIF PROTEIN, X-LINKED 2;
6ff7-1	10	4.4	92	122	25	RNA-BINDING MOTIF PROTEIN, X-LINKED 2;
2dgx-A	10	2.9	82	96	18	KIAA0430 PROTEIN;
7nto-A	10	2.1	75	78	12	TRNA (URACIL-5-)-METHYLTRANSFERASE HOMOLOG A;
3p6y-C	10	1.8	71	79	11	CLEAVAGE AND POLYADENYLATION SPECIFICITY FACTOR S
3tht-C	10	1.9	73	295	19	ALKYLATED DNA REPAIR PROTEIN ALKB HOMOLOG 8;
3thp-A	10	1.9	73	304	19	ALKYLATED DNA REPAIR PROTEIN ALKB HOMOLOG 8;
8pmp-B	10	1.6	74	152	18	NUCLEAR CAP-BINDING PROTEIN SUBUNIT 1;
3p5t-P	10	1.7	71	79	11	CLEAVAGE AND POLYADENYLATION SPECIFICITY FACTOR S
3p5t-M	10	1.9	73	81	11	CLEAVAGE AND POLYADENYLATION SPECIFICITY FACTOR S
5x8r-v	10	1.9	73	190	18	30S RIBOSOMAL PROTEIN S2, CHLOROPLASTIC;
2ek1-C	10	1.8	70	79	13	RNA-BINDING PROTEIN 12;
8suy-B	10	1.4	73	145	18	NUCLEAR CAP-BINDING PROTEIN SUBUNIT 1;
1h2u-Y	10	1.6	74	146	18	80 KDA NUCLEAR CAP BINDING PROTEIN;
3mut-P	10	2.1	77	90	21	U1 SMALL NUCLEAR RIBONUCLEOPROTEIN A;
7uj1-A	10	2.5	76	268	13	SPLICING FACTOR, PROLINE- AND GLUTAMINE-RICH;
8bwf-J	10	1.9	73	78	18	POLYPYRIMIDINE TRACT-BINDING PROTEIN 1;
8bwf-F	10	1.8	72	79	18	POLYPYRIMIDINE TRACT-BINDING PROTEIN 1;
8bwf-A	10	1.9	73	78	18	POLYPYRIMIDINE TRACT-BINDING PROTEIN 1;
2ek6-B	10	2	72	78	13	RNA-BINDING PROTEIN 12;
7pu5-E	10	2.9	77	237	18	NON-POU DOMAIN-CONTAINING OCTAMER-BINDING PROTEIN
6wmz-B	10	3.1	80	240	18	SPLICING FACTOR, PROLINE- AND GLUTAMINE-RICH;
3zzy-A	10	3.6	79	106	18	POLYPYRIMIDINE TRACT-BINDING PROTEIN 1;
7ntn-A	10	2.2	75	77	12	TRNA (URACIL-5-)-METHYLTRANSFERASE HOMOLOG A;
2i2y-A	10	2.3	75	150	20	FUSION PROTEIN CONSISTS OF IMMUNOGLOBIN G-
1whw-A	10	3.9	80	99	14	HYPOTHETICAL PROTEIN RIKEN CDNA 1200009A02;
6dg0-A	10	2	72	84	14	MEC-8 PROTEIN;
7znj-N	10	2	73	90	12	EUKARYOTIC INITIATION FACTOR 4A-III, N-TERMINALLY
7jly-A	10	1.9	73	83	19	RNA-BINDING PROTEIN;
5t9p-A	9.9	2.2	74	97	22	RIBOSOME BIOGENESIS PROTEIN 15;
3tht-B	9.9	1.9	73	312	19	ALKYLATED DNA REPAIR PROTEIN ALKB HOMOLOG 8;
8hni-F	9.9	3.1	83	170	8	HETEROGENEOUS NUCLEAR RIBONUCLEOPROTEINS A2/B1;
2mzq-A	9.9	2	75	101	16	SINGLE-STRAND TELOMERIC DNA-BINDING PROTEIN GBP2;
2e44-A	9.9	2.4	78	96	15	INSULIN-LIKE GROWTH FACTOR 2 MRNA BINDING
3tht-A	9.9	1.9	73	302	19	ALKYLATED DNA REPAIR PROTEIN ALKB HOMOLOG 8;
3p6y-G	9.9	1.8	71	80	11	CLEAVAGE AND POLYADENYLATION SPECIFICITY FACTOR S
3tht-D	9.9	1.9	73	302	19	ALKYLATED DNA REPAIR PROTEIN ALKB HOMOLOG 8;
5cyj-B	9.9	3	79	91	11	RNA-BINDING PROTEIN WITH MULTIPLE SPLICING;
5lxy-A	9.9	1.8	70	78	20	RNA-BINDING PROTEIN 7;
6ff4-z	9.9	7.3	83	101	18	RNA-BINDING MOTIF PROTEIN, X-LINKED 2;
4ch0-S	9.9	1.7	73	97	18	PROTEIN SUP-12, ISOFORM B;
5cyj-A	9.9	2.6	78	91	12	RNA-BINDING PROTEIN WITH MULTIPLE SPLICING;
3ns5-B	9.9	1.8	72	90	13	EUKARYOTIC TRANSLATION INITIATION FACTOR 3 SUBUNI
3tp2-B	9.9	1.7	70	208	17	PRE-MRNA-SPLICING FACTOR CWC2;
1u6b-A	9.9	4.2	81	95	20	197-MER;
2ek1-A	9.9	2.3	74	79	14	RNA-BINDING PROTEIN 12;
7s7b-C	9.9	1.7	72	79	19	EXOSOME RNA HELICASE MTR4;
8bwf-O	9.9	2	73	78	18	POLYPYRIMIDINE TRACT-BINDING PROTEIN 1;
5mqf-P	9.9	2.1	75	277	27	PRE-MRNA-PROCESSING-SPLICING FACTOR 8;
3s7r-B	9.9	2.1	73	80	16	HETEROGENEOUS NUCLEAR RIBONUCLEOPROTEIN A/B;
6icz-O	9.9	1.5	72	285	25	PROTEIN MAGO NASHI HOMOLOG 2;
5det-A	9.9	1.9	74	91	14	RNA-BINDING PROTEIN WITH MULTIPLE SPLICING;
7ocx-A	9.9	2.2	72	77	8	PROTEIN PID-3;
7znj-i	9.9	2	73	90	12	EUKARYOTIC INITIATION FACTOR 4A-III, N-TERMINALLY
7znj-I	9.9	2	73	90	12	EUKARYOTIC INITIATION FACTOR 4A-III, N-TERMINALLY
7znj-D	9.9	2	73	90	12	EUKARYOTIC INITIATION FACTOR 4A-III, N-TERMINALLY
7znj-d	9.9	2	73	90	12	EUKARYOTIC INITIATION FACTOR 4A-III, N-TERMINALLY
7znj-n	9.9	2	73	90	12	EUKARYOTIC INITIATION FACTOR 4A-III, N-TERMINALLY
6m75-A	9.9	2.2	75	167	17	RNA-BINDING MOTIF, SINGLE-STRANDED-INTERACTING PR
7s3b-A	9.9	11.5	89	195	15	SPLICING FACTOR U2AF 65 KDA SUBUNIT;
9c7b-A	9.9	2.8	76	201	20	SPLICING FACTOR U2AF 65 KDA SUBUNIT;
1p1t-A	9.8	2.1	76	104	24	CLEAVAGE STIMULATION FACTOR, 64 KDA SUBUNIT;
3p6y-L	9.8	1.8	71	80	11	CLEAVAGE AND POLYADENYLATION SPECIFICITY FACTOR S
2cjk-A	9.8	2.9	78	167	15	NUCLEAR POLYADENYLATED RNA-BINDING PROTEIN 4;
4iuf-A	9.8	1.9	71	77	10	TAR DNA-BINDING PROTEIN 43;
4y0f-A	9.8	2	72	78	10	TAR DNA-BINDING PROTEIN 43;
3bo2-A	9.8	4.2	81	95	20	GROUP I INTRON P9;
2mpu-A	9.8	2.2	76	92	18	RBP1;
4y00-A	9.8	2	72	78	10	TAR DNA-BINDING PROTEIN 43;
6j6g-a	9.8	2	74	84	22	PRE-MRNA-SPLICING FACTOR 8;
2dgo-A	9.8	1.6	74	115	18	CYTOTOXIC GRANULE-ASSOCIATED RNA BINDING PROTEIN
6j6h-a	9.8	2	74	84	22	PRE-MRNA-SPLICING FACTOR 8;
5tkz-A	9.8	2	74	89	12	MEC-8 PROTEIN;
5tkz-B	9.8	1.9	73	89	12	MEC-8 PROTEIN;
3ns5-A	9.8	1.8	72	90	13	EUKARYOTIC TRANSLATION INITIATION FACTOR 3 SUBUNI
6j6q-a	9.8	2	74	84	22	PRE-MRNA-SPLICING FACTOR 8;
6j6n-a	9.8	2	74	84	22	PRE-MRNA-SPLICING FACTOR 8;
7oqb-Y	9.8	2	74	84	22	U2 SNRNP COMPONENT HSH155;
5lso-A	9.8	1.8	73	103	18	SPLICING FACTOR 45;
1x4c-A	9.8	2.2	77	108	12	SPLICING FACTOR, ARGININE/SERINE-RICH 1;
7w59-O	9.8	1.5	72	285	25	PRE-MRNA-PROCESSING-SPLICING FACTOR 8;
7w5a-O	9.8	1.5	72	285	25	PRE-MRNA-PROCESSING-SPLICING FACTOR 8;
7lrq-B	9.8	2.9	81	247	17	SPLICING FACTOR, PROLINE- AND GLUTAMINE-RICH;
2ek6-C	9.8	2.2	73	78	14	RNA-BINDING PROTEIN 12;
2cpd-A	9.8	1.9	74	99	20	APOBEC-1 STIMULATING PROTEIN;
4lmz-A	9.8	2.1	74	176	15	RNA (5'-R(*GP*CP*UP*GP*CP*GP*UP*AP*UP*UP*GP*UP*UP
4qu7-D	9.8	1.8	70	77	11	G-RICH SEQUENCE FACTOR 1;
4qu6-A	9.8	3.9	81	99	12	G-RICH SEQUENCE FACTOR 1;
2peh-A	9.8	1.8	73	104	18	SPLICING FACTOR 45;
2dgu-A	9.8	2.3	75	103	16	HETEROGENEOUS NUCLEAR RIBONUCLEOPROTEIN Q;
7aaf-A	9.8	2	71	81	23	U2 SNRNP AUXILIARY FACTOR LARGE SUBUNIT;
5lso-B	9.8	1.8	73	103	18	SPLICING FACTOR 45;
5uzm-B	9.8	1.9	71	89	11	AT27789P;
6y53-z	9.8	2.5	73	77	10	U2 SMALL NUCLEAR RIBONUCLEOPROTEIN A';
6y5q-z	9.8	2.5	73	77	10	PHD FINGER-LIKE DOMAIN-CONTAINING PROTEIN 5A;
5ev4-A	9.8	11.3	89	197	15	SPLICING FACTOR U2AF 65 KDA SUBUNIT;
6xlx-A	9.8	11.3	88	196	15	SPLICING FACTOR U2AF 65 KDA SUBUNIT;
9c7a-A	9.8	11.3	91	196	14	SPLICING FACTOR U2AF 65 KDA SUBUNIT;
2dnz-A	9.7	2.7	82	95	22	PROBABLE RNA-BINDING PROTEIN 23;
5z58-4	9.7	2.1	75	78	25	PRE-MRNA-PROCESSING-SPLICING FACTOR 8;
2mjn-A	9.7	1.7	71	186	23	NUCLEOLYSIN TIA-1 ISOFORM P40;
8pnt-B	9.7	1.6	74	151	18	NUCLEAR CAP-BINDING PROTEIN SUBUNIT 1;
3nnh-B	9.7	2.3	73	86	14	CUGBP ELAV-LIKE FAMILY MEMBER 1;
2cqc-A	9.7	2.1	76	95	21	ARGININE/SERINE-RICH SPLICING FACTOR 10;
3nnh-A	9.7	2.2	72	86	14	CUGBP ELAV-LIKE FAMILY MEMBER 1;
2m9k-A	9.7	3.5	77	92	14	RNA-BINDING PROTEIN WITH MULTIPLE SPLICING 2;
6g90-Y	9.7	1.8	72	84	22	U1 SNRNA,U1 SNRNA,U1 SNRNA,U1 SNRNA,U1 SNRNA;
4bs2-A	9.7	4.3	82	174	9	TAR DNA-BINDING PROTEIN 43;
2dh7-A	9.7	1.9	75	105	17	NUCLEOLYSIN TIAR;
6dg0-B	9.7	1.9	71	84	14	MEC-8 PROTEIN;
2lyv-A	9.7	2.6	78	196	15	HETEROGENEOUS NUCLEAR RIBONUCLEOPROTEIN A1;
3mum-P	9.7	2.2	77	87	21	U1 SMALL NUCLEAR RIBONUCLEOPROTEIN A;
7oqe-Y	9.7	1.8	72	84	22	PROTEIN NAM8;
7d2y-A	9.7	2.4	77	87	10	EMBRYONIC DEVELOPMENTAL PROTEIN TOFU-6;
7ocx-D	9.7	2.5	76	84	11	PROTEIN PID-3;
4qu7-A	9.7	2.1	74	81	11	G-RICH SEQUENCE FACTOR 1;
4qu7-C	9.7	1.8	70	79	11	G-RICH SEQUENCE FACTOR 1;
4qu7-B	9.7	1.8	70	79	11	G-RICH SEQUENCE FACTOR 1;
5x3z-A	9.7	2.3	76	96	12	RNA-BINDING PROTEIN MUSASHI HOMOLOG 1;
6bk8-G	9.7	6.7	79	255	14	U2 SNRNA;
8wq5-D	9.7	2.4	75	99	16	RNA-BINDING PROTEIN 45;
8wq5-C	9.7	2.4	75	99	16	RNA-BINDING PROTEIN 45;
8wq5-A	9.7	2.4	75	99	16	RNA-BINDING PROTEIN 45;
3s8s-A	9.7	2.4	77	107	14	HISTONE-LYSINE N-METHYLTRANSFERASE SETD1A;
8wq5-B	9.7	2.4	75	99	16	RNA-BINDING PROTEIN 45;
2ru3-A	9.7	2.6	77	103	17	PROTEIN SUP-12, ISOFORM A;
2rne-A	9.7	1.8	75	115	17	TIA1 PROTEIN;
7s3a-A	9.7	11.3	88	199	15	SPLICING FACTOR U2AF 65 KDA SUBUNIT;
6xlw-A	9.7	11.3	88	199	15	SPLICING FACTOR U2AF 65 KDA SUBUNIT;
5ev3-A	9.7	11.3	89	196	15	SPLICING FACTOR U2AF 65 KDA SUBUNIT;
7xx9-A	9.7	2.6	77	84	17	SQUAMOUS CELL CARCINOMA ANTIGEN RECOGNIZED BY T-C
6q2i-A	9.7	3.5	84	106	24	CLEAVAGE STIMULATION FACTOR SUBUNIT 2;
2jrs-A	9.6	2	75	108	27	RNA-BINDING PROTEIN 39;
7abi-w	9.6	2.1	75	78	25	U5 SMALL NUCLEAR RIBONUCLEOPROTEIN 40 KDA PROTEIN
8wq3-D	9.6	2	73	99	16	RNA-BINDING PROTEIN 45;
3p5t-Q	9.6	1.8	71	80	11	CLEAVAGE AND POLYADENYLATION SPECIFICITY FACTOR S
3bo3-A	9.6	4.2	81	95	20	GROUP I INTRON P9;
5ev2-A	9.6	2.3	75	198	20	SPLICING FACTOR U2AF 65 KDA SUBUNIT;
4y0f-B	9.6	1.9	71	77	10	TAR DNA-BINDING PROTEIN 43;
2mzt-A	9.6	2.3	76	100	13	PROTEIN HRB1;
6bk8-r	9.6	2	74	84	22	U2 SNRNA;
2mks-A	9.6	2.3	77	92	19	RNA-BINDING MOTIF PROTEIN, X CHROMOSOME;
5mq0-Y	9.6	2	74	84	22	YEAST UBC4 GENE FOR UBIQUITIN-CONJUGATING ENZYME;
3dxb-G	9.6	1.9	73	211	15	THIOREDOXIN N-TERMINALLY FUSED TO PUF60(UHM);
3dxb-F	9.6	1.9	73	211	15	THIOREDOXIN N-TERMINALLY FUSED TO PUF60(UHM);
7vkj-F	9.6	2.8	78	104	12	EPITHELIAL SPLICING REGULATORY PROTEIN 1;
5im0-A	9.6	2	72	79	17	HETEROGENEOUS NUCLEAR RIBONUCLEOPROTEIN D0;
1wex-A	9.6	1.7	73	104	11	HYPOTHETICAL PROTEIN (RIKEN CDNA 2810036L13);
2peh-B	9.6	1.9	73	104	18	SPLICING FACTOR 45;
2dnh-A	9.6	1.6	72	105	18	BRUNO-LIKE 5, RNA BINDING PROTEIN;
2b0g-A	9.6	2.4	74	83	11	U1 SMALL NUCLEAR RIBONUCLEOPROTEIN A;
2yh1-A	9.6	5.6	83	195	12	SPLICING FACTOR U2AF 65 KDA SUBUNIT;
2yh0-A	9.6	6	83	195	12	SPLICING FACTOR U2AF 65 KDA SUBUNIT;
5ylz-p	9.6	1.9	71	81	23	PRE-MRNA-SPLICING FACTOR 8;
7pv5-B	9.6	1.9	70	76	19	FI05218P;
5lj5-Y	9.6	2	74	84	22	U5 SNRNA (SMALL NUCLEAR RNA);
5gmk-a	9.6	1.9	71	81	23	PRE-MRNA-SPLICING FACTOR 8;
5y88-p	9.6	1.9	71	81	23	PRE-MRNA-SPLICING FACTOR 8;
5lj3-Y	9.6	2	74	84	22	U5 SNRNA (SMALL NUCLEAR RNA);
2hzc-A	9.6	1.8	71	87	14	SPLICING FACTOR U2AF 65 KDA SUBUNIT;
2dk2-A	9.6	1.6	74	97	16	HETEROGENEOUS NUCLEAR RIBONUCLEOPROTEIN R;
1wg1-A	9.6	6.1	79	88	18	KIAA1579 PROTEIN;
5mps-M	9.6	5	77	252	14	YEAST UBC4 GENE FOR UBIQUITIN-CONJUGATING ENZYME;
5wsg-X	9.6	1.9	71	81	23	PRE-MRNA-SPLICING FACTOR 8;
4n0t-A	9.6	2.2	75	363	16	U4/U6 SNRNA-ASSOCIATED-SPLICING FACTOR PRP24;
5mq0-M	9.6	5	77	252	14	YEAST UBC4 GENE FOR UBIQUITIN-CONJUGATING ENZYME;
7ocx-B	9.6	2.2	72	81	8	PROTEIN PID-3;
8cas-p	9.6	3	77	646	12	40S RIBOSOMAL PROTEIN S0-A;
8wq3-A	9.6	2	73	98	16	RNA-BINDING PROTEIN 45;
8ily-B	9.6	2.4	77	109	14	SET DOMAIN CONTAINING 1A, HISTONE LYSINE METHYLTR
6xlv-A	9.6	11.6	90	203	14	SPLICING FACTOR U2AF 65 KDA SUBUNIT;
5zwn-V	9.6	4.6	106	187	14	PRE-MRNA;
1x5u-A	9.6	4.3	82	105	18	SPLICING FACTOR 3B SUBUNIT 4 (SPLICEOSOME
5ev1-A	9.6	11	89	198	15	SPLICING FACTOR U2AF 65 KDA SUBUNIT;
2cq0-A	9.5	3.2	80	103	16	EUKARYOTIC TRANSLATION INITIATION FACTOR 3
8y7e-4	9.5	2.2	75	78	25	PRE-MRNA;
7dvq-4	9.5	2.2	75	78	25	PRE-MRNA-PROCESSING-SPLICING FACTOR 8;
7q4l-A	9.5	2.5	79	227	14	DEAD END PROTEIN HOMOLOG 1;
2cq4-A	9.5	2.2	80	114	15	RNA BINDING MOTIF PROTEIN 23;
5det-B	9.5	2	75	94	13	RNA-BINDING PROTEIN WITH MULTIPLE SPLICING;
2mzj-A	9.5	1.9	71	82	10	NUCLEOLAR PROTEIN 6;
2kn4-A	9.5	2.4	75	158	13	IMMUNOGLOBULIN G-BINDING PROTEIN G, SPLICING FACT
1x5t-A	9.5	2.3	78	96	19	SPLICING FACTOR 3B SUBUNIT 4;
2k3k-A	9.5	2.8	78	104	17	U1 SMALL NUCLEAR RIBONUCLEOPROTEIN A;
2m9k-B	9.5	3.1	77	92	14	RNA-BINDING PROTEIN WITH MULTIPLE SPLICING 2;
4y00-C	9.5	1.9	71	77	10	TAR DNA-BINDING PROTEIN 43;
3dxb-H	9.5	2	74	211	16	THIOREDOXIN N-TERMINALLY FUSED TO PUF60(UHM);
2cpe-A	9.5	2.2	76	113	21	RNA-BINDING PROTEIN EWS;
2fy1-A	9.5	2.6	81	108	22	RNA-BINDING MOTIF PROTEIN, Y CHROMOSOME, FAMILY
5im0-B	9.5	1.7	70	82	17	HETEROGENEOUS NUCLEAR RIBONUCLEOPROTEIN D0;
2dgv-A	9.5	2	74	92	23	HETEROGENEOUS NUCLEAR RIBONUCLEOPROTEIN M;
2dh9-A	9.5	2.1	74	89	23	HETEROGENEOUS NUCLEAR RIBONUCLEOPROTEIN M;
7vkj-A	9.5	2.8	78	104	12	EPITHELIAL SPLICING REGULATORY PROTEIN 1;
8bwf-N	9.5	1.8	72	80	18	POLYPYRIMIDINE TRACT-BINDING PROTEIN 1;
6slo-D	9.5	1.9	74	209	16	THIOREDOXIN,POLY(U)-BINDING-SPLICING FACTOR PUF60
3nna-A	9.5	2.8	76	175	13	CUGBP ELAV-LIKE FAMILY MEMBER 1;
2voo-B	9.5	1.9	71	177	15	LUPUS LA PROTEIN;
2e5h-A	9.5	2.3	76	94	18	ZINC FINGER CCHC-TYPE AND RNA-BINDING MOTIF-
2dno-A	9.5	2.2	75	102	17	TRINUCLEOTIDE REPEAT CONTAINING 4 VARIANT;
2d9p-A	9.5	1.9	73	103	22	POLYADENYLATE-BINDING PROTEIN 3;
5y88-N	9.5	6.7	78	261	15	PRE-MRNA-SPLICING FACTOR 8;
3jb9-a	9.5	1.5	63	255	19	PRE-MRNA-SPLICING FACTOR SPP42;
7d2y-D	9.5	2.7	78	81	8	EMBRYONIC DEVELOPMENTAL PROTEIN TOFU-6;
8wq3-B	9.5	2.1	73	98	16	RNA-BINDING PROTEIN 45;
6id1-O	9.5	1.5	72	290	25	PRE-MRNA-PROCESSING-SPLICING FACTOR 8;
6n7x-F	9.5	4.9	107	187	14	U1 SMALL NUCLEAR RIBONUCLEOPROTEIN 70 KDA HOMOLOG
2do0-A	9.4	3.1	79	114	14	HETEROGENEOUS NUCLEAR RIBONUCLEOPROTEIN M;
5lxy-M	9.4	1.4	62	64	19	RNA-BINDING PROTEIN 7;
7ocx-C	9.4	2.7	79	93	10	PROTEIN PID-3;
7d1l-C	9.4	2.8	78	83	9	EMBRYONIC DEVELOPMENTAL PROTEIN TOFU-6;
3dxb-D	9.4	2	74	216	16	THIOREDOXIN N-TERMINALLY FUSED TO PUF60(UHM);
6n7p-F	9.4	5.8	83	267	20	U1 SMALL NUCLEAR RIBONUCLEOPROTEIN 70 KDA HOMOLOG
2go9-A	9.4	3	80	161	19	U4/U6 SNRNA-ASSOCIATED SPLICING FACTOR PRP24;
4y00-D	9.4	1.9	71	77	10	TAR DNA-BINDING PROTEIN 43;
6slo-B	9.4	2.1	74	214	16	THIOREDOXIN,POLY(U)-BINDING-SPLICING FACTOR PUF60
2jwn-B	9.4	2.4	76	124	21	EMBRYONIC POLYADENYLATE-BINDING PROTEIN 2-B;
2jwn-A	9.4	2.3	77	124	21	EMBRYONIC POLYADENYLATE-BINDING PROTEIN 2-B;
4z2x-B	9.4	2.3	75	102	13	SPLICING FACTOR U2AF 65 KDA SUBUNIT;
3dxb-A	9.4	1.9	74	214	16	THIOREDOXIN N-TERMINALLY FUSED TO PUF60(UHM);
3dxb-B	9.4	1.9	74	211	16	THIOREDOXIN N-TERMINALLY FUSED TO PUF60(UHM);
6lur-H	9.4	2.1	73	211	15	THIOREDOXIN 1,POLY(U)-BINDING-SPLICING FACTOR PUF
6lur-C	9.4	2	73	211	15	THIOREDOXIN 1,POLY(U)-BINDING-SPLICING FACTOR PUF
8bwf-K	9.4	2	74	83	18	POLYPYRIMIDINE TRACT-BINDING PROTEIN 1;
2m7s-A	9.4	1.9	72	90	13	SERINE/ARGININE-RICH SPLICING FACTOR 1;
7d1l-A	9.4	2.4	75	80	9	EMBRYONIC DEVELOPMENTAL PROTEIN TOFU-6;
7d1l-B	9.4	2.4	75	82	9	EMBRYONIC DEVELOPMENTAL PROTEIN TOFU-6;
3nmr-A	9.4	2.3	74	175	14	CUGBP ELAV-LIKE FAMILY MEMBER 1;
2voo-A	9.4	1.9	72	179	15	LUPUS LA PROTEIN;
2mqo-A	9.4	3.5	77	105	14	PROTEIN HNRNPL;
8wq3-C	9.4	2.1	73	98	16	RNA-BINDING PROTEIN 45;
2rs8-A	9.4	2.1	75	99	17	NON-POU DOMAIN-CONTAINING OCTAMER-BINDING PROTEIN
2a3j-A	9.4	2.6	79	96	15	U1 SMALL NUCLEAR RIBONUCLEOPROTEIN A;
7d1l-D	9.4	2.8	79	83	9	EMBRYONIC DEVELOPMENTAL PROTEIN TOFU-6;
8cah-p	9.4	3	77	646	12	EUKARYOTIC TRANSLATION INITIATION FACTOR 3 SUBUNI
1sjr-A	9.4	3.7	76	108	18	POLYPYRIMIDINE TRACT-BINDING PROTEIN 1;
2dgq-A	9.4	2.3	79	108	19	BRUNO-LIKE 6, RNA BINDING PROTEIN;
6sj7-C	9.3	1.9	71	79	27	DDB1- AND CUL4-ASSOCIATED FACTOR 15;
5t9p-C	9.3	2.4	74	106	22	RIBOSOME BIOGENESIS PROTEIN 15;
5t9p-B	9.3	2.6	75	105	21	RIBOSOME BIOGENESIS PROTEIN 15;
2m70-A	9.3	2.2	78	155	22	POLY(A)-BINDING PROTEIN 1;
2sxl-A	9.3	2.4	76	88	18	SEX-LETHAL PROTEIN;
6slo-A	9.3	2.1	74	214	16	THIOREDOXIN,POLY(U)-BINDING-SPLICING FACTOR PUF60
1wi6-A	9.3	3	73	88	15	HYPOTHETICAL PROTEIN (RIKEN CDNA 1300006N24);
2u2f-A	9.3	2.4	74	85	22	PROTEIN (SPLICING FACTOR U2AF 65 KD SUBUNIT);
2pe8-A	9.3	2	72	101	18	SPLICING FACTOR 45;
6dhs-A	9.3	2.1	71	174	11	HETEROGENEOUS NUCLEAR RIBONUCLEOPROTEIN H;
2aym-A	9.3	2.4	74	83	11	U1 SMALL NUCLEAR RIBONUCLEOPROTEIN A;
1x4g-A	9.3	2.5	76	109	22	NUCLEOLYSIN TIAR;
7ocz-B	9.3	2.2	71	81	8	PROTEIN PID-3;
1jmt-A	9.3	1.9	73	98	22	SPLICING FACTOR U2AF 35 KDA SUBUNIT;
3tp2-A	9.3	1.7	70	225	17	PRE-MRNA-SPLICING FACTOR CWC2;
6dhs-C	9.3	2.1	72	173	11	HETEROGENEOUS NUCLEAR RIBONUCLEOPROTEIN H;
2osr-A	9.3	2.7	77	87	21	NUCLEOLAR PROTEIN 3;
7s7b-G	9.3	2.1	76	79	25	EXOSOME RNA HELICASE MTR4;
7eb1-A	9.3	2.2	72	84	22	RNA-BINDING PROTEIN 3;
6cb1-o	9.2	2.8	78	133	28	35S PRE-RIBOSOMAL RNA MISCRNA;
6c0f-o	9.2	2.7	77	133	27	SACCHAROMYCES CEREVISIAE S288C 35S PRE-RIBOSOMAL
7qtt-F	9.2	2	74	78	24	SPLICING FACTOR 3B SUBUNIT 3;
2mql-A	9.2	2	73	105	14	PROTEIN HNRNPL;
1whx-A	9.2	2.2	76	111	9	HYPOTHETICAL PROTEIN RIKEN CDNA 1200009A02;
2jx2-A	9.2	2.2	72	87	22	NEGATIVE ELONGATION FACTOR E;
3p6y-D	9.2	1.8	70	78	10	CLEAVAGE AND POLYADENYLATION SPECIFICITY FACTOR S
1n52-B	9.2	1.5	74	148	18	80 KDA NUCLEAR CAP BINDING PROTEIN;
2cpj-A	9.2	4.8	80	99	16	NON-POU DOMAIN-CONTAINING OCTAMER-BINDING
3ue2-A	9.2	1.9	72	118	14	POLY(U)-BINDING-SPLICING FACTOR PUF60;
5cxt-O	9.2	2.4	76	110	21	RNA-BINDING PROTEIN 39;
3dxb-E	9.2	2	73	210	15	THIOREDOXIN N-TERMINALLY FUSED TO PUF60(UHM);
4ru2-O	9.2	2.4	76	110	21	RNA-BINDING PROTEIN 39 (RBM39);
5cxt-I	9.2	2.4	76	111	21	RNA-BINDING PROTEIN 39;
1hd0-A	9.2	1.9	69	75	17	PROTEIN (HETEROGENEOUS NUCLEAR RIBONUCLEOPROTEIN
5oo6-N	9.2	1.5	74	148	18	NUCLEAR CAP-BINDING PROTEIN SUBUNIT 1;
5oo6-B	9.2	1.5	74	148	18	NUCLEAR CAP-BINDING PROTEIN SUBUNIT 1;
5oo6-E	9.2	1.5	74	148	18	NUCLEAR CAP-BINDING PROTEIN SUBUNIT 1;
5oo6-K	9.2	1.5	74	148	18	NUCLEAR CAP-BINDING PROTEIN SUBUNIT 1;
5oo6-Q	9.2	1.5	74	148	18	NUCLEAR CAP-BINDING PROTEIN SUBUNIT 1;
8bwf-P	9.2	1.9	70	73	19	POLYPYRIMIDINE TRACT-BINDING PROTEIN 1;
2dh8-A	9.2	2.3	83	105	7	DAZ-ASSOCIATED PROTEIN 1;
2vod-A	9.2	2.3	75	187	15	LUPUS LA PROTEIN;
2dgw-A	9.2	1.8	72	91	17	PROBABLE RNA-BINDING PROTEIN 19;
7d2y-B	9.2	2	71	80	11	EMBRYONIC DEVELOPMENTAL PROTEIN TOFU-6;
3iin-A	9.2	4.2	81	95	20	U1 SMALL NUCLEAR RIBONUCLEOPROTEIN A;
2lxu-A	9.2	2.2	75	108	9	HETEROGENEOUS NUCLEAR RIBONUCLEOPROTEIN H;
1d9a-A	9.2	2.9	75	85	17	HU ANTIGEN C;
5o1w-A	9.2	4.6	82	167	7	PROTEIN NRD1;
2cq2-A	9.2	2.2	75	114	19	HYPOTHETICAL PROTEIN LOC91801;
6zu9-p	9.2	3	77	646	12	18S RIBOSOMAL RNA;
5mpg-A	9.2	3	78	97	14	HETEROGENEOUS NUCLEAR RIBONUCLEOPROTEIN A1;
1d8z-A	9.2	2.9	78	89	17	HU ANTIGEN C;
6id1-y	9.1	2.6	76	79	28	PRE-MRNA-PROCESSING-SPLICING FACTOR 8;
6em4-o	9.1	2.5	76	116	28	RIBOSOME PRODUCTION FACTOR 1;
6em3-o	9.1	2.5	76	116	28	RIBOSOME PRODUCTION FACTOR 1;
6zce-p	9.1	3	77	646	12	EUKARYOTIC TRANSLATION INITIATION FACTOR 3 SUBUNI
2wbr-A	9.1	2.1	71	89	17	GW182;
1zzn-A	9.1	2.1	77	95	21	197-MER;
2rs2-A	9.1	2.7	73	84	10	RNA-BINDING PROTEIN MUSASHI HOMOLOG 1;
2ghp-G	9.1	2	74	232	20	U4/U6 SNRNA-ASSOCIATED SPLICING FACTOR PRP24;
3bo4-A	9.1	4.3	81	95	20	GROUP I INTRON P9;
5gvq-A	9.1	4.3	78	105	19	SPLICING FACTOR 3B SUBUNIT 4;
2rvj-A	9.1	2.5	76	103	12	EPITHELIAL SPLICING REGULATORY PROTEIN 1;
4ru2-C	9.1	2.4	76	112	21	RNA-BINDING PROTEIN 39 (RBM39);
4ru2-M	9.1	2.4	76	111	21	RNA-BINDING PROTEIN 39 (RBM39);
5cxt-C	9.1	2.4	76	112	21	RNA-BINDING PROTEIN 39;
5cxt-G	9.1	2.4	76	112	21	RNA-BINDING PROTEIN 39;
5cxt-Q	9.1	2.4	76	112	21	RNA-BINDING PROTEIN 39;
5szw-A	9.1	2.1	75	101	17	ELAV-LIKE PROTEIN 1;
5cxt-M	9.1	2.4	76	111	21	RNA-BINDING PROTEIN 39;
5cxt-A	9.1	2.4	76	111	21	RNA-BINDING PROTEIN 39;
4ru2-G	9.1	2.4	76	112	21	RNA-BINDING PROTEIN 39 (RBM39);
4ru2-I	9.1	2.4	76	111	21	RNA-BINDING PROTEIN 39 (RBM39);
4ru2-E	9.1	2.4	76	112	21	RNA-BINDING PROTEIN 39 (RBM39);
4ru2-Q	9.1	2.4	76	112	21	RNA-BINDING PROTEIN 39 (RBM39);
7vkj-D	9.1	2.7	78	104	12	EPITHELIAL SPLICING REGULATORY PROTEIN 1;
2m8d-B	9.1	2.1	72	91	13	RNA (5'-R(*UP*GP*AP*AP*GP*GP*AP*C)-3');
1wf2-A	9.1	1.9	73	98	21	HETEROGENEOUS NUCLEAR RIBONUCLEOPROTEINS C1/C2;
7sn6-B	9.1	2.2	74	105	14	SPLICING FACTOR U2AF 65 KDA SUBUNIT;
2von-A	9.1	2.3	74	187	15	LUPUS LA PROTEIN;
5gmk-R	9.1	6.7	79	261	15	PRE-MRNA-SPLICING FACTOR 8;
6sxw-A	9.1	1.7	69	74	19	ZINC FINGER PROTEIN 638;
5cxt-E	9.1	2.4	76	112	21	RNA-BINDING PROTEIN 39;
7ocz-A	9.1	2.3	71	81	8	PROTEIN PID-3;
2rq4-A	9.1	2.3	78	115	19	CUG-BP- AND ETR-3-LIKE FACTOR 1;
7d7v-C	9.1	2.3	77	92	21	17DELU1A (58-MER);
8p25-A	9.1	2.3	79	160	16	SPLICING FACTOR U2AF 65 KDA SUBUNIT,FAR UPSTREAM
1x5s-A	9	4.1	86	102	23	COLD-INDUCIBLE RNA-BINDING PROTEIN;
6em5-o	9	2.8	77	133	27	5.8S RIBOSOMAL RNA;
7r6q-o	9	2.8	78	133	28	ITS-2;
4wij-B	9	2.4	76	301	13	SPLICING FACTOR, PROLINE- AND GLUTAMINE-RICH;
2o3d-A	9	2.4	75	113	12	SPLICING FACTOR, ARGININE/SERINE-RICH 1;
3q2s-D	9	2.1	74	92	11	CLEAVAGE AND POLYADENYLATION SPECIFICITY FACTOR S
3q2t-C	9	2.1	74	93	11	CLEAVAGE AND POLYADENYLATION SPECIFICITY FACTOR S
4y00-B	9	2.1	72	78	10	TAR DNA-BINDING PROTEIN 43;
5cxt-K	9	2.3	75	113	20	RNA-BINDING PROTEIN 39;
4ru2-A	9	2.4	76	111	21	RNA-BINDING PROTEIN 39 (RBM39);
4ru2-K	9	2.2	75	113	21	RNA-BINDING PROTEIN 39 (RBM39);
5uaz-A	9	2	71	94	21	NUCLEOPORIN NUP53;
2dgs-A	9	2.8	75	99	13	DAZ-ASSOCIATED PROTEIN 1;
6n7p-Y	9	1.6	74	138	20	U1 SMALL NUCLEAR RIBONUCLEOPROTEIN 70 KDA HOMOLOG
1yty-B	9	1.9	72	183	15	5'-R(*UP*GP*CP*UP*GP*UP*UP*UP*U)-3';
1yty-A	9	1.9	72	184	15	5'-R(*UP*GP*CP*UP*GP*UP*UP*UP*U)-3';
2la4-A	9	1.9	74	101	18	NUCLEAR AND CYTOPLASMIC POLYADENYLATED RNA-BINDIN
3val-B	9	2.2	77	173	13	SPLICING FACTOR U2AF 65 KDA SUBUNIT;
1hd1-A	9	2.2	70	75	17	PROTEIN (HETEROGENEOUS NUCLEAR RIBONUCLEOPROTEIN
2vod-B	9	2.4	74	188	15	LUPUS LA PROTEIN;
6hip-A	9	1.9	72	104	18	SPLICING FACTOR 45;
7d2y-C	9	2.6	76	82	8	EMBRYONIC DEVELOPMENTAL PROTEIN TOFU-6;
8e5t-o	8.9	2.8	78	133	28	RIBOSOME BIOGENESIS PROTEIN MAK21;
7xx8-A	8.9	2.4	77	90	14	SQUAMOUS CELL CARCINOMA ANTIGEN RECOGNIZED BY T-C
7c06-A	8.9	2.5	83	193	19	SPLICING FACTOR U2AF 23 KDA SUBUNIT;
7qtt-U	8.9	1.9	73	295	25	SPLICING FACTOR 3B SUBUNIT 3;
2n3o-A	8.9	4.7	80	123	16	POLYPYRIMIDINE TRACT-BINDING PROTEIN 1;
3q2s-C	8.9	2.2	74	93	11	CLEAVAGE AND POLYADENYLATION SPECIFICITY FACTOR S
2xs5-A	8.9	2.5	75	82	17	DELETED IN AZOOSPERMIA-LIKE;
3to8-A	8.9	2.9	85	209	12	HETEROGENEOUS NUCLEAR RIBONUCLEOPROTEIN L;
2dit-A	8.9	2	76	112	16	HIV TAT SPECIFIC FACTOR 1 VARIANT;
4oz1-B	8.9	2	74	110	22	RNA-BINDING PROTEIN 39;
2mxy-A	8.9	1.7	72	105	21	HETEROGENEOUS NUCLEAR RIBONUCLEOPROTEINS C1/C2;
4fxw-C	8.9	2.2	74	104	14	SPLICING FACTOR U2AF 65 KDA SUBUNIT;
6dhs-B	8.9	2.2	72	176	11	HETEROGENEOUS NUCLEAR RIBONUCLEOPROTEIN H;
7vkj-H	8.9	2.8	78	104	12	EPITHELIAL SPLICING REGULATORY PROTEIN 1;
7vkj-C	8.9	2.7	78	104	12	EPITHELIAL SPLICING REGULATORY PROTEIN 1;
7vkj-G	8.9	2.9	78	104	12	EPITHELIAL SPLICING REGULATORY PROTEIN 1;
2dhg-A	8.9	2.4	76	104	14	TRNA SELENOCYSTEINE ASSOCIATED PROTEIN (SECP43);
7sn6-A	8.9	2.2	74	104	14	SPLICING FACTOR U2AF 65 KDA SUBUNIT;
5m8i-A	8.9	2.4	77	114	18	CUGBP ELAV-LIKE FAMILY MEMBER 2;
2dnk-A	8.9	2.4	75	105	19	BRUNO-LIKE 4, RNA BINDING PROTEIN;
6hip-B	8.9	2.1	72	105	18	SPLICING FACTOR 45;
2mqm-A	8.9	3	78	118	17	PROTEIN HNRNPL;
2rqc-A	8.9	2.2	75	115	20	CUG-BP- AND ETR-3-LIKE FACTOR 1;
5mpl-A	8.9	2.8	79	102	15	HETEROGENEOUS NUCLEAR RIBONUCLEOPROTEIN A1;
2cqd-A	8.9	2.5	77	116	19	RNA-BINDING REGION CONTAINING PROTEIN 1;
2mkc-A	8.8	2.9	81	118	22	U2 SNRNP COMPONENT IST3;
1wey-A	8.8	7.7	85	104	15	CALCIPRESSIN 1;
3p3d-A	8.8	2	69	87	23	NUCLEOPORIN 53;
3p5t-L	8.8	1.8	68	76	10	CLEAVAGE AND POLYADENYLATION SPECIFICITY FACTOR S
1x4h-A	8.8	2.6	76	111	18	RNA-BINDING PROTEIN 28;
3q2t-D	8.8	2.2	74	92	11	CLEAVAGE AND POLYADENYLATION SPECIFICITY FACTOR S
4j5o-B	8.8	2.1	74	109	22	RNA-BINDING PROTEIN 39;
3dxb-C	8.8	2.1	73	211	15	THIOREDOXIN N-TERMINALLY FUSED TO PUF60(UHM);
2cph-A	8.8	7.6	80	107	9	RNA BINDING MOTIF PROTEIN 19;
7vkj-B	8.8	2.8	78	104	12	EPITHELIAL SPLICING REGULATORY PROTEIN 1;
2mz1-A	8.8	1.7	71	105	21	HETEROGENEOUS NUCLEAR RIBONUCLEOPROTEINS C1/C2;
2von-B	8.8	2.4	74	186	15	LUPUS LA PROTEIN;
2lcw-A	8.8	2.1	74	108	23	RNA-BINDING PROTEIN FUS;
1sjq-A	8.8	2	73	88	15	POLYPYRIMIDINE TRACT-BINDING PROTEIN 1;
1wf0-A	8.8	2.6	75	88	9	TAR DNA-BINDING PROTEIN-43;
7fbr-A	8.8	1.8	73	102	18	MATRIN-3;
1fje-B	8.8	2.4	75	175	16	SNRE RNA;
5ylz-N	8.8	6.6	78	261	15	PRE-MRNA-SPLICING FACTOR 8;
2xs5-B	8.8	2.5	75	83	17	DELETED IN AZOOSPERMIA-LIKE;
2fho-B	8.8	4.1	81	87	10	SPLICEOSOMAL PROTEIN SF3B155;
1no8-A	8.8	2.5	71	78	13	ALY;
7pu5-K	8.8	3.7	83	239	16	NON-POU DOMAIN-CONTAINING OCTAMER-BINDING PROTEIN
1wf1-A	8.7	2.3	74	110	20	RNA-BINDING PROTEIN RALY;
2cpi-A	8.7	2	75	111	20	CCR4-NOT TRANSCRIPTION COMPLEX SUBUNIT 4;
3v4m-A	8.7	2.2	73	105	14	SPLICING FACTOR U2AF 65 KDA SUBUNIT;
2n82-B	8.7	1.9	72	104	19	RNA (5'-
6hpj-B	8.7	2.3	70	84	23	IMMUNOGLOBULIN G-BINDING PROTEIN G,SERINE/ARGININ
2m52-A	8.7	2	73	105	14	SPLICING FACTOR U2AF 65 KDA SUBUNIT;
2lxi-A	8.7	2.2	73	91	5	RNA-BINDING PROTEIN 10;
4fxw-A	8.7	2.4	75	105	13	SPLICING FACTOR U2AF 65 KDA SUBUNIT;
3s6e-B	8.7	2.1	74	111	22	RNA-BINDING PROTEIN 39;
1x5o-A	8.7	2	75	114	9	RNA BINDING MOTIF, SINGLE-STRANDED INTERACTING
7vkj-E	8.7	2.1	74	101	12	EPITHELIAL SPLICING REGULATORY PROTEIN 1;
5uaz-B	8.7	2.1	71	94	21	NUCLEOPORIN NUP53;
3egn-A	8.7	1.8	73	120	21	RNA-BINDING PROTEIN 40;
2dnr-A	8.7	2	71	91	17	SYNAPTOJANIN-1;
2vop-A	8.7	2.5	74	184	15	LUPUS LA PROTEIN;
1x4e-A	8.7	2.3	73	85	18	RNA BINDING MOTIF, SINGLE-STRANDED INTERACTING
6ff7-P	8.7	2.6	77	286	26	RNA-BINDING MOTIF PROTEIN, X-LINKED 2;
1wtb-A	8.7	2.2	74	79	16	HETEROGENEOUS NUCLEAR RIBONUCLEOPROTEIN D0;
2cq3-A	8.7	2.8	78	103	18	RNA-BINDING PROTEIN 9;
8ev3-o	8.7	2.4	76	137	20	RNA (1452-MER);
6snj-A	8.6	2.6	77	131	25	RNA-BINDING PROTEIN FUS;
2cqp-A	8.6	2.3	77	98	12	RNA-BINDING PROTEIN 12;
6f7s-C	8.6	2.4	76	319	3	SERRATE RNA EFFECTOR MOLECULE HOMOLOG;
4wwu-A	8.6	1.9	69	71	16	MRNA EXPORT FACTOR MEX67;
1ufw-A	8.6	1.8	70	95	16	SYNAPTOJANIN 2;
1aud-A	8.6	4	82	101	20	RNA 3UTR;
5x3y-A	8.6	5.9	80	96	11	RNA-BINDING PROTEIN MUSASHI HOMOLOG 1;
3n9u-I	8.6	1.7	66	87	15	CLEAVAGE AND POLYADENYLATION SPECIFICITY FACTOR S
2fc9-A	8.6	2.2	75	101	17	NCL PROTEIN;
4eyt-D	8.6	2.1	72	99	13	TELOMERASE ASSOCIATED PROTEIN P65;
2dgp-A	8.6	2.4	77	106	21	BRUNO-LIKE 4, RNA BINDING PROTEIN;
1uw4-C	8.6	2.4	75	91	7	REGULATOR OF NONSENSE TRANSCRIPTS 2;
6f7s-D	8.6	2.4	75	300	3	SERRATE RNA EFFECTOR MOLECULE HOMOLOG;
2dnn-A	8.6	4.5	80	108	9	RNA-BINDING PROTEIN 12;
7nwu-E	8.6	2.4	75	113	7	REGULATOR OF NONSENSE TRANSCRIPTS 3B;
7c36-A	8.6	2.2	72	167	10	RNA-BINDING MOTIF, SINGLE-STRANDED-INTERACTING PR
1x0f-A	8.6	2.3	74	79	16	HETEROGENEOUS NUCLEAR RIBONUCLEOPROTEIN D0;
5z3g-E	8.5	2.5	76	133	28	25S RRNA;
3d45-A	8.5	1.9	67	383	13	POLY(A)-SPECIFIC RIBONUCLEASE PARN;
1x4f-A	8.5	1.7	72	112	18	MATRIN 3;
2dhx-A	8.5	2.7	74	104	12	POLY (ADP-RIBOSE) POLYMERASE FAMILY, MEMBER 10
1zh5-A	8.5	2	72	185	15	5'-R(*UP*GP*CP*UP*GP*UP*UP*UP*U)-3';
4z2x-A	8.5	2.2	73	104	14	SPLICING FACTOR U2AF 65 KDA SUBUNIT;
5uzn-A	8.5	2	69	80	13	AT27789P;
6lur-B	8.5	2	74	211	15	THIOREDOXIN 1,POLY(U)-BINDING-SPLICING FACTOR PUF
2mhn-A	8.5	2.1	76	94	17	RNA-BINDING PROTEIN 39;
2hgm-A	8.5	1.9	71	92	13	HETEROGENEOUS NUCLEAR RIBONUCLEOPROTEIN F;
6f8d-C	8.5	2.4	76	296	3	SERRATE RNA EFFECTOR MOLECULE HOMOLOG;
1uw4-A	8.5	2.4	75	90	7	REGULATOR OF NONSENSE TRANSCRIPTS 2;
1zh5-B	8.5	2.1	73	184	15	5'-R(*UP*GP*CP*UP*GP*UP*UP*UP*U)-3';
2km8-C	8.5	3.3	77	167	13	5'-R(P*UP*AP*UP*AP*UP*AP*UP*AP*AP*UP*AP*AP*U)-3';
2xs2-A	8.5	2.6	76	87	16	DELETED IN AZOOSPERMIA-LIKE;
2dnq-A	8.5	5	76	90	16	RNA-BINDING PROTEIN 4B;
5hzd-A	8.5	4.5	93	476	10	3' TERMINAL URIDYLYL TRANSFERASE;
2mgz-B	8.5	2.1	73	105	18	PROTEIN ASD-1, ISOFORM A;
6tr0-A	8.5	2.7	77	205	21	SPLICING FACTOR U2AF 65 KDA SUBUNIT;
2jvo-A	8.5	2.5	73	77	19	NUCLEOLAR PROTEIN 3;
1dz5-A	8.5	3.9	82	101	18	U1 SMALL NUCLEAR RIBONUCLEOPROTEIN A;
8eti-o	8.5	2.1	74	134	20	RNA (1564-MER);
1x4b-A	8.4	1.8	74	116	9	HETEROGENEOUS NUCLEAR RIBONUCLEOPROTEINS A2/B1;
3p6y-P	8.4	1.8	67	75	12	CLEAVAGE AND POLYADENYLATION SPECIFICITY FACTOR S
3p6y-H	8.4	1.9	67	74	10	CLEAVAGE AND POLYADENYLATION SPECIFICITY FACTOR S
4oz0-B	8.4	1.9	73	108	22	RNA-BINDING PROTEIN 39;
2nlw-A	8.4	2.5	75	105	19	EUKARYOTIC TRANSLATION INITIATION FACTOR 3
4wwu-J	8.4	1.9	69	71	16	MRNA EXPORT FACTOR MEX67;
6dhs-D	8.4	1.8	68	174	10	HETEROGENEOUS NUCLEAR RIBONUCLEOPROTEIN H;
1dz5-B	8.4	3.9	81	101	19	U1 SMALL NUCLEAR RIBONUCLEOPROTEIN A;
2mgz-A	8.4	6.7	78	94	13	PROTEIN ASD-1, ISOFORM A;
4erd-A	8.4	2.9	76	108	13	TELOMERASE ASSOCIATED PROTEIN P65;
6f8d-D	8.4	2.5	77	296	1	SERRATE RNA EFFECTOR MOLECULE HOMOLOG;
7nwu-C	8.4	2.4	75	115	7	REGULATOR OF NONSENSE TRANSCRIPTS 3B;
2div-A	8.4	2.3	78	99	14	TRNA SELENOCYSTEINE ASSOCIATED PROTEIN;
2xs7-A	8.4	2.6	76	86	16	DELETED IN AZOOSPERMIA-LIKE;
8etg-o	8.4	2.5	76	109	20	RNA (1912-MER);
2cpx-A	8.4	8.4	79	115	14	HYPOTHETICAL PROTEIN FLJ11016;
7abi-o	8.3	1.9	67	229	21	U5 SMALL NUCLEAR RIBONUCLEOPROTEIN 40 KDA PROTEIN
4wpm-A	8.3	2.1	69	85	17	MRNA EXPORT PROTEIN;
2e5g-A	8.3	2.4	74	94	12	U6 SNRNA-SPECIFIC TERMINAL URIDYLYLTRANSFERASE 1;
2lmi-A	8.3	4.4	81	107	14	G-RICH SEQUENCE FACTOR 1;
7fbv-A	8.3	1.9	73	112	18	MATRIN-3;
6f7j-B	8.3	2.5	76	318	3	SERRATE RNA EFFECTOR MOLECULE HOMOLOG;
4eyt-A	8.3	3	75	97	12	TELOMERASE ASSOCIATED PROTEIN P65;
3d45-B	8.3	2.3	69	373	12	POLY(A)-SPECIFIC RIBONUCLEASE PARN;
2cpz-A	8.3	2.2	77	115	17	CUG TRIPLET REPEAT RNA-BINDING PROTEIN 1;
2e5j-A	8.2	2.4	75	97	20	METHENYLTETRAHYDROFOLATE SYNTHETASE DOMAIN
2rt3-A	8.2	2.2	73	97	16	NEGATIVE REGULATOR OF DIFFERENTIATION 1;
6exx-A	8.2	2.6	73	79	14	PROTEIN PES4;
3us5-A	8.2	2	71	118	15	POLY(U)-BINDING-SPLICING FACTOR PUF60;
2dny-A	8.2	2.2	72	119	14	FUSE-BINDING PROTEIN-INTERACTING REPRESSOR,
3v4m-B	8.2	2.4	73	104	12	SPLICING FACTOR U2AF 65 KDA SUBUNIT;
2kxn-B	8.2	2.2	75	95	23	5'-R(*AP*AP*GP*AP*AP*C)-3';
1fjc-A	8.2	2.5	76	96	16	NUCLEOLIN RBD2;
5wsg-R	8.2	6.6	78	261	14	PRE-MRNA-SPLICING FACTOR 8;
5hb8-C	8.2	2	69	110	14	NUCLEOPORIN NUP53;
5hb8-D	8.2	2	69	109	14	NUCLEOPORIN NUP53;
2ad9-A	8.2	1.9	70	98	17	POLYPYRIMIDINE TRACT-BINDING PROTEIN 1;
6ff4-P	8.2	2.6	77	286	26	RNA-BINDING MOTIF PROTEIN, X-LINKED 2;
7qg6-C	8.2	2.5	75	116	5	REGULATOR OF NONSENSE TRANSCRIPTS 3A;
5ido-A	8.2	4.5	93	471	11	3' TERMINAL URIDYLYL TRANSFERASE;
2db1-A	8.2	2	73	118	8	HETEROGENEOUS NUCLEAR RIBONUCLEOPROTEIN F;
6d6v-H	8.2	3	76	108	13	TELOMERASE REVERSE TRANSCRIPTASE;
7nwu-A	8.2	2.4	76	121	7	REGULATOR OF NONSENSE TRANSCRIPTS 3B;
5uyy-A	8.2	2.2	69	374	14	PREPHENATE DEHYDROGENASE;
2fc8-A	8.2	2.4	74	102	18	NCL PROTEIN;
8euy-o	8.2	2.2	75	129	20	RNA (1095-MER);
8eup-o	8.2	2.4	76	136	20	RNA (1422-MER);
2dhs-A	8.2	4.9	89	187	18	CUG TRIPLET REPEAT RNA-BINDING PROTEIN 1;
5hb7-A	8.1	1.8	68	125	15	NUCLEOPORIN NUP53;
2krr-A	8.1	3.4	83	174	16	NUCLEOLIN;
2jvr-A	8.1	2.4	72	80	22	NUCLEOLAR PROTEIN 3;
8bgf-A	8.1	4.8	78	123	18	POLYPYRIMIDINE TRACT-BINDING PROTEIN 1;
2mst-A	8.1	2.3	70	75	11	PROTEIN (MUSASHI1);
1x4d-A	8.1	3.6	75	102	17	MATRIN 3;
2dng-A	8.1	2.2	74	103	15	EUKARYOTIC TRANSLATION INITIATION FACTOR 4H;
4wwu-G	8.1	1.7	66	69	17	MRNA EXPORT FACTOR MEX67;
1u2f-A	8.1	2.3	74	90	16	PROTEIN (SPLICING FACTOR U2AF 65 KD SUBUNIT);
2dis-A	8.1	5.4	89	109	13	UNNAMED PROTEIN PRODUCT;
7pu5-I	8.1	3	80	238	18	NON-POU DOMAIN-CONTAINING OCTAMER-BINDING PROTEIN
2kh9-A	8.1	2.7	75	86	16	U4/U6 SNRNA-ASSOCIATED-SPLICING FACTOR PRP24;
7aep-A	8.1	2.5	75	93	11	U1 SMALL NUCLEAR RIBONUCLEOPROTEIN A;
6f7p-D	8.1	2.4	75	315	3	SERRATE RNA EFFECTOR MOLECULE HOMOLOG;
5knw-A	8.1	3.2	76	125	11	LA-RELATED PROTEIN 7;
2hvz-A	8.1	3.7	85	101	16	SPLICING FACTOR, ARGININE/SERINE-RICH 7;
2e5i-A	8.1	3.2	78	124	13	HETEROGENEOUS NUCLEAR RIBONUCLEOPROTEIN L-LIKE;
5o1y-A	8.1	4.5	81	163	7	PROTEIN NRD1;
2i38-A	8.1	2.8	77	150	19	FUSION PROTEIN CONSISTS OF IMMUNOGLOBIN G-
6z29-A	8.1	2	75	116	17	EUKARYOTIC INITIATION FACTOR 4F SUBUNIT P150,NUCL
8gap-H	8	3	81	384	14	TELOMERASE REVERSE TRANSCRIPTASE;
2cqh-A	8	2.3	73	93	21	IGF-II MRNA-BINDING PROTEIN 2 ISOFORM A;
2dnm-A	8	6.5	80	103	21	SRP46 SPLICING FACTOR;
7vrl-B	8	3.1	76	102	18	RNA (5'-R(*UP*GP*CP*AP*UP*AP*U)-3');
5o20-A	8	4.5	82	162	7	PROTEIN NRD1;
7qg6-G	8	2.5	75	116	5	REGULATOR OF NONSENSE TRANSCRIPTS 3A;
2krb-A	8	1.7	66	81	21	EUKARYOTIC TRANSLATION INITIATION FACTOR 3
4eyt-F	8	3	75	98	12	TELOMERASE ASSOCIATED PROTEIN P65;
1fht-A	8	3.1	78	116	19	U1 SMALL NUCLEAR RIBONUCLEOPROTEIN A;
2my3-A	7.9	2.2	78	118	27	U2 SNRNP COMPONENT IST3;
1wi8-A	7.9	2.3	74	104	20	EUKARYOTIC TRANSLATION INITIATION FACTOR 4B;
2d9o-A	7.9	3.6	80	100	13	DNAJ (HSP40) HOMOLOG, SUBFAMILY C, MEMBER 17;
7pcv-A	7.9	2.4	75	116	9	RNA-BINDING PROTEIN 5;
5z9z-A	7.9	2.3	73	101	12	SMALL RNA DEGRADING NUCLEASE 1;
7wrn-A	7.9	2	74	297	12	EPITHELIAL SPLICING REGULATORY PROTEIN 1;
7qg6-A	7.9	2.3	73	122	5	REGULATOR OF NONSENSE TRANSCRIPTS 3A;
6so9-A	7.9	2.1	74	112	15	AUCUUA;
1rkj-A	7.9	2.2	70	175	17	NUCLEOLIN;
6soe-A	7.9	3	83	112	13	RNA-BINDING PROTEIN 20;
5zoj-E	7.9	2.3	74	116	14	MOTHERS AGAINST DECAPENTAPLEGIC HOMOLOG 2;
2rug-A	7.9	2.5	76	114	11	CYTOPLASMIC POLYADENYLATION ELEMENT-BINDING PROTE
5o1z-A	7.9	4.7	82	163	7	PROTEIN NRD1;
5o1x-A	7.9	6.8	86	162	7	PROTEIN NRD1;
6id0-O	7.9	1.6	72	290	25	PRE-MRNA-PROCESSING-SPLICING FACTOR 8;
1wez-A	7.9	4.4	82	102	7	HETEROGENEOUS NUCLEAR RIBONUCLEOPROTEIN H';
2xsf-A	7.9	2.7	77	81	17	DELETED IN AZOOSPERMIA-LIKE;
2ku7-A	7.8	2.1	73	139	21	MLL1 PHD3-CYP33 RRM CHIMERIC PROTEIN;
2diu-A	7.8	3.3	72	96	14	KIAA0430 PROTEIN;
2lq5-A	7.8	3.6	78	113	19	RNA-BINDING PROTEIN 39;
2lea-A	7.8	2.3	74	101	14	SERINE/ARGININE-RICH SPLICING FACTOR 2;
1o0p-A	7.8	2.4	73	104	14	SPLICING FACTOR U2AF 65 KDA SUBUNIT;
4wwu-D	7.8	1.8	67	69	16	MRNA EXPORT FACTOR MEX67;
5ifm-J	7.8	2.7	80	259	18	NON-POU DOMAIN-CONTAINING OCTAMER-BINDING PROTEIN
4wpm-B	7.8	2.2	69	85	17	MRNA EXPORT PROTEIN;
2ghp-F	7.8	3.3	78	239	19	U4/U6 SNRNA-ASSOCIATED SPLICING FACTOR PRP24;
2mzr-A	7.8	2.5	75	95	15	PROTEIN HRB1;
1wg5-A	7.8	2	70	104	11	HETEROGENEOUS NUCLEAR RIBONUCLEOPROTEIN H;
2my2-A	7.7	3.1	82	118	24	U2 SNRNP COMPONENT IST3;
3moj-B	7.7	1.8	66	75	12	RNA (69-MER);
8wg3-A	7.7	6.6	81	548	9	CSC1-LIKE PROTEIN 2,GREEN FLUORESCENT PROTEIN;
2cqg-A	7.7	2.4	73	103	10	TAR DNA-BINDING PROTEIN-43;
2hgl-A	7.7	2.2	72	102	8	HETEROGENEOUS NUCLEAR RIBONUCLEOPROTEIN F;
7pu5-J	7.7	5.6	89	239	15	NON-POU DOMAIN-CONTAINING OCTAMER-BINDING PROTEIN
2dnl-A	7.7	3.1	87	114	10	CYTOPLASMIC POLYADENYLATION ELEMENT BINDING
7qg6-E	7.7	2.4	73	118	5	REGULATOR OF NONSENSE TRANSCRIPTS 3A;
7pcv-B	7.7	3.3	79	116	9	RNA-BINDING PROTEIN 5;
6tzn-A	7.7	3.3	77	115	4	PROTEIN POF8;
2mkj-A	7.7	2.4	72	202	10	CYTOPLASMIC POLYADENYLATION ELEMENT-BINDING PROTE
5ifm-I	7.7	2.9	81	255	17	NON-POU DOMAIN-CONTAINING OCTAMER-BINDING PROTEIN
6d12-B	7.7	2.8	72	102	8	LA-RELATED PROTEIN 7;
1iqt-A	7.7	2.3	70	75	17	HETEROGENEOUS NUCLEAR RIBONUCLEOPROTEIN D0;
6u7v-A	7.6	3.3	77	116	4	PROTEIN POF8;
5a5u-B	7.6	5.8	79	613	18	EUKARYOTIC INITIATION FACTOR 3;
2kg0-A	7.6	2	69	92	14	HETEROGENEOUS NUCLEAR RIBONUCLEOPROTEIN F;
2err-A	7.6	2.9	73	88	19	ATAXIN-2-BINDING PROTEIN 1;
5hb8-A	7.6	2	69	109	14	NUCLEOPORIN NUP53;
5hb8-B	7.6	2	69	109	14	NUCLEOPORIN NUP53;
4eyt-B	7.6	3	75	99	12	TELOMERASE ASSOCIATED PROTEIN P65;
2mss-A	7.6	2.4	70	75	11	PROTEIN (MUSASHI1);
7aao-A	7.6	2.3	74	122	20	U2 SNRNP AUXILIARY FACTOR LARGE SUBUNIT;
7qy5-B	7.5	4.3	81	320	10	NURS COMPLEX SUBUNIT PIR2;
2adb-A	7.5	2.3	74	127	18	POLYPYRIMIDINE TRACT-BINDING PROTEIN 1;
3s6e-A	7.5	2.8	74	113	19	RNA-BINDING PROTEIN 39;
4j5o-A	7.5	3	75	111	20	RNA-BINDING PROTEIN 39;
7qy5-D	7.5	4.2	81	320	11	NURS COMPLEX SUBUNIT PIR2;
8w2o-A	7.5	2	75	169	20	U1 SMALL NUCLEAR RIBONUCLEOPROTEIN 70 KDA HOMOLOG
5v0s-A	7.5	2.3	65	69	14	PREPHENATE DEHYDROGENASE;
6yyl-A	7.5	2.8	77	147	8	MEIOSIS PROTEIN MEI2;
7nwu-G	7.5	2.4	75	115	7	REGULATOR OF NONSENSE TRANSCRIPTS 3B;
5zoj-D	7.4	2.2	74	127	14	MOTHERS AGAINST DECAPENTAPLEGIC HOMOLOG 2;
2m88-A	7.4	2.6	67	185	9	PROTEIN NRD1;
2mqn-A	7.4	3.2	91	216	12	HETEROGENOUS NUCLEAR RIBONUCLEOPROTEIN L;
7slp-B	7.4	3.6	76	321	11	7SK SNRNA METHYLPHOSPHATE CAPPING ENZYME;
6i9b-A	7.4	2.8	75	177	16	LA-RELATED PROTEIN 4;
4oz1-A	7.4	3	74	112	20	RNA-BINDING PROTEIN 39;
2leb-A	7.4	2.2	72	101	15	SERINE/ARGININE-RICH SPLICING FACTOR 2;
5o1t-A	7.4	4.9	79	179	8	PROTEIN NRD1;
2mmy-A	7.4	2.8	77	97	21	TATA-BINDING PROTEIN-ASSOCIATED FACTOR 2N;
5v0s-B	7.4	2.3	65	69	14	PREPHENATE DEHYDROGENASE;
8hk1-4	7.4	1.8	73	160	22	U2 SNRNA;
6u9d-O	7.4	2.7	74	237	14	ACETOLACTATE SYNTHASE CATALYTIC SUBUNIT, MITOCHON
6d12-A	7.4	2.2	68	100	9	LA-RELATED PROTEIN 7;
7evo-4	7.4	1.8	73	160	22	U2 SNRNA;
7vpx-4	7.4	1.8	73	160	22	SPLICING FACTOR 3A SUBUNIT 2;
7a5p-P	7.4	2.7	77	90	26	U2 SNRNA;
5obn-A	7.3	3.4	79	136	22	RNA-BINDING PROTEIN 40;
2cpy-A	7.3	2	70	114	11	RNA-BINDING PROTEIN 12;
4wkr-A	7.3	2.4	62	161	19	LA-RELATED PROTEIN 7;
6u9d-C	7.3	2.7	73	253	14	ACETOLACTATE SYNTHASE CATALYTIC SUBUNIT, MITOCHON
2dha-A	7.3	2.2	72	123	17	FLJ20171 PROTEIN;
4eyt-C	7.3	2.4	72	99	11	TELOMERASE ASSOCIATED PROTEIN P65;
2myf-A	7.3	3.9	79	89	20	RRM CONTAINING CYCLOPHILIN;
2m0g-B	7.2	2.6	73	104	14	SPLICING FACTOR 1;
2u1a-A	7.2	3	71	88	11	U1 SMALL NUCLEAR RIBONUCLEOPROTEIN A;
6u9h-O	7.2	3.6	77	169	16	ACETOLACTATE SYNTHASE, CHLOROPLASTIC;
1opi-A	7.2	2.5	72	104	14	SPLICING FACTOR U2AF 65 KDA SUBUNIT;
4yh8-A	7.2	2.6	82	180	20	SPLICING FACTOR U2AF 23 KDA SUBUNIT;
2km8-B	7.2	2.7	74	84	23	5'-R(P*UP*AP*UP*AP*UP*AP*UP*AP*AP*UP*AP*AP*U)-3';
2f3j-A	7.2	2.9	74	158	11	RNA AND EXPORT FACTOR BINDING PROTEIN 2;
8ehx-A	7.2	8.4	83	631	6	CSC1-LIKE PROTEIN 2;
7q3l-q	7.2	4.1	62	66	18	SPLICING FACTOR 3B SUBUNIT 2;
2kt5-A	7.2	6	80	124	11	RNA AND EXPORT FACTOR-BINDING PROTEIN 2;
4eyt-E	7.2	3.2	75	98	11	TELOMERASE ASSOCIATED PROTEIN P65;
1pgz-A	7.2	2.5	78	183	15	5'-D(*T*TP*AP*GP*GP*GP*TP*TP*AP*GP*(6MI)P*G)-3';
6c8u-1	7.1	2.2	74	115	12	RNA-BINDING PROTEIN MUSASHI HOMOLOG 2;
4wkr-B	7.1	2.4	62	161	19	LA-RELATED PROTEIN 7;
2lec-A	7.1	2.6	72	101	14	SERINE/ARGININE-RICH SPLICING FACTOR 2;
2kfy-A	7.1	2.4	72	102	8	HETEROGENEOUS NUCLEAR RIBONUCLEOPROTEIN F;
7eu1-M	7.1	7.4	85	1055	11	DNA-DIRECTED RNA POLYMERASE IV SUBUNIT 1;
2w7a-A	7.1	2.1	67	100	10	LINE-1 ORF1P;
1wel-A	7	1.9	70	124	14	RNA-BINDING PROTEIN 12;
6u9h-G	7	3.5	78	169	17	ACETOLACTATE SYNTHASE, CHLOROPLASTIC;
6u9h-K	7	3.5	78	169	17	ACETOLACTATE SYNTHASE, CHLOROPLASTIC;
6u9h-S	7	3.4	76	169	17	ACETOLACTATE SYNTHASE, CHLOROPLASTIC;
2m8h-A	7	3.4	76	101	18	RNA-BINDING PROTEIN 7;
4oz0-A	7	2.8	73	113	19	RNA-BINDING PROTEIN 39;
2lkz-A	7	2.6	74	95	15	RNA-BINDING PROTEIN 5;
3jb9-Y	6.9	5.9	81	261	21	PRE-MRNA-SPLICING FACTOR SPP42;
1s79-A	6.9	9.2	77	103	14	LUPUS LA PROTEIN;
2f06-A	6.9	2.9	70	145	10	CONSERVED HYPOTHETICAL PROTEIN;
1u6f-A	6.9	2.3	77	139	19	RNA-BINDING PROTEIN UBP1;
6u9d-L	6.9	2.8	74	255	14	ACETOLACTATE SYNTHASE CATALYTIC SUBUNIT, MITOCHON
6u9d-D	6.9	2.8	73	250	14	ACETOLACTATE SYNTHASE CATALYTIC SUBUNIT, MITOCHON
2rok-A	6.9	2.5	69	100	13	POLY(A)-SPECIFIC RIBONUCLEASE;
6u9d-K	6.9	4.8	75	245	15	ACETOLACTATE SYNTHASE CATALYTIC SUBUNIT, MITOCHON
4n3o-A	6.8	2.3	70	328	11	PUTATIVE D-GLYCERO-D-MANNO-HEPTOSE 7-PHOSPHATE KI
2mzs-A	6.8	2.3	73	99	12	PROTEIN HRB1;
2hgn-A	6.8	2.4	68	81	9	HETEROGENEOUS NUCLEAR RIBONUCLEOPROTEIN F;
6wo1-B	6.8	2.4	73	198	14	ACETOHYDROXYACID SYNTHASE CATALYTIC SUBUNIT;
6u9d-G	6.8	2.8	72	253	14	ACETOLACTATE SYNTHASE CATALYTIC SUBUNIT, MITOCHON
1fj7-A	6.8	3	76	101	16	NUCLEOLIN RBD1;
5yd1-B	6.8	4.5	92	602	14	PROTEIN OSCA1;
7bbb-A	6.8	2.4	70	251	17	ATP-DEPENDENT RNA HELICASE DBPA;
5zsw-A	6.8	2.6	74	89	15	RNA-BINDING PROTEIN 10;
4erd-B	6.7	3.3	73	108	11	TELOMERASE ASSOCIATED PROTEIN P65;
6u9d-H	6.7	2.7	74	252	14	ACETOLACTATE SYNTHASE CATALYTIC SUBUNIT, MITOCHON
1sxl-A	6.7	2.4	72	97	19	SEX-LETHAL PROTEIN PROTEIN;
6u9d-T	6.7	2.9	75	232	13	ACETOLACTATE SYNTHASE CATALYTIC SUBUNIT, MITOCHON
2ki2-A	6.7	2.9	71	77	21	SS-DNA BINDING PROTEIN 12RNP2;
2yka-A	6.7	5.4	87	124	16	RNA AND EXPORT FACTOR-BINDING PROTEIN 2;
1whv-A	6.6	2.6	71	100	11	POLY(A)-SPECIFIC RIBONUCLEASE;
6exn-M	6.6	6.7	82	255	15	U2 SNRNA;
6n4a-A	6.6	2.7	69	85	13	PII-LIKE SBTB;
6mmq-E	6.6	2.7	69	82	13	CARBON REGULATORY PII-LIKE PROTEIN SBTB;
5opt-h	6.6	2.3	69	173	17	ACTIVATED PROTEIN KINASE C RECEPTOR, PUTATIVE;
5yd1-A	6.6	4.4	92	602	14	PROTEIN OSCA1;
2mtg-A	6.5	2.6	72	116	18	LA-RELATED PROTEIN 6;
6mrj-B	6.5	3	71	142	6	NICKEL-RESPONSIVE REGULATOR;
6u9d-S	6.5	2.7	74	244	14	ACETOLACTATE SYNTHASE CATALYTIC SUBUNIT, MITOCHON
6n4a-F	6.5	2.7	69	85	13	PII-LIKE SBTB;
1y7p-B	6.4	4.1	74	217	7	HYPOTHETICAL PROTEIN AF1403;
8d8j-F	6.4	2.4	70	131	9	PROBABLE S-ADENOSYL-L-METHIONINE-DEPENDENT RNA
8s1p-V	6.4	5.1	71	249	6	50S RIBOSOMAL PROTEIN L35;
2l08-A	6.4	2.6	73	97	5	REGULATOR OF NONSENSE TRANSCRIPTS 3A;
2g0c-A	6.4	1.9	59	68	12	ATP-DEPENDENT RNA HELICASE DBPA;
4pwu-B	6.4	2.4	65	77	17	MODULATOR PROTEIN MZRA;
5uyy-D	6.4	2.5	67	366	15	PREPHENATE DEHYDROGENASE;
8s1u-V	6.4	5.1	71	249	6	P-TRNA;
6r5k-F	6.3	7.9	81	165	19	PAN2-PAN3 DEADENYLATION COMPLEX CATALYTIC SUBUNIT
7lma-H	6.3	3.1	76	199	13	TELOMERASE LA-RELATED PROTEIN P65;
8grn-A	6.3	4.8	90	716	13	PROTEIN OSCA1;
2yy3-A	6.3	2.5	68	91	10	ELONGATION FACTOR 1-BETA;
6j6q-R	6.3	6.8	82	261	13	PRE-MRNA-SPLICING FACTOR 8;
4pwu-A	6.3	2.5	67	76	16	MODULATOR PROTEIN MZRA;
6j6g-R	6.3	6.8	80	261	14	PRE-MRNA-SPLICING FACTOR 8;
6he6-A	6.2	2.6	68	117	10	CELL DIVISION PROTEIN FTSX;
5a2v-B	6.2	3.3	75	472	5	MITOCHONDRIAL PROTEIN;
6yym-A	6.2	2.6	77	148	8	MEIOSIS PROTEIN MEI2;
1vr6-A	6.2	3.3	77	343	10	PHOSPHO-2-DEHYDRO-3-DEOXYHEPTONATE ALDOLASE;
6lur-G	6.2	2.1	74	211	16	THIOREDOXIN 1,POLY(U)-BINDING-SPLICING FACTOR PUF
5lj3-M	6.2	5	76	252	14	U5 SNRNA (SMALL NUCLEAR RNA);
5lj5-M	6.2	5	76	252	14	U5 SNRNA (SMALL NUCLEAR RNA);
6lxg-B	6.2	2.7	71	79	15	GTP PYROPHOSPHOKINASE;
7pdv-A	6.2	3.5	75	107	9	RNA BINDING MOTIF PROTEIN 5 ISOFORM 1;
7roz-A	6.2	8.1	80	1064	9	RNA-DEPENDENT RNA POLYMERASE 2;
2n7c-A	6.2	2.5	67	89	22	PUTATIVE SPLICING FACTOR;
4pwu-C	6.1	2.6	66	78	17	MODULATOR PROTEIN MZRA;
6j6g-Q	6.1	2.5	73	292	10	PRE-MRNA-SPLICING FACTOR 8;
1u8s-B	6.1	3.1	68	172	9	GLYCINE CLEAVAGE SYSTEM TRANSCRIPTIONAL
2ko1-A	6.1	4.7	72	88	10	GTP PYROPHOSPHOKINASE;
6yqq-A	6.1	3.3	72	320	7	FORT-PRPP COMPLEX;
2kg1-A	6.1	3.5	75	105	9	HETEROGENEOUS NUCLEAR RIBONUCLEOPROTEIN F;
6lur-F	6.1	2.1	73	211	15	THIOREDOXIN 1,POLY(U)-BINDING-SPLICING FACTOR PUF
2pc6-A	6.1	3	73	164	21	PROBABLE ACETOLACTATE SYNTHASE ISOZYME III (SMALL
6yyl-C	6.1	2.7	77	146	8	MEIOSIS PROTEIN MEI2;
6n4a-D	6.1	2.9	68	84	13	PII-LIKE SBTB;
5z1f-A	6.1	4.1	82	601	13	CSC1-LIKE PROTEIN ERD4;
5z1f-B	6.1	4.1	82	601	13	CSC1-LIKE PROTEIN ERD4;
5o8w-B	6.1	2.3	65	93	11	ELONGATION FACTOR 1-ALPHA;
8t57-A	6.1	4.7	87	504	10	CSC1-LIKE PROTEIN HYP1;
8t57-B	6.1	4.7	87	504	10	CSC1-LIKE PROTEIN HYP1;
8y1j-A	6	3.8	76	502	12	L-THREONINE DEHYDRATASE;
2yko-A	6	4.9	80	204	11	LINE-1 ORF1P;
6lxg-A	6	3	70	79	17	GTP PYROPHOSPHOKINASE;
6mmc-A	6	3.9	72	89	14	CARBON REGULATORY PII-LIKE PROTEIN SBTB;
6oce-A	6	4.6	94	689	11	STRESS-GATED CATION CHANNEL 1.2;
2mkh-A	6	2.3	71	212	8	CYTOPLASMIC POLYADENYLATION ELEMENT-BINDING PROTE
6wi5-B	6	2.8	67	90	7	DE NOVO DESIGNED PROTEIN FOLDIT4;
8fcj-B	5.9	4.7	105	216	7	TYPE I-B CRISPR-ASSOCIATED PROTEIN CAS5;
6wi5-A	5.9	2.8	67	90	7	DE NOVO DESIGNED PROTEIN FOLDIT4;
8k0b-A	5.9	3.2	78	689	6	CALCIUM PERMEABLE STRESS-GATED CATION CHANNEL 1;
6vz8-G	5.9	2.9	73	160	15	ACETOLACTATE SYNTHASE, CHLOROPLASTIC;
2fph-X	5.9	2.4	66	165	6	YLMH;
2my7-A	5.9	3.2	75	97	16	CUGBP ELAV-LIKE FAMILY MEMBER 2;
2my8-A	5.9	3.9	76	97	17	CUGBP ELAV-LIKE FAMILY MEMBER 2;
8tcf-C	5.8	3.2	68	75	18	INTEGRIN ALPHA-V HEAVY CHAIN;
2n51-A	5.8	2.3	67	133	15	ELONGATION FACTOR 1-DELTA;
2mkk-A	5.8	2.4	71	213	10	CYTOPLASMIC POLYADENYLATION ELEMENT-BINDING PROTE
7qri-A	5.8	2.5	71	101	6	TRYPTOPHAN 5-HYDROXYLASE 2;
4e8u-A	5.8	5.1	86	166	7	PUTATIVE UNCHARACTERIZED PROTEIN T8P19.180;
6vz8-S	5.8	2.9	72	160	15	ACETOLACTATE SYNTHASE, CHLOROPLASTIC;
6vz8-K	5.8	2.7	73	160	14	ACETOLACTATE SYNTHASE, CHLOROPLASTIC;
1ygy-A	5.7	2.7	67	527	9	D-3-PHOSPHOGLYCERATE DEHYDROGENASE;
6fjw-A	5.7	3.5	74	239	4	CAS6 PROTEIN;
1vi7-A	5.7	2.9	67	206	4	HYPOTHETICAL PROTEIN YIGZ;
3qjj-A	5.7	7.5	83	243	6	RNA (5'-R(*GP*UP*UP*GP*AP*AP*AP*UP*CP*AP*GP*A)-3'
8u53-A	5.7	4.4	84	574	15	CSC1-LIKE PROTEIN ERD4;
5awe-A	5.7	2.9	68	205	12	PUTATIVE ACETOIN UTILIZATION PROTEIN, ACETOIN
5fii-B	5.6	2.6	69	79	13	PHENYLALANINE-4-HYDROXYLASE;
8jsz-A	5.6	8.2	81	259	9	URIDYLATE CYCLASE;
8vrc-A	5.6	3.2	72	100	7	LA MOTIF RNA-BINDING DOMAIN PROTEIN;
2p9c-A	5.6	2.7	67	407	21	D-3-PHOSPHOGLYCERATE DEHYDROGENASE;
4p52-A	5.6	3.1	71	315	17	HOMOSERINE KINASE;
2l48-A	5.6	3	66	85	8	N-ACETYLMURAMOYL-L-ALANINE AMIDASE;
7pdv-G	5.6	3.5	75	107	9	RNA BINDING MOTIF PROTEIN 5 ISOFORM 1;
5gmk-Q	5.6	2.4	58	185	9	PRE-MRNA-SPLICING FACTOR 8;
8gf5-X	5.6	3	66	118	9	METHYL-COENZYME M REDUCTASE SUBUNIT ALPHA;
2qt7-B	5.5	2.5	66	91	11	RECEPTOR-TYPE TYROSINE-PROTEIN PHOSPHATASE-LIKE N
7qpr-D	5.5	2.8	66	689	8	ACT DOMAIN PROTEIN;
8k4i-A	5.5	2.8	66	163	8	YAJQ;
7nmm-A	5.5	3.3	70	78	6	SHMAX;
5d4o-A	5.5	3.8	71	106	8	NITROGEN REGULATORY PROTEIN P-II;
7lmx-A	5.5	3	65	75	12	INTEGRIN INHIBITOR;
2ghp-E	5.5	1.9	72	232	17	U4/U6 SNRNA-ASSOCIATED SPLICING FACTOR PRP24;
6mm2-A	5.5	2.8	66	99	14	CARBON REGULATORY PII-LIKE PROTEIN SBTB;
2n3l-A	5.5	3.6	68	89	24	SERINE/ARGININE-RICH PROTEIN 1, PFSR1-RRM1;
1urr-A	5.4	2.6	72	97	8	CG18505 PROTEIN;
1mwy-A	5.4	2.6	64	73	13	ZNTA;
7pdv-C	5.4	3.6	74	107	9	RNA BINDING MOTIF PROTEIN 5 ISOFORM 1;
2lsl-A	5.4	2.5	72	130	13	TELOMERASE ASSOCIATED PROTEIN P65;
6n7r-C	5.3	4.1	72	133	13	U1 SMALL NUCLEAR RIBONUCLEOPROTEIN 70 KDA HOMOLOG
2gji-A	5.3	3.3	70	82	7	WSV230;
7jtk-i	5.3	4.8	78	201	9	FLAGELLAR RADIAL SPOKE PROTEIN 1;
4qvz-B	5.3	2.5	63	204	13	FRAGILE X MENTAL RETARDATION PROTEIN 1;
7rqs-A	5.3	2.5	62	1074	13	RNA-DEPENDENT RNA POLYMERASE 2;
7pdv-E	5.3	3.6	75	107	9	RNA BINDING MOTIF PROTEIN 5 ISOFORM 1;
2hfs-A	5.2	3.6	72	326	10	MEVALONATE KINASE, PUTATIVE;
2ril-A	5.2	3.4	69	95	10	ANTIBIOTIC BIOSYNTHESIS MONOOXYGENASE;
1jww-A	5.2	3.7	70	80	17	POTENTIAL COPPER-TRANSPORTING ATPASE;
3tvi-D	5.2	2.5	60	439	10	ASPARTOKINASE;
6jsh-B	5.2	4.2	71	1904	7	FATTY ACID SYNTHASE SUBUNIT BETA;
2qsw-A	5.2	2.7	64	90	9	METHIONINE IMPORT ATP-BINDING PROTEIN METN 2;
8avz-A	5.2	4	63	317	16	POLYKETIDE BIOSYNTHESIS ACYLTRANSFERASE HOMOLOG P
2nyi-A	5.2	3.1	69	171	4	UNKNOWN PROTEIN;
7mp7-A	5.1	3.1	67	87	9	SB3;
2k1r-B	5.1	2.9	62	68	15	COPPER-TRANSPORTING ATPASE 1;
1r6v-A	5.1	6	91	671	10	SUBTILISIN-LIKE SERINE PROTEASE;
5w99-A	5.1	7.1	73	319	11	PBTD;
8tfo-A	5	3.3	69	390	4	MEVALONATE KINASE;
1f0x-A	5	2.8	69	502	6	D-LACTATE DEHYDROGENASE;
8sl4-A	5	3.5	78	970	8	ADENYLATE CYCLASE TYPE 5;
3mml-B	5	2.5	59	210	5	ALLOPHANATE HYDROLASE SUBUNIT 2;
6fub-A	5	2.5	62	81	10	AVR-PIK PROTEIN;
7roq-A	5	4.8	88	1831	5	PHOSPHOLIPID-TRANSPORTING ATPASE ABCA1;
5tf6-C	5	2	76	366	20	U4/U6 SNRNA-ASSOCIATED-SPLICING FACTOR PRP24;
6dg1-A	5	2.6	65	105	12	QRRM2 DOMAIN OF HETEROGENEOUS NUCLEAR RIBONUCLEOP
6f7p-C	5	2.4	75	316	3	SERRATE RNA EFFECTOR MOLECULE HOMOLOG;
3g8q-A	4.9	4	73	278	12	PREDICTED RNA-BINDING PROTEIN, CONTAINS THUMP
4zn3-A	4.9	2.5	58	147	14	TRANSCRIPTION ELONGATION FACTOR SPT5;
2lvw-A	4.9	3	70	98	10	ACETOLACTATE SYNTHASE ISOZYME 1 SMALL SUBUNIT;
5wx8-A	4.9	5	82	165	11	IMMEDIATE-EARLY PROTEIN 2;
1zpv-C	4.9	3.1	71	88	4	ACT DOMAIN PROTEIN;
2m2b-A	4.9	5.1	79	131	14	RNA-BINDING PROTEIN 10;
6q3v-A	4.9	3.1	64	188	11	NEDD4-BINDING PROTEIN 1;
1fjg-F	4.9	3.6	72	101	6	16S RIBOSOMAL RNA;
7qri-B	4.9	3.1	70	101	7	TRYPTOPHAN 5-HYDROXYLASE 2;
3opk-C	4.8	4.2	77	118	4	DIVALENT-CATION TOLERANCE PROTEIN CUTA;
2z58-B	4.8	2.6	58	66	17	TK-SUBTILISIN;
7wkp-A	4.8	2.9	65	167	6	CSY4;
9ckv-C	4.8	3	61	65	13	INTEGRIN ALPHA-5;
1vbk-A	4.8	6.7	80	307	6	HYPOTHETICAL PROTEIN PH1313;
5u9m-D	4.8	2.8	59	234	10	SUPEROXIDE DISMUTASE [CU-ZN];
1r8h-A	4.8	2.9	66	87	9	REGULATORY PROTEIN E2;
4qbu-A	4.8	3.4	67	436	15	ZMAA;
6q1m-A	4.8	2.6	69	119	14	REPLICATION-ASSOCIATED PROTEIN;
4ney-B	4.8	7.9	83	173	8	ENGINEERED PROTEIN OR277;
4zoq-F	4.8	2.8	60	62	10	INTRACELLULAR SERINE PROTEASE;
8csp-8	4.7	4.4	65	326	6	28S RIBOSOMAL PROTEIN S34, MITOCHONDRIAL;
6l5d-B	4.7	3.3	72	244	8	GAS VESICLE PROTEIN;
4y0l-A	4.7	3.1	69	80	3	PUTATIVE MEMBRANE PROTEIN MMPL11;
4oj3-B	4.7	3	71	95	10	ACYLPHOSPHATASE;
2xsj-B	4.7	12.2	75	385	9	SULFITE REDUCTASE ALPHA SUBUNIT;
7bc4-B	4.7	4.1	70	2054	9	FATTY ACID SYNTHASE SUBUNIT ALPHA;
1fd8-A	4.7	2.9	63	73	11	ATX1 COPPER CHAPERONE;
2jhe-A	4.7	5.1	74	189	9	TRANSCRIPTION REGULATOR TYRR;
6eet-A	4.7	3.3	77	443	6	PROTOCADHERIN-15;
1owx-A	4.6	2.6	67	113	13	LUPUS LA PROTEIN;
7b8s-C	4.6	4.4	82	589	6	MULTIDRUG EFFLUX PUMP SUBUNIT ACRB,MULTIDRUG EFFL
3tm5-A	4.6	3.9	78	369	6	CRYSTAL STRUCTURE OF TRM14;
7wvz-A	4.5	3.3	62	1719	6	BETA-KETOACYL-ACYL-CARRIER-PROTEIN SYNTHASE I;
5ehk-A	4.5	4	71	1036	4	LANTIBIOTIC DEHYDRATASE;
2m4m-A	4.5	2.8	65	124	14	HYPOTHETICAL PROTEIN;
7kcj-A	4.5	3	66	184	14	EUKARYOTIC TRANSLATION INITIATION FACTOR 4E TYPE
1jqg-A	4.5	5	75	409	4	CARBOXYPEPTIDASE A;
5ueb-B	4.5	2.9	61	144	7	NEGOA.19184.A;
2vz9-B	4.5	3.8	63	2086	14	FATTY ACID SYNTHASE;
7xrw-A	4.5	2.3	65	127	14	REPRESSOR ACTIVATOR PROTEIN 1;
6pe4-A	4.5	3.8	71	758	1	V-TYPE PROTON ATPASE SUBUNIT A, VACUOLAR ISOFORM;
3o1l-A	4.5	3.4	70	298	7	FORMYLTETRAHYDROFOLATE DEFORMYLASE;
6u9d-P	4.5	4.9	76	243	8	ACETOLACTATE SYNTHASE CATALYTIC SUBUNIT, MITOCHON
6n4a-E	4.5	3.9	71	85	11	PII-LIKE SBTB;
6n4a-C	4.5	4.1	70	85	11	PII-LIKE SBTB;
8cg5-A	4.4	3.7	65	1282	9	NON-REDUCING POLYKETIDE SYNTHASE CTB1;
1y0h-A	4.4	4.1	67	101	10	HYPOTHETICAL PROTEIN RV0793;
6fon-A	4.4	3	58	252	7	COPPER CHAPERONE FOR SUPEROXIDE DISMUTASE;
7z3h-A	4.4	2.6	60	372	10	TRANSFERASE-LIKE PROTEIN;
6lrg-B	4.4	5	96	682	9	ARGININE-GUANIDINE REMOVING ENZYME;
4ct8-A	4.4	2.4	58	394	10	CINA-LIKE PROTEIN;
3l76-A	4.4	4.6	81	589	5	ASPARTOKINASE;
8dew-A	4.4	7	81	1058	10	EFFLUX PUMP MEMBRANE TRANSPORTER;
7si6-A	4.4	3	64	873	6	P-TYPE CU(+) TRANSPORTER;
6w6v-E	4.4	3.4	70	169	17	RNA COMPONENT OF RNASE MRP NME1;
4x4r-A	4.4	3	73	443	5	CCA-ADDING ENZYME;
2m3d-A	4.4	2.7	64	95	9	NUCLEOLAR RNA HELICASE 2;
2dcl-A	4.4	3.7	73	99	10	HYPOTHETICAL UPF0166 PROTEIN PH1503;
6cb1-X	4.3	2.8	60	141	7	35S PRE-RIBOSOMAL RNA MISCRNA;
3k5o-B	4.3	9.9	80	744	9	DNA POLYMERASE II;
5hvf-A	4.3	6.2	72	372	11	CARBOXYPEPTIDASE B2;
2lqj-A	4.3	3	74	93	4	MG2+ TRANSPORT PROTEIN;
7qa5-A	4.3	2.6	63	93	13	PROTEIN MGTC;
6wjv-A	4.3	7	88	1951	10	DNA POLYMERASE EPSILON CATALYTIC SUBUNIT A;
3i32-A	4.3	2.3	53	276	11	HEAT RESISTANT RNA DEPENDENT ATPASE;
4b17-A	4.3	6.8	85	358	7	RIBOSOMAL RNA LARGE SUBUNIT METHYLTRANSFERASE M;
2p5m-A	4.2	2.5	54	82	7	ARGININE REPRESSOR;
6zyd-A	4.2	2.8	64	323	6	LOW CONDUCTANCE MECHANOSENSITIVE CHANNEL YNAI,LOW
8k9e-D	4.2	2.9	68	175	10	CYTOCHROME C7-LIKE DOMAIN-CONTAINING PROTEIN;
1j27-A	4.2	4.9	75	98	12	HYPOTHETICAL PROTEIN TT1725;
4c9d-A	4.2	7.1	76	262	5	CAS6B;
1vjq-A	4.2	3.4	63	73	14	DESIGNED PROTEIN;
7yzi-A	4.2	3.9	81	378	9	ADENYLATE CYCLASE;
2n6d-A	4.2	3.5	67	172	15	N-ACETYLGLUCOSAMINE-1-PHOSPHOTRANSFERASE SUBUNITS
6wrw-C	4.2	2.8	58	88	10	TRANSFERRIN RECEPTOR PROTEIN 1;
6ogz-A	4.2	3	65	1082	11	RNA (5'-
6zxv-A	4.2	4.9	73	325	10	TRNA (GUANINE(10)-N2)-DIMETHYLTRANSFERASE;
3mah-A	4.2	3.1	67	139	7	ASPARTOKINASE;
3tuz-C	4.1	3.1	66	345	9	D-METHIONINE TRANSPORT SYSTEM PERMEASE PROTEIN ME
4yb7-K	4.1	3.4	60	294	7	ATP PHOSPHORIBOSYLTRANSFERASE;
3hlu-A	4.1	3.3	59	73	7	UNCHARACTERIZED PROTEIN DUF2179;
4y2i-A	4.1	2.8	58	65	17	PUTATIVE METAL-BINDING TRANSPORT PROTEIN;
2cg4-A	4.1	3.1	66	150	9	REGULATORY PROTEIN ASNC;
4u9r-A	4.1	3.2	65	147	12	CZCP CATION EFFLUX P1-ATPASE;
7db7-B	4.1	3.1	73	836	10	PHENYLALANINE--TRNA LIGASE ALPHA SUBUNIT;
4i68-A	4.1	3.9	58	90	10	HEAT RESISTANT RNA DEPENDENT ATPASE;
2hiy-D	4.1	2.6	57	183	14	HYPOTHETICAL PROTEIN;
6wrv-C	4.1	2.4	54	93	17	TRANSFERRIN RECEPTOR PROTEIN 1;
6n10-A	4.1	3.5	72	403	13	DIPHOSPHOMEVALONATE DECARBOXYLASE MVD1, PEROXISOM
6gje-A	4.1	4.8	73	338	7	PROTEIN AMNIONLESS;
1yz7-A	4.1	3.1	70	176	7	PROBABLE TRANSLATION INITIATION FACTOR 2 ALPHA
6ner-E	4.1	3.8	70	186	11	BMC-H TANDEM FUSION PROTEIN;
5i49-A	4.1	4.6	94	471	11	3' TERMINAL URIDYLYL TRANSFERASE;
5ijn-F	4	6.9	82	335	7	NUCLEAR PORE COMPLEX PROTEIN NUP155;
2pfd-A	4	6.6	84	540	6	FORMIMIDOYLTRANSFERASE-CYCLODEAMINASE;
4gzk-A	4	2.8	65	650	6	RNA-DEPENDENT RNA POLYMERASE P2;
3d7a-A	4	4.2	80	137	8	UPF0201 PROTEIN PH1010;
5mgu-A	4	2.7	65	408	9	PHENYLALANINE--TRNA LIGASE, MITOCHONDRIAL;
1u0s-A	4	3.6	69	86	7	CHEMOTAXIS PROTEIN CHEY;
6wub-f	4	2.6	65	97	9	16S RRNA;
2kyz-A	4	3.1	63	67	11	HEAVY METAL BINDING PROTEIN;
2khd-A	4	2.7	62	108	8	UNCHARACTERIZED PROTEIN VC_A0919;
2cvi-A	4	3.7	65	83	6	75AA LONG HYPOTHETICAL REGULATORY PROTEIN ASNC;
4eze-A	4	3.2	66	291	8	HALOACID DEHALOGENASE-LIKE HYDROLASE;
7u5d-H	3.9	5.3	71	202	1	CRRNA;
7xhz-A	3.9	3.3	61	231	11	PHOSPHATASE, SAV2152;
8tzk-C	3.9	2.9	66	304	12	CELL DIVISION ATP-BINDING PROTEIN FTSE;
7v9x-A	3.9	3.4	68	314	9	RNA-DIRECTED DNA POLYMERASE FROM RETRON EC86;
8jsf-B	3.9	4.6	83	254	6	CYTIDYLATE CYCLASE;
3pfe-A	3.9	7.2	78	471	5	SUCCINYL-DIAMINOPIMELATE DESUCCINYLASE;
5jlp-A	3.8	3	58	397	7	PHOSPHOSERINE PHOSPHATASE;
1wvq-A	3.8	3.6	79	163	4	HYPOTHETICAL PROTEIN PAE2307;
2p8i-A	3.8	3.8	74	117	7	PUTATIVE DIOXYGENASE;
7eqx-A	3.8	3.4	64	80	5	CARBOXYPEPTIDASE B;
1ofd-A	3.7	4	77	1491	5	FERREDOXIN-DEPENDENT GLUTAMATE SYNTHASE 2;
6teq-A	3.7	3.4	73	418	8	GALACTOKINASE;
5zdh-A	3.7	2.9	56	497	9	TYPE II SECRETION SYSTEM PROTEIN D;
6mw4-A	3.7	3.8	65	551	9	PUTATIVE GERMINATION-SPECIFIC PROTEASE;
6d7y-B	3.7	3.3	78	155	9	HEMAGGLUTININ;
6p4o-F	3.7	3.6	74	481	3	DNA-DEPENDENT ATPASE XPBII;
6yii-A	3.7	3.4	83	473	10	TRANSCRIPTIONAL REGULATOR;
3b2s-A	3.7	2.4	62	448	5	TRICHOTHECENE 3-O-ACETYLTRANSFERASE;
1mwq-A	3.7	3.4	69	99	7	HYPOTHETICAL PROTEIN HI0828;
2qmu-B	3.7	2.7	63	93	13	TRANSLATION INITIATION FACTOR 2 GAMMA SUBUNIT;
3viu-A	3.7	9.8	80	703	11	PHOSPHORIBOSYLFORMYLGLYCINAMIDINE SYNTHASE 2;
1q8k-A	3.7	5.5	74	300	11	EUKARYOTIC TRANSLATION INITIATION FACTOR 2
4dnr-A	3.7	6.1	85	1031	7	CATION EFFLUX SYSTEM PROTEIN CUSB;
6tqn-E	3.6	2.8	58	98	9	INOSITOL MONOPHOSPHATASE;
1scj-B	3.6	2.9	57	71	9	SUBTILISIN E;
7u1t-A	3.6	4	68	176	9	EPSTEIN-BARR NUCLEAR ANTIGEN 1;
1sb6-A	3.6	3.2	56	64	18	COPPER CHAPERONE SCATX1;
6lpn-B	3.6	3.3	74	467	8	D-2-HYDROXYGLUTARATE DEHYDROGENASE, MITOCHONDRIAL
6btm-D	3.6	3.1	65	172	15	ALTERNATIVE COMPLEX III SUBUNIT A;
6dd5-A	3.6	3.8	76	652	7	MMB-1 CAS6 FUSED TO MALTOSE BINDING PROTEIN,CRISP
4ocu-A	3.6	3.7	61	356	11	N-ACETYLHEXOSAMINE 1-PHOSPHATE KINASE;
1rki-A	3.6	3	65	101	5	HYPOTHETICAL PROTEIN;
6vej-A	3.6	6.8	80	1022	9	PROBABLE RESISTANCE-NODULATION-CELL DIVISION (RND
2khc-A	3.6	2.6	69	117	14	TESTIS-SPECIFIC RNP-TYPE RNA BINDING PROTEIN;
7w7h-A	3.6	4.8	68	541	10	PREDICTED KINASE RELATED TO DIHYDROXYACETONE KINA
9b43-A	3.6	7.5	92	734	7	MMPL4 PROTEIN;
7oky-Z	3.6	3.3	59	374	12	DNA-DIRECTED RNA POLYMERASE II SUBUNIT RPB1;
4k2j-A	3.6	3.6	69	138	7	KSHV (HHV-8) LATENCY-ASSOCIATED NUCLEAR ANTIGEN (
2nzc-D	3.6	2.9	60	82	3	HYPOTHETICAL PROTEIN;
2mq8-A	3.6	3.4	69	112	9	DE NOVO DESIGNED PROTEIN LFR1;
4djb-A	3.6	3.6	69	118	6	E4-ORF3;
7yh4-A	3.6	5.9	79	400	3	XAA-ARG DIPEPTIDASE;
2ia0-A	3.6	4.3	69	156	6	PUTATIVE HTH-TYPE TRANSCRIPTIONAL REGULATOR PF086
7bxo-E	3.5	2.8	62	125	13	TOXIN-ANTITOXIN SYSTEM ANTIDOTE MNT FAMILY;
3wdo-A	3.5	3.5	63	453	5	MFS TRANSPORTER;
1m1g-C	3.5	3.6	63	244	13	TRANSCRIPTION ANTITERMINATION PROTEIN NUSG;
6fbl-A	3.5	3.5	61	86	21	MINA-1;
6h8o-A	3.5	2.9	56	95	7	REPLICATION-ASSOCIATED PROTEIN;
5dih-B	3.5	3	67	202	7	MICROCOMPARTMENTS PROTEIN;
7cv0-A	3.5	14.3	73	173	11	TRANSCRIPTIONAL REGULATOR NIAR;
2kt2-A	3.5	2.9	65	69	15	MERCURIC REDUCTASE;
5k8o-B	3.5	5.8	82	425	4	5-NITROANTHRANILIC ACID AMINOHYDROLASE;
1pyt-A	3.5	3.2	64	94	9	PROCARBOXYPEPTIDASE A;
1i19-A	3.5	3	73	541	5	CHOLESTEROL OXIDASE;
3f56-B	3.5	3.6	68	209	7	CSOS1D;
5hl8-A	3.5	2.8	60	81	7	TYPE II SECRETION SYSTEM PROTEIN L;
3w0s-A	3.5	3.9	60	298	13	HYGROMYCIN-B 4-O-KINASE;
8tdl-A	3.5	2.6	62	364	8	MECHANOSENSITIVE ION CHANNEL PROTEIN 10;
5i61-A	3.5	4.4	78	523	9	POTENTIAL RNA-DEPENDENT RNA POLYMERASE;
5wwr-A	3.5	3.5	69	462	7	PUTATIVE METHYLTRANSFERASE NSUN6;
7pbk-A	3.5	3.5	65	624	6	DNA POLYMERASE I;
5hus-A	3.5	3.4	61	293	10	TREHALOSE SYNTHASE REGULATORY PROTEIN;
7mwq-A	3.5	3.4	61	204	3	LHD29A53;
4i0w-C	3.4	2.9	55	92	7	PROTEASE CSPB;
2joq-A	3.4	2.8	59	91	3	HYPOTHETICAL PROTEIN HP_0495;
6rap-E	3.4	3.2	65	275	12	AFP1;
7uw5-A	3.4	2.9	58	723	10	MECHANOSENSITIVE CHANNEL MSCK;
8d8k-J	3.4	4.4	73	144	10	PROBABLE S-ADENOSYL-L-METHIONINE-DEPENDENT RNA
6ahr-E	3.4	3.5	68	147	10	H1 RNA;
1n1h-A	3.4	4.1	97	1264	8	5'-R(*AP*UP*UP*AP*GP*C)-3';
2dbb-B	3.4	4.3	71	148	8	PUTATIVE HTH-TYPE TRANSCRIPTIONAL REGULATOR PH006
7sbb-I	3.4	2.8	55	680	11	CAS7D;
4z7k-A	3.4	9	69	218	12	UNCHARACTERIZED PROTEIN CAS6B;
8q4h-A	3.4	5.7	73	503	8	TETRACHLOROETHENE REDUCTIVE DEHALOGENASE;
2hh2-A	3.3	3.1	59	79	7	KH-TYPE SPLICING REGULATORY PROTEIN;
8phk-P	3.3	3.4	60	162	12	TRANSCRIPTION ANTITERMINATION PROTEIN RFAH;
8vm1-A	3.3	2.9	67	185	10	MESOTHELIN, CLEAVED FORM,MUCIN-16;
7e43-B	3.3	3.9	88	324	9	PEPTIDE METHIONINE SULFOXIDE REDUCTASE MSRA/MSRB;
8tlq-A	3.3	6.6	81	1283	9	DNA POLYMERASE ZETA CATALYTIC SUBUNIT;
7n7s-B	3.3	6.4	91	441	10	HYDROXYMETHYLGLUTARYL-COA REDUCTASE;
3edy-A	3.3	3	66	544	15	TRIPEPTIDYL-PEPTIDASE 1;
1itp-A	3.3	3.7	61	77	3	PROTEINASE A INHIBITOR 1;
4g1p-A	3.3	7.9	80	481	6	CYS-GLY METALLODIPEPTIDASE DUG1;
1rwu-A	3.3	2.7	59	87	12	HYPOTHETICAL UPF0250 PROTEIN YBED;
1ec6-A	3.2	3.3	60	87	12	20-MER RNA HAIRPIN;
6njy-A	3.2	11	70	237	3	TYPE IV CRISPR ASSOCIATED CAS6 RNA ENDONUCLEASE;
3v2u-C	3.2	3.7	65	516	6	GALACTOSE/LACTOSE METABOLISM REGULATORY PROTEIN G
3bh6-B	3.2	3.5	70	314	6	ADP-RIBOSYLATION FACTOR-LIKE PROTEIN 3;
2gag-A	3.2	8.3	83	965	11	HETEROTETRAMERIC SARCOSINE OXIDASE ALPHA-SUBUNIT;
7c50-A	3.2	4.7	67	192	10	SIMPL DOMAIN-CONTAINING PROTEIN;
2qyc-A	3.2	3.5	65	102	8	FERREDOXIN-LIKE PROTEIN;
1uv7-A	3.2	3.3	59	76	5	GENERAL SECRETION PATHWAY PROTEIN M;
4oyz-A	3.2	3.7	82	469	7	ADENYLATE CYCLASE TYPE 10;
7d58-A	3.2	7.3	76	1387	9	DNA-DIRECTED RNA POLYMERASE III SUBUNIT RPC1;
2e7v-A	3.2	2.4	57	115	5	TRANSMEMBRANE PROTEASE;
8oz7-A	3.1	4.6	71	597	4	ABIA;
3io0-A	3.1	4.9	62	229	8	ETUB PROTEIN;
3k17-A	3.1	3.4	69	355	12	LIN0012 PROTEIN;
6wu0-B	3.1	4.4	75	854	4	HOPANOID BIOSYNTHESIS ASSOCIATED RND TRANSPORTER
5u4j-v	3.1	3.3	61	132	8	16S RRNA;
3dkx-A	3.1	6.7	67	202	7	REPLICATION PROTEIN REPB;
1nrk-A	3.1	3.3	65	325	11	YGFZ PROTEIN;
5wat-A	3.1	3.5	64	310	6	HOMOSERINE KINASE;
5gl6-A	3.1	8.1	63	169	13	RIBOSOME MATURATION FACTOR RIMP;
3fhz-D	3.1	3.5	61	167	2	ARGININE REPRESSOR;
3i0o-A	3.1	3.7	64	329	3	SPECTINOMYCIN PHOSPHOTRANSFERASE;
6rie-A	3	4.3	61	1285	7	DNA-DEPENDENT RNA POLYMERASE SUBUNIT RPO147;
3lmw-A	3	9	71	472	10	IOTA-CARRAGEENASE, CGIA;
6ffy-A	3	12.2	76	918	5	VPS10 DOMAIN-CONTAINING RECEPTOR SORCS2;
1x60-A	3	3.1	58	79	16	SPORULATION-SPECIFIC N-ACETYLMURAMOYL-L-ALANINE
6d9m-A	3	3.5	74	326	8	FUSION PROTEIN OF ENDOLYSIN,RESPONSE RECEIVER SEN
6i5x-B	3	3.5	60	261	7	PHOSPHOMANNOMUTASE;
6qj6-A	3	3.5	58	265	17	TREHALOSE 6-PHOSPHATE PHOSPHATASE;
7z8e-A	3	3.9	69	590	7	ABC TRANSPORTER SUBSTRATE-BINDING PROTEIN;
6k0a-A	2.9	3.1	64	126	9	RIBONUCLEASE P PROTEIN COMPONENT 2;
6pwj-A	2.9	6.5	90	408	8	GGDEF AND EAL DOMAIN-CONTAINING PROTEIN;
1lxj-A	2.9	3.7	61	104	10	HYPOTHETICAL 11.5KDA PROTEIN IN HTB2-NTH2 INTERGE
5tl4-A	2.9	4.5	80	461	9	VANILLATE/3-O-METHYLGALLATE O-DEMETHYLASE;
8bdv-A	2.9	6.8	63	156	8	RIBOSOME MATURATION FACTOR RIMP;
8wzb-E	2.9	5	72	201	10	DPY30 DOMAIN CONTAINING 2;
7y8v-E	2.9	3	68	374	12	ALBE HOMOLOG;
3ced-A	2.9	3.2	55	98	4	METHIONINE IMPORT ATP-BINDING PROTEIN METN 2;
4acv-B	2.9	4.2	63	122	8	PROPHAGE LAMBDALM01, ANTIGEN B;
4lgt-A	2.8	4.8	73	251	4	RIBOSOMAL LARGE SUBUNIT PSEUDOURIDINE SYNTHASE B;
2pgc-A	2.8	3.8	70	206	16	UNCHARACTERIZED PROTEIN;
3hva-A	2.8	3.3	65	162	12	PROTEIN FIMX;
3fds-A	2.8	4.1	71	352	6	DNA POLYMERASE IV;
6s04-B	2.8	3.6	63	497	10	EXOSIALIDASE FROM UNCULTURED BACTERIUM PG7;
2yqr-A	2.8	2.9	59	119	8	KIAA0907 PROTEIN;
2y1r-J	2.8	3.1	61	95	11	NEGATIVE REGULATOR OF GENETIC COMPETENCE CLPC/MEC
8s9t-C	2.8	3.7	68	555	12	CAS7-CAS5-CAS11;
4qmf-B	2.8	3.3	60	175	15	KRR1 SMALL SUBUNIT PROCESSOME COMPONENT;
4g1i-B	2.7	5	53	196	4	PROTEIN PRGH;
1k8w-A	2.7	5.8	78	303	8	5'-R(*GP*GP*CP*AP*AP*CP*GP*GP*UP*(FHU)
2iv9-A	2.7	7.3	70	236	10	AP-2 COMPLEX SUBUNIT BETA-2;
3qr0-A	2.7	11.4	58	781	14	PHOSPHOLIPASE C-BETA (PLC-BETA);
5ho1-A	2.7	3.3	61	86	7	MAGNETOSOME PROTEIN MAMB;
2f8s-A	2.7	9.1	71	704	11	5'-R(P*AP*GP*AP*CP*AP*GP*CP*AP*UP*AP*UP*AP*UP*GP*
6wm6-A	2.7	4.6	67	536	9	EXTRACELLULAR SOLUTE-BINDING PROTEIN, FAMILY 5;
7v01-H	2.7	4.5	82	297	5	CRISPR SYSTEM CMS ENDORIBONUCLEASE CSM3;
4k2m-A	2.7	8.1	58	442	7	NTD BIOSYNTHESIS OPERON PROTEIN NTDA;
4gfq-A	2.7	2.6	51	186	12	RIBOSOME-RECYCLING FACTOR;
4yut-A	2.6	7.4	73	351	8	FAMILY 3 ADENYLATE CYCLASE;
1we8-A	2.6	3	56	104	13	TUDOR AND KH DOMAIN CONTAINING PROTEIN;
3j6v-J	2.6	3.5	72	201	11	28S RIBOSOMAL RNA, MITOCHONDIAL;
2gpq-A	2.6	3.5	76	217	8	EUKARYOTIC TRANSLATION INITIATION FACTOR 4E;
8y9b-A	2.6	2.6	45	65	4	TOXIN B;
6w6m-A	2.6	2.9	53	412	8	TYPE IV PILUS SECRETIN PILQ FAMILY PROTEIN;
2q83-A	2.6	3.4	57	332	4	YTAA PROTEIN;
7mzv-A	2.6	3.1	64	583	0	MULTISUBSTRATE PSEUDOURIDINE SYNTHASE 7;
4woe-A	2.6	13.9	66	716	8	TAUROCYAMINE KINASE;
6iy8-A	2.6	6.9	65	469	6	POSITIVE REGULATOR CAPR;
7m6u-B	2.6	6.1	76	392	4	CARBOXYPEPTIDASE G2 CIRCULAR PERMUATION PRO-DOMAI
6lur-A	2.6	2.8	62	211	15	THIOREDOXIN 1,POLY(U)-BINDING-SPLICING FACTOR PUF
7kik-A	2.5	3.1	61	121	8	REPLICATION-ASSOCIATED PROTEIN;
3cj8-A	2.5	8.2	60	219	5	2,3,4,5-TETRAHYDROPYRIDINE-2,6-DICARBOXYLATE N-
3c19-A	2.5	9.8	64	177	8	UNCHARACTERIZED PROTEIN MK0293;
3ezu-A	2.5	3.1	66	336	11	GGDEF DOMAIN PROTEIN;
2byc-A	2.5	4.6	71	137	7	BLUE-LIGHT RECEPTOR OF THE BLUF-FAMILY;
2z5x-A	2.5	8	70	513	10	AMINE OXIDASE [FLAVIN-CONTAINING] A;
5i8i-A	2.5	4.2	81	1660	9	UREA AMIDOLYASE;
3s1e-A	2.4	3.1	66	499	6	CYTOKININ DEHYDROGENASE 1;
6agb-H	2.4	6.4	69	131	4	CHROMOSOME V, COMPLETE SEQUENCE;
8a43-A	2.4	8.2	75	1549	9	DNA-DIRECTED RNA POLYMERASE I SUBUNIT RPA1;
7vnx-A	2.4	3.6	61	216	10	TKARKI;
3oqt-A	2.3	2.5	42	70	7	RV1498A PROTEIN;
6sum-A	2.3	8.1	61	335	7	AMICOUMACIN KINASE;
5kak-E	2.3	3.7	58	120	5	UNCHARACTERIZED PROTEIN;
1nxi-A	2.2	3.4	66	132	14	CONSERVED HYPOTHETICAL PROTEIN VC0424;
2gu3-A	2.2	3	49	128	6	YPMB PROTEIN;
2gjv-A	2.1	4.2	63	136	6	PUTATIVE CYTOPLASMIC PROTEIN;
7x17-C	2	4	76	455	9	AMB ANTIMETABOLITE SYNTHASE AMBB;

## Sheet: Xl Rexo5 RRM PDB hits
Chain	Z	rmsd	lali	nres	%id	Description
7q8a-A	17.5	2.4	163	194	28	POLY(U)-BINDING-SPLICING FACTOR PUF60;
7z3x-B	17.4	2.5	164	192	29	POLY(U)-BINDING-SPLICING FACTOR PUF60;
3uwt-A	17.4	2.4	161	197	27	POLY(U)-BINDING-SPLICING FACTOR PUF60;
5kw1-B	17.3	2.4	162	195	27	POLY(U)-BINDING-SPLICING FACTOR PUF60;
5kvy-A	17.3	2.5	162	195	28	POLY(U)-BINDING-SPLICING FACTOR PUF60;
5kw6-B	17.2	2.4	162	198	27	POLY(U)-BINDING-SPLICING FACTOR PUF60;
5kw1-A	17.2	2.4	162	198	27	POLY(U)-BINDING-SPLICING FACTOR PUF60;
5kw6-A	17.2	2.5	163	201	28	POLY(U)-BINDING-SPLICING FACTOR PUF60;
7z3x-A	17.1	2.6	162	195	27	POLY(U)-BINDING-SPLICING FACTOR PUF60;
5kvy-B	17.1	2.4	161	195	27	POLY(U)-BINDING-SPLICING FACTOR PUF60;
7q8a-B	16.9	2.7	162	197	27	POLY(U)-BINDING-SPLICING FACTOR PUF60;
2qfj-B	16.7	2.5	161	194	27	FBP-interacting repressor
2qfj-A	16.7	2.4	159	193	28	FBP-interacting repressor
5kwq-A	16.1	2.6	158	190	27	POLY(U)-BINDING-SPLICING FACTOR PUF60;
5kwq-B	16	2.6	158	191	27	POLY(U)-BINDING-SPLICING FACTOR PUF60;
2kxh-A	15.4	2.8	163	199	27	POLY(U)-BINDING-SPLICING FACTOR PUF60;
2kxf-A	15.2	3	158	199	28	POLY(U)-BINDING-SPLICING FACTOR PUF60;
6ez7-A	12.6	1.7	76	82	17	PROTEIN PES4;
5d77-A	12.5	1.7	73	82	23	RNA-BINDING PROTEIN MIP6;
5d78-A	12.4	1.5	72	81	24	RNA-BINDING PROTEIN MIP6;
5mmj-v	12.4	1.6	72	80	22	50S RIBOSOMAL PROTEIN L31;
4p6q-A	12.4	4.3	92	286	16	MSX2-INTERACTING PROTEIN;
1h6k-X	12.3	1.6	72	77	19	CBP80;
1h6k-Y	12.3	1.6	71	76	20	CBP80;
7yew-A	12.3	2.7	77	160	16	INSULIN-LIKE GROWTH FACTOR 2 MRNA-BINDING PROTEIN
6fqr-A	12.3	1.4	73	158	16	INSULIN-LIKE GROWTH FACTOR 2 MRNA-BINDING PROTEIN
6gx6-A	12.3	1.4	73	159	16	INSULIN-LIKE GROWTH FACTOR 2 MRNA-BINDING PROTEIN
3md3-A	12.2	2.4	76	165	24	NUCLEAR AND CYTOPLASMIC POLYADENYLATED RNA-BINDIN
1h6k-Z	12.2	1.6	72	78	19	CBP80;
6fqr-B	12.2	2.6	77	160	16	INSULIN-LIKE GROWTH FACTOR 2 MRNA-BINDING PROTEIN
7yew-C	12.2	2.7	77	160	16	INSULIN-LIKE GROWTH FACTOR 2 MRNA-BINDING PROTEIN
7vsj-A	12.2	1.4	73	160	16	INSULIN-LIKE GROWTH FACTOR 2 MRNA-BINDING PROTEIN
7yex-A	12.1	1.4	73	160	16	INSULIN-LIKE GROWTH FACTOR 2 MRNA-BINDING PROTEIN
6fq1-B	12.1	2.6	77	160	16	INSULIN-LIKE GROWTH FACTOR 2 MRNA-BINDING PROTEIN
3lpy-A	12	1.9	72	79	18	PEPTIDYL-PROLYL CIS-TRANS ISOMERASE E;
6eld-A	12	3.4	83	107	23	NUCLEOLYSIN TIA-1 ISOFORM P40,U1 SMALL NUCLEAR
6e4n-A	12	1.2	67	71	19	RNA-BINDING PROTEIN, PUTATIVE;
3lpy-B	11.9	1.9	72	79	18	PEPTIDYL-PROLYL CIS-TRANS ISOMERASE E;
4cq1-E	11.9	2.8	85	189	16	POLYPYRIMIDINE TRACT-BINDING PROTEIN 2;
4cq1-F	11.9	3	85	191	22	POLYPYRIMIDINE TRACT-BINDING PROTEIN 2;
6aso-A	11.9	1.7	73	369	23	U4/U6 SNRNA-ASSOCIATED-SPLICING FACTOR PRP24;
6fq1-A	11.9	2.6	77	164	16	INSULIN-LIKE GROWTH FACTOR 2 MRNA-BINDING PROTEIN
2ghp-B	11.9	3.1	77	239	19	U4/U6 SNRNA-ASSOCIATED SPLICING FACTOR PRP24;
7a5p-o	11.8	2	73	77	18	U2 SNRNA;
2f9j-A	11.8	2.8	81	114	16	PRE-MRNA BRANCH SITE PROTEIN P14;
1cvj-B	11.8	3	78	151	18	5'-R(*AP*AP*AP*AP*AP*AP*AP*AP*AP*AP*A)-3';
4f02-D	11.8	3.1	78	174	18	POLYADENYLATE-BINDING PROTEIN 1;
1cvj-E	11.8	2.7	76	168	18	5'-R(*AP*AP*AP*AP*AP*AP*AP*AP*AP*AP*A)-3';
6e4p-E	11.8	1.3	67	70	19	RNA-binding protein, putative
6e4o-A	11.8	1.3	67	71	19	RNA-BINDING PROTEIN, PUTATIVE;
6kor-A	11.8	1.9	71	167	20	HETEROGENEOUS NUCLEAR RIBONUCLEOPROTEIN Q;
6n7r-F	11.8	3.9	101	185	20	U1 SMALL NUCLEAR RIBONUCLEOPROTEIN 70 KDA HOMOLOG
3b4d-A	11.8	1.6	72	80	21	POLYADENYLATE-BINDING PROTEIN 2;
3h2u-B	11.8	2.5	76	279	12	VINCULIN;
3lqv-A	11.8	2.1	79	113	18	PRE-MRNA BRANCH SITE PROTEIN P14;
5lsb-F	11.8	4.1	87	174	13	PROTEIN HSH49;
2ghp-E	11.8	2	74	232	11	U4/U6 SNRNA-ASSOCIATED SPLICING FACTOR PRP24;
6icz-y	11.7	2	73	79	18	PROTEIN MAGO NASHI HOMOLOG 2;
7w59-y	11.7	2	73	79	18	PRE-MRNA-PROCESSING-SPLICING FACTOR 8;
4pkd-B	11.7	1.9	78	240	24	U1 SNRNA STEM-LOOPS 1 AND 2 (55-MER);
1b7f-B	11.7	2.7	76	167	17	RNA (5'-R(P*GP*UP*UP*GP*UP*UP*UP*UP*UP*UP*UP*U)-3
2f9j-B	11.7	2.6	81	114	17	PRE-MRNA BRANCH SITE PROTEIN P14;
1cvj-D	11.7	3	78	161	18	5'-R(*AP*AP*AP*AP*AP*AP*AP*AP*AP*AP*A)-3';
1cvj-F	11.7	4.8	80	131	19	5'-R(*AP*AP*AP*AP*AP*AP*AP*AP*AP*AP*A)-3';
1cvj-H	11.7	4.8	80	132	19	5'-R(*AP*AP*AP*AP*AP*AP*AP*AP*AP*AP*A)-3';
3b4m-B	11.7	1.7	72	80	21	POLYADENYLATE-BINDING PROTEIN 2;
3b4m-C	11.7	1.6	72	80	21	POLYADENYLATE-BINDING PROTEIN 2;
3b4m-D	11.7	1.6	71	79	21	POLYADENYLATE-BINDING PROTEIN 2;
3b4m-A	11.7	1.6	72	80	21	POLYADENYLATE-BINDING PROTEIN 2;
6e4p-B	11.7	1.3	67	69	19	RNA-binding protein, putative
4f02-A	11.7	4.8	80	175	19	POLYADENYLATE-BINDING PROTEIN 1;
6e4o-D	11.7	1.3	67	70	19	RNA-BINDING PROTEIN, PUTATIVE;
6e4p-C	11.7	1.3	67	68	19	RNA-binding protein, putative
6e4p-G	11.7	1.3	67	70	19	RNA-binding protein, putative
1cvj-A	11.7	3.1	78	169	18	5'-R(*AP*AP*AP*AP*AP*AP*AP*AP*AP*AP*A)-3';
2ghp-A	11.7	1.7	73	232	21	U4/U6 SNRNA-ASSOCIATED SPLICING FACTOR PRP24;
7w5a-y	11.6	2.1	73	79	18	PRE-MRNA-PROCESSING-SPLICING FACTOR 8;
5vsu-A	11.6	1.7	73	387	21	U4/U6 SNRNA-ASSOCIATED-SPLICING FACTOR PRP24;
3lqv-B	11.6	2.6	82	115	17	PRE-MRNA BRANCH SITE PROTEIN P14;
1rk8-A	11.6	2	74	87	27	CG8781-PA PROTEIN;
1b7f-A	11.6	2.7	76	167	17	RNA (5'-R(P*GP*UP*UP*GP*UP*UP*UP*UP*UP*UP*UP*U)-3
1cvj-G	11.6	4.9	80	165	19	5'-R(*AP*AP*AP*AP*AP*AP*AP*AP*AP*AP*A)-3';
3jb9-k	11.6	3.9	78	89	17	PRE-MRNA-SPLICING FACTOR SPP42;
3fex-B	11.6	1.9	73	80	19	NUCLEAR CAP-BINDING PROTEIN SUBUNIT 1;
2ghp-C	11.6	1.8	73	232	22	U4/U6 SNRNA-ASSOCIATED SPLICING FACTOR PRP24;
5tbx-A	11.6	1.9	74	83	20	COLD-INDUCIBLE RNA-BINDING PROTEIN;
4n0t-A	11.6	1.6	73	363	21	U4/U6 SNRNA-ASSOCIATED-SPLICING FACTOR PRP24;
7wez-B	11.6	2.1	72	79	25	RNA-BINDING PROTEIN, PUTATIVE;
7wez-C	11.6	2.1	72	79	25	RNA-BINDING PROTEIN, PUTATIVE;
5oo6-W	11.6	1.5	72	148	19	NUCLEAR CAP-BINDING PROTEIN SUBUNIT 1;
7abi-B	11.6	1.5	73	169	16	U5 SMALL NUCLEAR RIBONUCLEOPROTEIN 40 KDA PROTEIN
3mdf-B	11.5	2	73	83	18	PEPTIDYL-PROLYL CIS-TRANS ISOMERASE E;
3vf0-B	11.5	2.5	79	283	13	VINCULIN;
4qqb-B	11.5	2.6	76	169	17	MSL2 MRNA;
2f9d-A	11.5	2.7	82	114	16	PRE-MRNA BRANCH SITE PROTEIN P14;
2f9d-B	11.5	2.7	82	114	16	PRE-MRNA BRANCH SITE PROTEIN P14;
1cvj-C	11.5	3	78	168	18	5'-R(*AP*AP*AP*AP*AP*AP*AP*AP*AP*AP*A)-3';
3h2v-H	11.5	1.7	71	73	14	VINCULIN;
4a8x-A	11.5	2	73	88	25	RNA-BINDING PROTEIN WITH SERINE-RICH DOMAIN 1;
5oo6-H	11.5	1.5	72	148	19	NUCLEAR CAP-BINDING PROTEIN SUBUNIT 1;
2ghp-H	11.5	3	77	232	19	U4/U6 SNRNA-ASSOCIATED SPLICING FACTOR PRP24;
2ghp-F	11.5	2	74	239	12	U4/U6 SNRNA-ASSOCIATED SPLICING FACTOR PRP24;
2ghp-G	11.5	2	74	232	11	U4/U6 SNRNA-ASSOCIATED SPLICING FACTOR PRP24;
2ghp-D	11.5	2	74	232	11	U4/U6 SNRNA-ASSOCIATED SPLICING FACTOR PRP24;
3mdf-A	11.4	2	73	83	18	PEPTIDYL-PROLYL CIS-TRANS ISOMERASE E;
1fxl-A	11.4	2.9	75	167	24	5'-R(P*UP*UP*UP*UP*AP*UP*UP*UP*U)-3';
1hl6-A	11.4	1.9	74	119	26	CG8781 PROTEIN;
2j0s-D	11.4	1.8	75	89	27	ATP-DEPENDENT RNA HELICASE DDX48;
1hl6-C	11.4	1.6	72	111	26	CG8781 PROTEIN;
1h2v-Z	11.4	1.6	72	92	19	80 KDA NUCLEAR CAP BINDING PROTEIN;
1n54-B	11.4	1.6	72	121	19	80 KDA NUCLEAR CAP BINDING PROTEIN;
5z58-p	11.4	2.8	86	165	15	PRE-MRNA-PROCESSING-SPLICING FACTOR 8;
6ah0-5	11.4	8.6	80	108	18	U5SNRNA;
8xi2-O	11.4	1.4	70	273	24	MPN DOMAIN-CONTAINING PROTEIN;
3h2v-F	11.4	1.7	71	73	14	VINCULIN;
3h2v-E	11.4	1.7	71	74	14	VINCULIN;
6f4j-C	11.4	1.9	74	92	16	PROBABLE U2 SMALL NUCLEAR RIBONUCLEOPROTEIN A';
6f4i-B	11.4	2	74	92	16	U1 SMALL NUCLEAR RIBONUCLEOPROTEIN A;
6nx5-C	11.4	2.1	71	74	17	PUMILIO DOMAIN-CONTAINING PROTEIN C56F2.08C;
6nww-B	11.4	2	73	76	16	PUMILIO DOMAIN-CONTAINING PROTEIN C56F2.08C;
3sxl-A	11.4	6.8	84	157	17	PROTEIN (SEX-LETHAL);
4qqb-A	11.4	2.8	76	169	17	MSL2 MRNA;
6e4o-C	11.4	1.4	67	68	19	RNA-BINDING PROTEIN, PUTATIVE;
6q0v-D	11.4	2	72	79	24	DNA DAMAGE-BINDING PROTEIN 1;
7evr-A	11.4	2.8	76	100	18	HETEROGENEOUS NUCLEAR RIBONUCLEOPROTEIN L;
3ucg-A	11.4	1.6	75	88	20	POLYADENYLATE-BINDING PROTEIN 2;
3h2u-D	11.4	2.3	76	280	12	VINCULIN;
7dwh-D	11.4	1.8	74	97	18	U1 SMALL NUCLEAR RIBONUCLEOPROTEIN A;
7qdd-B	11.4	1.9	70	88	24	RNA (5'-R(*AP*UP*CP*CP*AP*A)-3');
5zwn-Q	11.4	1.6	74	186	15	PRE-MRNA;
1g2e-A	11.3	2.9	75	167	24	5'-R(P*UP*AP*UP*UP*UP*AP*UP*UP*UP*A)-3';
2xb2-Z	11.3	2	75	89	28	EUKARYOTIC INITIATION FACTOR 4A-III;
2xb2-D	11.3	2	75	89	28	EUKARYOTIC INITIATION FACTOR 4A-III;
5fj4-E	11.3	4.9	78	97	18	U1 SMALL NUCLEAR RIBONUCLEOPROTEIN A;
5z58-5	11.3	8.5	80	108	18	PRE-MRNA-PROCESSING-SPLICING FACTOR 8;
3hi9-B	11.3	1.7	71	75	23	ELAV-LIKE PROTEIN 1;
6xh1-A	11.3	1.6	74	86	16	TAR BINDING PROTEIN MUTANT 6.7 Q48R/T50R;
2ywk-A	11.3	2.1	75	84	23	PUTATIVE RNA-BINDING PROTEIN 11;
6xh3-A	11.3	1.6	74	88	16	TAR BINDING PROTEIN TBP 6.3;
8gxb-F	11.3	2.5	75	92	16	NAD+ II RIBOSWITCH;
3bs9-B	11.3	2	72	79	19	NUCLEOLYSIN TIA-1 ISOFORM P40;
3sxl-C	11.3	6.6	85	157	15	PROTEIN (SEX-LETHAL);
3k0j-C	11.3	1.7	74	86	18	U1 SMALL NUCLEAR RIBONUCLEOPROTEIN A;
3h2v-G	11.3	1.7	71	74	14	VINCULIN;
3sxl-B	11.3	3.1	81	157	16	PROTEIN (SEX-LETHAL);
6nww-D	11.3	1.9	73	76	16	PUMILIO DOMAIN-CONTAINING PROTEIN C56F2.08C;
6f4i-F	11.3	1.9	74	94	16	U1 SMALL NUCLEAR RIBONUCLEOPROTEIN A;
6f4i-C	11.3	1.8	73	83	16	U1 SMALL NUCLEAR RIBONUCLEOPROTEIN A;
5fj4-A	11.3	4.8	78	97	18	U1 SMALL NUCLEAR RIBONUCLEOPROTEIN A;
6e4p-D	11.3	1.3	67	71	19	RNA-binding protein, putative
2x1a-A	11.3	2.5	75	87	21	MRNA 3'-END-PROCESSING PROTEIN RNA15;
5mqf-X	11.3	3.9	78	94	18	PRE-MRNA-PROCESSING-SPLICING FACTOR 8;
7qzp-A	11.3	2.1	73	78	18	HYPOTHETICAL RNA BINDING PROTEIN FROM ACINETOBACT
7vpx-M	11.3	4.9	78	98	18	SPLICING FACTOR 3A SUBUNIT 2;
2x1b-A	11.3	1.9	71	87	23	MRNA 3'-END-PROCESSING PROTEIN RNA15;
7dwh-A	11.3	4.4	78	95	18	U1 SMALL NUCLEAR RIBONUCLEOPROTEIN A;
3smz-A	11.3	2.5	82	280	13	RIBONUCLEOPROTEIN PTB-BINDING 1;
5k0y-O	11.2	1.9	71	77	15	RNA (75-MER);
4ed5-A	11.2	2.7	76	168	21	ELAV-LIKE PROTEIN 1;
2hyi-H	11.2	2	75	91	28	5'-R(*UP*UP*UP*UP*UP*U)-3';
5o2v-A	11.2	2.5	76	92	24	NUCLEOLYSIN TIA-1 ISOFORM P40;
4cq1-A	11.2	3.1	84	191	18	POLYPYRIMIDINE TRACT-BINDING PROTEIN 2;
8gxb-G	11.2	1.9	74	92	18	NAD+ II RIBOSWITCH;
6xh0-A	11.2	1.6	74	87	16	TAR BINDING PROTEIN 6.9;
4cq1-H	11.2	3.7	88	191	19	POLYPYRIMIDINE TRACT-BINDING PROTEIN 2;
6id0-p	11.2	3.9	78	94	18	PRE-MRNA-PROCESSING-SPLICING FACTOR 8;
6f4i-E	11.2	1.8	72	81	17	U1 SMALL NUCLEAR RIBONUCLEOPROTEIN A;
5mdu-A	11.2	3.8	84	153	18	RPB7-BINDING PROTEIN SEB1;
8px5-A	11.2	3.8	84	152	18	RPB7-BINDING PROTEIN SEB1;
7mi2-A	11.2	3.8	84	144	18	RPB7-BINDING PROTEIN SEB1;
5ith-A	11.2	1.9	71	80	21	NUCLEOLYSIN TIA-1 ISOFORM P40;
6e4o-B	11.2	1.4	67	71	19	RNA-BINDING PROTEIN, PUTATIVE;
6ue5-C	11.2	2.2	73	81	23	DDB1- AND CUL4-ASSOCIATED FACTOR 15;
6ud7-C	11.2	2.2	73	81	23	DDB1- AND CUL4-ASSOCIATED FACTOR 15;
6q0w-D	11.2	2	72	79	24	DNA DAMAGE-BINDING PROTEIN 1;
2mqp-A	11.2	2.8	76	118	18	PROTEIN HNRNPL;
5o3j-A	11.2	1.8	70	80	21	NUCLEOLYSIN TIA-1 ISOFORM P40;
7wez-A	11.2	2.2	72	80	25	RNA-BINDING PROTEIN, PUTATIVE;
4cq1-C	11.1	1.8	71	188	17	POLYPYRIMIDINE TRACT-BINDING PROTEIN 2;
4fxv-D	11.1	2.3	72	78	22	ELAV-LIKE PROTEIN 1;
6cmn-A	11.1	1.6	74	91	18	TAR-BINDING PROTEIN 6.7;
3hi9-A	11.1	2.2	72	79	22	ELAV-LIKE PROTEIN 1;
6nww-A	11.1	2	73	76	16	PUMILIO DOMAIN-CONTAINING PROTEIN C56F2.08C;
5tbx-B	11.1	2.5	75	92	20	COLD-INDUCIBLE RNA-BINDING PROTEIN;
6pai-D	11.1	2.1	72	80	24	DNA DAMAGE-BINDING PROTEIN 1;
6q0r-D	11.1	2.2	74	82	23	DNA DAMAGE-BINDING PROTEIN 1;
3ex7-B	11.1	2.3	77	94	27	PROTEIN MAGO NASHI HOMOLOG;
1p27-D	11.1	2	75	92	28	MAGO NASHI PROTEIN HOMOLOG;
7a5p-w	11.1	2	75	91	28	U2 SNRNA;
6icz-w	11.1	2	75	91	28	PROTEIN MAGO NASHI HOMOLOG 2;
7w59-w	11.1	2	75	91	28	PRE-MRNA-PROCESSING-SPLICING FACTOR 8;
2ek1-B	11.1	1.7	71	78	14	RNA-BINDING PROTEIN 12;
2ek1-D	11.1	1.6	70	79	14	RNA-BINDING PROTEIN 12;
4ed5-B	11	2.6	75	168	21	ELAV-LIKE PROTEIN 1;
1oo0-B	11	2.1	75	92	27	MAGO NASHI PROTEIN;
3ex7-G	11	2	75	91	28	PROTEIN MAGO NASHI HOMOLOG;
7dvq-5	11	2	76	109	17	PRE-MRNA-PROCESSING-SPLICING FACTOR 8;
7qr3-B	11	1.8	74	91	18	U1 SMALL NUCLEAR RIBONUCLEOPROTEIN A;
2hyi-B	11	2	75	91	28	5'-R(*UP*UP*UP*UP*UP*U)-3';
8y7e-5	11	2	76	109	17	PRE-MRNA;
7oqc-B	11	1.6	74	186	15	PROTEIN NAM8;
7oqe-B	11	1.6	74	186	15	PROTEIN NAM8;
3hi9-C	11	2.1	71	79	23	ELAV-LIKE PROTEIN 1;
3bs9-A	11	2	72	79	19	NUCLEOLYSIN TIA-1 ISOFORM P40;
2ek6-A	11	1.8	71	78	14	RNA-BINDING PROTEIN 12;
6f4i-D	11	1.8	72	86	17	U1 SMALL NUCLEAR RIBONUCLEOPROTEIN A;
2ek6-D	11	1.6	71	78	14	RNA-BINDING PROTEIN 12;
4yud-A	11	1.8	72	87	24	RNA-BINDING PROTEIN 39;
8jy0-A	11	4.9	78	101	18	U1 SMALL NUCLEAR RIBONUCLEOPROTEIN A;
4zka-E	11	2	73	80	19	RNA BINDING PROTEIN FOX-1 HOMOLOG 1;
6e4p-A	11	1.4	67	70	19	RNA-binding protein, putative
4zka-C	11	2.1	72	77	19	RNA BINDING PROTEIN FOX-1 HOMOLOG 1;
4zka-F	11	2.1	73	79	19	RNA BINDING PROTEIN FOX-1 HOMOLOG 1;
6gc5-B	11	2	73	76	16	ELAV-LIKE PROTEIN 1;
7znj-h	11	2	75	91	27	EUKARYOTIC INITIATION FACTOR 4A-III, N-TERMINALLY
7znj-M	11	1.9	75	91	27	EUKARYOTIC INITIATION FACTOR 4A-III, N-TERMINALLY
7znj-m	11	2	75	91	27	EUKARYOTIC INITIATION FACTOR 4A-III, N-TERMINALLY
6zce-j	11	2.1	71	77	6	EUKARYOTIC TRANSLATION INITIATION FACTOR 3 SUBUNI
7znj-c	11	1.9	75	91	27	EUKARYOTIC INITIATION FACTOR 4A-III, N-TERMINALLY
7znj-H	11	1.9	75	91	27	EUKARYOTIC INITIATION FACTOR 4A-III, N-TERMINALLY
8cah-j	11	2.1	71	77	0	EUKARYOTIC TRANSLATION INITIATION FACTOR 3 SUBUNI
5lsl-D	11	2.1	71	79	23	PROTEIN HSH49;
5lsl-A	11	2.1	71	79	23	PROTEIN HSH49;
5lsl-C	11	2.1	71	79	23	PROTEIN HSH49;
5lsl-B	11	2.1	71	79	23	PROTEIN HSH49;
4egl-A	10.9	6.6	88	165	18	ELAV-LIKE PROTEIN 1;
3ud3-P	10.9	1.9	74	87	18	U1 SMALL NUCLEAR RIBONUCLEOPROTEIN A;
4fxv-B	10.9	2.2	73	81	22	ELAV-LIKE PROTEIN 1;
3ud4-P	10.9	1.9	74	87	18	U1 SMALL NUCLEAR RIBONUCLEOPROTEIN A;
1p27-B	10.9	2.1	75	92	28	MAGO NASHI PROTEIN HOMOLOG;
3irw-P	10.9	1.8	74	90	18	U1 SMALL NUCLEAR RIBONUCLEOPROTEIN A;
6n7p-A	10.9	1.7	74	186	15	U1 SMALL NUCLEAR RIBONUCLEOPROTEIN 70 KDA HOMOLOG
5iqq-B	10.9	2.1	72	78	24	RNA-BINDING PROTEIN 7;
6xh2-A	10.9	1.6	74	93	16	TAR-BINDING PROTEIN 6.6;
3fey-B	10.9	1.9	73	97	19	NUCLEAR CAP-BINDING PROTEIN SUBUNIT 1;
3egz-A	10.9	1.9	74	91	18	U1 SMALL NUCLEAR RIBONUCLEOPROTEIN A;
6nx5-D	10.9	2.1	72	75	17	PUMILIO DOMAIN-CONTAINING PROTEIN C56F2.08C;
6f4g-E	10.9	1.8	74	90	16	PROBABLE U2 SMALL NUCLEAR RIBONUCLEOPROTEIN A';
8ilz-A	10.9	2.1	74	103	16	HISTONE-LYSINE N-METHYLTRANSFERASE SETD1B;
8bwf-E	10.9	1.5	71	75	17	POLYPYRIMIDINE TRACT-BINDING PROTEIN 1;
8gxb-E	10.9	2.8	77	97	17	NAD+ II RIBOSWITCH;
8jy0-E	10.9	4.9	78	102	18	U1 SMALL NUCLEAR RIBONUCLEOPROTEIN A;
1oia-B	10.9	2	76	86	17	U1 SMALL NUCLEAR RIBONUCLEOPROTEIN A;
6e4p-H	10.9	1.4	67	71	19	RNA-binding protein, putative
6e4p-F	10.9	1.4	67	71	19	RNA-binding protein, putative
6gc5-D	10.9	1.8	72	76	17	ELAV-LIKE PROTEIN 1;
6ah0-4	10.9	2.1	71	78	24	U5SNRNA;
6g6s-B	10.9	1.9	70	91	16	APOPTOTIC CHROMATIN CONDENSATION INDUCER IN THE N
7znj-C	10.9	2	75	91	27	EUKARYOTIC INITIATION FACTOR 4A-III, N-TERMINALLY
7evs-B	10.9	3.1	76	101	17	HETEROGENEOUS NUCLEAR RIBONUCLEOPROTEIN L-LIKE;
2ek1-H	10.9	1.6	70	79	14	RNA-BINDING PROTEIN 12;
2ek1-F	10.9	1.7	72	79	14	RNA-BINDING PROTEIN 12;
2ek1-E	10.9	1.9	72	79	14	RNA-BINDING PROTEIN 12;
7dwh-B	10.9	1.9	74	85	18	U1 SMALL NUCLEAR RIBONUCLEOPROTEIN A;
7oqb-R	10.9	2.7	84	173	13	U2 SNRNP COMPONENT HSH155;
5oob-B	10.8	1.6	72	152	19	NUCLEAR CAP-BINDING PROTEIN SUBUNIT 1;
3ucu-P	10.8	1.9	74	87	18	U1 SMALL NUCLEAR RIBONUCLEOPROTEIN A;
4yb1-P	10.8	4.1	78	92	17	RNA (91-MER);
6laz-C	10.8	1.8	74	91	18	RNA (55-MER);
3hi9-D	10.8	2.2	73	82	22	ELAV-LIKE PROTEIN 1;
3g8t-D	10.8	1.9	74	88	18	U1 SMALL NUCLEAR RIBONUCLEOPROTEIN A;
6las-C	10.8	1.9	74	91	18	RNA (55-MER);
7qr3-A	10.8	1.8	74	91	18	U1 SMALL NUCLEAR RIBONUCLEOPROTEIN A;
7abh-z	10.8	8.5	80	108	18	CELL DIVISION CYCLE 5-LIKE PROTEIN;
7lhx-A	10.8	1.8	74	96	18	U1 SMALL NUCLEAR RIBONUCLEOPROTEIN A;
2nz4-D	10.8	1.8	74	90	18	SUBSTRATE STRAND RNA 13-MER;
7abh-1	10.8	2	73	122	21	CELL DIVISION CYCLE 5-LIKE PROTEIN;
7q4o-F	10.8	1.8	75	90	17	SPLICING FACTOR 3A SUBUNIT 2;
4w92-B	10.8	1.9	73	90	16	U1 SMALL NUCLEAR RIBONUCLEOPROTEIN A;
6f4h-E	10.8	1.9	74	91	16	U1 SMALL NUCLEAR RIBONUCLEOPROTEIN A;
6nx5-B	10.8	2.1	72	77	17	PUMILIO DOMAIN-CONTAINING PROTEIN C56F2.08C;
2ek6-B	10.8	1.6	70	78	14	RNA-BINDING PROTEIN 12;
5lxy-G	10.8	1.5	68	72	25	RNA-BINDING PROTEIN 7;
8gxc-E	10.8	2.8	77	97	17	61-MER RNA;
4zka-B	10.8	2.1	74	83	19	RNA BINDING PROTEIN FOX-1 HOMOLOG 1;
9asq-H	10.8	2.4	75	81	27	ISOFORM 4 OF DROSHA;
5lsb-A	10.8	2	71	176	23	PROTEIN HSH49;
2ytc-A	10.8	1.6	71	85	23	PRE-MRNA-SPLICING FACTOR RBM22;
7evs-A	10.8	3.1	75	101	16	HETEROGENEOUS NUCLEAR RIBONUCLEOPROTEIN L-LIKE;
2ek1-C	10.8	1.7	70	79	14	RNA-BINDING PROTEIN 12;
5iqq-D	10.8	2	72	81	24	RNA-BINDING PROTEIN 7;
5uzg-B	10.8	1.6	69	84	12	AT27789P;
7dlz-B	10.8	1.9	74	87	18	U1 SMALL NUCLEAR RIBONUCLEOPROTEIN A;
2x1g-A	10.8	1.9	74	90	27	RNA-BINDING PROTEIN 8A;
2nz4-A	10.8	1.9	74	90	18	SUBSTRATE STRAND RNA 13-MER;
5lsb-C	10.8	2.1	71	176	23	PROTEIN HSH49;
2nz4-C	10.8	1.9	74	90	18	SUBSTRATE STRAND RNA 13-MER;
5tf6-A	10.8	3	78	367	10	U4/U6 SNRNA-ASSOCIATED-SPLICING FACTOR PRP24;
6g90-R	10.8	2.7	84	173	13	U1 SNRNA,U1 SNRNA,U1 SNRNA,U1 SNRNA,U1 SNRNA;
7oqe-R	10.8	2.7	84	173	13	PROTEIN NAM8;
6r5k-D	10.7	4.6	83	390	18	PAN2-PAN3 DEADENYLATION COMPLEX CATALYTIC SUBUNIT
4c4w-B	10.7	1.8	74	95	18	U1 SMALL NUCLEAR RIBONUCLEOPROTEIN A;
4c4w-F	10.7	1.9	74	96	18	U1 SMALL NUCLEAR RIBONUCLEOPROTEIN A;
4w90-B	10.7	1.9	74	90	18	U1 SMALL NUCLEAR RIBONUCLEOPROTEIN A;
3r1l-A	10.7	4	78	92	17	U1 SMALL NUCLEAR RIBONUCLEOPROTEIN A;
4fxv-C	10.7	2.2	73	82	22	ELAV-LIKE PROTEIN 1;
3l3c-C	10.7	1.8	74	90	18	U1 SMALL NUCLEAR RIBONUCLEOPROTEIN A;
4fxv-A	10.7	2.3	75	84	21	ELAV-LIKE PROTEIN 1;
3k0j-B	10.7	1.8	74	92	18	U1 SMALL NUCLEAR RIBONUCLEOPROTEIN A;
3hhn-B	10.7	4.1	78	92	17	U1 SMALL NUCLEAR RIBONUCLEOPROTEIN A;
6lau-C	10.7	1.9	74	91	18	RNA (54-MER);
3cul-B	10.7	1.9	74	91	18	U1 SMALL NUCLEAR RIBONUCLEOPROTEIN A;
8gxc-D	10.7	1.8	74	91	18	61-MER RNA;
8gxb-D	10.7	1.9	74	90	18	NAD+ II RIBOSWITCH;
6f4g-B	10.7	1.8	74	95	16	PROBABLE U2 SMALL NUCLEAR RIBONUCLEOPROTEIN A';
6f4j-D	10.7	2.5	76	92	16	PROBABLE U2 SMALL NUCLEAR RIBONUCLEOPROTEIN A';
6f4i-A	10.7	2.4	76	92	16	U1 SMALL NUCLEAR RIBONUCLEOPROTEIN A;
6f4h-A	10.7	1.9	74	90	16	U1 SMALL NUCLEAR RIBONUCLEOPROTEIN A;
6nww-C	10.7	2	73	78	16	PUMILIO DOMAIN-CONTAINING PROTEIN C56F2.08C;
8ozb-E	10.7	2.5	71	76	17	NUP35 NANOBODY;
8ozb-F	10.7	2.4	71	76	17	NUP35 NANOBODY;
5lxy-B	10.7	2	71	76	24	RNA-BINDING PROTEIN 7;
6e4p-I	10.7	1.4	67	71	19	RNA-binding protein, putative
1oia-A	10.7	2.5	76	90	17	U1 SMALL NUCLEAR RIBONUCLEOPROTEIN A;
6g2k-A	10.7	2	73	81	16	ELAV-like protein 1
6n3f-C	10.7	1.7	72	94	22	HIV TAT-SPECIFIC FACTOR 1;
2j0q-D	10.7	2.1	75	89	28	ATP-DEPENDENT RNA HELICASE DDX48;
6y53-q	10.7	1.6	70	84	23	U2 SMALL NUCLEAR RIBONUCLEOPROTEIN A';
6n3d-A	10.7	1.9	73	96	22	HIV TAT-SPECIFIC FACTOR 1;
2j0q-G	10.7	2.1	75	89	28	ATP-DEPENDENT RNA HELICASE DDX48;
6d0y-A	10.7	1.5	72	146	19	NUCLEAR CAP-BINDING PROTEIN SUBUNIT 1;
3ulh-A	10.7	2.2	74	84	14	THO COMPLEX SUBUNIT 4;
6y5q-q	10.7	1.6	70	178	23	PHD FINGER-LIKE DOMAIN-CONTAINING PROTEIN 5A;
7evo-D	10.7	1.6	70	200	23	U2 SNRNA;
7onb-K	10.7	1.5	66	68	24	SPLICING FACTOR 3B SUBUNIT 3;
5iqq-E	10.7	2.1	72	80	24	RNA-BINDING PROTEIN 7;
5uzm-B	10.7	1.9	71	89	13	AT27789P;
2ek1-G	10.7	1.7	70	77	14	RNA-BINDING PROTEIN 12;
7b0y-c	10.7	4.9	78	98	18	DNA-DIRECTED RNA POLYMERASE II SUBUNIT RPB1;
2x1g-C	10.7	1.9	74	90	27	RNA-BINDING PROTEIN 8A;
5lxr-A	10.7	2.1	73	80	23	RNA-BINDING PROTEIN 7;
6gd1-B	10.7	1.9	72	186	17	THIOREDOXIN 1,ELAV-LIKE PROTEIN 1;
5w0h-A	10.7	2.2	72	80	21	SPLICING FACTOR U2AF 65 KDA SUBUNIT;
6gd1-A	10.7	1.9	72	190	17	THIOREDOXIN 1,ELAV-LIKE PROTEIN 1;
6tze-A	10.7	2.5	75	107	24	CLEAVAGE STIMULATION FACTOR SUBUNIT 2;
3n9u-C	10.6	2	74	96	20	CLEAVAGE AND POLYADENYLATION SPECIFICITY FACTOR S
6g6s-A	10.6	2.3	72	95	15	APOPTOTIC CHROMATIN CONDENSATION INDUCER IN THE N
3r1h-D	10.6	4	78	93	17	U1 SMALL NUCLEAR RIBONUCLEOPROTEIN A;
3l3c-B	10.6	1.9	74	90	18	U1 SMALL NUCLEAR RIBONUCLEOPROTEIN A;
3l3c-A	10.6	1.9	74	90	18	U1 SMALL NUCLEAR RIBONUCLEOPROTEIN A;
1nu4-A	10.6	3.4	77	91	17	U1A RNA BINDING DOMAIN;
3ucz-P	10.6	1.9	74	91	18	U1 SMALL NUCLEAR RIBONUCLEOPROTEIN A;
1nu4-B	10.6	2.9	77	93	16	U1A RNA BINDING DOMAIN;
3r1l-D	10.6	4	78	93	17	U1 SMALL NUCLEAR RIBONUCLEOPROTEIN A;
3l3c-D	10.6	1.8	74	90	18	U1 SMALL NUCLEAR RIBONUCLEOPROTEIN A;
3r1h-A	10.6	4.1	78	92	17	U1 SMALL NUCLEAR RIBONUCLEOPROTEIN A;
3g8s-C	10.6	1.9	74	90	18	U1 SMALL NUCLEAR RIBONUCLEOPROTEIN A;
3g8t-A	10.6	1.9	74	90	18	U1 SMALL NUCLEAR RIBONUCLEOPROTEIN A;
5iqq-A	10.6	2	73	83	23	RNA-BINDING PROTEIN 7;
3g96-B	10.6	1.9	74	90	18	U1 SMALL NUCLEAR RIBONUCLEOPROTEIN A;
3k0j-D	10.6	1.7	72	82	18	U1 SMALL NUCLEAR RIBONUCLEOPROTEIN A;
3g8t-B	10.6	1.9	74	90	18	U1 SMALL NUCLEAR RIBONUCLEOPROTEIN A;
3g9c-C	10.6	1.9	74	90	18	U1 SMALL NUCLEAR RIBONUCLEOPROTEIN A;
3g8s-A	10.6	1.9	74	90	18	U1 SMALL NUCLEAR RIBONUCLEOPROTEIN A;
3g9c-A	10.6	1.9	74	90	18	U1 SMALL NUCLEAR RIBONUCLEOPROTEIN A;
3k0j-A	10.6	1.9	74	92	18	U1 SMALL NUCLEAR RIBONUCLEOPROTEIN A;
6laz-E	10.6	3.9	77	91	16	RNA (55-MER);
1h2u-Y	10.6	1.6	72	146	19	80 KDA NUCLEAR CAP BINDING PROTEIN;
3g9c-B	10.6	1.9	74	90	18	U1 SMALL NUCLEAR RIBONUCLEOPROTEIN A;
3hhn-D	10.6	4.1	78	93	17	U1 SMALL NUCLEAR RIBONUCLEOPROTEIN A;
3g8t-C	10.6	1.9	74	90	18	U1 SMALL NUCLEAR RIBONUCLEOPROTEIN A;
1m5k-C	10.6	1.9	74	92	18	RNA INHIBITOR SUBSTRATE;
3cul-A	10.6	1.9	74	92	18	U1 SMALL NUCLEAR RIBONUCLEOPROTEIN A;
3cun-A	10.6	1.9	74	91	18	U1 SMALL NUCLEAR RIBONUCLEOPROTEIN A;
6lax-C	10.6	4.1	78	92	17	RNA (55-MER);
8gxc-F	10.6	2.5	75	92	16	61-MER RNA;
1m5o-C	10.6	1.9	74	92	18	RNA SUBSTRATE;
1m5p-F	10.6	1.9	74	92	18	RNA INHIBITOR SUBSTRATE;
1m5p-C	10.6	1.9	74	92	18	RNA INHIBITOR SUBSTRATE;
5ifm-G	10.6	2.9	79	255	15	NON-POU DOMAIN-CONTAINING OCTAMER-BINDING PROTEIN
8bwf-M	10.6	1.6	71	77	17	POLYPYRIMIDINE TRACT-BINDING PROTEIN 1;
1wwh-B	10.6	2.4	70	79	17	NUCLEOPORIN 35;
5ifm-A	10.6	3	79	255	15	NON-POU DOMAIN-CONTAINING OCTAMER-BINDING PROTEIN
5ifm-E	10.6	2.8	78	256	15	NON-POU DOMAIN-CONTAINING OCTAMER-BINDING PROTEIN
3beg-B	10.6	1.4	69	86	20	SERINE/THREONINE-PROTEIN KINASE SRPK1;
6g2k-B	10.6	2	73	81	16	ELAV-like protein 1
6gd2-C	10.6	2	71	79	17	ELAV-LIKE PROTEIN 1;
4zka-D	10.6	2.2	74	82	19	RNA BINDING PROTEIN FOX-1 HOMOLOG 1;
4zka-A	10.6	2.2	74	83	19	RNA BINDING PROTEIN FOX-1 HOMOLOG 1;
6gd2-B	10.6	2	73	81	16	ELAV-LIKE PROTEIN 1;
6g2k-C	10.6	2	72	80	17	ELAV-like protein 1
6n3e-A	10.6	1.7	72	93	22	HIV TAT-SPECIFIC FACTOR 1;
8w2o-F	10.6	4.4	102	183	18	U1 SMALL NUCLEAR RIBONUCLEOPROTEIN 70 KDA HOMOLOG
2xnr-A	10.6	1.7	69	75	14	NUCLEAR POLYADENYLATED RNA-BINDING PROTEIN 3;
7wez-D	10.6	2.2	72	80	25	RNA-BINDING PROTEIN, PUTATIVE;
7dwh-C	10.6	1.7	74	97	18	U1 SMALL NUCLEAR RIBONUCLEOPROTEIN A;
7dlz-C	10.6	1.8	74	97	18	U1 SMALL NUCLEAR RIBONUCLEOPROTEIN A;
7zex-A	10.5	2.5	77	93	17	ISOFORM 3 OF PEPTIDYL-PROLYL CIS-TRANS ISOMERASE
7zev-A	10.5	2.4	80	117	16	PEPTIDYL-PROLYL CIS-TRANS ISOMERASE E;
7vpx-O	10.5	1.9	78	201	24	SPLICING FACTOR 3A SUBUNIT 2;
6nx5-A	10.5	2.4	74	83	16	PUMILIO DOMAIN-CONTAINING PROTEIN C56F2.08C;
4c4w-A	10.5	4.5	78	96	17	U1 SMALL NUCLEAR RIBONUCLEOPROTEIN A;
5ddo-G	10.5	2	74	86	18	L-GLUTAMINE RIBOSWITCH (58-MER);
5ddo-C	10.5	2	74	87	18	L-GLUTAMINE RIBOSWITCH (58-MER);
4prf-A	10.5	4	78	95	17	HEPATITIS DELTA VIRUS RIBOZYME;
5ddr-D	10.5	3.7	78	94	17	L-GLUTAMINE RIBOSWITCH RNA (61-MER);
5ddp-D	10.5	1.9	74	94	18	RNA (61-MER);
3g96-D	10.5	1.8	74	90	18	U1 SMALL NUCLEAR RIBONUCLEOPROTEIN A;
6f4h-C	10.5	1.9	74	96	16	U1 SMALL NUCLEAR RIBONUCLEOPROTEIN A;
3g96-A	10.5	1.9	74	90	18	U1 SMALL NUCLEAR RIBONUCLEOPROTEIN A;
3g8s-D	10.5	1.9	74	90	18	U1 SMALL NUCLEAR RIBONUCLEOPROTEIN A;
6lax-E	10.5	4.2	78	93	17	RNA (55-MER);
3mxh-P	10.5	2.1	74	87	18	U1 SMALL NUCLEAR RIBONUCLEOPROTEIN A;
1urn-C	10.5	1.9	74	96	18	RNA (5'-
6las-D	10.5	1.8	73	87	18	RNA (55-MER);
3g96-C	10.5	1.9	74	90	18	U1 SMALL NUCLEAR RIBONUCLEOPROTEIN A;
1h2t-Z	10.5	1.6	72	145	19	80 KDA NUCLEAR CAP BINDING PROTEIN;
4lir-A	10.5	2.5	71	80	17	NUCLEOPORIN NUP53;
6lau-D	10.5	1.8	73	87	18	RNA (54-MER);
3g9c-D	10.5	1.9	74	90	18	U1 SMALL NUCLEAR RIBONUCLEOPROTEIN A;
3muv-P	10.5	1.9	74	90	18	U1 SMALL NUCLEAR RIBONUCLEOPROTEIN A;
3cun-B	10.5	1.9	74	91	18	U1 SMALL NUCLEAR RIBONUCLEOPROTEIN A;
1m5k-F	10.5	1.9	74	92	18	RNA INHIBITOR SUBSTRATE;
6lau-E	10.5	4.1	78	92	17	RNA (54-MER);
5bjr-B	10.5	1.8	72	84	15	MEC-8 PROTEIN;
2nz4-B	10.5	4.1	78	94	17	SUBSTRATE STRAND RNA 13-MER;
1sj4-P	10.5	4	78	95	17	PRECURSOR FORM OF THE HEPATITIS DELTA VIRUS RIBOZ
5lxy-A	10.5	2	71	78	24	RNA-BINDING PROTEIN 7;
1vc6-A	10.5	4	78	95	17	HEPATITIS DELTA VIRUS RIBOZYME;
1sjf-A	10.5	4	78	95	17	HEPATITIS DELTA VIRUS RIBOZYME;
2rrb-A	10.5	2.6	76	96	20	CDNA FLJ40872 FIS, CLONE TUTER2000283, HIGHLY SIM
1vc0-A	10.5	4	78	95	17	HEPATITIS DELTA VIRUS RIBOZYME;
1wwh-A	10.5	2.4	71	81	17	NUCLEOPORIN 35;
6ah0-p	10.5	3.9	78	94	18	U5SNRNA;
2ek1-A	10.5	1.9	72	79	14	RNA-BINDING PROTEIN 12;
1m5v-C	10.5	1.9	74	94	18	RNA INHIBITOR SUBSTRATE;
8bwf-L	10.5	1.7	71	77	17	POLYPYRIMIDINE TRACT-BINDING PROTEIN 1;
5lxy-E	10.5	1.5	68	73	25	RNA-BINDING PROTEIN 7;
2oj3-A	10.5	4	78	95	17	HDV RIBOZYME;
1urn-B	10.5	1.9	74	96	18	RNA (5'-
6sqn-C	10.5	1.9	74	95	18	U1 SMALL NUCLEAR RIBONUCLEOPROTEIN A;
4c0o-C	10.5	3.1	79	96	16	TRANSPORTIN-3;
5ifm-C	10.5	2.9	79	257	15	NON-POU DOMAIN-CONTAINING OCTAMER-BINDING PROTEIN
6gd3-B	10.5	2	73	83	16	ELAV-LIKE PROTEIN 1;
6nsx-A	10.5	1.7	72	94	22	HIV TAT-SPECIFIC FACTOR 1;
1a9n-B	10.5	3.9	78	94	18	RNA (5'-
6gc5-A	10.5	2	72	79	17	ELAV-LIKE PROTEIN 1;
6gbm-B	10.5	2.8	76	102	25	RNA-BINDING PROTEIN FUS;
5oo6-T	10.5	1.8	73	148	19	NUCLEAR CAP-BINDING PROTEIN SUBUNIT 1;
2xnq-A	10.5	1.7	69	78	14	NUCLEAR POLYADENYLATED RNA-BINDING PROTEIN 3;
1a9n-D	10.5	3.8	78	93	18	RNA (5'-
7dlz-A	10.5	4.3	78	96	18	U1 SMALL NUCLEAR RIBONUCLEOPROTEIN A;
7oqe-F	10.5	7.8	83	267	18	PROTEIN NAM8;
7oqc-F	10.5	7.8	83	267	18	PROTEIN NAM8;
7csx-A	10.5	4	92	169	16	RNA-BINDING PROTEIN 45;
5iqq-C	10.5	1.9	72	83	24	RNA-BINDING PROTEIN 7;
7a5p-X	10.5	3.8	78	93	18	U2 SNRNA;
1vbz-A	10.5	4	78	95	17	HEPATITIS DELTA VIRUS RIBOZYME;
6owj-B	10.5	2.8	76	244	14	SPLICING FACTOR, PROLINE- AND GLUTAMINE-RICH;
5ifm-B	10.5	3	79	259	15	NON-POU DOMAIN-CONTAINING OCTAMER-BINDING PROTEIN
1vby-A	10.5	4	78	95	17	HEPATITIS DELTA VIRUS RIBOZYME;
3vaj-B	10.5	2.2	72	174	21	SPLICING FACTOR U2AF 65 KDA SUBUNIT;
3val-D	10.5	2.3	72	174	21	SPLICING FACTOR U2AF 65 KDA SUBUNIT;
7zey-A	10.4	2.3	76	117	17	PEPTIDYL-PROLYL CIS-TRANS ISOMERASE E;
4lir-B	10.4	2.4	71	84	17	NUCLEOPORIN NUP53;
6es4-A	10.4	1.9	72	207	28	SYNCRIP, ISOFORM K;
5ddp-C	10.4	1.9	74	93	18	RNA (61-MER);
4pr6-A	10.4	4	78	95	17	HDV RIBOZYME SELF-CLEAVED;
5ddr-C	10.4	1.9	74	94	18	L-GLUTAMINE RIBOSWITCH RNA (61-MER);
5ddq-D	10.4	1.9	74	93	18	L-GLUTAMINE RIBOSWITCH RNA (61-MER);
5ddq-C	10.4	1.9	74	94	18	L-GLUTAMINE RIBOSWITCH RNA (61-MER);
3p6y-O	10.4	2	73	80	11	CLEAVAGE AND POLYADENYLATION SPECIFICITY FACTOR S
8pmp-B	10.4	1.5	72	152	19	NUCLEAR CAP-BINDING PROTEIN SUBUNIT 1;
3p6y-K	10.4	2.1	73	80	11	CLEAVAGE AND POLYADENYLATION SPECIFICITY FACTOR S
3p5t-N	10.4	2	72	80	11	CLEAVAGE AND POLYADENYLATION SPECIFICITY FACTOR S
3g8s-B	10.4	1.9	74	94	18	U1 SMALL NUCLEAR RIBONUCLEOPROTEIN A;
6las-E	10.4	4.1	78	93	17	RNA (55-MER);
3p6y-C	10.4	2	72	79	11	CLEAVAGE AND POLYADENYLATION SPECIFICITY FACTOR S
7qr4-A	10.4	1.9	74	91	18	U1 SMALL NUCLEAR RIBONUCLEOPROTEIN A;
8by6-B	10.4	1.5	72	152	19	NUCLEAR CAP-BINDING PROTEIN SUBUNIT 1;
1sj3-P	10.4	4	78	95	17	PRECURSOR FORM OF THE HEPATITIS DELTA VIRUS RIBOZ
9f4e-A	10.4	1.9	71	163	17	HETEROGENEOUS NUCLEAR RIBONUCLEOPROTEIN A1, N-TER
2oih-A	10.4	3.9	78	95	17	HDV RIBOZYME;
1m5o-F	10.4	1.9	74	95	18	RNA SUBSTRATE;
1m5v-F	10.4	1.9	74	94	18	RNA INHIBITOR SUBSTRATE;
2ek6-C	10.4	1.8	71	78	14	RNA-BINDING PROTEIN 12;
1wwh-D	10.4	2.5	71	80	17	NUCLEOPORIN 35;
1wwh-C	10.4	2.5	71	79	17	NUCLEOPORIN 35;
5wpa-A	10.4	2.5	76	224	17	SPLICING FACTOR, PROLINE- AND GLUTAMINE-RICH;
8bwf-H	10.4	1.6	70	77	17	POLYPYRIMIDINE TRACT-BINDING PROTEIN 1;
5ifm-D	10.4	2.9	79	257	15	NON-POU DOMAIN-CONTAINING OCTAMER-BINDING PROTEIN
6sqn-A	10.4	1.9	74	96	18	U1 SMALL NUCLEAR RIBONUCLEOPROTEIN A;
5fj4-B	10.4	1.8	74	97	18	U1 SMALL NUCLEAR RIBONUCLEOPROTEIN A;
6sqn-B	10.4	1.9	74	96	18	U1 SMALL NUCLEAR RIBONUCLEOPROTEIN A;
1h2u-X	10.4	1.6	72	148	19	80 KDA NUCLEAR CAP BINDING PROTEIN;
6gc5-C	10.4	2.1	72	79	17	ELAV-LIKE PROTEIN 1;
5oob-G	10.4	1.6	72	149	19	NUCLEAR CAP-BINDING PROTEIN SUBUNIT 1;
5oob-J	10.4	1.6	72	148	19	NUCLEAR CAP-BINDING PROTEIN SUBUNIT 1;
2x1f-A	10.4	1.9	71	94	23	MRNA 3'-END-PROCESSING PROTEIN RNA15;
7dlz-D	10.4	1.8	74	98	18	U1 SMALL NUCLEAR RIBONUCLEOPROTEIN A;
4wii-A	10.4	3.2	78	253	14	SPLICING FACTOR, PROLINE- AND GLUTAMINE-RICH;
2cqi-A	10.4	1.7	76	103	25	NUCLEOLYSIN TIAR;
7vkj-D	10.4	2.7	76	104	7	EPITHELIAL SPLICING REGULATORY PROTEIN 1;
7c06-D	10.4	2.4	80	187	16	SPLICING FACTOR U2AF 23 KDA SUBUNIT;
6g90-F	10.4	4.3	102	175	18	U1 SNRNA,U1 SNRNA,U1 SNRNA,U1 SNRNA,U1 SNRNA;
7sp0-B	10.4	2.7	76	244	14	SPLICING FACTOR, PROLINE- AND GLUTAMINE-RICH;
1vbx-A	10.4	4	78	95	17	HEPATITIS DELTA VIRUS RIBOZYME;
4uqt-A	10.4	2.1	72	89	19	U2 SNRNP COMPONENT IST3;
3vaf-B	10.4	2.2	72	172	21	SPLICING FACTOR U2AF 65 KDA SUBUNIT;
4tu7-B	10.4	2.2	72	174	21	SPLICING FACTOR U2AF 65 KDA SUBUNIT;
9gea-A	10.4	1.8	71	165	17	HETEROGENEOUS NUCLEAR RIBONUCLEOPROTEIN A1, N-TER
9f4l-A	10.4	1.8	71	164	17	HETEROGENEOUS NUCLEAR RIBONUCLEOPROTEIN A1, N-TER
4tu9-B	10.4	2.2	72	174	21	SPLICING FACTOR U2AF 65 KDA SUBUNIT;
4tu8-B	10.4	2.2	72	174	21	SPLICING FACTOR U2AF 65 KDA SUBUNIT;
2kyx-A	10.3	1.7	71	83	17	PEPTIDYL-PROLYL CIS-TRANS ISOMERASE E;
6ybs-o	10.3	2	70	77	16	EUKARYOTIC TRANSLATION INITIATION FACTOR 3 SUBUNI
7qtt-V	10.3	1.9	72	285	22	SPLICING FACTOR 3B SUBUNIT 3;
8ily-A	10.3	2.1	73	110	15	SET DOMAIN CONTAINING 1A, HISTONE LYSINE METHYLTR
4tlq-A	10.3	2.2	71	82	24	CUGBP ELAV-LIKE FAMILY MEMBER 2;
5ca5-A	10.3	3.8	82	248	16	NONO-1;
4c4w-E	10.3	4.9	79	97	18	U1 SMALL NUCLEAR RIBONUCLEOPROTEIN A;
3p49-B	10.3	4.4	78	92	15	GLYCINE RIBOSWITCH;
6lax-D	10.3	1.9	74	90	18	RNA (55-MER);
3iwn-D	10.3	1.9	74	91	18	C-DI-GMP RIBOSWITCH;
2osq-A	10.3	1.7	69	74	25	NUCLEOLAR PROTEIN 3;
3p5t-P	10.3	2	72	79	11	CLEAVAGE AND POLYADENYLATION SPECIFICITY FACTOR S
3mur-P	10.3	1.9	74	90	18	U1 SMALL NUCLEAR RIBONUCLEOPROTEIN A;
4wik-A	10.3	2.7	76	228	17	SPLICING FACTOR, PROLINE- AND GLUTAMINE-RICH;
5bjr-A	10.3	2	73	86	15	MEC-8 PROTEIN;
6laz-D	10.3	1.9	74	89	18	RNA (55-MER);
1l3k-A	10.3	1.9	71	163	17	HETEROGENEOUS NUCLEAR RIBONUCLEOPROTEIN A1;
8b8s-A	10.3	3.4	75	161	23	SERINE/ARGININE (SR)-TYPE SHUTTLING MRNA BINDING
9f4n-A	10.3	1.9	71	161	17	HETEROGENEOUS NUCLEAR RIBONUCLEOPROTEIN A1, N-TER
9f4x-A	10.3	1.9	71	162	17	HETEROGENEOUS NUCLEAR RIBONUCLEOPROTEIN A1, N-TER
8srr-B	10.3	1.5	72	145	19	NUCLEAR CAP-BINDING PROTEIN SUBUNIT 1;
1drz-A	10.3	4	78	95	17	RNA (HEPATITIS DELTA VIRUS GENOMIC RIBOZYME);
8bwf-C	10.3	1.6	72	79	17	POLYPYRIMIDINE TRACT-BINDING PROTEIN 1;
6ncq-A	10.3	2.8	76	257	17	SPLICING FACTOR, PROLINE- AND GLUTAMINE-RICH;
5ifm-H	10.3	2.9	78	257	15	NON-POU DOMAIN-CONTAINING OCTAMER-BINDING PROTEIN
5lxy-K	10.3	2.1	69	71	25	RNA-BINDING PROTEIN 7;
8gxc-G	10.3	1.9	74	94	18	61-MER RNA;
4qu7-A	10.3	2.1	74	81	12	G-RICH SEQUENCE FACTOR 1;
7lru-B	10.3	3	76	255	17	SPLICING FACTOR, PROLINE- AND GLUTAMINE-RICH,ISOF
8bwf-G	10.3	2.1	72	80	18	POLYPYRIMIDINE TRACT-BINDING PROTEIN 1;
4c0o-D	10.3	3.1	79	95	16	TRANSPORTIN-3;
8gxb-C	10.3	1.9	74	96	18	NAD+ II RIBOSWITCH;
6gd3-C	10.3	2	73	84	16	ELAV-LIKE PROTEIN 1;
6gd2-A	10.3	2.3	74	84	16	ELAV-LIKE PROTEIN 1;
5oob-D	10.3	1.6	72	151	19	NUCLEAR CAP-BINDING PROTEIN SUBUNIT 1;
7pu5-B	10.3	3.2	78	239	14	NON-POU DOMAIN-CONTAINING OCTAMER-BINDING PROTEIN
7pu5-F	10.3	3.2	78	239	14	NON-POU DOMAIN-CONTAINING OCTAMER-BINDING PROTEIN
3sde-B	10.3	8.3	78	239	15	PARASPECKLE COMPONENT 1;
1urn-A	10.3	1.9	74	96	18	RNA (5'-
4qu7-D	10.3	1.9	70	77	13	G-RICH SEQUENCE FACTOR 1;
4c7q-A	10.3	1.9	71	86	20	RNA-BINDING GLYCINE-RICH PROTEIN;
5uzm-A	10.3	1.8	71	90	13	AT27789P;
6es4-B	10.3	1.9	72	205	29	SYNCRIP, ISOFORM K;
9gpj-A	10.3	2.9	78	184	17	HETEROGENEOUS NUCLEAR RIBONUCLEOPROTEIN A1, N-TER
2up1-A	10.3	3	78	183	17	DNA (5'-D(P*TP*AP*GP*GP*GP*TP*TP*AP*GP*GP*G)-3');
3vak-B	10.3	2.2	72	174	21	SPLICING FACTOR U2AF 65 KDA SUBUNIT;
1po6-A	10.3	3	78	183	17	5'-D(*T*AP*GP*GP*(6MI)P*TP*TP*AP*GP*GP*G)-3';
9f4s-A	10.3	1.9	71	166	17	HETEROGENEOUS NUCLEAR RIBONUCLEOPROTEIN A1, N-TER
9f4j-A	10.3	1.9	71	166	17	HETEROGENEOUS NUCLEAR RIBONUCLEOPROTEIN A1, N-TER
3vai-B	10.3	2.2	72	174	21	SPLICING FACTOR U2AF 65 KDA SUBUNIT;
9f4d-A	10.3	1.9	71	164	17	HETEROGENEOUS NUCLEAR RIBONUCLEOPROTEIN A1, N-TER
9f5k-A	10.3	1.9	71	164	17	HETEROGENEOUS NUCLEAR RIBONUCLEOPROTEIN A1, N-TER
9f4p-A	10.3	1.9	71	165	17	HETEROGENEOUS NUCLEAR RIBONUCLEOPROTEIN A1, N-TER
9f5g-A	10.3	1.9	71	166	17	HETEROGENEOUS NUCLEAR RIBONUCLEOPROTEIN A1, N-TER
9f7f-A	10.3	1.9	71	165	17	HETEROGENEOUS NUCLEAR RIBONUCLEOPROTEIN A1, N-TER
9f54-A	10.3	1.9	71	164	17	HETEROGENEOUS NUCLEAR RIBONUCLEOPROTEIN A1, N-TER
3nnc-A	10.3	6.8	85	175	16	CUGBP ELAV-LIKE FAMILY MEMBER 1;
7qde-B	10.2	1.8	70	169	24	RNA (5'-R(*AP*UP*CP*CP*AP*GP*UP*GP*GP*AP*A)-3');
5cyj-A	10.2	2.9	78	91	13	RNA-BINDING PROTEIN WITH MULTIPLE SPLICING;
5cyj-B	10.2	3.6	79	91	14	RNA-BINDING PROTEIN WITH MULTIPLE SPLICING;
4tlq-B	10.2	2.2	72	83	24	CUGBP ELAV-LIKE FAMILY MEMBER 2;
3r27-A	10.2	1.8	70	84	19	HETEROGENEOUS NUCLEAR RIBONUCLEOPROTEIN L;
5fj4-F	10.2	1.8	74	97	18	U1 SMALL NUCLEAR RIBONUCLEOPROTEIN A;
2la6-A	10.2	1.6	72	99	26	RNA-BINDING PROTEIN FUS;
6n7r-A	10.2	1.8	74	186	15	U1 SMALL NUCLEAR RIBONUCLEOPROTEIN 70 KDA HOMOLOG
8suy-B	10.2	1.6	72	145	19	NUCLEAR CAP-BINDING PROTEIN SUBUNIT 1;
8bwf-N	10.2	1.7	71	80	17	POLYPYRIMIDINE TRACT-BINDING PROTEIN 1;
5ifm-K	10.2	2.9	79	259	15	NON-POU DOMAIN-CONTAINING OCTAMER-BINDING PROTEIN
8bwf-D	10.2	1.9	71	77	17	POLYPYRIMIDINE TRACT-BINDING PROTEIN 1;
7pu5-A	10.2	2.7	77	242	16	NON-POU DOMAIN-CONTAINING OCTAMER-BINDING PROTEIN
8bwf-I	10.2	1.7	70	77	17	POLYPYRIMIDINE TRACT-BINDING PROTEIN 1;
6y53-o	10.2	1.7	70	160	24	U2 SMALL NUCLEAR RIBONUCLEOPROTEIN A';
8gxc-C	10.2	1.9	74	95	18	61-MER RNA;
6gd3-A	10.2	2.1	75	82	16	ELAV-LIKE PROTEIN 1;
5ylz-p	10.2	1.9	71	81	18	PRE-MRNA-SPLICING FACTOR 8;
5gmk-a	10.2	1.9	71	81	18	PRE-MRNA-SPLICING FACTOR 8;
5y88-p	10.2	1.9	71	81	18	PRE-MRNA-SPLICING FACTOR 8;
5wsg-X	10.2	1.9	71	81	18	PRE-MRNA-SPLICING FACTOR 8;
7pu5-D	10.2	3.2	78	239	14	NON-POU DOMAIN-CONTAINING OCTAMER-BINDING PROTEIN
4wij-A	10.2	2.8	78	298	14	SPLICING FACTOR, PROLINE- AND GLUTAMINE-RICH;
7zhr-B	10.2	2	69	72	33	UPSTREAM OF N-RAS, ISOFORM A;
7vkj-H	10.2	2.7	76	104	7	EPITHELIAL SPLICING REGULATORY PROTEIN 1;
6dg0-A	10.2	1.8	71	84	23	MEC-8 PROTEIN;
5uz5-F	10.2	4.4	104	187	19	U1 SMALL NUCLEAR RIBONUCLEOPROTEIN 70 KDA HOMOLOG
7znj-N	10.2	2.2	73	90	14	EUKARYOTIC INITIATION FACTOR 4A-III, N-TERMINALLY
2rra-A	10.2	2	74	99	20	CDNA FLJ40872 FIS, CLONE TUTER2000283, HIGHLY SIM
5wwg-A	10.2	6.5	83	184	17	HETEROGENEOUS NUCLEAR RIBONUCLEOPROTEINS A2/B1;
6y5q-o	10.2	1.7	70	160	24	PHD FINGER-LIKE DOMAIN-CONTAINING PROTEIN 5A;
7c08-D	10.2	2.5	79	187	16	SPLICING FACTOR U2AF 23 KDA SUBUNIT;
7vki-A	10.2	2.4	74	113	19	EPITHELIAL SPLICING REGULATORY PROTEIN 1;
4qu7-B	10.2	1.9	70	79	13	G-RICH SEQUENCE FACTOR 1;
4qu7-C	10.2	1.9	70	79	13	G-RICH SEQUENCE FACTOR 1;
8srr-C	10.2	2.2	72	77	14	NUCLEAR CAP-BINDING PROTEIN SUBUNIT 1;
7pu5-H	10.2	3.2	78	240	14	NON-POU DOMAIN-CONTAINING OCTAMER-BINDING PROTEIN
6dcl-B	10.2	1.8	72	171	17	HETEROGENEOUS NUCLEAR RIBONUCLEOPROTEIN A1;
5ifn-A	10.2	3.4	81	257	14	PARASPECKLE COMPONENT 1;
9f4v-A	10.2	1.9	71	165	17	HETEROGENEOUS NUCLEAR RIBONUCLEOPROTEIN A1, N-TER
4tu9-A	10.2	2.3	72	174	21	SPLICING FACTOR U2AF 65 KDA SUBUNIT;
4tu7-A	10.2	2.3	72	174	21	SPLICING FACTOR U2AF 65 KDA SUBUNIT;
2g4b-A	10.2	2.2	72	172	21	5'-R(P*UP*UP*UP*UP*UP*UP*U)-3';
3val-I	10.2	2.2	72	172	21	SPLICING FACTOR U2AF 65 KDA SUBUNIT;
4tu8-A	10.2	2.3	72	174	21	SPLICING FACTOR U2AF 65 KDA SUBUNIT;
3vag-B	10.2	2.2	72	174	21	SPLICING FACTOR U2AF 65 KDA SUBUNIT;
9f4r-A	10.2	1.9	71	164	17	HETEROGENEOUS NUCLEAR RIBONUCLEOPROTEIN A1, N-TER
3val-A	10.2	2.3	72	174	21	SPLICING FACTOR U2AF 65 KDA SUBUNIT;
9f4w-A	10.2	1.9	71	166	17	HETEROGENEOUS NUCLEAR RIBONUCLEOPROTEIN A1, N-TER
9f5f-A	10.2	1.9	71	166	17	HETEROGENEOUS NUCLEAR RIBONUCLEOPROTEIN A1, N-TER
9f4u-A	10.2	1.9	71	164	17	HETEROGENEOUS NUCLEAR RIBONUCLEOPROTEIN A1, N-TER
9f50-A	10.2	1.9	71	166	17	HETEROGENEOUS NUCLEAR RIBONUCLEOPROTEIN A1, N-TER
3vaj-A	10.2	2.3	72	174	21	SPLICING FACTOR U2AF 65 KDA SUBUNIT;
3vam-B	10.2	2.2	72	172	21	SPLICING FACTOR U2AF 65 KDA SUBUNIT;
9f4y-A	10.2	1.9	71	166	17	HETEROGENEOUS NUCLEAR RIBONUCLEOPROTEIN A1, N-TER
9f1s-A	10.2	1.9	71	166	17	HETEROGENEOUS NUCLEAR RIBONUCLEOPROTEIN A1, N-TER
7pu5-G	10.2	2.9	76	237	14	NON-POU DOMAIN-CONTAINING OCTAMER-BINDING PROTEIN
9f4t-A	10.2	1.9	71	164	17	HETEROGENEOUS NUCLEAR RIBONUCLEOPROTEIN A1, N-TER
9f5c-A	10.2	1.9	71	166	17	HETEROGENEOUS NUCLEAR RIBONUCLEOPROTEIN A1, N-TER
7lrq-A	10.2	2.9	78	239	14	SPLICING FACTOR, PROLINE- AND GLUTAMINE-RICH;
7zez-A	10.1	2.1	74	93	18	ISOFORM 3 OF PEPTIDYL-PROLYL CIS-TRANS ISOMERASE
7pv5-A	10.1	1.7	67	75	19	FI05218P;
2mzq-A	10.1	1.9	74	101	16	SINGLE-STRAND TELOMERIC DNA-BINDING PROTEIN GBP2;
2j8a-A	10.1	1.8	71	114	20	HISTONE-LYSINE N-METHYLTRANSFERASE, H3 LYSINE-4
4ljm-A	10.1	2.2	71	81	24	CUGBP ELAV-LIKE FAMILY MEMBER 2;
3p5t-Q	10.1	2.1	73	80	11	CLEAVAGE AND POLYADENYLATION SPECIFICITY FACTOR S
3p6y-L	10.1	2	71	80	11	CLEAVAGE AND POLYADENYLATION SPECIFICITY FACTOR S
3p6y-G	10.1	2	71	80	11	CLEAVAGE AND POLYADENYLATION SPECIFICITY FACTOR S
3p5t-O	10.1	2	72	81	11	CLEAVAGE AND POLYADENYLATION SPECIFICITY FACTOR S
5tkz-B	10.1	1.9	73	89	15	MEC-8 PROTEIN;
5tkz-A	10.1	1.9	73	89	15	MEC-8 PROTEIN;
8bwf-F	10.1	1.6	71	79	17	POLYPYRIMIDINE TRACT-BINDING PROTEIN 1;
5ifm-L	10.1	3	79	255	15	NON-POU DOMAIN-CONTAINING OCTAMER-BINDING PROTEIN
8bwf-B	10.1	1.6	70	77	17	POLYPYRIMIDINE TRACT-BINDING PROTEIN 1;
6exn-Y	10.1	1.8	73	87	18	U2 SNRNA;
7pu5-C	10.1	2.7	77	242	16	NON-POU DOMAIN-CONTAINING OCTAMER-BINDING PROTEIN
8jy0-C	10.1	4.8	78	102	18	U1 SMALL NUCLEAR RIBONUCLEOPROTEIN A;
7q33-A	10.1	2.6	76	93	22	RNA-BINDING PROTEIN 39;
5t9p-D	10.1	2.6	75	91	19	RIBOSOME BIOGENESIS PROTEIN 15;
2dnz-A	10.1	2.5	81	95	19	PROBABLE RNA-BINDING PROTEIN 23;
7evr-C	10.1	2.5	76	99	20	HETEROGENEOUS NUCLEAR RIBONUCLEOPROTEIN L;
3r27-B	10.1	1.8	70	84	19	HETEROGENEOUS NUCLEAR RIBONUCLEOPROTEIN L;
2do4-A	10.1	2.2	76	100	22	SQUAMOUS CELL CARCINOMA ANTIGEN RECOGNIZED BY T-
1why-A	10.1	2.1	74	97	20	HYPOTHETICAL PROTEIN RIKEN CDNA 1810017N16;
7vkj-G	10.1	2	72	104	7	EPITHELIAL SPLICING REGULATORY PROTEIN 1;
1x4a-A	10.1	5.4	83	109	18	SPLICING FACTOR, ARGININE/SERINE-RICH 1
7znj-i	10.1	2.1	72	90	14	EUKARYOTIC INITIATION FACTOR 4A-III, N-TERMINALLY
7c07-J	10.1	2.4	80	193	18	SPLICING FACTOR U2AF 23 KDA SUBUNIT;
7znj-I	10.1	2.1	72	90	14	EUKARYOTIC INITIATION FACTOR 4A-III, N-TERMINALLY
4wik-B	10.1	2.8	76	225	17	SPLICING FACTOR, PROLINE- AND GLUTAMINE-RICH;
7znj-n	10.1	2.2	73	90	14	EUKARYOTIC INITIATION FACTOR 4A-III, N-TERMINALLY
7znj-d	10.1	1.9	71	90	14	EUKARYOTIC INITIATION FACTOR 4A-III, N-TERMINALLY
7znj-D	10.1	2.2	73	90	14	EUKARYOTIC INITIATION FACTOR 4A-III, N-TERMINALLY
7jly-A	10.1	2	72	83	18	RNA-BINDING PROTEIN;
7s7c-C	10.1	2	71	79	24	EXOSOME RNA HELICASE MTR4;
7s3c-A	10.1	2.6	74	191	20	SPLICING FACTOR U2AF 65 KDA SUBUNIT;
1up1-A	10.1	2	72	170	17	HETEROGENEOUS NUCLEAR RIBONUCLEOPROTEIN A1;
3vam-A	10.1	2.3	72	174	21	SPLICING FACTOR U2AF 65 KDA SUBUNIT;
3vaf-A	10.1	2.3	72	174	21	SPLICING FACTOR U2AF 65 KDA SUBUNIT;
9f4h-A	10.1	1.9	71	168	17	HETEROGENEOUS NUCLEAR RIBONUCLEOPROTEIN A1, N-TER
9f4g-A	10.1	1.9	71	169	17	HETEROGENEOUS NUCLEAR RIBONUCLEOPROTEIN A1, N-TER
9f7h-A	10.1	1.9	71	166	17	HETEROGENEOUS NUCLEAR RIBONUCLEOPROTEIN A1, N-TER
6y5q-b	10.1	1.4	68	166	18	PHD FINGER-LIKE DOMAIN-CONTAINING PROTEIN 5A;
8hk1-G	10.1	1.5	68	166	18	U2 SNRNA;
7evo-G	10.1	1.4	68	166	18	U2 SNRNA;
6y53-b	10.1	1.4	68	166	18	U2 SMALL NUCLEAR RIBONUCLEOPROTEIN A';
7vpx-G	10.1	1.5	68	166	18	SPLICING FACTOR 3A SUBUNIT 2;
7zew-A	10	3	85	117	15	PEPTIDYL-PROLYL CIS-TRANS ISOMERASE E;
5x8r-v	10	1.9	71	190	23	30S RIBOSOMAL PROTEIN S2, CHLOROPLASTIC;
3d2w-A	10	1.9	69	72	17	TAR DNA-BINDING PROTEIN 43;
6ff4-1	10	2.3	74	122	20	RNA-BINDING MOTIF PROTEIN, X-LINKED 2;
2e44-A	10	2.2	76	96	17	INSULIN-LIKE GROWTH FACTOR 2 MRNA BINDING
7q4l-A	10	2.6	80	227	19	DEAD END PROTEIN HOMOLOG 1;
5ca5-B	10	3.6	81	248	17	NONO-1;
3iwn-C	10	1.9	74	91	18	C-DI-GMP RIBOSWITCH;
4ljm-B	10	2.2	71	81	24	CUGBP ELAV-LIKE FAMILY MEMBER 2;
2mb0-B	10	2.7	74	95	19	RNA-BINDING MOTIF PROTEIN, X CHROMOSOME;
6ff7-1	10	2.3	74	122	20	RNA-BINDING MOTIF PROTEIN, X-LINKED 2;
3dxb-F	10	1.8	72	211	13	THIOREDOXIN N-TERMINALLY FUSED TO PUF60(UHM);
1vc5-A	10	4.1	78	95	17	HEPATITIS DELTA VIRUS RIBOZYME;
7abi-1	10	2	74	122	20	U5 SMALL NUCLEAR RIBONUCLEOPROTEIN 40 KDA PROTEIN
8bwf-J	10	1.6	70	78	17	POLYPYRIMIDINE TRACT-BINDING PROTEIN 1;
5ifn-B	10	2.8	76	252	14	PARASPECKLE COMPONENT 1;
5lxy-I	10	2.1	72	79	22	RNA-BINDING PROTEIN 7;
3zzz-B	10	2.7	77	105	18	POLYPYRIMIDINE TRACT-BINDING PROTEIN 1;
3zzy-B	10	2.7	75	104	19	POLYPYRIMIDINE TRACT-BINDING PROTEIN 1;
7uk1-A	10	2.8	76	250	17	SPLICING FACTOR, PROLINE- AND GLUTAMINE-RICH;
7uk1-B	10	2.9	76	251	17	SPLICING FACTOR, PROLINE- AND GLUTAMINE-RICH;
3zzz-A	10	3.1	77	105	18	POLYPYRIMIDINE TRACT-BINDING PROTEIN 1;
6wmz-A	10	3.2	78	299	14	SPLICING FACTOR, PROLINE- AND GLUTAMINE-RICH;
2peh-A	10	1.5	70	104	16	SPLICING FACTOR 45;
5lso-B	10	1.8	71	103	15	SPLICING FACTOR 45;
7vkj-F	10	2.7	76	104	7	EPITHELIAL SPLICING REGULATORY PROTEIN 1;
7abh-w	10	2.3	71	78	24	CELL DIVISION CYCLE 5-LIKE PROTEIN;
7wm3-A	10	2.3	76	179	18	HETEROGENEOUS NUCLEAR RIBONUCLEOPROTEINS A2/B1;
1u1l-A	10	2.9	78	183	17	Heterogeneous nuclear ribonucleoprotein A1
7pu5-L	10	3.2	78	240	14	NON-POU DOMAIN-CONTAINING OCTAMER-BINDING PROTEIN
7sp0-A	10	2.7	74	253	18	SPLICING FACTOR, PROLINE- AND GLUTAMINE-RICH;
3vak-A	10	2.3	72	174	21	SPLICING FACTOR U2AF 65 KDA SUBUNIT;
1ha1-A	10	1.9	71	167	17	HNRNP A1;
4yoe-A	10	1.8	71	181	17	HETEROGENEOUS NUCLEAR RIBONUCLEOPROTEIN A1;
3vah-B	10	2.3	72	174	21	SPLICING FACTOR U2AF 65 KDA SUBUNIT;
8hni-E	10	2.3	76	179	18	HETEROGENEOUS NUCLEAR RIBONUCLEOPROTEINS A2/B1;
3tht-B	9.9	1.7	70	312	17	ALKYLATED DNA REPAIR PROTEIN ALKB HOMOLOG 8;
5det-B	9.9	2	74	94	15	RNA-BINDING PROTEIN WITH MULTIPLE SPLICING;
3nnh-B	9.9	2.1	73	86	21	CUGBP ELAV-LIKE FAMILY MEMBER 1;
7w59-O	9.9	1.5	70	285	23	PRE-MRNA-PROCESSING-SPLICING FACTOR 8;
3p5t-M	9.9	2.1	73	81	11	CLEAVAGE AND POLYADENYLATION SPECIFICITY FACTOR S
7w5a-O	9.9	1.5	70	285	23	PRE-MRNA-PROCESSING-SPLICING FACTOR 8;
6icz-O	9.9	1.4	70	285	23	PROTEIN MAGO NASHI HOMOLOG 2;
8hni-L	9.9	2.9	80	178	18	HETEROGENEOUS NUCLEAR RIBONUCLEOPROTEINS A2/B1;
3thp-A	9.9	1.8	71	304	17	ALKYLATED DNA REPAIR PROTEIN ALKB HOMOLOG 8;
3dxb-G	9.9	1.8	73	211	12	THIOREDOXIN N-TERMINALLY FUSED TO PUF60(UHM);
3dxb-H	9.9	1.8	73	211	12	THIOREDOXIN N-TERMINALLY FUSED TO PUF60(UHM);
3tht-D	9.9	1.9	71	302	17	ALKYLATED DNA REPAIR PROTEIN ALKB HOMOLOG 8;
1hd0-A	9.9	1.9	70	75	14	PROTEIN (HETEROGENEOUS NUCLEAR RIBONUCLEOPROTEIN
2bz2-A	9.9	1.9	72	79	22	NEGATIVE ELONGATION FACTOR E;
8bwf-O	9.9	1.9	71	78	17	POLYPYRIMIDINE TRACT-BINDING PROTEIN 1;
5ifm-F	9.9	2.7	78	255	15	NON-POU DOMAIN-CONTAINING OCTAMER-BINDING PROTEIN
5lso-A	9.9	1.6	70	103	16	SPLICING FACTOR 45;
6wmz-B	9.9	3.2	78	240	15	SPLICING FACTOR, PROLINE- AND GLUTAMINE-RICH;
8bwf-A	9.9	1.7	70	78	17	POLYPYRIMIDINE TRACT-BINDING PROTEIN 1;
6n3f-A	9.9	2	72	95	22	HIV TAT-SPECIFIC FACTOR 1;
2dnp-A	9.9	5.1	78	90	19	RNA-BINDING PROTEIN 14;
7aaf-A	9.9	2.2	72	81	18	U2 SNRNP AUXILIARY FACTOR LARGE SUBUNIT;
1whw-A	9.9	3.8	79	99	19	HYPOTHETICAL PROTEIN RIKEN CDNA 1200009A02;
2k8g-A	9.9	2.7	79	95	24	POLYADENYLATE-BINDING PROTEIN 1;
7vkj-A	9.9	2.8	76	104	7	EPITHELIAL SPLICING REGULATORY PROTEIN 1;
7csz-A	9.9	4.7	93	175	17	RNA-BINDING PROTEIN 45;
6dcl-A	9.9	3	77	182	17	HETEROGENEOUS NUCLEAR RIBONUCLEOPROTEIN A1;
3vag-A	9.9	2.4	72	174	21	SPLICING FACTOR U2AF 65 KDA SUBUNIT;
6owj-A	9.9	3.2	78	252	14	SPLICING FACTOR, PROLINE- AND GLUTAMINE-RICH;
3vah-A	9.9	2.3	72	174	21	SPLICING FACTOR U2AF 65 KDA SUBUNIT;
3vai-A	9.9	2.3	72	174	21	SPLICING FACTOR U2AF 65 KDA SUBUNIT;
3sde-A	9.9	2.7	76	255	14	PARASPECKLE COMPONENT 1;
2mjn-A	9.9	1.6	69	186	25	NUCLEOLYSIN TIA-1 ISOFORM P40;
5ho4-A	9.9	2.2	76	179	18	HETEROGENEOUS NUCLEAR RIBONUCLEOPROTEINS A2/B1;
5wwe-A	9.9	2.1	74	174	19	HETEROGENEOUS NUCLEAR RIBONUCLEOPROTEINS A2/B1;
7uj1-B	9.9	2.8	81	270	14	SPLICING FACTOR, PROLINE- AND GLUTAMINE-RICH;
8pnt-B	9.8	1.6	72	151	19	NUCLEAR CAP-BINDING PROTEIN SUBUNIT 1;
7wm3-B	9.8	2.8	80	179	18	HETEROGENEOUS NUCLEAR RIBONUCLEOPROTEINS A2/B1;
5wwf-A	9.8	3.9	86	178	17	HETEROGENEOUS NUCLEAR RIBONUCLEOPROTEINS A2/B1;
5wwf-C	9.8	2.2	74	176	19	HETEROGENEOUS NUCLEAR RIBONUCLEOPROTEINS A2/B1;
3tht-A	9.8	1.9	71	302	17	ALKYLATED DNA REPAIR PROTEIN ALKB HOMOLOG 8;
3tht-C	9.8	1.7	70	295	17	ALKYLATED DNA REPAIR PROTEIN ALKB HOMOLOG 8;
6slo-B	9.8	1.8	72	214	13	THIOREDOXIN,POLY(U)-BINDING-SPLICING FACTOR PUF60
4wii-B	9.8	2.8	76	245	17	SPLICING FACTOR, PROLINE- AND GLUTAMINE-RICH;
3nna-A	9.8	2.3	72	175	17	CUGBP ELAV-LIKE FAMILY MEMBER 1;
5im0-A	9.8	1.8	71	79	14	HETEROGENEOUS NUCLEAR RIBONUCLEOPROTEIN D0;
3nmr-A	9.8	2.3	72	175	17	CUGBP ELAV-LIKE FAMILY MEMBER 1;
2dh9-A	9.8	2.1	74	89	18	HETEROGENEOUS NUCLEAR RIBONUCLEOPROTEIN M;
7pu5-E	9.8	3	75	237	16	NON-POU DOMAIN-CONTAINING OCTAMER-BINDING PROTEIN
5mqf-P	9.8	2.1	74	277	22	PRE-MRNA-PROCESSING-SPLICING FACTOR 8;
3zzy-A	9.8	3.1	77	106	18	POLYPYRIMIDINE TRACT-BINDING PROTEIN 1;
2cpf-A	9.8	2.6	75	98	25	RNA BINDING MOTIF PROTEIN 19;
2m9k-A	9.8	3.5	77	92	14	RNA-BINDING PROTEIN WITH MULTIPLE SPLICING 2;
6dg0-B	9.8	1.8	70	84	23	MEC-8 PROTEIN;
6wmz-C	9.8	2.9	75	292	17	SPLICING FACTOR, PROLINE- AND GLUTAMINE-RICH;
5t9p-A	9.8	2.6	75	97	19	RIBOSOME BIOGENESIS PROTEIN 15;
3md1-B	9.8	2.2	73	79	21	NUCLEAR AND CYTOPLASMIC POLYADENYLATED RNA-BINDIN
9c7b-A	9.8	2.7	74	201	20	SPLICING FACTOR U2AF 65 KDA SUBUNIT;
6wmz-D	9.8	3	76	254	14	SPLICING FACTOR, PROLINE- AND GLUTAMINE-RICH;
6r5k-H	9.7	3.3	80	394	20	PAN2-PAN3 DEADENYLATION COMPLEX CATALYTIC SUBUNIT
2dgx-A	9.7	2.7	80	96	19	KIAA0430 PROTEIN;
7nto-A	9.7	2	73	78	15	TRNA (URACIL-5-)-METHYLTRANSFERASE HOMOLOG A;
2mzj-A	9.7	1.9	70	82	14	NUCLEOLAR PROTEIN 6;
3dxb-D	9.7	1.8	73	216	12	THIOREDOXIN N-TERMINALLY FUSED TO PUF60(UHM);
4cq1-B	9.7	3.1	84	192	18	POLYPYRIMIDINE TRACT-BINDING PROTEIN 2;
3mut-P	9.7	2	74	90	18	U1 SMALL NUCLEAR RIBONUCLEOPROTEIN A;
3p6y-D	9.7	2	70	78	11	CLEAVAGE AND POLYADENYLATION SPECIFICITY FACTOR S
5im0-B	9.7	1.9	71	82	14	HETEROGENEOUS NUCLEAR RIBONUCLEOPROTEIN D0;
8hni-G	9.7	3.3	83	177	18	HETEROGENEOUS NUCLEAR RIBONUCLEOPROTEINS A2/B1;
2m9k-B	9.7	3.2	77	92	14	RNA-BINDING PROTEIN WITH MULTIPLE SPLICING 2;
8hni-D	9.7	2.8	80	179	18	HETEROGENEOUS NUCLEAR RIBONUCLEOPROTEINS A2/B1;
8hni-A	9.7	2.8	80	179	18	HETEROGENEOUS NUCLEAR RIBONUCLEOPROTEINS A2/B1;
8hni-J	9.7	2.9	80	179	18	HETEROGENEOUS NUCLEAR RIBONUCLEOPROTEINS A2/B1;
7wm3-D	9.7	3.1	82	179	18	HETEROGENEOUS NUCLEAR RIBONUCLEOPROTEINS A2/B1;
7wm3-C	9.7	2.9	79	179	18	HETEROGENEOUS NUCLEAR RIBONUCLEOPROTEINS A2/B1;
8hni-H	9.7	2.9	80	179	18	HETEROGENEOUS NUCLEAR RIBONUCLEOPROTEINS A2/B1;
1u1n-A	9.7	2.8	80	183	19	5'-D(*TP*AP*GP*GP*GP*TP*TP*AP*(PRN)P*GP*G)-3';
6g90-Y	9.7	1.8	71	84	18	U1 SNRNA,U1 SNRNA,U1 SNRNA,U1 SNRNA,U1 SNRNA;
3dxb-A	9.7	1.8	73	214	12	THIOREDOXIN N-TERMINALLY FUSED TO PUF60(UHM);
1u1k-A	9.7	2.8	80	183	19	Heterogeneous nuclear ribonucleoprotein A1
1u1p-A	9.7	2.8	80	183	19	Heterogeneous nuclear ribonucleoprotein A1
1u1o-A	9.7	2.8	80	183	19	Heterogeneous nuclear ribonucleoprotein A1
1u1m-A	9.7	2.8	80	183	19	5'-D(*TP*AP*GP*GP*GP*TP*TP*AP*(7GU)P*GP*G)-3';
3ns5-B	9.7	2	72	90	8	EUKARYOTIC TRANSLATION INITIATION FACTOR 3 SUBUNI
6lur-H	9.7	1.9	73	211	12	THIOREDOXIN 1,POLY(U)-BINDING-SPLICING FACTOR PUF
2go9-A	9.7	3	79	161	19	U4/U6 SNRNA-ASSOCIATED SPLICING FACTOR PRP24;
4lmz-A	9.7	2.2	76	176	17	RNA (5'-R(*GP*CP*UP*GP*CP*GP*UP*AP*UP*UP*GP*UP*UP
1x5p-A	9.7	3.2	75	97	21	NEGATIVE ELONGATION FACTOR E;
6sj7-C	9.7	2.1	72	79	24	DDB1- AND CUL4-ASSOCIATED FACTOR 15;
1x5t-A	9.7	2.6	76	96	18	SPLICING FACTOR 3B SUBUNIT 4;
6dhs-A	9.7	2	71	174	14	HETEROGENEOUS NUCLEAR RIBONUCLEOPROTEIN H;
8rzv-A	9.7	2.8	80	183	19	HETEROGENEOUS NUCLEAR RIBONUCLEOPROTEIN A1, N-TER
2dgt-A	9.7	4.6	76	92	21	RNA-BINDING PROTEIN 30;
3s7r-B	9.7	1.8	70	80	9	HETEROGENEOUS NUCLEAR RIBONUCLEOPROTEIN A/B;
3s7r-A	9.7	1.8	70	81	9	HETEROGENEOUS NUCLEAR RIBONUCLEOPROTEIN A/B;
2peh-B	9.7	1.7	71	104	15	SPLICING FACTOR 45;
5uzg-A	9.7	1.9	71	90	11	AT27789P;
7s7b-C	9.7	1.8	71	79	24	EXOSOME RNA HELICASE MTR4;
7s3b-A	9.7	2.7	74	195	20	SPLICING FACTOR U2AF 65 KDA SUBUNIT;
5wpa-B	9.7	2.6	76	255	14	SPLICING FACTOR, PROLINE- AND GLUTAMINE-RICH;
1fnx-H	9.7	2.1	75	174	17	HU ANTIGEN C;
3md1-A	9.7	2.1	73	83	21	NUCLEAR AND CYTOPLASMIC POLYADENYLATED RNA-BINDIN
6g90-B	9.6	2	78	193	15	U1 SNRNA,U1 SNRNA,U1 SNRNA,U1 SNRNA,U1 SNRNA;
4cq1-D	9.6	3.1	84	189	17	POLYPYRIMIDINE TRACT-BINDING PROTEIN 2;
1u6b-A	9.6	4.2	78	95	17	197-MER;
3mum-P	9.6	2.1	74	87	18	U1 SMALL NUCLEAR RIBONUCLEOPROTEIN A;
1jmt-A	9.6	1.6	71	98	20	SPLICING FACTOR U2AF 35 KDA SUBUNIT;
8hni-I	9.6	2.9	80	179	18	HETEROGENEOUS NUCLEAR RIBONUCLEOPROTEINS A2/B1;
8hni-C	9.6	3.3	83	179	18	HETEROGENEOUS NUCLEAR RIBONUCLEOPROTEINS A2/B1;
5uz5-A	9.6	1.7	74	186	15	U1 SMALL NUCLEAR RIBONUCLEOPROTEIN 70 KDA HOMOLOG
6n7x-A	9.6	1.7	74	186	15	U1 SMALL NUCLEAR RIBONUCLEOPROTEIN 70 KDA HOMOLOG
3bo2-A	9.6	4.2	78	95	17	GROUP I INTRON P9;
6slo-A	9.6	1.9	73	214	12	THIOREDOXIN,POLY(U)-BINDING-SPLICING FACTOR PUF60
1u1q-A	9.6	2.8	80	183	19	Heterogeneous nuclear ribonucleoprotein A1
6j6g-a	9.6	1.9	71	84	18	PRE-MRNA-SPLICING FACTOR 8;
1u1r-A	9.6	2.8	80	183	19	Heterogeneous nuclear ribonucleoprotein A1
3tp2-B	9.6	1.7	68	208	19	PRE-MRNA-SPLICING FACTOR CWC2;
7b0y-b	9.6	1.9	78	186	24	DNA-DIRECTED RNA POLYMERASE II SUBUNIT RPB1;
6j6h-a	9.6	1.9	71	84	18	PRE-MRNA-SPLICING FACTOR 8;
6f8d-C	9.6	2.4	75	296	5	SERRATE RNA EFFECTOR MOLECULE HOMOLOG;
8ily-B	9.6	2.1	74	109	15	SET DOMAIN CONTAINING 1A, HISTONE LYSINE METHYLTR
4y0f-B	9.6	2.1	70	77	11	TAR DNA-BINDING PROTEIN 43;
4y0f-A	9.6	2.2	71	78	11	TAR DNA-BINDING PROTEIN 43;
4iuf-A	9.6	2.1	70	77	11	TAR DNA-BINDING PROTEIN 43;
6jvy-A	9.6	2	71	86	23	RNA-BINDING PROTEIN 38;
7oqb-Y	9.6	1.8	71	84	18	U2 SNRNP COMPONENT HSH155;
6jvx-A	9.6	2.3	73	87	22	RNA-BINDING PROTEIN 38;
7oqe-Y	9.6	1.8	71	84	18	PROTEIN NAM8;
7pv5-B	9.6	1.8	67	76	19	FI05218P;
7ntn-A	9.6	2.1	72	77	17	TRNA (URACIL-5-)-METHYLTRANSFERASE HOMOLOG A;
9f4z-A	9.6	3.7	86	175	17	HETEROGENEOUS NUCLEAR RIBONUCLEOPROTEIN A1, N-TER
9f53-A	9.6	3.7	86	175	17	HETEROGENEOUS NUCLEAR RIBONUCLEOPROTEIN A1, N-TER
7zap-A	9.6	1.7	72	97	22	RNA-BINDING PROTEIN 39;
8wq3-A	9.6	1.9	71	98	21	RNA-BINDING PROTEIN 45;
2dgv-A	9.6	2	74	92	18	HETEROGENEOUS NUCLEAR RIBONUCLEOPROTEIN M;
2rne-A	9.6	2.1	76	115	20	TIA1 PROTEIN;
2cjk-A	9.6	3.1	77	167	16	NUCLEAR POLYADENYLATED RNA-BINDING PROTEIN 4;
2lyv-A	9.6	2.6	76	196	18	HETEROGENEOUS NUCLEAR RIBONUCLEOPROTEIN A1;
5ev2-A	9.6	2.7	74	198	20	SPLICING FACTOR U2AF 65 KDA SUBUNIT;
9f5e-A	9.6	1.9	71	175	17	HETEROGENEOUS NUCLEAR RIBONUCLEOPROTEIN A1, N-TER
6m75-A	9.6	2.2	74	167	14	RNA-BINDING MOTIF, SINGLE-STRANDED-INTERACTING PR
2cqb-A	9.5	2.4	75	102	17	PEPTIDYL-PROLYL CIS-TRANS ISOMERASE E;
8wq3-D	9.5	1.8	70	99	21	RNA-BINDING PROTEIN 45;
2kn4-A	9.5	2.6	75	158	17	IMMUNOGLOBULIN G-BINDING PROTEIN G, SPLICING FACT
3p5t-L	9.5	2.1	70	76	11	CLEAVAGE AND POLYADENYLATION SPECIFICITY FACTOR S
2cqc-A	9.5	2.1	74	95	19	ARGININE/SERINE-RICH SPLICING FACTOR 10;
5en1-A	9.5	3.9	87	184	17	HETEROGENEOUS NUCLEAR RIBONUCLEOPROTEINS A2/B1;
3dxb-E	9.5	1.9	73	210	12	THIOREDOXIN N-TERMINALLY FUSED TO PUF60(UHM);
2pe8-A	9.5	2	73	101	16	SPLICING FACTOR 45;
3dxb-B	9.5	1.8	73	211	12	THIOREDOXIN N-TERMINALLY FUSED TO PUF60(UHM);
3bo3-A	9.5	4.2	78	95	17	GROUP I INTRON P9;
4cq1-G	9.5	2.7	84	191	17	POLYPYRIMIDINE TRACT-BINDING PROTEIN 2;
3s8s-A	9.5	2.1	74	107	15	HISTONE-LYSINE N-METHYLTRANSFERASE SETD1A;
3ns5-A	9.5	2.1	72	90	8	EUKARYOTIC TRANSLATION INITIATION FACTOR 3 SUBUNI
6y5q-z	9.5	2	73	77	18	PHD FINGER-LIKE DOMAIN-CONTAINING PROTEIN 5A;
2jwn-B	9.5	2.3	74	124	22	EMBRYONIC POLYADENYLATE-BINDING PROTEIN 2-B;
6y53-z	9.5	2	73	77	18	U2 SMALL NUCLEAR RIBONUCLEOPROTEIN A';
1no8-A	9.5	2.9	74	78	14	ALY;
4y00-A	9.5	2.2	71	78	11	TAR DNA-BINDING PROTEIN 43;
8bwf-K	9.5	1.8	71	83	17	POLYPYRIMIDINE TRACT-BINDING PROTEIN 1;
3ns6-B	9.5	2.8	78	99	9	EUKARYOTIC TRANSLATION INITIATION FACTOR 3 SUBUNI
6j6q-a	9.5	2	72	84	18	PRE-MRNA-SPLICING FACTOR 8;
6j6n-a	9.5	1.9	71	84	18	PRE-MRNA-SPLICING FACTOR 8;
8bwf-P	9.5	1.6	68	73	18	POLYPYRIMIDINE TRACT-BINDING PROTEIN 1;
7uj1-A	9.5	3	75	268	17	SPLICING FACTOR, PROLINE- AND GLUTAMINE-RICH;
6dhs-C	9.5	2	71	173	15	HETEROGENEOUS NUCLEAR RIBONUCLEOPROTEIN H;
6sxw-A	9.5	1.7	68	74	19	ZINC FINGER PROTEIN 638;
8wq5-D	9.5	2.3	73	99	21	RNA-BINDING PROTEIN 45;
6id1-O	9.5	1.5	70	290	23	PRE-MRNA-PROCESSING-SPLICING FACTOR 8;
2mpu-A	9.5	2.4	76	92	21	RBP1;
4qu6-A	9.5	3.7	79	99	14	G-RICH SEQUENCE FACTOR 1;
6dhs-B	9.4	2	71	176	15	HETEROGENEOUS NUCLEAR RIBONUCLEOPROTEIN H;
6f7s-C	9.4	2.3	75	319	5	SERRATE RNA EFFECTOR MOLECULE HOMOLOG;
3p6y-H	9.4	2	68	74	12	CLEAVAGE AND POLYADENYLATION SPECIFICITY FACTOR S
3p6y-P	9.4	2	68	75	12	CLEAVAGE AND POLYADENYLATION SPECIFICITY FACTOR S
2sxl-A	9.4	2.4	76	88	17	SEX-LETHAL PROTEIN;
6ff4-z	9.4	2.1	76	101	17	RNA-BINDING MOTIF PROTEIN, X-LINKED 2;
3ue2-A	9.4	2.1	73	118	12	POLY(U)-BINDING-SPLICING FACTOR PUF60;
8hni-B	9.4	2.8	80	179	18	HETEROGENEOUS NUCLEAR RIBONUCLEOPROTEINS A2/B1;
4ch0-S	9.4	2	71	97	18	PROTEIN SUP-12, ISOFORM B;
2k3k-A	9.4	3.1	77	104	16	U1 SMALL NUCLEAR RIBONUCLEOPROTEIN A;
6bk8-r	9.4	2	73	84	18	U2 SNRNA;
5mq0-Y	9.4	2	73	84	18	YEAST UBC4 GENE FOR UBIQUITIN-CONJUGATING ENZYME;
5ev1-A	9.4	2.2	72	198	21	SPLICING FACTOR U2AF 65 KDA SUBUNIT;
4y00-C	9.4	2.1	71	77	11	TAR DNA-BINDING PROTEIN 43;
7ocx-D	9.4	2.2	73	84	14	PROTEIN PID-3;
2jrs-A	9.4	2.2	75	108	23	RNA-BINDING PROTEIN 39;
7lrq-B	9.4	3	79	247	15	SPLICING FACTOR, PROLINE- AND GLUTAMINE-RICH;
2rvj-A	9.4	2.1	72	103	7	EPITHELIAL SPLICING REGULATORY PROTEIN 1;
3jb9-a	9.4	1.6	62	255	23	PRE-MRNA-SPLICING FACTOR SPP42;
3ns6-A	9.4	3	77	99	8	EUKARYOTIC TRANSLATION INITIATION FACTOR 3 SUBUNI
5zwn-V	9.4	4.1	102	187	17	PRE-MRNA;
6dhs-D	9.4	2.1	71	174	15	HETEROGENEOUS NUCLEAR RIBONUCLEOPROTEIN H;
6n7x-F	9.4	3.9	99	187	19	U1 SMALL NUCLEAR RIBONUCLEOPROTEIN 70 KDA HOMOLOG
6bk8-G	9.4	6.8	73	255	16	U2 SNRNA;
8wq5-C	9.4	2.4	73	99	21	RNA-BINDING PROTEIN 45;
8wq5-A	9.4	2.4	73	99	21	RNA-BINDING PROTEIN 45;
6f7s-D	9.4	2.3	75	300	5	SERRATE RNA EFFECTOR MOLECULE HOMOLOG;
8wq5-B	9.4	2.4	73	99	21	RNA-BINDING PROTEIN 45;
7c06-M	9.4	2.5	79	178	15	SPLICING FACTOR U2AF 23 KDA SUBUNIT;
2cq2-A	9.4	1.9	72	114	17	HYPOTHETICAL PROTEIN LOC91801;
8wq3-C	9.4	2	71	98	21	RNA-BINDING PROTEIN 45;
7qtt-F	9.4	2.5	72	78	22	SPLICING FACTOR 3B SUBUNIT 3;
2cq0-A	9.3	3.1	83	103	13	EUKARYOTIC TRANSLATION INITIATION FACTOR 3
2jx2-A	9.3	2.3	73	87	22	NEGATIVE ELONGATION FACTOR E;
7d7v-C	9.3	2	74	92	18	17DELU1A (58-MER);
3q2t-C	9.3	2.1	73	93	11	CLEAVAGE AND POLYADENYLATION SPECIFICITY FACTOR S
4z2x-B	9.3	2.3	72	102	17	SPLICING FACTOR U2AF 65 KDA SUBUNIT;
2dgu-A	9.3	2.4	72	103	21	HETEROGENEOUS NUCLEAR RIBONUCLEOPROTEIN Q;
1hd1-A	9.3	2.1	70	75	14	PROTEIN (HETEROGENEOUS NUCLEAR RIBONUCLEOPROTEIN
1wg4-A	9.3	1.4	73	98	18	HYPOTHETICAL PROTEIN (RIKEN CDNA 6030486K23);
2dgo-A	9.3	2.3	76	115	20	CYTOTOXIC GRANULE-ASSOCIATED RNA BINDING PROTEIN
5mq0-M	9.3	7.3	75	252	16	YEAST UBC4 GENE FOR UBIQUITIN-CONJUGATING ENZYME;
2dgw-A	9.3	2	72	91	17	PROBABLE RNA-BINDING PROTEIN 19;
5mps-M	9.3	6.7	78	252	17	YEAST UBC4 GENE FOR UBIQUITIN-CONJUGATING ENZYME;
5z58-4	9.3	2.4	72	78	24	PRE-MRNA-PROCESSING-SPLICING FACTOR 8;
7eb1-A	9.3	2.4	71	84	20	RNA-BINDING PROTEIN 3;
5lj5-Y	9.3	2	73	84	18	U5 SNRNA (SMALL NUCLEAR RNA);
5lj3-Y	9.3	2	73	84	18	U5 SNRNA (SMALL NUCLEAR RNA);
7ocx-A	9.3	2.2	70	77	10	PROTEIN PID-3;
2cpd-A	9.3	1.9	72	99	19	APOBEC-1 STIMULATING PROTEIN;
7vkj-C	9.3	2.7	76	104	7	EPITHELIAL SPLICING REGULATORY PROTEIN 1;
7xx9-A	9.3	2	71	84	24	SQUAMOUS CELL CARCINOMA ANTIGEN RECOGNIZED BY T-C
2voo-B	9.3	1.9	69	177	16	LUPUS LA PROTEIN;
4cio-A	9.3	2.2	74	97	18	PROTEIN SUP-12, ISOFORM A;
8cas-p	9.3	6.5	80	646	9	40S RIBOSOMAL PROTEIN S0-A;
7d2y-D	9.3	2.7	76	81	8	EMBRYONIC DEVELOPMENTAL PROTEIN TOFU-6;
8wq3-B	9.3	1.6	67	98	22	RNA-BINDING PROTEIN 45;
2dgq-A	9.3	2.6	80	108	20	BRUNO-LIKE 6, RNA BINDING PROTEIN;
5ev3-A	9.3	3.1	74	196	20	SPLICING FACTOR U2AF 65 KDA SUBUNIT;
5ev4-A	9.3	3.1	74	197	20	SPLICING FACTOR U2AF 65 KDA SUBUNIT;
6xlw-A	9.3	3.1	74	199	20	SPLICING FACTOR U2AF 65 KDA SUBUNIT;
1p1t-A	9.3	2.7	76	104	24	CLEAVAGE STIMULATION FACTOR, 64 KDA SUBUNIT;
7c06-A	9.2	2.3	80	193	18	SPLICING FACTOR U2AF 23 KDA SUBUNIT;
2m70-A	9.2	2.1	75	155	20	POLY(A)-BINDING PROTEIN 1;
2e5h-A	9.2	2.1	73	94	14	ZINC FINGER CCHC-TYPE AND RNA-BINDING MOTIF-
2mks-A	9.2	2.3	76	92	18	RNA-BINDING MOTIF PROTEIN, X CHROMOSOME;
4bs2-A	9.2	6.9	80	174	10	TAR DNA-BINDING PROTEIN 43;
2dh7-A	9.2	2.3	75	105	20	NUCLEOLYSIN TIAR;
2cpe-A	9.2	2.2	75	113	21	RNA-BINDING PROTEIN EWS;
4y00-D	9.2	2.1	70	77	11	TAR DNA-BINDING PROTEIN 43;
5x3z-A	9.2	2.5	74	96	15	RNA-BINDING PROTEIN MUSASHI HOMOLOG 1;
2yh0-A	9.2	3.7	81	195	17	SPLICING FACTOR U2AF 65 KDA SUBUNIT;
4ch1-A	9.2	2.4	75	97	17	PROTEIN SUP-12, ISOFORM B;
1wg1-A	9.2	7.6	77	88	16	KIAA1579 PROTEIN;
8hni-K	9.2	3.2	82	161	18	HETEROGENEOUS NUCLEAR RIBONUCLEOPROTEINS A2/B1;
2jwn-A	9.2	2	75	124	21	EMBRYONIC POLYADENYLATE-BINDING PROTEIN 2-B;
7vkj-B	9.2	2.7	76	104	7	EPITHELIAL SPLICING REGULATORY PROTEIN 1;
6hip-A	9.2	1.7	70	104	16	SPLICING FACTOR 45;
5t9p-C	9.2	2.6	75	106	19	RIBOSOME BIOGENESIS PROTEIN 15;
2a3j-A	9.2	2.5	76	96	17	U1 SMALL NUCLEAR RIBONUCLEOPROTEIN A;
8cah-p	9.2	6.5	80	646	9	EUKARYOTIC TRANSLATION INITIATION FACTOR 3 SUBUNI
1sjr-A	9.2	3	76	108	18	POLYPYRIMIDINE TRACT-BINDING PROTEIN 1;
5t9p-B	9.2	2.6	75	105	19	RIBOSOME BIOGENESIS PROTEIN 15;
7c07-M	9.2	2.5	80	179	18	SPLICING FACTOR U2AF 23 KDA SUBUNIT;
7abi-w	9.2	2.4	72	78	24	U5 SMALL NUCLEAR RIBONUCLEOPROTEIN 40 KDA PROTEIN
2d9p-A	9.2	2.2	74	103	22	POLYADENYLATE-BINDING PROTEIN 3;
8y7e-4	9.2	2.3	71	78	24	PRE-MRNA;
6xlx-A	9.2	3.1	74	196	20	SPLICING FACTOR U2AF 65 KDA SUBUNIT;
9c7a-A	9.2	3.1	74	196	20	SPLICING FACTOR U2AF 65 KDA SUBUNIT;
6em4-o	9.2	2.3	74	116	30	RIBOSOME PRODUCTION FACTOR 1;
7s7b-G	9.2	2.1	74	79	23	EXOSOME RNA HELICASE MTR4;
7s3a-A	9.2	3.1	74	199	20	SPLICING FACTOR U2AF 65 KDA SUBUNIT;
7d1l-C	9.1	2.7	75	83	8	EMBRYONIC DEVELOPMENTAL PROTEIN TOFU-6;
2cqp-A	9.1	2.3	77	98	13	RNA-BINDING PROTEIN 12;
2do0-A	9.1	7.6	82	114	15	HETEROGENEOUS NUCLEAR RIBONUCLEOPROTEIN M;
2mzt-A	9.1	2.3	74	100	15	PROTEIN HRB1;
3n9u-I	9.1	2.1	68	87	22	CLEAVAGE AND POLYADENYLATION SPECIFICITY FACTOR S
6lur-C	9.1	1.7	69	211	12	THIOREDOXIN 1,POLY(U)-BINDING-SPLICING FACTOR PUF
1wex-A	9.1	1.6	70	104	14	HYPOTHETICAL PROTEIN (RIKEN CDNA 2810036L13);
2la4-A	9.1	2	72	101	15	NUCLEAR AND CYTOPLASMIC POLYADENYLATED RNA-BINDIN
3tyt-A	9.1	2.7	83	204	14	HETEROGENEOUS NUCLEAR RIBONUCLEOPROTEIN L;
7d2y-A	9.1	2.3	74	87	14	EMBRYONIC DEVELOPMENTAL PROTEIN TOFU-6;
2fy1-A	9.1	2.5	79	108	18	RNA-BINDING MOTIF PROTEIN, Y CHROMOSOME, FAMILY
1zzn-A	9.1	4.2	78	95	17	197-MER;
7d1l-B	9.1	2.6	74	82	11	EMBRYONIC DEVELOPMENTAL PROTEIN TOFU-6;
2b0g-A	9.1	2.3	73	83	16	U1 SMALL NUCLEAR RIBONUCLEOPROTEIN A;
2dk2-A	9.1	1.6	72	97	22	HETEROGENEOUS NUCLEAR RIBONUCLEOPROTEIN R;
5oo6-K	9.1	1.5	72	148	19	NUCLEAR CAP-BINDING PROTEIN SUBUNIT 1;
5oo6-Q	9.1	1.5	72	148	19	NUCLEAR CAP-BINDING PROTEIN SUBUNIT 1;
5oo6-E	9.1	1.8	73	148	19	NUCLEAR CAP-BINDING PROTEIN SUBUNIT 1;
5oo6-N	9.1	1.5	72	148	19	NUCLEAR CAP-BINDING PROTEIN SUBUNIT 1;
5oo6-B	9.1	1.8	73	148	19	NUCLEAR CAP-BINDING PROTEIN SUBUNIT 1;
2i2y-A	9.1	2.3	73	150	27	FUSION PROTEIN CONSISTS OF IMMUNOGLOBIN G-
7vkj-E	9.1	2.1	73	101	7	EPITHELIAL SPLICING REGULATORY PROTEIN 1;
2voo-A	9.1	1.9	70	179	16	LUPUS LA PROTEIN;
3p3d-A	9.1	2	68	87	19	NUCLEOPORIN 53;
7ocx-B	9.1	2.2	70	81	10	PROTEIN PID-3;
7d1l-D	9.1	3	76	83	9	EMBRYONIC DEVELOPMENTAL PROTEIN TOFU-6;
7c08-M	9.1	2.4	79	177	15	SPLICING FACTOR U2AF 23 KDA SUBUNIT;
7dvq-4	9.1	2.3	71	78	24	PRE-MRNA-PROCESSING-SPLICING FACTOR 8;
5w0g-A	9.1	1.7	67	83	16	SPLICING FACTOR U2AF 65 KDA SUBUNIT;
6em3-o	9.1	2.3	74	116	30	RIBOSOME PRODUCTION FACTOR 1;
6xlv-A	9.1	2.9	72	203	21	SPLICING FACTOR U2AF 65 KDA SUBUNIT;
6c0f-o	9.1	2.7	75	133	31	SACCHAROMYCES CEREVISIAE S288C 35S PRE-RIBOSOMAL
6em5-o	9.1	2.4	74	133	30	5.8S RIBOSOMAL RNA;
6q2i-A	9.1	3.4	83	106	20	CLEAVAGE STIMULATION FACTOR SUBUNIT 2;
7xx8-A	9	2.3	76	90	22	SQUAMOUS CELL CARCINOMA ANTIGEN RECOGNIZED BY T-C
8hni-F	9	2.9	79	170	18	HETEROGENEOUS NUCLEAR RIBONUCLEOPROTEINS A2/B1;
3q2s-D	9	2.4	75	92	11	CLEAVAGE AND POLYADENYLATION SPECIFICITY FACTOR S
3bo4-A	9	4.2	78	95	17	GROUP I INTRON P9;
2dno-A	9	2.3	73	102	23	TRINUCLEOTIDE REPEAT CONTAINING 4 VARIANT;
3q2s-C	9	2.1	73	93	11	CLEAVAGE AND POLYADENYLATION SPECIFICITY FACTOR S
7d1l-A	9	2.4	73	80	11	EMBRYONIC DEVELOPMENTAL PROTEIN TOFU-6;
3egn-A	9	1.8	71	120	11	RNA-BINDING PROTEIN 40;
7sn6-B	9	2.3	72	105	17	SPLICING FACTOR U2AF 65 KDA SUBUNIT;
2dnq-A	9	5	76	90	18	RNA-BINDING PROTEIN 4B;
2u2f-A	9	2.6	74	85	22	PROTEIN (SPLICING FACTOR U2AF 65 KD SUBUNIT);
6hip-B	9	2.1	72	105	15	SPLICING FACTOR 45;
3tp2-A	9	1.7	68	225	19	PRE-MRNA-SPLICING FACTOR CWC2;
5y88-N	9	6.8	79	261	16	PRE-MRNA-SPLICING FACTOR 8;
6f7j-B	9	2.3	75	318	5	SERRATE RNA EFFECTOR MOLECULE HOMOLOG;
7c07-A	9	2.4	80	193	18	SPLICING FACTOR U2AF 23 KDA SUBUNIT;
2hzc-A	9	1.8	68	87	16	SPLICING FACTOR U2AF 65 KDA SUBUNIT;
7c06-Y	9	2.4	80	179	18	SPLICING FACTOR U2AF 23 KDA SUBUNIT;
6zu9-p	9	3	76	646	8	18S RIBOSOMAL RNA;
1x4g-A	9	2.5	74	109	24	NUCLEOLYSIN TIAR;
2yh1-A	9	2.2	73	195	21	SPLICING FACTOR U2AF 65 KDA SUBUNIT;
6cb1-o	9	2.7	75	133	31	35S PRE-RIBOSOMAL RNA MISCRNA;
2cq4-A	8.9	2.3	77	114	21	RNA BINDING MOTIF PROTEIN 23;
4wij-B	8.9	2.5	75	301	19	SPLICING FACTOR, PROLINE- AND GLUTAMINE-RICH;
5lxy-M	8.9	1.4	60	64	22	RNA-BINDING PROTEIN 7;
6zce-p	8.9	6.5	80	646	9	EUKARYOTIC TRANSLATION INITIATION FACTOR 3 SUBUNI
3q2t-D	8.9	2.4	75	92	11	CLEAVAGE AND POLYADENYLATION SPECIFICITY FACTOR S
2rs2-A	8.9	2.9	72	84	14	RNA-BINDING PROTEIN MUSASHI HOMOLOG 1;
1x5u-A	8.9	4.6	80	105	23	SPLICING FACTOR 3B SUBUNIT 4 (SPLICEOSOME
5gvq-A	8.9	4.7	79	105	23	SPLICING FACTOR 3B SUBUNIT 4;
1x4c-A	8.9	2.3	73	108	18	SPLICING FACTOR, ARGININE/SERINE-RICH 1;
2rs8-A	8.9	2	74	99	16	NON-POU DOMAIN-CONTAINING OCTAMER-BINDING PROTEIN
1wf2-A	8.9	1.7	70	98	24	HETEROGENEOUS NUCLEAR RIBONUCLEOPROTEINS C1/C2;
2dnh-A	8.9	2.2	76	105	24	BRUNO-LIKE 5, RNA BINDING PROTEIN;
2n82-B	8.9	2.1	74	104	19	RNA (5'-
7sn6-A	8.9	2.3	72	104	17	SPLICING FACTOR U2AF 65 KDA SUBUNIT;
2dgs-A	8.9	3	74	99	14	DAZ-ASSOCIATED PROTEIN 1;
1n52-B	8.9	1.6	72	148	19	80 KDA NUCLEAR CAP BINDING PROTEIN;
2aym-A	8.9	2.4	73	83	16	U1 SMALL NUCLEAR RIBONUCLEOPROTEIN A;
7ocz-B	8.9	2.2	70	81	10	PROTEIN PID-3;
1yty-A	8.9	1.9	70	184	16	5'-R(*UP*GP*CP*UP*GP*UP*UP*UP*U)-3';
2ru3-A	8.9	2.7	75	103	17	PROTEIN SUP-12, ISOFORM A;
6f8d-D	8.9	2.4	75	296	5	SERRATE RNA EFFECTOR MOLECULE HOMOLOG;
7c06-P	8.9	2.5	80	192	16	SPLICING FACTOR U2AF 23 KDA SUBUNIT;
7c36-A	8.9	2.4	71	167	8	RNA-BINDING MOTIF, SINGLE-STRANDED-INTERACTING PR
6f7p-D	8.9	2.4	75	315	5	SERRATE RNA EFFECTOR MOLECULE HOMOLOG;
2n3o-A	8.8	2.7	75	123	16	POLYPYRIMIDINE TRACT-BINDING PROTEIN 1;
8p25-A	8.8	3.8	86	160	17	SPLICING FACTOR U2AF 65 KDA SUBUNIT,FAR UPSTREAM
3iin-A	8.8	4.5	78	95	18	U1 SMALL NUCLEAR RIBONUCLEOPROTEIN A;
1x4h-A	8.8	2.7	76	111	21	RNA-BINDING PROTEIN 28;
1dz5-A	8.8	4.1	77	101	17	U1 SMALL NUCLEAR RIBONUCLEOPROTEIN A;
4fxw-C	8.8	2.3	72	104	17	SPLICING FACTOR U2AF 65 KDA SUBUNIT;
3s01-A	8.8	2.7	84	209	15	HETEROGENEOUS NUCLEAR RIBONUCLEOPROTEIN L;
2m7s-A	8.8	1.9	69	90	19	SERINE/ARGININE-RICH SPLICING FACTOR 1;
2mkc-A	8.8	2.7	78	118	19	U2 SNRNP COMPONENT IST3;
2hgm-A	8.8	1.9	70	92	16	HETEROGENEOUS NUCLEAR RIBONUCLEOPROTEIN F;
2m8d-B	8.8	2.1	70	91	19	RNA (5'-R(*UP*GP*AP*AP*GP*GP*AP*C)-3');
2mqm-A	8.8	3.4	78	118	18	PROTEIN HNRNPL;
4qpt-A	8.8	2.8	84	215	15	HETEROGENOUS NUCLEAR RIBONUCLEOPROTEIN L;
2vod-A	8.8	2.5	73	187	15	LUPUS LA PROTEIN;
1yty-B	8.8	2.1	71	183	15	5'-R(*UP*GP*CP*UP*GP*UP*UP*UP*U)-3';
2von-A	8.8	2.5	74	187	15	LUPUS LA PROTEIN;
1uw4-C	8.8	2.3	74	91	12	REGULATOR OF NONSENSE TRANSCRIPTS 2;
2km8-C	8.8	3.3	76	167	14	5'-R(P*UP*AP*UP*AP*UP*AP*UP*AP*AP*UP*AP*AP*U)-3';
7d2y-C	8.8	2.7	75	82	8	EMBRYONIC DEVELOPMENTAL PROTEIN TOFU-6;
7nwu-E	8.8	2.3	74	113	12	REGULATOR OF NONSENSE TRANSCRIPTS 3B;
2lxu-A	8.8	2.4	74	108	15	HETEROGENEOUS NUCLEAR RIBONUCLEOPROTEIN H;
2cq3-A	8.8	4	82	103	17	RNA-BINDING PROTEIN 9;
4eyt-D	8.8	2.1	70	99	11	TELOMERASE ASSOCIATED PROTEIN P65;
3val-B	8.8	2.2	74	173	15	SPLICING FACTOR U2AF 65 KDA SUBUNIT;
8e5t-o	8.8	2.4	74	133	30	RIBOSOME BIOGENESIS PROTEIN MAK21;
2dh8-A	8.8	2.4	81	105	11	DAZ-ASSOCIATED PROTEIN 1;
2cpi-A	8.7	2.1	74	111	20	CCR4-NOT TRANSCRIPTION COMPLEX SUBUNIT 4;
2wbr-A	8.7	2	70	89	16	GW182;
1wey-A	8.7	7.8	82	104	13	CALCIPRESSIN 1;
7ocx-C	8.7	2.5	76	93	13	PROTEIN PID-3;
3v4m-A	8.7	2.4	70	105	17	SPLICING FACTOR U2AF 65 KDA SUBUNIT;
5gmk-R	8.7	6.8	79	261	16	PRE-MRNA-SPLICING FACTOR 8;
1dz5-B	8.7	4.1	77	101	17	U1 SMALL NUCLEAR RIBONUCLEOPROTEIN A;
5uzn-A	8.7	2.1	69	80	12	AT27789P;
5cxt-O	8.7	3.1	77	110	17	RNA-BINDING PROTEIN 39;
5cxt-I	8.7	3.1	77	111	17	RNA-BINDING PROTEIN 39;
4ru2-M	8.7	3.1	77	111	17	RNA-BINDING PROTEIN 39 (RBM39);
3dxb-C	8.7	1.9	72	211	13	THIOREDOXIN N-TERMINALLY FUSED TO PUF60(UHM);
4ru2-O	8.7	3.1	77	110	17	RNA-BINDING PROTEIN 39 (RBM39);
5cxt-A	8.7	3.1	77	111	17	RNA-BINDING PROTEIN 39;
4ru2-E	8.7	3.1	77	112	17	RNA-BINDING PROTEIN 39 (RBM39);
1x5s-A	8.7	2.5	74	102	20	COLD-INDUCIBLE RNA-BINDING PROTEIN;
3to8-A	8.7	3	85	209	15	HETEROGENEOUS NUCLEAR RIBONUCLEOPROTEIN L;
4y00-B	8.7	2.3	71	78	11	TAR DNA-BINDING PROTEIN 43;
1uw4-A	8.7	2.3	74	90	12	REGULATOR OF NONSENSE TRANSCRIPTS 2;
7d2y-B	8.7	2	69	80	13	EMBRYONIC DEVELOPMENTAL PROTEIN TOFU-6;
7fbr-A	8.7	1.9	72	102	18	MATRIN-3;
2cpj-A	8.7	4.1	81	99	15	NON-POU DOMAIN-CONTAINING OCTAMER-BINDING
4erd-A	8.7	2.9	74	108	12	TELOMERASE ASSOCIATED PROTEIN P65;
7ocz-A	8.7	2.3	70	81	10	PROTEIN PID-3;
5o1w-A	8.7	3.6	80	167	10	PROTEIN NRD1;
2vod-B	8.7	2.5	73	188	15	LUPUS LA PROTEIN;
7nwu-C	8.7	2.4	74	115	12	REGULATOR OF NONSENSE TRANSCRIPTS 3B;
7c08-V	8.7	2.4	79	174	15	SPLICING FACTOR U2AF 23 KDA SUBUNIT;
6n7p-Y	8.7	1.6	72	138	19	U1 SMALL NUCLEAR RIBONUCLEOPROTEIN 70 KDA HOMOLOG
5mpl-A	8.7	3.1	79	102	16	HETEROGENEOUS NUCLEAR RIBONUCLEOPROTEIN A1;
7r6q-o	8.7	2.4	74	133	30	ITS-2;
6id1-y	8.6	2.4	73	79	26	PRE-MRNA-PROCESSING-SPLICING FACTOR 8;
2o3d-A	8.6	2.3	73	113	18	SPLICING FACTOR, ARGININE/SERINE-RICH 1;
6n7p-F	8.6	5.8	82	267	21	U1 SMALL NUCLEAR RIBONUCLEOPROTEIN 70 KDA HOMOLOG
4wwu-A	8.6	1.7	68	71	10	MRNA EXPORT FACTOR MEX67;
5cxt-E	8.6	3.1	77	112	17	RNA-BINDING PROTEIN 39;
4ru2-C	8.6	3.1	77	112	17	RNA-BINDING PROTEIN 39 (RBM39);
4ru2-I	8.6	3.1	77	111	17	RNA-BINDING PROTEIN 39 (RBM39);
4ru2-Q	8.6	3.1	77	112	17	RNA-BINDING PROTEIN 39 (RBM39);
5x3y-A	8.6	3.4	75	96	13	RNA-BINDING PROTEIN MUSASHI HOMOLOG 1;
5cxt-C	8.6	3.1	77	112	17	RNA-BINDING PROTEIN 39;
5cxt-M	8.6	3.1	77	111	17	RNA-BINDING PROTEIN 39;
5cxt-K	8.6	3.1	77	113	17	RNA-BINDING PROTEIN 39;
4fxw-A	8.6	2.3	72	105	17	SPLICING FACTOR U2AF 65 KDA SUBUNIT;
5cxt-Q	8.6	3.1	77	112	17	RNA-BINDING PROTEIN 39;
5cxt-G	8.6	3.1	77	112	17	RNA-BINDING PROTEIN 39;
4ru2-A	8.6	3.1	77	111	17	RNA-BINDING PROTEIN 39 (RBM39);
4ru2-G	8.6	3.1	77	112	17	RNA-BINDING PROTEIN 39 (RBM39);
1wi6-A	8.6	3.2	75	88	15	HYPOTHETICAL PROTEIN (RIKEN CDNA 1300006N24);
5szw-A	8.6	2.3	72	101	22	ELAV-LIKE PROTEIN 1;
2mst-A	8.6	2.4	71	75	14	PROTEIN (MUSASHI1);
2cqd-A	8.6	2.5	75	116	21	RNA-BINDING REGION CONTAINING PROTEIN 1;
2db1-A	8.6	1.6	70	118	16	HETEROGENEOUS NUCLEAR RIBONUCLEOPROTEIN F;
7c07-P	8.6	2.5	80	189	16	SPLICING FACTOR U2AF 23 KDA SUBUNIT;
5ifm-I	8.6	3	79	255	15	NON-POU DOMAIN-CONTAINING OCTAMER-BINDING PROTEIN
5uaz-A	8.6	2	68	94	18	NUCLEOPORIN NUP53;
7c07-V	8.6	2.4	79	174	15	SPLICING FACTOR U2AF 23 KDA SUBUNIT;
2osr-A	8.6	2.4	74	87	15	NUCLEOLAR PROTEIN 3;
2mqo-A	8.6	1.9	70	105	19	PROTEIN HNRNPL;
5o1y-A	8.6	6.3	84	163	10	PROTEIN NRD1;
2mxy-A	8.6	1.7	69	105	25	HETEROGENEOUS NUCLEAR RIBONUCLEOPROTEINS C1/C2;
8eti-o	8.6	2.1	72	134	19	RNA (1564-MER);
1x4f-A	8.5	1.7	70	112	17	MATRIN 3;
2fho-B	8.5	1.9	73	87	18	SPLICEOSOMAL PROTEIN SF3B155;
4z2x-A	8.5	2.3	70	104	17	SPLICING FACTOR U2AF 65 KDA SUBUNIT;
4ru2-K	8.5	3.1	77	113	17	RNA-BINDING PROTEIN 39 (RBM39);
3us5-A	8.5	2.6	75	118	13	POLY(U)-BINDING-SPLICING FACTOR PUF60;
2cph-A	8.5	2.4	76	107	16	RNA BINDING MOTIF PROTEIN 19;
1aud-A	8.5	4.5	80	101	16	RNA 3UTR;
2mz1-A	8.5	1.7	68	105	25	HETEROGENEOUS NUCLEAR RIBONUCLEOPROTEINS C1/C2;
2von-B	8.5	2.5	72	186	15	LUPUS LA PROTEIN;
6d6v-H	8.5	2.9	74	108	12	TELOMERASE REVERSE TRANSCRIPTASE;
1d9a-A	8.5	2.9	73	85	16	HU ANTIGEN C;
6hpj-B	8.5	2.4	69	84	20	IMMUNOGLOBULIN G-BINDING PROTEIN G,SERINE/ARGININ
2dnn-A	8.5	4.5	75	108	12	RNA-BINDING PROTEIN 12;
7c08-S	8.5	2.5	79	187	15	SPLICING FACTOR U2AF 23 KDA SUBUNIT;
6tr0-A	8.5	2.5	74	205	20	SPLICING FACTOR U2AF 65 KDA SUBUNIT;
2div-A	8.5	2.4	76	99	17	TRNA SELENOCYSTEINE ASSOCIATED PROTEIN;
1wi8-A	8.4	2.3	72	104	19	EUKARYOTIC TRANSLATION INITIATION FACTOR 4B;
1whx-A	8.4	2.1	73	111	11	HYPOTHETICAL PROTEIN RIKEN CDNA 1200009A02;
7qtt-U	8.4	2	70	295	23	SPLICING FACTOR 3B SUBUNIT 3;
2mql-A	8.4	1.9	70	105	19	PROTEIN HNRNPL;
6snj-A	8.4	3.2	78	131	24	RNA-BINDING PROTEIN FUS;
4wpm-A	8.4	1.9	67	85	12	MRNA EXPORT PROTEIN;
4oz1-B	8.4	2.9	75	110	17	RNA-BINDING PROTEIN 39;
2cq1-A	8.4	1.8	71	101	15	PTB-LIKE PROTEIN L;
2lcw-A	8.4	2.7	74	108	26	RNA-BINDING PROTEIN FUS;
2dny-A	8.4	3.6	78	119	14	FUSE-BINDING PROTEIN-INTERACTING REPRESSOR,
2xs5-A	8.4	2.3	72	82	22	DELETED IN AZOOSPERMIA-LIKE;
2xs5-B	8.4	2.3	72	83	22	DELETED IN AZOOSPERMIA-LIKE;
4wwu-G	8.4	1.7	65	69	11	MRNA EXPORT FACTOR MEX67;
1x5o-A	8.4	2.1	73	114	8	RNA BINDING MOTIF, SINGLE-STRANDED INTERACTING
7fbv-A	8.4	1.7	71	112	17	MATRIN-3;
1zh5-A	8.4	2.1	71	185	15	5'-R(*UP*GP*CP*UP*GP*UP*UP*UP*U)-3';
2dnk-A	8.4	2.8	76	105	26	BRUNO-LIKE 4, RNA BINDING PROTEIN;
1zh5-B	8.4	2.1	71	184	15	5'-R(*UP*GP*CP*UP*GP*UP*UP*UP*U)-3';
2vop-A	8.4	2.6	72	184	15	LUPUS LA PROTEIN;
2dgp-A	8.4	2.2	76	106	22	BRUNO-LIKE 4, RNA BINDING PROTEIN;
7qg6-C	8.4	2.4	74	116	9	REGULATOR OF NONSENSE TRANSCRIPTS 3A;
4eyt-A	8.4	3	73	97	11	TELOMERASE ASSOCIATED PROTEIN P65;
7nwu-A	8.4	2.3	74	121	12	REGULATOR OF NONSENSE TRANSCRIPTS 3B;
7c06-G	8.4	2.4	80	192	16	SPLICING FACTOR U2AF 23 KDA SUBUNIT;
2krb-A	8.4	1.8	67	81	18	EUKARYOTIC TRANSLATION INITIATION FACTOR 3
7c08-J	8.4	2.5	80	193	18	SPLICING FACTOR U2AF 23 KDA SUBUNIT;
2dhs-A	8.4	4.5	85	187	18	CUG TRIPLET REPEAT RNA-BINDING PROTEIN 1;
6exx-A	8.3	2.5	72	79	10	PROTEIN PES4;
2dhx-A	8.3	2.7	71	104	13	POLY (ADP-RIBOSE) POLYMERASE FAMILY, MEMBER 10
1d8z-A	8.3	2.9	74	89	23	HU ANTIGEN C;
4j5o-B	8.3	3	76	109	17	RNA-BINDING PROTEIN 39;
2dit-A	8.3	2.2	74	112	22	HIV TAT SPECIFIC FACTOR 1 VARIANT;
4wwu-J	8.3	1.9	68	71	10	MRNA EXPORT FACTOR MEX67;
1x4d-A	8.3	3.7	72	102	18	MATRIN 3;
5knw-A	8.3	2.5	68	125	16	LA-RELATED PROTEIN 7;
2lxi-A	8.3	1.9	69	91	14	RNA-BINDING PROTEIN 10;
5uaz-B	8.3	2	68	94	18	NUCLEOPORIN NUP53;
2mgz-A	8.3	7.4	82	94	15	PROTEIN ASD-1, ISOFORM A;
4eyt-E	8.3	3	73	98	11	TELOMERASE ASSOCIATED PROTEIN P65;
7c06-S	8.3	2.5	80	186	16	SPLICING FACTOR U2AF 23 KDA SUBUNIT;
2rqc-A	8.3	2.5	75	115	23	CUG-BP- AND ETR-3-LIKE FACTOR 1;
1iqt-A	8.3	2.3	69	75	14	HETEROGENEOUS NUCLEAR RIBONUCLEOPROTEIN D0;
2rq4-A	8.3	2.2	75	115	15	CUG-BP- AND ETR-3-LIKE FACTOR 1;
5uyy-A	8.2	2.1	67	374	12	PREPHENATE DEHYDROGENASE;
1ufw-A	8.2	2	69	95	14	SYNAPTOJANIN 2;
1o0p-A	8.2	2.3	72	104	17	SPLICING FACTOR U2AF 65 KDA SUBUNIT;
2kxn-B	8.2	2.2	74	95	20	5'-R(*AP*AP*GP*AP*AP*C)-3';
7vrl-B	8.2	3.3	77	102	19	RNA (5'-R(*UP*GP*CP*AP*UP*AP*U)-3');
2xs2-A	8.2	2.6	73	87	22	DELETED IN AZOOSPERMIA-LIKE;
1wg5-A	8.2	3.2	74	104	14	HETEROGENEOUS NUCLEAR RIBONUCLEOPROTEIN H;
1wf0-A	8.2	2.6	72	88	15	TAR DNA-BINDING PROTEIN-43;
2dnr-A	8.2	2	70	91	14	SYNAPTOJANIN-1;
6ff7-P	8.2	2.5	74	286	22	RNA-BINDING MOTIF PROTEIN, X-LINKED 2;
7c08-A	8.2	2.4	80	192	16	SPLICING FACTOR U2AF 23 KDA SUBUNIT;
5ylz-N	8.2	6.2	78	261	18	PRE-MRNA-SPLICING FACTOR 8;
7qg6-G	8.2	2.3	73	116	10	REGULATOR OF NONSENSE TRANSCRIPTS 3A;
8etg-o	8.2	2.3	73	109	21	RNA (1912-MER);
8ev3-o	8.2	2.3	73	137	21	RNA (1452-MER);
2ku7-A	8.1	2	71	139	18	MLL1 PHD3-CYP33 RRM CHIMERIC PROTEIN;
2e5g-A	8.1	2.3	72	94	18	U6 SNRNA-SPECIFIC TERMINAL URIDYLYLTRANSFERASE 1;
7qg6-A	8.1	2.4	74	122	9	REGULATOR OF NONSENSE TRANSCRIPTS 3A;
3s6e-B	8.1	3	76	111	17	RNA-BINDING PROTEIN 39;
2m52-A	8.1	2.5	71	105	17	SPLICING FACTOR U2AF 65 KDA SUBUNIT;
8euy-o	8.1	3.2	76	129	17	RNA (1095-MER);
8bgf-A	8.1	3.4	75	123	16	POLYPYRIMIDINE TRACT-BINDING PROTEIN 1;
4wwu-D	8.1	1.8	66	69	11	MRNA EXPORT FACTOR MEX67;
5hb8-D	8.1	2.1	68	109	16	NUCLEOPORIN NUP53;
2dis-A	8.1	5	87	109	16	UNNAMED PROTEIN PRODUCT;
2adc-A	8.1	3.6	85	208	18	POLYPYRIMIDINE TRACT-BINDING PROTEIN 1;
1fje-B	8.1	2.2	72	175	17	SNRE RNA;
2mhn-A	8.1	2.1	75	94	23	RNA-BINDING PROTEIN 39;
1wez-A	8.1	3.2	78	102	10	HETEROGENEOUS NUCLEAR RIBONUCLEOPROTEIN H';
4eyt-F	8.1	3	73	98	11	TELOMERASE ASSOCIATED PROTEIN P65;
7c08-G	8.1	2.4	80	193	18	SPLICING FACTOR U2AF 23 KDA SUBUNIT;
7c08-P	8.1	2.5	80	192	16	SPLICING FACTOR U2AF 23 KDA SUBUNIT;
2kg0-A	8.1	2.2	70	92	16	HETEROGENEOUS NUCLEAR RIBONUCLEOPROTEIN F;
2jvr-A	8.1	2.3	69	80	16	NUCLEOLAR PROTEIN 3;
7abi-o	8.1	1.6	63	229	19	U5 SMALL NUCLEAR RIBONUCLEOPROTEIN 40 KDA PROTEIN
8eup-o	8.1	2.7	74	136	19	RNA (1422-MER);
2hvz-A	8.1	3.2	82	101	21	SPLICING FACTOR, ARGININE/SERINE-RICH 7;
5z3g-E	8.1	2.7	74	133	19	25S RRNA;
1wf1-A	8	2.5	72	110	22	RNA-BINDING PROTEIN RALY;
2cqh-A	8	2.4	72	93	24	IGF-II MRNA-BINDING PROTEIN 2 ISOFORM A;
1fht-A	8	3.3	77	116	16	U1 SMALL NUCLEAR RIBONUCLEOPROTEIN A;
3v4m-B	8	2.5	72	104	17	SPLICING FACTOR U2AF 65 KDA SUBUNIT;
2my3-A	8	2.9	78	118	19	U2 SNRNP COMPONENT IST3;
2xs7-A	8	2.5	73	86	22	DELETED IN AZOOSPERMIA-LIKE;
2dnm-A	8	8.3	82	103	21	SRP46 SPLICING FACTOR;
2dhg-A	8	2.5	75	104	12	TRNA SELENOCYSTEINE ASSOCIATED PROTEIN (SECP43);
5hb8-C	8	2.1	68	110	16	NUCLEOPORIN NUP53;
2fc9-A	8	7.6	77	101	19	NCL PROTEIN;
7pu5-K	8	3	78	239	15	NON-POU DOMAIN-CONTAINING OCTAMER-BINDING PROTEIN
5a5u-B	8	6.7	83	613	14	EUKARYOTIC INITIATION FACTOR 3;
2cpx-A	8	9.1	79	115	9	HYPOTHETICAL PROTEIN FLJ11016;
6d12-A	8	2	63	100	13	LA-RELATED PROTEIN 7;
2mss-A	8	2.4	70	75	14	PROTEIN (MUSASHI1);
2lmi-A	8	3.2	77	107	16	G-RICH SEQUENCE FACTOR 1;
5m8i-A	8	2.2	75	114	13	CUGBP ELAV-LIKE FAMILY MEMBER 2;
6so9-A	7.9	1.9	72	112	18	AUCUUA;
2diu-A	7.9	1.8	67	96	15	KIAA0430 PROTEIN;
2cpz-A	7.9	3.3	82	115	22	CUG TRIPLET REPEAT RNA-BINDING PROTEIN 1;
7pcv-A	7.9	2.7	75	116	15	RNA-BINDING PROTEIN 5;
4oz0-B	7.9	3.1	76	108	17	RNA-BINDING PROTEIN 39;
6soe-A	7.9	3.2	80	112	18	RNA-BINDING PROTEIN 20;
4wpm-B	7.9	2.1	67	85	12	MRNA EXPORT PROTEIN;
5ifm-J	7.9	2.8	78	259	15	NON-POU DOMAIN-CONTAINING OCTAMER-BINDING PROTEIN
7qg6-E	7.9	2.5	74	118	9	REGULATOR OF NONSENSE TRANSCRIPTS 3A;
5v0s-A	7.9	2.1	63	69	13	PREPHENATE DEHYDROGENASE;
1x4e-A	7.9	2.6	72	85	18	RNA BINDING MOTIF, SINGLE-STRANDED INTERACTING
6id0-O	7.9	1.5	70	290	23	PRE-MRNA-PROCESSING-SPLICING FACTOR 8;
2dng-A	7.9	2	72	103	15	EUKARYOTIC TRANSLATION INITIATION FACTOR 4H;
7c06-V	7.9	2.4	79	174	15	SPLICING FACTOR U2AF 23 KDA SUBUNIT;
6d12-B	7.9	2.7	69	102	13	LA-RELATED PROTEIN 7;
7c07-S	7.9	2.5	80	188	16	SPLICING FACTOR U2AF 23 KDA SUBUNIT;
2hgl-A	7.9	2	70	102	14	HETEROGENEOUS NUCLEAR RIBONUCLEOPROTEIN F;
2i38-A	7.9	2.5	71	150	27	FUSION PROTEIN CONSISTS OF IMMUNOGLOBIN G-
2err-A	7.9	3	75	88	19	ATAXIN-2-BINDING PROTEIN 1;
1x4b-A	7.8	2.7	74	116	19	HETEROGENEOUS NUCLEAR RIBONUCLEOPROTEINS A2/B1;
7wrn-A	7.8	1.8	71	297	17	EPITHELIAL SPLICING REGULATORY PROTEIN 1;
5hb7-A	7.8	1.9	68	125	16	NUCLEOPORIN NUP53;
2e5j-A	7.8	2.4	74	97	19	METHENYLTETRAHYDROFOLATE SYNTHETASE DOMAIN
2lea-A	7.8	3	76	101	17	SERINE/ARGININE-RICH SPLICING FACTOR 2;
2ad9-A	7.8	2.1	71	98	17	POLYPYRIMIDINE TRACT-BINDING PROTEIN 1;
2mzr-A	7.8	2.3	73	95	16	PROTEIN HRB1;
6ff4-P	7.8	2.5	74	286	22	RNA-BINDING MOTIF PROTEIN, X-LINKED 2;
5mpg-A	7.8	3.4	76	97	20	HETEROGENEOUS NUCLEAR RIBONUCLEOPROTEIN A1;
7pcv-B	7.8	2.7	75	116	15	RNA-BINDING PROTEIN 5;
5v0s-B	7.8	2.2	64	69	13	PREPHENATE DEHYDROGENASE;
2evz-A	7.8	3.2	85	208	19	POLYPYRIMIDINE TRACT-BINDING PROTEIN 1;
1rkj-A	7.8	2.5	71	175	17	NUCLEOLIN;
1wtb-A	7.8	2.4	72	79	13	HETEROGENEOUS NUCLEAR RIBONUCLEOPROTEIN D0;
2e5i-A	7.8	3.2	78	124	17	HETEROGENEOUS NUCLEAR RIBONUCLEOPROTEIN L-LIKE;
2dha-A	7.8	2.4	74	123	19	FLJ20171 PROTEIN;
2kh9-A	7.8	2.9	75	86	19	U4/U6 SNRNA-ASSOCIATED-SPLICING FACTOR PRP24;
1x0f-A	7.8	2.5	72	79	13	HETEROGENEOUS NUCLEAR RIBONUCLEOPROTEIN D0;
2krr-A	7.8	3	73	174	16	NUCLEOLIN;
5z9z-A	7.7	2.1	71	101	17	SMALL RNA DEGRADING NUCLEASE 1;
7qy5-B	7.7	4.5	78	320	10	NURS COMPLEX SUBUNIT PIR2;
2d9o-A	7.7	3.5	77	100	18	DNAJ (HSP40) HOMOLOG, SUBFAMILY C, MEMBER 17;
5wsg-R	7.7	6.3	78	261	18	PRE-MRNA-SPLICING FACTOR 8;
7aep-A	7.7	2.4	72	93	17	U1 SMALL NUCLEAR RIBONUCLEOPROTEIN A;
7nwu-G	7.7	2.2	73	115	12	REGULATOR OF NONSENSE TRANSCRIPTS 3B;
2nlw-A	7.7	2.6	75	105	16	EUKARYOTIC TRANSLATION INITIATION FACTOR 3
2my2-A	7.7	8.3	80	118	18	U2 SNRNP COMPONENT IST3;
6z29-A	7.7	2	72	116	15	EUKARYOTIC INITIATION FACTOR 4F SUBUNIT P150,NUCL
3d45-A	7.6	1.9	64	383	16	POLY(A)-SPECIFIC RIBONUCLEASE PARN;
8gap-H	7.6	2.4	74	384	9	TELOMERASE REVERSE TRANSCRIPTASE;
2mmy-A	7.6	3.1	76	97	22	TATA-BINDING PROTEIN-ASSOCIATED FACTOR 2N;
2jvo-A	7.6	2.4	69	77	23	NUCLEOLAR PROTEIN 3;
1opi-A	7.6	2.6	72	104	17	SPLICING FACTOR U2AF 65 KDA SUBUNIT;
2mgz-B	7.6	2.3	71	105	18	PROTEIN ASD-1, ISOFORM A;
4eyt-C	7.6	2.6	70	99	11	TELOMERASE ASSOCIATED PROTEIN P65;
2mkj-A	7.6	2.6	71	202	13	CYTOPLASMIC POLYADENYLATION ELEMENT-BINDING PROTE
2leb-A	7.6	2.3	73	101	18	SERINE/ARGININE-RICH SPLICING FACTOR 2;
6i9b-A	7.5	2.4	72	177	19	LA-RELATED PROTEIN 4;
2m88-A	7.5	2.5	67	185	12	PROTEIN NRD1;
2m0g-B	7.5	2.6	72	104	17	SPLICING FACTOR 1;
4yh8-A	7.5	2.4	80	180	18	SPLICING FACTOR U2AF 23 KDA SUBUNIT;
2cpy-A	7.5	2	69	114	14	RNA-BINDING PROTEIN 12;
5o20-A	7.5	6.2	84	162	10	PROTEIN NRD1;
5hb8-A	7.5	2.1	68	109	16	NUCLEOPORIN NUP53;
5hb8-B	7.5	2	68	109	16	NUCLEOPORIN NUP53;
7pu5-I	7.5	3	77	238	16	NON-POU DOMAIN-CONTAINING OCTAMER-BINDING PROTEIN
2mqq-A	7.5	3.2	81	215	15	HETEROGENOUS NUCLEAR RIBONUCLEOPROTEIN L;
6yyl-A	7.5	3.3	80	147	10	MEIOSIS PROTEIN MEI2;
5ido-A	7.5	5.2	88	471	9	3' TERMINAL URIDYLYL TRANSFERASE;
2kfy-A	7.5	2.3	71	102	14	HETEROGENEOUS NUCLEAR RIBONUCLEOPROTEIN F;
5o1z-A	7.5	6.3	82	163	10	PROTEIN NRD1;
5hzd-A	7.4	4.4	87	476	9	3' TERMINAL URIDYLYL TRANSFERASE;
5o1x-A	7.4	3.6	80	162	9	PROTEIN NRD1;
1u2f-A	7.4	2.5	73	90	15	PROTEIN (SPLICING FACTOR U2AF 65 KD SUBUNIT);
3d45-B	7.4	2.1	65	373	14	POLY(A)-SPECIFIC RIBONUCLEASE PARN;
2cqg-A	7.4	2.6	73	103	11	TAR DNA-BINDING PROTEIN-43;
4eyt-B	7.4	2.6	70	99	11	TELOMERASE ASSOCIATED PROTEIN P65;
7aao-A	7.4	2.5	75	122	17	U2 SNRNP AUXILIARY FACTOR LARGE SUBUNIT;
2xsf-A	7.4	2.5	74	81	15	DELETED IN AZOOSPERMIA-LIKE;
2f3j-A	7.4	3.1	77	158	13	RNA AND EXPORT FACTOR BINDING PROTEIN 2;
2rt3-A	7.3	2.2	70	97	20	NEGATIVE REGULATOR OF DIFFERENTIATION 1;
6mrj-B	7.3	7.8	74	142	3	NICKEL-RESPONSIVE REGULATOR;
3moj-B	7.3	1.9	65	75	9	RNA (69-MER);
1wel-A	7.3	2.1	70	124	14	RNA-BINDING PROTEIN 12;
7c08-Y	7.3	2.5	80	178	16	SPLICING FACTOR U2AF 23 KDA SUBUNIT;
7c07-Y	7.3	2.4	80	179	18	SPLICING FACTOR U2AF 23 KDA SUBUNIT;
2kt5-A	7.3	6	80	124	13	RNA AND EXPORT FACTOR-BINDING PROTEIN 2;
6u9d-K	7.3	2.6	73	245	14	ACETOLACTATE SYNTHASE CATALYTIC SUBUNIT, MITOCHON
7qy5-D	7.3	4.5	78	320	10	NURS COMPLEX SUBUNIT PIR2;
6tzn-A	7.3	3.3	74	115	4	PROTEIN POF8;
6u9d-O	7.3	2.6	70	237	14	ACETOLACTATE SYNTHASE CATALYTIC SUBUNIT, MITOCHON
7q3l-q	7.2	3.1	59	66	17	SPLICING FACTOR 3B SUBUNIT 2;
6u7v-A	7.2	3.3	75	116	4	PROTEIN POF8;
7slp-B	7.2	3.4	72	321	15	7SK SNRNA METHYLPHOSPHATE CAPPING ENZYME;
2myf-A	7.2	2.9	74	89	26	RRM CONTAINING CYCLOPHILIN;
5zoj-E	7.2	2.2	71	116	17	MOTHERS AGAINST DECAPENTAPLEGIC HOMOLOG 2;
7pu5-J	7.2	5.7	83	239	13	NON-POU DOMAIN-CONTAINING OCTAMER-BINDING PROTEIN
2fc8-A	7.2	2.5	72	102	18	NCL PROTEIN;
2m8h-A	7.2	2.5	71	101	24	RNA-BINDING PROTEIN 7;
2hgn-A	7.2	2.4	68	81	12	HETEROGENEOUS NUCLEAR RIBONUCLEOPROTEIN F;
7evo-4	7.2	1.7	70	160	24	U2 SNRNA;
8hk1-4	7.2	1.7	70	160	24	U2 SNRNA;
7vpx-4	7.2	1.7	70	160	24	SPLICING FACTOR 3A SUBUNIT 2;
8w2o-A	7.2	4.3	85	169	16	U1 SMALL NUCLEAR RIBONUCLEOPROTEIN 70 KDA HOMOLOG
5obn-A	7.1	4.3	80	136	11	RNA-BINDING PROTEIN 40;
2f06-A	7.1	2.7	68	145	13	CONSERVED HYPOTHETICAL PROTEIN;
2mqn-A	7.1	2.7	85	216	15	HETEROGENOUS NUCLEAR RIBONUCLEOPROTEIN L;
6u9d-L	7.1	2.7	72	255	13	ACETOLACTATE SYNTHASE CATALYTIC SUBUNIT, MITOCHON
2rug-A	7.1	2.4	73	114	12	CYTOPLASMIC POLYADENYLATION ELEMENT-BINDING PROTE
7eu1-M	7.1	7.7	86	1055	12	DNA-DIRECTED RNA POLYMERASE IV SUBUNIT 1;
7c07-G	7.1	2.4	80	193	18	SPLICING FACTOR U2AF 23 KDA SUBUNIT;
7c07-D	7.1	2.5	79	187	16	SPLICING FACTOR U2AF 23 KDA SUBUNIT;
2dnl-A	7.1	2.9	81	114	11	CYTOPLASMIC POLYADENYLATION ELEMENT BINDING
2km8-B	7.1	2.5	72	84	22	5'-R(P*UP*AP*UP*AP*UP*AP*UP*AP*AP*UP*AP*AP*U)-3';
1fjc-A	7.1	2.4	73	96	16	NUCLEOLIN RBD2;
2adb-A	7	3.6	76	127	16	POLYPYRIMIDINE TRACT-BINDING PROTEIN 1;
7a5p-P	7	2.6	74	90	22	U2 SNRNA;
6u9d-T	7	2.6	73	232	14	ACETOLACTATE SYNTHASE CATALYTIC SUBUNIT, MITOCHON
5tf6-C	7	3	78	366	10	U4/U6 SNRNA-ASSOCIATED-SPLICING FACTOR PRP24;
5zoj-D	6.9	2.1	71	127	17	MOTHERS AGAINST DECAPENTAPLEGIC HOMOLOG 2;
1s79-A	6.9	9	74	103	12	LUPUS LA PROTEIN;
2lq5-A	6.9	3.4	79	113	16	RNA-BINDING PROTEIN 39;
6n4a-A	6.9	4.2	71	85	15	PII-LIKE SBTB;
4erd-B	6.9	3.4	72	108	10	TELOMERASE ASSOCIATED PROTEIN P65;
2mki-A	6.9	2.3	71	203	13	CYTOPLASMIC POLYADENYLATION ELEMENT-BINDING PROTE
6u9d-C	6.9	7.9	71	253	14	ACETOLACTATE SYNTHASE CATALYTIC SUBUNIT, MITOCHON
6u9d-D	6.9	2.6	71	250	14	ACETOLACTATE SYNTHASE CATALYTIC SUBUNIT, MITOCHON
6u9h-K	6.9	2.8	71	169	18	ACETOLACTATE SYNTHASE, CHLOROPLASTIC;
2w7a-A	6.9	2	65	100	12	LINE-1 ORF1P;
2ki2-A	6.9	2.6	68	77	22	SS-DNA BINDING PROTEIN 12RNP2;
5opt-h	6.8	2.3	68	173	18	ACTIVATED PROTEIN KINASE C RECEPTOR, PUTATIVE;
2yko-A	6.8	4.7	80	204	11	LINE-1 ORF1P;
6c8u-1	6.8	2.5	74	115	14	RNA-BINDING PROTEIN MUSASHI HOMOLOG 2;
2lec-A	6.8	2.9	72	101	18	SERINE/ARGININE-RICH SPLICING FACTOR 2;
6mmq-E	6.8	3.1	70	82	13	CARBON REGULATORY PII-LIKE PROTEIN SBTB;
6n4a-F	6.8	3.3	70	85	14	PII-LIKE SBTB;
4wkr-A	6.8	2.2	59	161	22	LA-RELATED PROTEIN 7;
6wo1-B	6.8	2.6	71	198	13	ACETOHYDROXYACID SYNTHASE CATALYTIC SUBUNIT;
6u9h-G	6.8	2.8	71	169	18	ACETOLACTATE SYNTHASE, CHLOROPLASTIC;
6u9h-S	6.8	2.8	71	169	18	ACETOLACTATE SYNTHASE, CHLOROPLASTIC;
6u9h-O	6.8	2.8	71	169	18	ACETOLACTATE SYNTHASE, CHLOROPLASTIC;
2yka-A	6.8	4.2	79	124	18	RNA AND EXPORT FACTOR-BINDING PROTEIN 2;
6n4a-C	6.7	4.5	74	85	15	PII-LIKE SBTB;
7c06-J	6.7	2.4	80	193	18	SPLICING FACTOR U2AF 23 KDA SUBUNIT;
6u9d-P	6.7	2.6	72	243	14	ACETOLACTATE SYNTHASE CATALYTIC SUBUNIT, MITOCHON
2mzs-A	6.7	2.7	73	99	14	PROTEIN HRB1;
8wg3-A	6.6	6.9	85	548	8	CSC1-LIKE PROTEIN 2,GREEN FLUORESCENT PROTEIN;
4j5o-A	6.6	4	77	111	17	RNA-BINDING PROTEIN 39;
2l08-A	6.6	2.7	74	97	9	REGULATOR OF NONSENSE TRANSCRIPTS 3A;
3s6e-A	6.6	3.6	77	113	17	RNA-BINDING PROTEIN 39;
2kg1-A	6.6	9.5	78	105	12	HETEROGENEOUS NUCLEAR RIBONUCLEOPROTEIN F;
6u9d-G	6.6	2.8	71	253	13	ACETOLACTATE SYNTHASE CATALYTIC SUBUNIT, MITOCHON
6mmo-C	6.6	4.3	73	87	15	CARBON REGULATORY PII-LIKE PROTEIN SBTB;
7lma-H	6.5	3	74	199	12	TELOMERASE LA-RELATED PROTEIN P65;
3jb9-Y	6.5	5.9	80	261	26	PRE-MRNA-SPLICING FACTOR SPP42;
6n7r-C	6.5	4.3	73	133	7	U1 SMALL NUCLEAR RIBONUCLEOPROTEIN 70 KDA HOMOLOG
4oz1-A	6.5	3.7	75	112	17	RNA-BINDING PROTEIN 39;
1uaw-A	6.5	2.5	70	77	11	MOUSE-MUSASHI-1;
6mmo-A	6.5	3.9	71	91	15	CARBON REGULATORY PII-LIKE PROTEIN SBTB;
8d8j-F	6.4	3.4	72	131	7	PROBABLE S-ADENOSYL-L-METHIONINE-DEPENDENT RNA
2yy3-A	6.4	2.3	65	91	5	ELONGATION FACTOR 1-BETA;
6lur-G	6.4	1.9	73	211	12	THIOREDOXIN 1,POLY(U)-BINDING-SPLICING FACTOR PUF
4oz0-A	6.4	4	77	113	16	RNA-BINDING PROTEIN 39;
6mmc-A	6.4	4	73	89	14	CARBON REGULATORY PII-LIKE PROTEIN SBTB;
7bbb-A	6.4	2.4	68	251	21	ATP-DEPENDENT RNA HELICASE DBPA;
6n4a-D	6.4	3.5	72	84	14	PII-LIKE SBTB;
6u9d-H	6.4	2.6	72	252	13	ACETOLACTATE SYNTHASE CATALYTIC SUBUNIT, MITOCHON
1pgz-A	6.4	2.9	78	183	17	5'-D(*T*TP*AP*GP*GP*GP*TP*TP*AP*GP*(6MI)P*G)-3';
2my8-A	6.4	3.7	72	97	14	CUGBP ELAV-LIKE FAMILY MEMBER 2;
6r5k-F	6.3	3.2	67	165	19	PAN2-PAN3 DEADENYLATION COMPLEX CATALYTIC SUBUNIT
1y7p-B	6.3	4.1	73	217	10	HYPOTHETICAL PROTEIN AF1403;
6lur-F	6.3	1.9	73	211	12	THIOREDOXIN 1,POLY(U)-BINDING-SPLICING FACTOR PUF
6exn-M	6.3	6.8	79	255	15	U2 SNRNA;
7pdv-A	6.3	2.7	74	107	15	RNA BINDING MOTIF PROTEIN 5 ISOFORM 1;
4pwu-B	6.3	2.9	67	77	16	MODULATOR PROTEIN MZRA;
2mkh-A	6.3	2.2	70	212	13	CYTOPLASMIC POLYADENYLATION ELEMENT-BINDING PROTE
1u8s-B	6.3	4.3	74	172	12	GLYCINE CLEAVAGE SYSTEM TRANSCRIPTIONAL
2n7c-A	6.3	2.7	68	89	18	PUTATIVE SPLICING FACTOR;
6yym-A	6.2	3.2	80	148	10	MEIOSIS PROTEIN MEI2;
2mtg-A	6.2	2.6	72	116	22	LA-RELATED PROTEIN 6;
1q5y-D	6.2	3.4	71	80	4	NICKEL RESPONSIVE REGULATOR;
1vr6-A	6.2	3.4	78	343	8	PHOSPHO-2-DEHYDRO-3-DEOXYHEPTONATE ALDOLASE;
6wi5-A	6.2	3.3	68	90	7	DE NOVO DESIGNED PROTEIN FOLDIT4;
1u6f-A	6.2	2.4	75	139	23	RNA-BINDING PROTEIN UBP1;
6j6q-R	6.2	7	75	261	16	PRE-MRNA-SPLICING FACTOR 8;
2u1a-A	6.2	3.1	69	88	16	U1 SMALL NUCLEAR RIBONUCLEOPROTEIN A;
5yd1-B	6.2	4.7	90	602	16	PROTEIN OSCA1;
2rok-A	6.2	2.4	65	100	20	POLY(A)-SPECIFIC RIBONUCLEASE;
7roz-A	6.2	8	82	1064	13	RNA-DEPENDENT RNA POLYMERASE 2;
6u9d-S	6.2	2.7	71	244	13	ACETOLACTATE SYNTHASE CATALYTIC SUBUNIT, MITOCHON
1sxl-A	6.2	2.5	71	97	18	SEX-LETHAL PROTEIN PROTEIN;
8d8l-F	6.2	4	72	125	7	PROBABLE S-ADENOSYL-L-METHIONINE-DEPENDENT RNA
6wi5-B	6.2	3.3	68	90	7	DE NOVO DESIGNED PROTEIN FOLDIT4;
2p9c-A	6.1	2.7	68	407	13	D-3-PHOSPHOGLYCERATE DEHYDROGENASE;
5lj5-M	6.1	5	75	252	17	U5 SNRNA (SMALL NUCLEAR RNA);
5lj3-M	6.1	5	75	252	17	U5 SNRNA (SMALL NUCLEAR RNA);
5o8w-B	6.1	2.4	64	93	8	ELONGATION FACTOR 1-ALPHA;
6j6g-R	6.1	7	75	261	16	PRE-MRNA-SPLICING FACTOR 8;
2nzc-D	6	3.5	69	82	6	HYPOTHETICAL PROTEIN;
2ko1-A	6	2.6	68	88	10	GTP PYROPHOSPHOKINASE;
8vrc-A	6	3.5	72	100	4	LA MOTIF RNA-BINDING DOMAIN PROTEIN;
5fii-B	6	2.6	69	79	17	PHENYLALANINE-4-HYDROXYLASE;
3l76-A	6	5.6	84	589	6	ASPARTOKINASE;
8y1j-A	6	3.1	74	502	11	L-THREONINE DEHYDRATASE;
5uyy-D	6	2.1	64	366	13	PREPHENATE DEHYDROGENASE;
4pwu-A	6	2.6	65	76	17	MODULATOR PROTEIN MZRA;
1fj7-A	6	3	75	101	15	NUCLEOLIN RBD1;
5zsw-A	6	2.9	71	89	13	RNA-BINDING PROTEIN 10;
3lgh-B	6	4.1	75	139	3	NICKEL-RESPONSIVE REGULATOR;
2my7-A	6	3.2	74	97	14	CUGBP ELAV-LIKE FAMILY MEMBER 2;
4n3o-A	5.9	2.4	68	328	15	PUTATIVE D-GLYCERO-D-MANNO-HEPTOSE 7-PHOSPHATE KI
6j6g-Q	5.9	2.4	70	292	13	PRE-MRNA-SPLICING FACTOR 8;
7qh2-C	5.9	2.8	68	467	6	LACTATE DEHYDROGENASE (NAD(+),FERREDOXIN) SUBUNIT
1whv-A	5.8	2.9	70	100	14	POLY(A)-SPECIFIC RIBONUCLEASE;
8s1p-V	5.8	5.1	69	249	4	50S RIBOSOMAL PROTEIN L35;
4pwu-C	5.8	3.1	65	78	15	MODULATOR PROTEIN MZRA;
7rqs-A	5.8	2.4	59	1074	15	RNA-DEPENDENT RNA POLYMERASE 2;
4p52-A	5.8	2.9	66	315	18	HOMOSERINE KINASE;
2pc6-A	5.8	2.6	71	164	17	PROBABLE ACETOLACTATE SYNTHASE ISOZYME III (SMALL
8s1u-V	5.8	5.1	69	249	4	P-TRNA;
8cee-T	5.8	3.1	70	95	14	16S RRNA;
8cec-T	5.8	3.2	71	95	15	16S RRNA;
2n3l-A	5.8	3.2	66	89	20	SERINE/ARGININE-RICH PROTEIN 1, PFSR1-RRM1;
6fjw-A	5.7	4.1	76	239	4	CAS6 PROTEIN;
2n51-A	5.7	2.4	66	133	12	ELONGATION FACTOR 1-DELTA;
6v55-A	5.7	7.8	76	746	7	ADHESION G-PROTEIN COUPLED RECEPTOR G6;
6he6-A	5.7	2.5	63	117	16	CELL DIVISION PROTEIN FTSX;
7mp7-A	5.7	2.7	70	87	9	SB3;
1in0-A	5.7	2.7	63	162	5	YAJQ PROTEIN;
6vz8-S	5.7	3.5	76	160	17	ACETOLACTATE SYNTHASE, CHLOROPLASTIC;
7kwg-f	5.7	3.2	72	96	11	MRNA;
5a2v-B	5.6	4	74	472	9	MITOCHONDRIAL PROTEIN;
1ygy-A	5.6	3.1	69	527	6	D-3-PHOSPHOGLYCERATE DEHYDROGENASE;
6lxg-A	5.6	3.1	68	79	12	GTP PYROPHOSPHOKINASE;
2l48-A	5.6	2.8	64	85	9	N-ACETYLMURAMOYL-L-ALANINE AMIDASE;
8k4i-A	5.6	3	66	163	9	YAJQ;
5yd1-A	5.6	4.9	92	602	15	PROTEIN OSCA1;
6vz8-G	5.6	2.7	73	160	16	ACETOLACTATE SYNTHASE, CHLOROPLASTIC;
2g0c-A	5.6	2.3	60	68	3	ATP-DEPENDENT RNA HELICASE DBPA;
4qvz-B	5.5	2.3	60	204	7	FRAGILE X MENTAL RETARDATION PROTEIN 1;
1vi7-A	5.5	2.9	66	206	9	HYPOTHETICAL PROTEIN YIGZ;
4e8u-A	5.5	5.4	87	166	9	PUTATIVE UNCHARACTERIZED PROTEIN T8P19.180;
2nyi-A	5.5	3.4	70	171	9	UNKNOWN PROTEIN;
7jtk-i	5.5	5	76	201	9	FLAGELLAR RADIAL SPOKE PROTEIN 1;
8ui2-B	5.5	3.2	70	103	7	T33-ML28-REDESIGNED-TANDEM-BMC-T-FOLD;
4y0l-A	5.5	2.8	67	80	4	PUTATIVE MEMBRANE PROTEIN MMPL11;
6lxg-B	5.5	2.6	67	79	13	GTP PYROPHOSPHOKINASE;
7pdv-E	5.5	3.9	72	107	14	RNA BINDING MOTIF PROTEIN 5 ISOFORM 1;
6f7p-C	5.5	2.4	75	316	5	SERRATE RNA EFFECTOR MOLECULE HOMOLOG;
8cdv-T	5.5	3.1	68	92	13	16S RRNA;
7pdv-G	5.5	3	71	107	11	RNA BINDING MOTIF PROTEIN 5 ISOFORM 1;
6vz8-K	5.5	3.5	75	160	16	ACETOLACTATE SYNTHASE, CHLOROPLASTIC;
2mkk-A	5.4	2.5	70	213	14	CYTOPLASMIC POLYADENYLATION ELEMENT-BINDING PROTE
7qri-A	5.4	2.4	70	101	11	TRYPTOPHAN 5-HYDROXYLASE 2;
7pdv-C	5.4	3.1	72	107	11	RNA BINDING MOTIF PROTEIN 5 ISOFORM 1;
8ced-T	5.4	3.1	69	95	13	16S RRNA;
8grn-A	5.4	5.4	93	716	13	PROTEIN OSCA1;
6bwo-A	5.4	4.2	72	144	14	PYRIDINIUM-3,5-BISTHIOCARBOXYLIC ACID MONONUCLEOT
3qjj-A	5.3	7.8	83	243	5	RNA (5'-R(*GP*UP*UP*GP*AP*AP*AP*UP*CP*AP*GP*A)-3'
1zpv-C	5.3	2.8	65	88	9	ACT DOMAIN PROTEIN;
8cdu-T	5.3	3.1	69	95	14	16S RRNA;
6o7y-A	5.3	2.9	68	183	12	PUTATIVE EUKARYOTIC TRANSLATION INITIATION FACTOR
3ce8-A	5.3	3.5	72	90	4	PUTATIVE PII-LIKE NITROGEN REGULATORY PROTEIN;
8k0b-A	5.2	3.2	76	689	9	CALCIUM PERMEABLE STRESS-GATED CATION CHANNEL 1;
6wub-f	5.2	3.1	69	97	12	16S RRNA;
3tvi-D	5.2	2.3	57	439	12	ASPARTOKINASE;
3g8q-A	5.2	4.2	74	278	15	PREDICTED RNA-BINDING PROTEIN, CONTAINS THUMP
8avz-A	5.2	4.1	60	317	12	POLYKETIDE BIOSYNTHESIS ACYLTRANSFERASE HOMOLOG P
2ril-A	5.2	3.3	66	95	12	ANTIBIOTIC BIOSYNTHESIS MONOOXYGENASE;
5gmk-Q	5.2	2.6	59	185	10	PRE-MRNA-SPLICING FACTOR 8;
8t57-A	5.2	4.8	86	504	16	CSC1-LIKE PROTEIN HYP1;
8t57-B	5.2	4.4	85	504	16	CSC1-LIKE PROTEIN HYP1;
4zoq-F	5.1	2.8	59	62	5	INTRACELLULAR SERINE PROTEASE;
3ced-A	5.1	3.2	65	98	8	METHIONINE IMPORT ATP-BINDING PROTEIN METN 2;
8u53-A	5.1	4.2	83	574	11	CSC1-LIKE PROTEIN ERD4;
7qpr-D	5.1	2.9	65	689	9	ACT DOMAIN PROTEIN;
7qri-B	5.1	2.4	67	101	12	TRYPTOPHAN 5-HYDROXYLASE 2;
6oce-A	5.1	4.7	93	689	14	STRESS-GATED CATION CHANNEL 1.2;
6dg1-A	5.1	2.9	65	105	15	QRRM2 DOMAIN OF HETEROGENEOUS NUCLEAR RIBONUCLEOP
2fph-X	5.1	2.6	64	165	5	YLMH;
1urr-A	5	3.5	74	97	5	CG18505 PROTEIN;
2m2b-A	5	5.4	79	131	11	RNA-BINDING PROTEIN 10;
2qt7-B	5	2.7	66	91	8	RECEPTOR-TYPE TYROSINE-PROTEIN PHOSPHATASE-LIKE N
1mwy-A	5	2.6	64	73	11	ZNTA;
2lvw-A	5	3.2	71	98	11	ACETOLACTATE SYNTHASE ISOZYME 1 SMALL SUBUNIT;
3mml-B	5	2.5	55	210	11	ALLOPHANATE HYDROLASE SUBUNIT 2;
8ui2-A	5	3.4	74	188	9	T33-ML28-REDESIGNED-TANDEM-BMC-T-FOLD;
2pff-B	4.9	3.9	68	2006	12	FATTY ACID SYNTHASE SUBUNIT ALPHA;
2qsw-A	4.9	3	64	90	11	METHIONINE IMPORT ATP-BINDING PROTEIN METN 2;
6jsh-B	4.9	4.1	68	1904	12	FATTY ACID SYNTHASE SUBUNIT BETA;
3fgv-A	4.9	3.3	67	94	4	UNCHARACTERIZED PROTEIN WITH FERREDOXIN-LIKE FOLD
6ner-E	4.9	4	71	186	7	BMC-H TANDEM FUSION PROTEIN;
2kt2-A	4.9	3.2	65	69	12	MERCURIC REDUCTASE;
3gz7-A	4.9	3.8	70	99	11	PUTATIVE ANTIBIOTIC BIOSYNTHESIS MONOOXYGENASE;
1lfp-A	4.8	3.3	61	243	13	HYPOTHETICAL PROTEIN AQ_1575;
8fcj-B	4.8	3.3	65	216	12	TYPE I-B CRISPR-ASSOCIATED PROTEIN CAS5;
6q1m-A	4.8	2.5	68	119	10	REPLICATION-ASSOCIATED PROTEIN;
8tfo-A	4.8	3.2	67	390	6	MEVALONATE KINASE;
1f0x-A	4.8	3	68	502	9	D-LACTATE DEHYDROGENASE;
2k1r-B	4.7	3	60	68	17	COPPER-TRANSPORTING ATPASE 1;
7nmm-A	4.7	2.8	65	78	5	SHMAX;
6njy-A	4.7	4.5	66	237	8	TYPE IV CRISPR ASSOCIATED CAS6 RNA ENDONUCLEASE;
7roq-A	4.7	4.6	87	1831	6	PHOSPHOLIPID-TRANSPORTING ATPASE ABCA1;
5m86-A	4.7	3	68	321	6	TA1207;
5u9m-D	4.7	3.1	61	234	3	SUPEROXIDE DISMUTASE [CU-ZN];
2jhe-A	4.7	5.2	74	189	11	TRANSCRIPTION REGULATOR TYRR;
2hfs-A	4.7	3.5	69	326	17	MEVALONATE KINASE, PUTATIVE;
6n4a-E	4.7	4.5	72	85	11	PII-LIKE SBTB;
4ewt-A	4.7	7.8	83	389	7	PEPTIDASE, M20/M25/M40 FAMILY;
5dih-B	4.6	3.1	71	202	4	MICROCOMPARTMENTS PROTEIN;
6eet-A	4.6	2.8	71	443	7	PROTOCADHERIN-15;
3o1l-A	4.6	3.3	71	298	10	FORMYLTETRAHYDROFOLATE DEFORMYLASE;
1jww-A	4.6	3.3	69	80	14	POTENTIAL COPPER-TRANSPORTING ATPASE;
4zn3-A	4.6	2.7	59	147	10	TRANSCRIPTION ELONGATION FACTOR SPT5;
2lsl-A	4.6	2.5	69	130	10	TELOMERASE ASSOCIATED PROTEIN P65;
2wbm-A	4.6	3	65	234	11	RIBOSOME MATURATION PROTEIN SDO1 HOMOLOG;
3v97-A	4.5	3	76	669	9	RIBOSOMAL RNA LARGE SUBUNIT METHYLTRANSFERASE L;
2kkh-A	4.5	3.4	67	95	9	PUTATIVE HEAVY METAL TRANSPORTER;
7uw5-A	4.5	2.5	60	723	15	MECHANOSENSITIVE CHANNEL MSCK;
3mah-A	4.5	3.8	64	139	8	ASPARTOKINASE;
7db7-B	4.5	2.7	65	836	8	PHENYLALANINE--TRNA LIGASE ALPHA SUBUNIT;
4dpo-A	4.5	3.7	70	102	7	CONSERVED PROTEIN;
4oj3-B	4.5	3.3	68	95	9	ACYLPHOSPHATASE;
4u9r-A	4.5	3	63	147	14	CZCP CATION EFFLUX P1-ATPASE;
2xsj-B	4.5	3.7	67	385	13	SULFITE REDUCTASE ALPHA SUBUNIT;
8csp-8	4.5	3.7	64	326	6	28S RIBOSOMAL PROTEIN S34, MITOCHONDRIAL;
5fgj-A	4.5	3.5	74	428	14	PHENYLALANINE-4-HYDROXYLASE;
1fjg-F	4.5	3.2	68	101	7	16S RIBOSOMAL RNA;
2hiy-D	4.4	3	62	183	10	HYPOTHETICAL PROTEIN;
5yhf-A	4.4	4.8	83	734	11	PROTEIN TRANSLOCASE SUBUNIT SECDF;
6zyd-A	4.4	2.7	62	323	10	LOW CONDUCTANCE MECHANOSENSITIVE CHANNEL YNAI,LOW
6wrv-C	4.4	2.4	53	93	13	TRANSFERRIN RECEPTOR PROTEIN 1;
4b17-A	4.4	6.6	83	358	5	RIBOSOMAL RNA LARGE SUBUNIT METHYLTRANSFERASE M;
8tzk-C	4.4	4.8	81	304	11	CELL DIVISION ATP-BINDING PROTEIN FTSE;
3c19-A	4.4	9.4	81	177	5	UNCHARACTERIZED PROTEIN MK0293;
6cb1-X	4.4	2.6	58	141	5	35S PRE-RIBOSOMAL RNA MISCRNA;
4qbu-A	4.4	3.7	65	436	15	ZMAA;
4y2i-A	4.4	2.8	59	65	10	PUTATIVE METAL-BINDING TRANSPORT PROTEIN;
7wvz-A	4.4	3.9	62	1719	10	BETA-KETOACYL-ACYL-CARRIER-PROTEIN SYNTHASE I;
6wrw-C	4.4	2.7	54	88	7	TRANSFERRIN RECEPTOR PROTEIN 1;
5wx8-A	4.4	5.8	78	165	9	IMMEDIATE-EARLY PROTEIN 2;
7bc4-B	4.4	4.1	68	2054	6	FATTY ACID SYNTHASE SUBUNIT ALPHA;
2lqj-A	4.4	2.8	62	93	10	MG2+ TRANSPORT PROTEIN;
2raq-B	4.3	4	69	94	3	CONSERVED PROTEIN MTH889;
6ff1-A	4.3	3	59	69	8	CSOZ;
[truncated: 195 more rows]

## Sheet: Dt Rexo5 RRM PDB hits
Chain	Z	rmsd	lali	nres	%id	Description
[truncated: 1,573 more rows]

[truncated: 2 more sheets: PUF60 Hs AF hits, PUF60 Mm AF hits]
