# Supplementary material for: Conserved domains and structural motifs that differentiate closely related Rex1 and Rex3 DEDDh exoribonucleases are required for their function in yeast
Source: PLoS One. 2025 Jun 2;20(6):e0321120. doi: 10.1371/journal.pone.0321120 (PMC12129344; doi:10.1371/journal.pone.0321120)
Supplement: S4 Table — Results of structural homology searches interrogating PDB and AF databases (version 2) with Rex3 residues 17–79 and 113–238 and reverse homology searches using the Gal11 KIX domain (PDB ID 2k0N) and residues 148–221 of RAR1 (PDB ID 2xcm). Searches were carried out using the Dali server [65]. (XLSX) [file pone.0321120.s004.xlsx]

## Sheet: Rex3 Sc NTD PDB hits
Chain	Z	rmsd	lali	nres	%id	Description
4d7x-A	9.3	1.5	63	86	16	MEDIATOR OF RNA POLYMERASE II TRANSCRIPTION SUBUN
2k0n-A	9.1	1.6	63	85	19	MEDIATOR OF RNA POLYMERASE II TRANSCRIPTION
5svh-A	8.5	3	61	85	15	CREB-BINDING PROTEIN;
4i9o-A	8.3	2.5	60	78	17	CREB-BINDING PROTEIN;
1kdx-A	8.2	1.9	58	81	16	CBP;
2agh-B	8.1	2.8	60	87	15	MYB PROTO-ONCOGENE PROTEIN;
4by7-X	8	1.6	60	119	17	DNA-DIRECTED RNA POLYMERASE II SUBUNIT RPB1;
5cwg-A	8	2.1	63	196	11	DESIGNED HELICAL REPEAT PROTEIN;
5cwc-A	8	2.1	62	196	11	DESIGNED HELICAL REPEAT PROTEIN;
5iy6-U	7.9	2.1	61	170	16	DNA-DIRECTED RNA POLYMERASE II SUBUNIT RPB1;
5iya-U	7.9	2	61	170	16	DNA-DIRECTED RNA POLYMERASE II SUBUNIT RPB1;
6dmx-I	7.9	2.6	59	81	15	BZIP FACTOR;
6dmx-B	7.9	3.5	60	84	15	BZIP FACTOR;
6dmx-G	7.9	2.7	59	83	15	BZIP FACTOR;
2lxt-A	7.8	3.1	61	87	15	CREB-BINDING PROTEIN;
6dmx-D	7.8	3.5	60	81	15	BZIP FACTOR;
6dnq-B	7.8	3.5	60	87	15	BZIP FACTOR;
5iyb-U	7.7	1.8	61	170	18	DNA-DIRECTED RNA POLYMERASE II SUBUNIT RPB1;
2lqh-A	7.7	3.5	60	87	15	CREB-BINDING PROTEIN;
7tbh-M	7.7	2.5	61	243	15	ISOFORM 2 OF CREB-BINDING PROTEIN,FERRITIN HEAVY
7tbh-W	7.7	2.5	61	243	15	ISOFORM 2 OF CREB-BINDING PROTEIN,FERRITIN HEAVY
8uis-S	7.6	1.9	61	122	16	NON-TEMPLATE DNA;
2lqi-A	7.6	3.6	62	87	15	CREB-BINDING PROTEIN;
7tbh-E	7.6	2.5	61	243	15	ISOFORM 2 OF CREB-BINDING PROTEIN,FERRITIN HEAVY
7tbh-Q	7.6	2.5	61	243	15	ISOFORM 2 OF CREB-BINDING PROTEIN,FERRITIN HEAVY
7tbh-G	7.6	2.5	61	243	15	ISOFORM 2 OF CREB-BINDING PROTEIN,FERRITIN HEAVY
7tbh-I	7.6	2.5	61	243	15	ISOFORM 2 OF CREB-BINDING PROTEIN,FERRITIN HEAVY
7tbh-P	7.6	2.5	61	243	15	ISOFORM 2 OF CREB-BINDING PROTEIN,FERRITIN HEAVY
7tbh-U	7.6	2.5	61	243	15	ISOFORM 2 OF CREB-BINDING PROTEIN,FERRITIN HEAVY
7tbh-J	7.6	2.5	61	243	15	ISOFORM 2 OF CREB-BINDING PROTEIN,FERRITIN HEAVY
7tbh-K	7.6	2.5	61	243	15	ISOFORM 2 OF CREB-BINDING PROTEIN,FERRITIN HEAVY
7tbh-V	7.6	2.5	61	243	15	ISOFORM 2 OF CREB-BINDING PROTEIN,FERRITIN HEAVY
7tbh-D	7.6	2.5	61	243	15	ISOFORM 2 OF CREB-BINDING PROTEIN,FERRITIN HEAVY
7tbh-X	7.6	2.5	61	243	15	ISOFORM 2 OF CREB-BINDING PROTEIN,FERRITIN HEAVY
7tbh-O	7.6	2.5	61	243	15	ISOFORM 2 OF CREB-BINDING PROTEIN,FERRITIN HEAVY
7tbh-A	7.6	2.5	61	243	15	ISOFORM 2 OF CREB-BINDING PROTEIN,FERRITIN HEAVY
7tbh-H	7.6	2.5	61	243	15	ISOFORM 2 OF CREB-BINDING PROTEIN,FERRITIN HEAVY
6dnq-D	7.6	3.3	60	87	15	BZIP FACTOR;
7tbh-L	7.6	2.5	61	243	15	ISOFORM 2 OF CREB-BINDING PROTEIN,FERRITIN HEAVY
2gut-A	7.5	1.6	53	77	17	ARC/MEDIATOR, POSITIVE COFACTOR 2 GLUTAMINE/Q-
7tb3-U	7.5	2.6	61	243	15	ISOFORM 2 OF CREB-BINDING PROTEIN,FERRITIN HEAVY
7tbh-B	7.5	2.5	61	243	15	ISOFORM 2 OF CREB-BINDING PROTEIN,FERRITIN HEAVY
7tbh-S	7.5	2.5	61	243	15	ISOFORM 2 OF CREB-BINDING PROTEIN,FERRITIN HEAVY
7tb3-I	7.5	2.5	61	243	15	ISOFORM 2 OF CREB-BINDING PROTEIN,FERRITIN HEAVY
7tb3-Q	7.5	2.6	61	243	15	ISOFORM 2 OF CREB-BINDING PROTEIN,FERRITIN HEAVY
7tbh-N	7.5	2.5	61	243	15	ISOFORM 2 OF CREB-BINDING PROTEIN,FERRITIN HEAVY
7tbh-T	7.5	2.5	61	243	15	ISOFORM 2 OF CREB-BINDING PROTEIN,FERRITIN HEAVY
1sb0-A	7.5	2.1	58	87	16	PROTEIN CBP;
7tbh-C	7.5	2.5	61	243	15	ISOFORM 2 OF CREB-BINDING PROTEIN,FERRITIN HEAVY
5iy7-U	7.4	1.9	61	170	16	DNA-DIRECTED RNA POLYMERASE II SUBUNIT RPB1;
7tb3-A	7.4	2.6	61	243	15	ISOFORM 2 OF CREB-BINDING PROTEIN,FERRITIN HEAVY
7tb3-S	7.4	2.7	61	243	15	ISOFORM 2 OF CREB-BINDING PROTEIN,FERRITIN HEAVY
7tb3-P	7.4	2.6	61	243	15	ISOFORM 2 OF CREB-BINDING PROTEIN,FERRITIN HEAVY
7tb3-T	7.4	2.6	61	243	15	ISOFORM 2 OF CREB-BINDING PROTEIN,FERRITIN HEAVY
7tb3-V	7.4	2.6	60	243	15	ISOFORM 2 OF CREB-BINDING PROTEIN,FERRITIN HEAVY
7tb3-R	7.4	2.6	60	243	15	ISOFORM 2 OF CREB-BINDING PROTEIN,FERRITIN HEAVY
7tb3-L	7.4	2.6	61	243	15	ISOFORM 2 OF CREB-BINDING PROTEIN,FERRITIN HEAVY
2lxs-A	7.4	3.3	60	87	15	CREB-BINDING PROTEIN;
2kwf-A	7.4	3	61	87	15	CREB-BINDING PROTEIN;
8a40-U	7.3	1.9	61	170	16	DNA-DIRECTED RNA POLYMERASE SUBUNIT;
3ndq-A	7.3	1.9	61	97	16	TRANSCRIPTION ELONGATION FACTOR A PROTEIN 1;
7tb3-H	7.3	2.7	61	243	15	ISOFORM 2 OF CREB-BINDING PROTEIN,FERRITIN HEAVY
7tb3-X	7.3	2.7	61	243	15	ISOFORM 2 OF CREB-BINDING PROTEIN,FERRITIN HEAVY
7tb3-E	7.3	2.5	61	243	15	ISOFORM 2 OF CREB-BINDING PROTEIN,FERRITIN HEAVY
7tb3-W	7.3	2.6	61	243	15	ISOFORM 2 OF CREB-BINDING PROTEIN,FERRITIN HEAVY
7tb3-K	7.3	2.6	60	243	15	ISOFORM 2 OF CREB-BINDING PROTEIN,FERRITIN HEAVY
7tb3-C	7.3	2.5	61	243	15	ISOFORM 2 OF CREB-BINDING PROTEIN,FERRITIN HEAVY
7tb3-O	7.3	2.5	61	243	15	ISOFORM 2 OF CREB-BINDING PROTEIN,FERRITIN HEAVY
7tb3-N	7.3	2.5	61	243	15	ISOFORM 2 OF CREB-BINDING PROTEIN,FERRITIN HEAVY
7tb3-J	7.3	2.5	61	243	15	ISOFORM 2 OF CREB-BINDING PROTEIN,FERRITIN HEAVY
7tb3-G	7.3	2.6	61	243	15	ISOFORM 2 OF CREB-BINDING PROTEIN,FERRITIN HEAVY
5iy8-U	7.2	1.9	61	170	16	DNA-DIRECTED RNA POLYMERASE II SUBUNIT RPB1;
5iyc-U	7.2	1.9	61	170	16	DNA-DIRECTED RNA POLYMERASE II SUBUNIT RPB1;
7tb3-D	7.2	2.6	61	243	15	ISOFORM 2 OF CREB-BINDING PROTEIN,FERRITIN HEAVY
7tb3-B	7.2	2.5	61	243	15	ISOFORM 2 OF CREB-BINDING PROTEIN,FERRITIN HEAVY
7tb3-F	7.2	2.6	61	243	15	ISOFORM 2 OF CREB-BINDING PROTEIN,FERRITIN HEAVY
7tb3-M	7.2	2.5	61	243	15	ISOFORM 2 OF CREB-BINDING PROTEIN,FERRITIN HEAVY
8c2s-W	7.1	2.8	62	109	5	NADH-UBIQUINONE OXIDOREDUCTASE CHAIN 3;
8ca3-W	7.1	2.8	62	109	5	NADH-UBIQUINONE OXIDOREDUCTASE CHAIN 3;
2apl-A	7	2.8	60	149	10	HYPOTHETICAL PROTEIN PG0816;
8olt-W	6.9	2.8	62	114	5	NADH-UBIQUINONE OXIDOREDUCTASE CHAIN 3;
7zeb-g	6.8	2.9	62	114	2	NADH DEHYDROGENASE [UBIQUINONE] IRON-SULFUR PROTE
8q49-W	6.8	3	62	116	3	NADH-UBIQUINONE OXIDOREDUCTASE CHAIN 3;
8om1-W	6.8	2.8	62	114	5	NADH-UBIQUINONE OXIDOREDUCTASE CHAIN 3;
8iba-W	6.8	2.9	62	114	5	NADH-UBIQUINONE OXIDOREDUCTASE CHAIN 3;
8iap-W	6.8	2.9	62	114	5	NADH-UBIQUINONE OXIDOREDUCTASE CHAIN 3;
2dme-A	6.7	1.6	63	120	19	PHD FINGER PROTEIN 3;
6ajf-A	6.7	2.7	59	901	5	DRUG EXPORTERS OF THE RND SUPERFAMILY-LIKE PROTEI
7vya-E	6.7	2.9	62	115	2	NADH DEHYDROGENASE [UBIQUINONE] FLAVOPROTEIN 1,
7qsl-W	6.7	2.9	62	115	3	NADH-UBIQUINONE OXIDOREDUCTASE CHAIN 3;
7r41-W	6.7	2.9	62	114	3	NADH-UBIQUINONE OXIDOREDUCTASE CHAIN 3;
7v2f-E	6.7	2.9	62	115	2	NADH DEHYDROGENASE [UBIQUINONE] FLAVOPROTEIN 1,
7r48-W	6.7	3	62	114	3	NADH-UBIQUINONE OXIDOREDUCTASE CHAIN 3;
8q48-W	6.6	2.9	62	115	3	NADH-UBIQUINONE OXIDOREDUCTASE CHAIN 3;
7r43-W	6.6	2.9	62	114	3	NADH-UBIQUINONE OXIDOREDUCTASE CHAIN 3;
6tgc-E	6.6	3.1	60	680	15	DEDICATOR OF CYTOKINESIS PROTEIN 2;
7r47-W	6.6	3	62	114	3	NADH-UBIQUINONE OXIDOREDUCTASE CHAIN 3;
7r44-W	6.6	2.9	62	114	3	NADH-UBIQUINONE OXIDOREDUCTASE CHAIN 3;
8q0m-W	6.6	2.9	62	115	3	NADH-UBIQUINONE OXIDOREDUCTASE CHAIN 3;
8ibe-W	6.6	2.9	62	114	5	NADH-UBIQUINONE OXIDOREDUCTASE CHAIN 3;
7o6y-P	6.6	3	62	123	0	SUBUNIT NUAM OF NADH:UBIQUINONE OXIDOREDUCTASE (C
7r45-W	6.6	3	62	114	3	NADH-UBIQUINONE OXIDOREDUCTASE CHAIN 3;
8q0a-W	6.5	2.9	62	115	3	NADH-UBIQUINONE OXIDOREDUCTASE CHAIN 3;
8q47-W	6.5	3	62	116	3	NADH-UBIQUINONE OXIDOREDUCTASE CHAIN 3;
7qso-W	6.5	3	62	115	3	NADH-UBIQUINONE OXIDOREDUCTASE CHAIN 3;
7zmg-P	6.5	3	62	122	2	NADH-UBIQUINONE OXIDOREDUCTASE CHAIN 1;
7qsk-W	6.5	2.9	62	115	3	NADH-UBIQUINONE OXIDOREDUCTASE CHAIN 3;
7r4g-W	6.5	3	62	114	3	NADH-UBIQUINONE OXIDOREDUCTASE CHAIN 3;
8q46-W	6.5	3	62	116	3	NADH-UBIQUINONE OXIDOREDUCTASE CHAIN 3;
8q25-W	6.4	3	62	116	3	NADH-UBIQUINONE OXIDOREDUCTASE CHAIN 3;
7w0r-E	6.4	2.8	62	115	2	NADH DEHYDROGENASE [UBIQUINONE] FLAVOPROTEIN 1,
7v2e-E	6.4	2.8	62	115	2	NADH DEHYDROGENASE [UBIQUINONE] FLAVOPROTEIN 1,
8q0o-W	6.4	3	62	116	3	NADH-UBIQUINONE OXIDOREDUCTASE CHAIN 3;
4bxx-X	6.3	1.6	60	120	17	DNA-DIRECTED RNA POLYMERASE II SUBUNIT RPB1;
8rgq-W	6.3	2.8	62	114	6	NADH DEHYDROGENASE [UBIQUINONE] IRON-SULFUR PROTE
7w2u-E	6.3	2.8	62	115	2	NADH DEHYDROGENASE [UBIQUINONE] FLAVOPROTEIN 1,
7vyf-E	6.3	2.8	62	115	2	NADH DEHYDROGENASE [UBIQUINONE] FLAVOPROTEIN 1,
7v2h-E	6.3	2.8	62	115	2	NADH DEHYDROGENASE [UBIQUINONE] FLAVOPROTEIN 1,
7vbz-E	6.3	2.8	62	115	2	NADH DEHYDROGENASE [UBIQUINONE] FLAVOPROTEIN 1,
8ic3-W	6.3	2.9	62	114	5	NADH-UBIQUINONE OXIDOREDUCTASE CHAIN 3;
7w1t-E	6.3	2.8	62	115	2	NADH DEHYDROGENASE [UBIQUINONE] FLAVOPROTEIN 1,
7vy8-E	6.3	2.8	62	115	2	NADH DEHYDROGENASE [UBIQUINONE] FLAVOPROTEIN 1,
7w1z-E	6.3	2.8	62	115	2	NADH DEHYDROGENASE [UBIQUINONE] FLAVOPROTEIN 1,
7w1v-E	6.3	2.8	62	115	2	NADH DEHYDROGENASE [UBIQUINONE] FLAVOPROTEIN 1,
7w0y-E	6.3	2.8	62	115	2	NADH DEHYDROGENASE [UBIQUINONE] FLAVOPROTEIN 1,
7w1u-E	6.3	2.8	62	115	2	NADH DEHYDROGENASE [UBIQUINONE] FLAVOPROTEIN 1,
7w2y-E	6.3	2.8	62	115	2	NADH DEHYDROGENASE [UBIQUINONE] FLAVOPROTEIN 1,
7w4e-E	6.3	2.8	62	115	2	NADH DEHYDROGENASE [UBIQUINONE] FLAVOPROTEIN 1,
7w20-E	6.3	2.8	62	115	2	NADH DEHYDROGENASE [UBIQUINONE] FLAVOPROTEIN 1,
7w4g-E	6.3	2.8	62	115	2	NADH DEHYDROGENASE [UBIQUINONE] FLAVOPROTEIN 1,
7w2r-E	6.3	2.8	62	115	2	NADH DEHYDROGENASE [UBIQUINONE] FLAVOPROTEIN 1,
7v31-E	6.3	2.8	62	115	2	NADH DEHYDROGENASE [UBIQUINONE] FLAVOPROTEIN 1,
7zdh-g	6.3	2.8	62	114	2	NADH-UBIQUINONE OXIDOREDUCTASE CHAIN 3;
6zkv-g	6.3	2.9	62	114	2	NADH DEHYDROGENASE [UBIQUINONE] FLAVOPROTEIN 1,
2g8l-B	6.3	2.9	59	286	10	287AA LONG HYPOTHETICAL PROTEIN;
7v33-E	6.3	2.8	62	115	2	NADH DEHYDROGENASE [UBIQUINONE] FLAVOPROTEIN 1,
6zko-g	6.3	2.9	62	114	2	NADH DEHYDROGENASE [UBIQUINONE] FLAVOPROTEIN 1,
6o9l-U	6.2	2.1	61	170	16	DNA-DIRECTED RNA POLYMERASE II SUBUNIT RPB1;
7v2h-p	6.2	3.4	61	178	8	NADH DEHYDROGENASE [UBIQUINONE] FLAVOPROTEIN 1,
7vzw-E	6.2	2.8	62	115	2	NADH DEHYDROGENASE [UBIQUINONE] FLAVOPROTEIN 1,
6zkd-g	6.2	2.9	62	114	2	NADH DEHYDROGENASE [UBIQUINONE] FLAVOPROTEIN 1,
8q0q-W	6.2	3	62	115	3	NADH-UBIQUINONE OXIDOREDUCTASE CHAIN 3;
6zkc-g	6.2	2.9	62	114	2	NADH DEHYDROGENASE [UBIQUINONE] FLAVOPROTEIN 1,
6zki-g	6.2	2.9	62	114	2	NADH DEHYDROGENASE [UBIQUINONE] FLAVOPROTEIN 1,
6zkj-g	6.2	2.9	62	114	2	NADH DEHYDROGENASE [UBIQUINONE] FLAVOPROTEIN 1,
6zkn-g	6.2	2.9	62	114	2	NADH DEHYDROGENASE [UBIQUINONE] FLAVOPROTEIN 1,
6zkp-g	6.2	2.9	62	114	2	NADH DEHYDROGENASE [UBIQUINONE] FLAVOPROTEIN 1,
7w1o-E	6.2	2.9	62	115	2	NADH DEHYDROGENASE [UBIQUINONE] FLAVOPROTEIN 1,
7w4c-E	6.2	2.8	62	115	2	NADH DEHYDROGENASE [UBIQUINONE] FLAVOPROTEIN 1,
6zk9-g	6.2	2.9	62	114	2	NADH DEHYDROGENASE [UBIQUINONE] FLAVOPROTEIN 1,
7w4f-E	6.2	2.8	62	115	2	NADH DEHYDROGENASE [UBIQUINONE] FLAVOPROTEIN 1,
6zkm-g	6.2	2.9	62	114	2	NADH DEHYDROGENASE [UBIQUINONE] FLAVOPROTEIN 1,
7w4k-E	6.2	2.8	62	115	2	NADH DEHYDROGENASE [UBIQUINONE] FLAVOPROTEIN 1,
7v2c-E	6.2	2.8	62	115	2	NADH DEHYDROGENASE [UBIQUINONE] FLAVOPROTEIN 1,
7vb7-E	6.2	2.8	62	115	2	NADH DEHYDROGENASE [UBIQUINONE] FLAVOPROTEIN 1,
6zke-g	6.2	2.9	62	114	2	NADH DEHYDROGENASE [UBIQUINONE] FLAVOPROTEIN 1,
6zkh-g	6.2	2.9	62	114	2	NADH DEHYDROGENASE [UBIQUINONE] FLAVOPROTEIN 1,
6zkf-g	6.2	2.9	62	114	2	NADH DEHYDROGENASE [UBIQUINONE] FLAVOPROTEIN 1,
7v2r-E	6.2	2.8	62	115	2	NADH DEHYDROGENASE [UBIQUINONE] FLAVOPROTEIN 1,
8rgr-W	6.2	2.8	62	114	5	NADH DEHYDROGENASE [UBIQUINONE] IRON-SULFUR PROTE
7vzv-E	6.2	2.8	62	115	2	NADH DEHYDROGENASE [UBIQUINONE] FLAVOPROTEIN 1,
7w2l-E	6.2	2.9	62	115	2	NADH DEHYDROGENASE [UBIQUINONE] FLAVOPROTEIN 1,
7r46-W	6.2	3	62	114	3	NADH-UBIQUINONE OXIDOREDUCTASE CHAIN 3;
7vbn-E	6.2	2.8	62	115	2	NADH DEHYDROGENASE [UBIQUINONE] FLAVOPROTEIN 1,
7vwj-E	6.2	2.8	62	115	2	NADH DEHYDROGENASE [UBIQUINONE] FLAVOPROTEIN 1,
7r4d-W	6.2	3	62	114	3	NADH-UBIQUINONE OXIDOREDUCTASE CHAIN 3;
7vxp-E	6.2	2.8	62	115	2	NADH DEHYDROGENASE [UBIQUINONE] FLAVOPROTEIN 1,
7w2k-E	6.2	2.9	62	115	2	NADH DEHYDROGENASE [UBIQUINONE] FLAVOPROTEIN 1,
3adc-A	6.1	3.1	60	246	8	L-SERYL-TRNA(SEC) KINASE;
4hyc-E	6.1	3.8	61	246	3	PUTATIVE UNCHARACTERIZED PROTEIN;
7r42-W	6.1	2.9	62	114	3	NADH-UBIQUINONE OXIDOREDUCTASE CHAIN 3;
7r4c-W	6.1	3	62	114	3	NADH-UBIQUINONE OXIDOREDUCTASE CHAIN 3;
7v30-E	6.1	2.9	62	115	2	NADH DEHYDROGENASE [UBIQUINONE] FLAVOPROTEIN 1,
7r4f-W	6.1	3	62	114	3	NADH-UBIQUINONE OXIDOREDUCTASE CHAIN 3;
6zkr-g	6.1	2.9	62	114	2	NADH DEHYDROGENASE [UBIQUINONE] FLAVOPROTEIN 1,
7w1p-E	6.1	2.9	62	115	2	NADH DEHYDROGENASE [UBIQUINONE] FLAVOPROTEIN 1,
7v32-E	6.1	2.8	62	115	2	NADH DEHYDROGENASE [UBIQUINONE] FLAVOPROTEIN 1,
8rgt-W	6.1	2.8	62	114	6	NADH DEHYDROGENASE [UBIQUINONE] IRON-SULFUR PROTE
8q45-W	6.1	3	62	115	3	NADH-UBIQUINONE OXIDOREDUCTASE CHAIN 3;
8q4a-W	6.1	3	62	116	3	NADH-UBIQUINONE OXIDOREDUCTASE CHAIN 3;
6zkq-g	6.1	2.9	62	114	2	NADH DEHYDROGENASE [UBIQUINONE] FLAVOPROTEIN 1,
7w4l-E	6.1	2.9	62	115	2	NADH DEHYDROGENASE [UBIQUINONE] FLAVOPROTEIN 1,
6zks-g	6.1	2.9	62	114	2	NADH DEHYDROGENASE [UBIQUINONE] FLAVOPROTEIN 1,
7w4j-E	6.1	2.9	62	115	2	NADH DEHYDROGENASE [UBIQUINONE] FLAVOPROTEIN 1,
5u4k-A	6.1	2.5	58	87	16	CREB-BINDING PROTEIN;
7zd6-g	6.1	2.9	62	114	2	NADH-UBIQUINONE OXIDOREDUCTASE CHAIN 3;
6zku-g	6.1	2.9	62	114	2	NADH DEHYDROGENASE [UBIQUINONE] FLAVOPROTEIN 1,
7vyn-E	6.1	2.8	62	115	2	NADH DEHYDROGENASE [UBIQUINONE] FLAVOPROTEIN 1,
7tbh-F	6.1	2.5	61	243	15	ISOFORM 2 OF CREB-BINDING PROTEIN,FERRITIN HEAVY
7w4m-E	6.1	2.9	62	115	2	NADH DEHYDROGENASE [UBIQUINONE] FLAVOPROTEIN 1,
6zkt-g	6.1	2.9	62	114	2	NADH DEHYDROGENASE [UBIQUINONE] FLAVOPROTEIN 1,
6zkd-t	6.1	3.1	60	177	8	NADH DEHYDROGENASE [UBIQUINONE] FLAVOPROTEIN 1,
7v3m-E	6.1	2.9	62	115	2	NADH DEHYDROGENASE [UBIQUINONE] FLAVOPROTEIN 1,
7w31-E	6.1	2.9	62	115	2	NADH DEHYDROGENASE [UBIQUINONE] FLAVOPROTEIN 1,
6zkg-g	6.1	2.9	62	114	2	NADH DEHYDROGENASE [UBIQUINONE] FLAVOPROTEIN 1,
7arc-W	6.1	2.7	62	127	8	PSST;
7zd6-t	6.1	3.1	60	177	8	NADH-UBIQUINONE OXIDOREDUCTASE CHAIN 3;
7vyh-E	6.1	2.9	62	115	2	NADH DEHYDROGENASE [UBIQUINONE] FLAVOPROTEIN 1,
6zkl-g	6.1	2.9	62	114	2	NADH DEHYDROGENASE [UBIQUINONE] FLAVOPROTEIN 1,
8q0j-W	6.1	2.8	61	115	5	NADH-UBIQUINONE OXIDOREDUCTASE CHAIN 3;
7vz1-E	6.1	2.9	62	115	2	NADH DEHYDROGENASE [UBIQUINONE] FLAVOPROTEIN 1,
3po3-S	6	2.2	60	164	22	DNA-DIRECTED RNA POLYMERASE II SUBUNIT RPB1;
1sg9-B	6	1.9	52	276	6	HEMK PROTEIN;
1sg9-C	6	1.9	52	276	6	HEMK PROTEIN;
4by1-X	6	1.6	59	116	17	DNA-DIRECTED RNA POLYMERASE II SUBUNIT RPB1;
7p37-B	6	3	59	147	15	TRANSCRIPTIONAL REPRESSOR NRDR;
7p37-H	6	3	59	147	15	TRANSCRIPTIONAL REPRESSOR NRDR;
7p37-L	6	3	59	147	15	TRANSCRIPTIONAL REPRESSOR NRDR;
7p37-D	6	3	59	147	15	TRANSCRIPTIONAL REPRESSOR NRDR;
6zkm-t	6	3	60	177	8	NADH DEHYDROGENASE [UBIQUINONE] FLAVOPROTEIN 1,
8bee-W	6	2.9	62	97	6	NADH DEHYDROGENASE [UBIQUINONE] IRON-SULFUR PROTE
6zkn-t	6	3	60	177	8	NADH DEHYDROGENASE [UBIQUINONE] FLAVOPROTEIN 1,
6zkv-t	6	3	60	177	8	NADH DEHYDROGENASE [UBIQUINONE] FLAVOPROTEIN 1,
7w0h-E	6	2.9	62	115	2	NADH DEHYDROGENASE [UBIQUINONE] FLAVOPROTEIN 1,
7qsd-W	6	2.9	62	114	3	NADH-UBIQUINONE OXIDOREDUCTASE CHAIN 3;
7w4d-E	6	2.9	62	115	2	NADH DEHYDROGENASE [UBIQUINONE] FLAVOPROTEIN 1,
7vxu-E	6	2.9	62	115	2	NADH DEHYDROGENASE [UBIQUINONE] FLAVOPROTEIN 1,
7w35-E	6	2.9	62	115	2	NADH DEHYDROGENASE [UBIQUINONE] FLAVOPROTEIN 1,
7w00-E	6	2.9	62	115	2	NADH DEHYDROGENASE [UBIQUINONE] FLAVOPROTEIN 1,
5lnk-g	6	2.9	62	114	2	MITOCHONDRIAL COMPLEX I, 51 KDA SUBUNIT;
7v2d-E	6	2.9	62	115	2	NADH DEHYDROGENASE [UBIQUINONE] FLAVOPROTEIN 1,
7ak5-W	6	2.9	62	114	5	NADH-UBIQUINONE OXIDOREDUCTASE CHAIN 3;
7w32-E	6	2.9	62	115	2	NADH DEHYDROGENASE [UBIQUINONE] FLAVOPROTEIN 1,
7qsm-W	6	3	62	116	3	NADH-UBIQUINONE OXIDOREDUCTASE CHAIN 3;
7zdj-g	6	2.9	62	114	2	COMPLEX I-49KD;
7qsn-W	6	3	62	116	3	NADH-UBIQUINONE OXIDOREDUCTASE CHAIN 3;
5xtd-E	6	2.8	62	113	6	NADH DEHYDROGENASE [UBIQUINONE] FLAVOPROTEIN 1,
2g8l-A	6	3	59	284	10	287AA LONG HYPOTHETICAL PROTEIN;
5xtb-E	6	2.8	62	113	6	NADH DEHYDROGENASE [UBIQUINONE] FLAVOPROTEIN 1,
6zkb-t	6	3.1	60	177	8	MITOCHONDRIAL COMPLEX I, 49 KDA SUBUNIT;
7zdm-g	6	2.9	62	114	2	NADH DEHYDROGENASE [UBIQUINONE] FLAVOPROTEIN 1,
5fn5-B	6	4	60	223	12	NICASTRIN;
7p37-F	6	3	56	147	16	TRANSCRIPTIONAL REPRESSOR NRDR;
1sg9-A	5.9	1.9	52	276	6	HEMK PROTEIN;
2lw4-A	5.9	2.1	61	113	21	TRANSCRIPTION ELONGATION FACTOR A PROTEIN 2;
6zkg-t	5.9	3.1	60	177	8	NADH DEHYDROGENASE [UBIQUINONE] FLAVOPROTEIN 1,
6zkc-t	5.9	3.1	60	177	8	NADH DEHYDROGENASE [UBIQUINONE] FLAVOPROTEIN 1,
5wgb-B	5.9	3.8	60	75	5	CYSTEINE DESULFURASE, MITOCHONDRIAL;
6mi8-A	5.9	2.5	53	235	13	LIPOPOLYSACCHARIDE EXPORT SYSTEM ATP-BINDING PROT
6mi8-B	5.9	2.5	53	235	13	LIPOPOLYSACCHARIDE EXPORT SYSTEM ATP-BINDING PROT
2ffj-B	5.9	3	54	271	7	CONSERVED HYPOTHETICAL PROTEIN;
8q1y-W	5.9	3	62	116	3	NADH-UBIQUINONE OXIDOREDUCTASE CHAIN 3;
7zdp-g	5.9	2.9	62	114	2	COMPLEX I-49KD;
7v2k-E	5.9	2.9	62	115	2	NADH DEHYDROGENASE [UBIQUINONE] FLAVOPROTEIN 1,
7w4q-E	5.9	2.9	62	115	2	NADH DEHYDROGENASE [UBIQUINONE] FLAVOPROTEIN 1,
8ca5-W	5.9	2.8	62	109	5	NADH DEHYDROGENASE [UBIQUINONE] 1 ALPHA SUBCOMPLE
6zkk-g	5.9	2.9	62	114	2	NADH DEHYDROGENASE [UBIQUINONE] FLAVOPROTEIN 1,
7w4n-E	5.9	2.9	62	115	2	NADH DEHYDROGENASE [UBIQUINONE] FLAVOPROTEIN 1,
6tgb-B	5.9	3.1	60	680	15	DEDICATOR OF CYTOKINESIS PROTEIN 2;
7qsl-n	5.9	3.2	60	172	8	NADH-UBIQUINONE OXIDOREDUCTASE CHAIN 3;
7vyg-p	5.9	3.1	60	178	8	NADH DEHYDROGENASE [UBIQUINONE] IRON-SULFUR PROTE
7w1t-p	5.9	3.1	60	178	8	NADH DEHYDROGENASE [UBIQUINONE] FLAVOPROTEIN 1,
6zkf-t	5.9	3.1	60	177	8	NADH DEHYDROGENASE [UBIQUINONE] FLAVOPROTEIN 1,
6zki-t	5.9	3.1	60	177	8	NADH DEHYDROGENASE [UBIQUINONE] FLAVOPROTEIN 1,
7w1z-p	5.9	3.2	60	178	8	NADH DEHYDROGENASE [UBIQUINONE] FLAVOPROTEIN 1,
7qps-A	5.9	2.5	56	322	5	ACT DOMAIN PROTEIN;
8ca3-n	5.9	3	60	177	8	NADH-UBIQUINONE OXIDOREDUCTASE CHAIN 3;
8rgp-n	5.9	3.2	61	178	5	NADH DEHYDROGENASE [UBIQUINONE] IRON-SULFUR PROTE
6zke-t	5.9	3.1	60	177	8	NADH DEHYDROGENASE [UBIQUINONE] FLAVOPROTEIN 1,
3add-A	5.8	3.2	60	251	8	L-SERYL-TRNA(SEC) KINASE;
3add-B	5.8	3.4	59	239	10	L-SERYL-TRNA(SEC) KINASE;
3adb-A	5.8	3.1	60	250	12	L-SERYL-TRNA(SEC) KINASE;
7p37-G	5.8	3	56	147	16	TRANSCRIPTIONAL REPRESSOR NRDR;
7t6d-D	5.8	2.8	63	198	5	LIPOPOLYSACCHARIDE ASSEMBLY PROTEIN B;
7v33-p	5.8	3.2	60	178	8	NADH DEHYDROGENASE [UBIQUINONE] FLAVOPROTEIN 1,
5usr-F	5.8	3.6	59	75	5	CYSTEINE DESULFURASE, MITOCHONDRIAL;
7p37-K	5.8	3	56	147	16	TRANSCRIPTIONAL REPRESSOR NRDR;
8q4a-n	5.8	3.2	60	171	8	NADH-UBIQUINONE OXIDOREDUCTASE CHAIN 3;
7p37-C	5.8	3	56	147	16	TRANSCRIPTIONAL REPRESSOR NRDR;
7w1v-p	5.8	3.1	60	178	8	NADH DEHYDROGENASE [UBIQUINONE] FLAVOPROTEIN 1,
7aqw-n	5.8	3.2	60	109	3	NADH-UBIQUINONE OXIDOREDUCTASE CHAIN 5;
8beh-n	5.8	3.4	61	109	2	NADH-UBIQUINONE OXIDOREDUCTASE CHAIN 5;
7w4e-p	5.8	3.3	61	178	8	NADH DEHYDROGENASE [UBIQUINONE] FLAVOPROTEIN 1,
7vys-p	5.8	3.1	60	178	8	NADH DEHYDROGENASE [UBIQUINONE] IRON-SULFUR PROTE
6ajj-A	5.8	2.6	59	901	5	DRUG EXPORTERS OF THE RND SUPERFAMILY-LIKE PROTEI
7v31-p	5.8	3.1	60	178	8	NADH DEHYDROGENASE [UBIQUINONE] FLAVOPROTEIN 1,
7zdh-t	5.8	3.1	60	177	8	NADH-UBIQUINONE OXIDOREDUCTASE CHAIN 3;
6zkh-t	5.8	3	60	177	5	NADH DEHYDROGENASE [UBIQUINONE] FLAVOPROTEIN 1,
7w2u-p	5.8	3.4	61	178	8	NADH DEHYDROGENASE [UBIQUINONE] FLAVOPROTEIN 1,
8c2s-n	5.8	3.1	60	177	8	NADH-UBIQUINONE OXIDOREDUCTASE CHAIN 3;
7vzv-p	5.8	3.2	60	178	8	NADH DEHYDROGENASE [UBIQUINONE] FLAVOPROTEIN 1,
7vc0-p	5.8	3.4	61	178	8	NADH DEHYDROGENASE [UBIQUINONE] IRON-SULFUR PROTE
7w2y-p	5.8	3.5	61	178	8	NADH DEHYDROGENASE [UBIQUINONE] FLAVOPROTEIN 1,
7zdm-t	5.8	3.1	60	177	8	NADH DEHYDROGENASE [UBIQUINONE] FLAVOPROTEIN 1,
8rgt-n	5.8	3	60	178	5	NADH DEHYDROGENASE [UBIQUINONE] IRON-SULFUR PROTE
5fn4-B	5.8	4.1	59	217	14	NICASTRIN;
8q0f-W	5.8	3	62	116	3	NADH-UBIQUINONE OXIDOREDUCTASE CHAIN 3;
7ak6-W	5.8	3	62	114	5	NADH-UBIQUINONE OXIDOREDUCTASE CHAIN 3;
6idx-A	5.8	3.3	60	501	12	ENGULFMENT AND CELL MOTILITY PROTEIN 2;
7e4m-A	5.7	2.6	53	270	8	STT4548;
5usr-B	5.7	3.8	60	76	5	CYSTEINE DESULFURASE, MITOCHONDRIAL;
5usr-D	5.7	3.7	60	80	5	CYSTEINE DESULFURASE, MITOCHONDRIAL;
7ao8-D	5.7	2.8	59	274	10	METHYL-CPG-BINDING DOMAIN PROTEIN 2;
7ao9-A	5.7	2.8	59	168	10	METHYL-CPG-BINDING DOMAIN PROTEIN 2;
3adc-B	5.7	3.2	61	239	10	L-SERYL-TRNA(SEC) KINASE;
8rgp-W	5.7	2.7	62	114	6	NADH DEHYDROGENASE [UBIQUINONE] IRON-SULFUR PROTE
8q0o-n	5.7	3.1	60	171	5	NADH-UBIQUINONE OXIDOREDUCTASE CHAIN 3;
7w2l-p	5.7	3.1	60	178	8	NADH DEHYDROGENASE [UBIQUINONE] FLAVOPROTEIN 1,
8om1-n	5.7	3.1	60	178	8	NADH-UBIQUINONE OXIDOREDUCTASE CHAIN 3;
7w2k-p	5.7	3.2	60	178	8	NADH DEHYDROGENASE [UBIQUINONE] FLAVOPROTEIN 1,
7v3m-p	5.7	3.1	60	178	8	NADH DEHYDROGENASE [UBIQUINONE] FLAVOPROTEIN 1,
8ca5-n	5.7	3.1	60	177	8	NADH DEHYDROGENASE [UBIQUINONE] 1 ALPHA SUBCOMPLE
7r4f-n	5.7	3.7	61	171	10	NADH-UBIQUINONE OXIDOREDUCTASE CHAIN 3;
7r4d-n	5.7	3.7	61	171	7	NADH-UBIQUINONE OXIDOREDUCTASE CHAIN 3;
8ic4-n	5.7	3.1	60	177	8	NADH DEHYDROGENASE [UBIQUINONE] IRON-SULFUR PROTE
8ibb-n	5.7	3.1	60	177	8	NADH DEHYDROGENASE [UBIQUINONE] IRON-SULFUR PROTE
7zeb-t	5.7	3.3	61	177	5	NADH DEHYDROGENASE [UBIQUINONE] IRON-SULFUR PROTE
7b93-n	5.7	3.2	60	178	8	NADH-UBIQUINONE OXIDOREDUCTASE CHAIN 3;
3a4l-A	5.7	3.2	55	236	9	L-SERYL-TRNA(SEC) KINASE;
7zdj-t	5.7	3.1	60	177	8	COMPLEX I-49KD;
7b93-W	5.7	2.8	62	114	5	NADH-UBIQUINONE OXIDOREDUCTASE CHAIN 3;
7v2r-p	5.7	3.3	61	178	8	NADH DEHYDROGENASE [UBIQUINONE] FLAVOPROTEIN 1,
7w1u-p	5.7	3.1	60	178	8	NADH DEHYDROGENASE [UBIQUINONE] FLAVOPROTEIN 1,
7arb-n	5.7	3.2	60	109	3	NADH-UBIQUINONE OXIDOREDUCTASE CHAIN 3;
7w0y-p	5.7	3.4	61	178	8	NADH DEHYDROGENASE [UBIQUINONE] FLAVOPROTEIN 1,
7vxs-p	5.7	3.2	60	178	8	NADH DEHYDROGENASE [UBIQUINONE] IRON-SULFUR PROTE
8q1p-W	5.7	2.9	61	116	3	NADH-UBIQUINONE OXIDOREDUCTASE CHAIN 3;
1nv8-B	5.6	2	50	269	6	HEMK PROTEIN;
3adb-B	5.6	3.1	60	247	8	L-SERYL-TRNA(SEC) KINASE;
1nv8-A	5.6	2.3	52	273	6	HEMK PROTEIN;
7v2c-p	5.6	3.3	60	178	8	NADH DEHYDROGENASE [UBIQUINONE] FLAVOPROTEIN 1,
6zr2-n	5.6	3.4	61	177	8	NADH-UBIQUINONE OXIDOREDUCTASE CHAIN 3;
4y6k-C	5.6	4	61	238	3	UNCHARACTERIZED PROTEIN PSH;
5wkp-F	5.6	3.8	60	82	5	CYSTEINE DESULFURASE, MITOCHONDRIAL;
5wlw-B	5.6	3.6	59	81	5	CYSTEINE DESULFURASE, MITOCHONDRIAL;
6hs3-B	5.6	3.4	59	247	8	ABC TRANSPORTER FAMILY PROTEIN;
2a7o-A	5.6	2.2	59	100	3	HUNTINGTIN INTERACTING PROTEIN B;
2rh1-A	5.6	2.8	62	442	11	BETA-2-ADRENERGIC RECEPTOR/T4-LYSOZYME CHIMERA;
3pbl-A	5.6	2.8	59	432	5	D(3) DOPAMINE RECEPTOR, LYSOZYME CHIMERA;
6zr2-W	5.6	2.9	62	114	5	NADH-UBIQUINONE OXIDOREDUCTASE CHAIN 3;
7w1p-p	5.6	3.4	61	178	8	NADH DEHYDROGENASE [UBIQUINONE] FLAVOPROTEIN 1,
6ztq-W	5.6	2.9	62	114	5	NADH-UBIQUINONE OXIDOREDUCTASE CHAIN 3;
7w0h-p	5.6	3.3	61	178	8	NADH DEHYDROGENASE [UBIQUINONE] FLAVOPROTEIN 1,
7a24-X	5.6	2.5	62	103	2	51KDA;
8q25-n	5.6	3.2	60	171	8	NADH-UBIQUINONE OXIDOREDUCTASE CHAIN 3;
7zmb-P	5.6	3	62	115	2	NADH-UBIQUINONE OXIDOREDUCTASE CHAIN 1;
7a23-X	5.6	2.5	62	103	2	51KDA;
8iaq-n	5.6	3.1	60	178	8	NADH DEHYDROGENASE [UBIQUINONE] IRON-SULFUR PROTE
7r46-n	5.6	3.7	61	171	10	NADH-UBIQUINONE OXIDOREDUCTASE CHAIN 3;
7vyi-p	5.6	3.3	61	178	8	NADH DEHYDROGENASE [UBIQUINONE] IRON-SULFUR PROTE
7r48-n	5.6	3.7	61	171	7	NADH-UBIQUINONE OXIDOREDUCTASE CHAIN 3;
7qpr-A	5.6	2.6	57	687	5	ACT DOMAIN PROTEIN;
7tbh-R	5.6	2.5	61	243	15	ISOFORM 2 OF CREB-BINDING PROTEIN,FERRITIN HEAVY
7r42-n	5.6	3.7	61	172	10	NADH-UBIQUINONE OXIDOREDUCTASE CHAIN 3;
8q1u-W	5.6	3	62	116	3	NADH-UBIQUINONE OXIDOREDUCTASE CHAIN 3;
3a4m-A	5.6	3.2	55	236	9	L-SERYL-TRNA(SEC) KINASE;
7r4c-n	5.6	3.7	61	171	7	NADH-UBIQUINONE OXIDOREDUCTASE CHAIN 3;
7r45-n	5.6	3.8	61	171	10	NADH-UBIQUINONE OXIDOREDUCTASE CHAIN 3;
8rgq-n	5.6	3.3	61	178	7	NADH DEHYDROGENASE [UBIQUINONE] IRON-SULFUR PROTE
7r47-n	5.6	3.7	61	171	7	NADH-UBIQUINONE OXIDOREDUCTASE CHAIN 3;
8bf9-G	5.5	2.7	62	158	5	RNA (1766);
1vq1-A	5.5	2.3	52	267	6	N5-GLUTAMINE METHYLTRANSFERASE, HEMK;
7p3q-C	5.5	2.8	56	147	16	TRANSCRIPTIONAL REPRESSOR NRDR;
7p3q-E	5.5	2.8	56	147	16	TRANSCRIPTIONAL REPRESSOR NRDR;
7p3q-G	5.5	2.8	56	147	16	TRANSCRIPTIONAL REPRESSOR NRDR;
7p3q-B	5.5	2.9	56	147	16	TRANSCRIPTIONAL REPRESSOR NRDR;
7p3q-A	5.5	2.8	56	147	16	TRANSCRIPTIONAL REPRESSOR NRDR;
5usr-H	5.5	3.5	57	77	5	CYSTEINE DESULFURASE, MITOCHONDRIAL;
7ard-W	5.5	2.7	61	127	10	ND3;
7v2d-p	5.5	3.2	60	178	8	NADH DEHYDROGENASE [UBIQUINONE] FLAVOPROTEIN 1,
4p31-A	5.5	2.3	51	234	14	LIPOPOLYSACCHARIDE EXPORT SYSTEM ATP-BINDING PROT
4qc2-B	5.5	2.3	51	235	14	ABC TRANSPORTER RELATED PROTEIN;
4wbs-A	5.5	2.6	54	246	6	ABC TRANSPORTER RELATED;
6flx-A	5.5	2.8	55	245	7	ABC TRANSPORTER SYSTEM, ATP-BINDING PROTEIN;
7vwl-p	5.5	3.4	61	178	8	NADH DEHYDROGENASE [UBIQUINONE] IRON-SULFUR PROTE
7w4k-p	5.5	3.4	61	178	8	NADH DEHYDROGENASE [UBIQUINONE] FLAVOPROTEIN 1,
8ib5-W	5.5	2.9	62	114	5	NADH-UBIQUINONE OXIDOREDUCTASE CHAIN 3;
7vy1-p	5.5	3.3	61	178	8	NADH DEHYDROGENASE [UBIQUINONE] IRON-SULFUR PROTE
7vbp-p	5.5	3.5	61	178	8	NADH DEHYDROGENASE [UBIQUINONE] IRON-SULFUR PROTE
3a4l-B	5.5	3.4	56	237	7	L-SERYL-TRNA(SEC) KINASE;
7v32-p	5.5	3.3	61	178	8	NADH DEHYDROGENASE [UBIQUINONE] FLAVOPROTEIN 1,
3a4n-B	5.5	3.3	56	237	7	L-SERYL-TRNA(SEC) KINASE;
7o71-P	5.5	3	62	123	0	NADH-UBIQUINONE OXIDOREDUCTASE 78 KDA SUBUNIT;
8q1u-n	5.5	3.2	60	171	8	NADH-UBIQUINONE OXIDOREDUCTASE CHAIN 3;
6yj4-W	5.5	3	62	123	0	NADH-UBIQUINONE OXIDOREDUCTASE CHAIN 3;
7w32-p	5.5	3.5	61	178	8	NADH DEHYDROGENASE [UBIQUINONE] FLAVOPROTEIN 1,
8ba0-n	5.5	2.9	60	134	7	NADH-UBIQUINONE OXIDOREDUCTASE CHAIN 3;
8rgr-n	5.5	3.3	61	178	7	NADH DEHYDROGENASE [UBIQUINONE] IRON-SULFUR PROTE
7qsk-n	5.5	3.7	62	172	10	NADH-UBIQUINONE OXIDOREDUCTASE CHAIN 3;
7w4n-p	5.5	3.5	61	178	8	NADH DEHYDROGENASE [UBIQUINONE] FLAVOPROTEIN 1,
8q45-n	5.5	3.7	61	171	7	NADH-UBIQUINONE OXIDOREDUCTASE CHAIN 3;
3a4n-A	5.5	3.2	55	237	9	L-SERYL-TRNA(SEC) KINASE;
7r44-n	5.5	3.7	62	172	10	NADH-UBIQUINONE OXIDOREDUCTASE CHAIN 3;
7qpr-D	5.5	2.5	57	689	5	ACT DOMAIN PROTEIN;
7w35-p	5.5	3.5	61	178	8	NADH DEHYDROGENASE [UBIQUINONE] FLAVOPROTEIN 1,
7aqr-W	5.5	2.8	62	112	6	NADH DEHYDROGENASE [UBIQUINONE] IRON-SULFUR PROTE
7p3q-H	5.5	2.8	56	147	16	TRANSCRIPTIONAL REPRESSOR NRDR;
2m6u-A	5.4	3.8	61	82	10	CHOLINE BINDING PROTEIN A;
7aoa-A	5.4	2.6	57	343	9	METHYL-CPG-BINDING DOMAIN PROTEIN 2;
1vq1-B	5.4	2.3	52	265	6	N5-GLUTAMINE METHYLTRANSFERASE, HEMK;
1nv9-A	5.4	2.1	51	265	6	HEMK PROTEIN;
7p37-J	5.4	3	59	147	15	TRANSCRIPTIONAL REPRESSOR NRDR;
5xtc-p	5.4	3	59	172	5	NADH DEHYDROGENASE [UBIQUINONE] IRON-SULFUR PROTE
5vnw-A	5.4	3.3	57	583	9	SERUM ALBUMIN;
7v2e-p	5.4	3.5	61	178	10	NADH DEHYDROGENASE [UBIQUINONE] FLAVOPROTEIN 1,
6zko-t	5.4	3	60	177	5	NADH DEHYDROGENASE [UBIQUINONE] FLAVOPROTEIN 1,
6rcu-A	5.4	3.4	61	304	7	RETICULOCYTE BINDING PROTEIN HOMOLOGUE 5;
5wkp-B	5.4	3.5	58	81	5	CYSTEINE DESULFURASE, MITOCHONDRIAL;
6mbn-B	5.4	2.3	51	241	14	LIPOPOLYSACCHARIDE EXPORT SYSTEM ATP-BINDING PROT
4p32-A	5.4	2.3	51	234	14	LIPOPOLYSACCHARIDE EXPORT SYSTEM ATP-BINDING PROT
4p33-A	5.4	2.3	51	235	14	LIPOPOLYSACCHARIDE EXPORT SYSTEM ATP-BINDING PROT
4p32-B	5.4	2.3	51	230	14	LIPOPOLYSACCHARIDE EXPORT SYSTEM ATP-BINDING PROT
4p31-B	5.4	2.5	52	230	13	LIPOPOLYSACCHARIDE EXPORT SYSTEM ATP-BINDING PROT
4qc2-A	5.4	2.3	51	235	14	ABC TRANSPORTER RELATED PROTEIN;
5wlw-F	5.4	3.7	59	83	5	CYSTEINE DESULFURASE, MITOCHONDRIAL;
6hs3-A	5.4	2.8	54	246	7	ABC TRANSPORTER FAMILY PROTEIN;
6zkt-t	5.4	3.1	60	177	8	NADH DEHYDROGENASE [UBIQUINONE] FLAVOPROTEIN 1,
4yy5-B	5.4	2	47	99	6	DTOR_3X33L;
7p3q-D	5.4	2.9	56	147	16	TRANSCRIPTIONAL REPRESSOR NRDR;
3a4m-B	5.4	3.2	57	236	11	L-SERYL-TRNA(SEC) KINASE;
7p3q-F	5.4	2.9	56	147	16	TRANSCRIPTIONAL REPRESSOR NRDR;
7ao9-D	5.4	2.6	57	168	9	METHYL-CPG-BINDING DOMAIN PROTEIN 2;
7w4q-p	5.4	3.4	60	178	8	NADH DEHYDROGENASE [UBIQUINONE] FLAVOPROTEIN 1,
4bkx-A	5.4	2.6	57	161	9	METASTASIS-ASSOCIATED PROTEIN MTA1;
7aoa-D	5.4	2.6	57	343	9	METHYL-CPG-BINDING DOMAIN PROTEIN 2;
8b9z-W	5.4	3.2	62	114	8	NADH-UBIQUINONE OXIDOREDUCTASE CHAIN 3;
7zm7-P	5.4	3	62	122	2	NADH-UBIQUINONE OXIDOREDUCTASE CHAIN 1;
8q48-n	5.4	3.8	61	171	10	NADH-UBIQUINONE OXIDOREDUCTASE CHAIN 3;
8q1p-n	5.4	3.7	61	171	7	NADH-UBIQUINONE OXIDOREDUCTASE CHAIN 3;
7r4g-n	5.4	3.7	60	171	8	NADH-UBIQUINONE OXIDOREDUCTASE CHAIN 3;
7v30-p	5.4	3.5	61	178	8	NADH DEHYDROGENASE [UBIQUINONE] FLAVOPROTEIN 1,
7qsm-n	5.4	3.7	60	171	8	NADH-UBIQUINONE OXIDOREDUCTASE CHAIN 3;
7qh6-v	5.4	4.1	60	69	8	39S RIBOSOMAL PROTEIN L2, MITOCHONDRIAL;
8q49-n	5.4	3.8	61	171	8	NADH-UBIQUINONE OXIDOREDUCTASE CHAIN 3;
7zdp-t	5.4	3.4	61	177	10	COMPLEX I-49KD;
7w0r-p	5.4	3.5	61	178	10	NADH DEHYDROGENASE [UBIQUINONE] FLAVOPROTEIN 1,
7qpr-B	5.4	2.5	57	687	5	ACT DOMAIN PROTEIN;
7qso-n	5.4	3.7	61	171	7	NADH-UBIQUINONE OXIDOREDUCTASE CHAIN 3;
6zkj-t	5.4	3.1	60	177	8	NADH DEHYDROGENASE [UBIQUINONE] FLAVOPROTEIN 1,
6zkp-t	5.4	3.1	60	177	8	NADH DEHYDROGENASE [UBIQUINONE] FLAVOPROTEIN 1,
7w2r-p	5.4	3.4	61	178	7	NADH DEHYDROGENASE [UBIQUINONE] FLAVOPROTEIN 1,
6zks-t	5.4	3	60	177	8	NADH DEHYDROGENASE [UBIQUINONE] FLAVOPROTEIN 1,
7qpr-C	5.4	2.6	57	678	5	ACT DOMAIN PROTEIN;
7w4j-p	5.4	3.3	61	178	8	NADH DEHYDROGENASE [UBIQUINONE] FLAVOPROTEIN 1,
7w1o-p	5.4	3.2	61	178	5	NADH DEHYDROGENASE [UBIQUINONE] FLAVOPROTEIN 1,
2b3t-A	5.4	2	50	277	24	PROTEIN METHYLTRANSFERASE HEMK;
8q0a-n	5.4	3.7	61	171	7	NADH-UBIQUINONE OXIDOREDUCTASE CHAIN 3;
7bvg-A	5.3	3.5	63	1078	5	INTEGRAL MEMBRANE INDOLYLACETYLINOSITOL
2ffj-A	5.3	3.1	53	267	8	CONSERVED HYPOTHETICAL PROTEIN;
7arb-W	5.3	2.7	61	112	8	NADH-UBIQUINONE OXIDOREDUCTASE CHAIN 3;
7v2k-p	5.3	3.4	61	178	8	NADH DEHYDROGENASE [UBIQUINONE] FLAVOPROTEIN 1,
7ak6-n	5.3	3.5	61	176	8	NADH-UBIQUINONE OXIDOREDUCTASE CHAIN 3;
7o71-R	5.3	2.9	60	106	3	NADH-UBIQUINONE OXIDOREDUCTASE 78 KDA SUBUNIT;
4hyg-A	5.3	3.7	61	246	3	PUTATIVE UNCHARACTERIZED PROTEIN;
7k7m-A	5.3	2.7	58	755	5	DRUG EXPORTERS OF THE RND SUPERFAMILY-LIKE PROTEI
4y6k-A	5.3	3.8	61	246	3	UNCHARACTERIZED PROTEIN PSH;
6mjp-B	5.3	2.3	51	240	10	ABC TRANSPORTER ATP-BINDING PROTEIN;
6mhz-A	5.3	2.4	51	235	14	LIPOPOLYSACCHARIDE EXPORT SYSTEM ATP-BINDING PROT
6mbn-A	5.3	2.4	51	241	14	LIPOPOLYSACCHARIDE EXPORT SYSTEM ATP-BINDING PROT
6mhz-B	5.3	2.6	52	235	13	LIPOPOLYSACCHARIDE EXPORT SYSTEM ATP-BINDING PROT
8fro-B	5.3	2.6	52	238	8	LIPOPOLYSACCHARIDE EXPORT SYSTEM ATP-BINDING PROT
4p33-B	5.3	2.3	51	235	14	LIPOPOLYSACCHARIDE EXPORT SYSTEM ATP-BINDING PROT
4wbs-B	5.3	3.1	56	257	5	ABC TRANSPORTER RELATED;
8jjo-F	5.3	2.8	62	375	11	BETA-2 ADRENERGIC RECEPTOR,BETA-2 ADRENERGIC RECE
7ak5-n	5.3	3	59	176	5	NADH-UBIQUINONE OXIDOREDUCTASE CHAIN 3;
7w4m-p	5.3	3.5	61	178	8	NADH DEHYDROGENASE [UBIQUINONE] FLAVOPROTEIN 1,
6gcs-P	5.3	3	62	116	0	75-KDA PROTEIN (NUAM);
7qsn-n	5.3	3.7	60	171	8	NADH-UBIQUINONE OXIDOREDUCTASE CHAIN 3;
7w4g-p	5.3	3.3	60	178	7	NADH DEHYDROGENASE [UBIQUINONE] FLAVOPROTEIN 1,
7w4d-p	5.3	3.1	60	178	8	NADH DEHYDROGENASE [UBIQUINONE] FLAVOPROTEIN 1,
7ar8-W	5.3	2.8	62	110	6	NADH-UBIQUINONE OXIDOREDUCTASE CHAIN 3;
7c2n-A	5.3	2.6	59	900	5	DRUG EXPORTERS OF THE RND SUPERFAMILY-LIKE PROTEI
7w31-p	5.3	3.2	60	178	8	NADH DEHYDROGENASE [UBIQUINONE] FLAVOPROTEIN 1,
8q0m-n	5.3	3.6	60	171	8	NADH-UBIQUINONE OXIDOREDUCTASE CHAIN 3;
8oqy-B	5.3	3.8	60	227	15	NICASTRIN;
8q47-n	5.3	3.6	60	171	5	NADH-UBIQUINONE OXIDOREDUCTASE CHAIN 3;
7p3f-B	5.3	2.9	56	147	16	TRANSCRIPTIONAL REPRESSOR NRDR;
7p3f-D	5.3	2.9	56	147	16	TRANSCRIPTIONAL REPRESSOR NRDR;
7r41-n	5.3	3.7	60	172	8	NADH-UBIQUINONE OXIDOREDUCTASE CHAIN 3;
3ucq-A	5.2	3	61	651	13	AMYLOSUCRASE;
3gtm-S	5.2	2.4	59	163	20	DNA-DIRECTED RNA POLYMERASE II SUBUNIT RPB1;
6r9r-A	5.2	2.8	59	454	2	DNA (5'-R(P*AP*AP*AP*A)-3');
5xtd-p	5.2	3.4	60	172	8	NADH DEHYDROGENASE [UBIQUINONE] FLAVOPROTEIN 1,
7zf2-F	5.2	2.8	57	142	7	DNA-DIRECTED RNA POLYMERASE SUBUNIT ALPHA;
7o6y-R	5.2	3	60	106	3	SUBUNIT NUAM OF NADH:UBIQUINONE OXIDOREDUCTASE (C
6hsc-B	5.2	3.5	55	582	7	SERUM ALBUMIN;
6m58-B	5.2	3.2	56	550	9	SERUM ALBUMIN;
8vac-A	5.2	3.3	52	581	8	SERUM ALBUMIN;
8fro-A	5.2	2.6	52	239	8	LIPOPOLYSACCHARIDE EXPORT SYSTEM ATP-BINDING PROT
6mhu-A	5.2	2.6	52	230	13	LIPOPOLYSACCHARIDE EXPORT SYSTEM PERMEASE PROTEIN
6mit-A	5.2	3	54	240	13	LIPOPOLYSACCHARIDE EXPORT SYSTEM ATP-BINDING PROT
6mit-B	5.2	2.6	52	240	13	LIPOPOLYSACCHARIDE EXPORT SYSTEM ATP-BINDING PROT
6mjp-A	5.2	2.4	51	240	10	ABC TRANSPORTER ATP-BINDING PROTEIN;
2vt4-B	5.2	2.7	62	276	8	BETA1 ADRENERGIC RECEPTOR;
4k12-B	5.2	3.8	61	82	10	COMPLEMENT FACTOR H;
7a23-d	5.2	2.8	56	66	9	51KDA;
8q0f-n	5.2	3.7	60	171	8	NADH-UBIQUINONE OXIDOREDUCTASE CHAIN 3;
6y79-P	5.2	3	62	123	0	SUBUNIT NUAM OF NADH:UBIQUINONE OXIDOREDUCTASE (C
7qh7-v	5.2	3.1	55	69	9	39S RIBOSOMAL PROTEIN L2, MITOCHONDRIAL;
8q46-n	5.2	3.6	60	171	8	NADH-UBIQUINONE OXIDOREDUCTASE CHAIN 3;
7zm8-R	5.2	3.2	61	98	10	NADH-UBIQUINONE OXIDOREDUCTASE CHAIN 1;
7w20-p	5.2	3.2	60	178	8	NADH DEHYDROGENASE [UBIQUINONE] FLAVOPROTEIN 1,
8ba0-W	5.2	3.2	62	114	8	NADH-UBIQUINONE OXIDOREDUCTASE CHAIN 3;
8fbi-A	5.2	4.6	62	274	5	KWOCA_39;
5cwf-B	5.2	4.5	61	176	10	DESIGNED HELICAL REPEAT PROTEIN;
4uis-B	5.1	4.1	60	241	5	GAMMA-SECRETASE;
1knz-A	5.1	2	48	154	8	5'-R(*UP*GP*AP*CP*C)-3';
6rfq-P	5.1	3	62	123	0	SUBUNIT NUAM OF NADH:UBIQUINONE OXIDOREDUCTASE (C
8jhk-A	5.1	2.9	60	727	15	ENGULFMENT AND CELL MOTILITY PROTEIN 1;
7p37-A	5.1	3	56	147	16	TRANSCRIPTIONAL REPRESSOR NRDR;
7bvc-A	5.1	3.8	62	1078	5	INTEGRAL MEMBRANE INDOLYLACETYLINOSITOL
5a63-B	5.1	4.6	61	215	8	NICASTRIN;
1knz-C	5.1	2	48	154	8	5'-R(*UP*GP*AP*CP*C)-3';
1knz-I	5.1	2	48	154	8	5'-R(*UP*GP*AP*CP*C)-3';
7of0-v	5.1	3.6	55	69	9	39S RIBOSOMAL PROTEIN L32, MITOCHONDRIAL;
7v2f-p	5.1	3.3	61	178	8	NADH DEHYDROGENASE [UBIQUINONE] FLAVOPROTEIN 1,
3v08-A	5.1	3.3	54	581	11	SERUM ALBUMIN;
6yj4-n	5.1	2.9	60	108	5	NADH-UBIQUINONE OXIDOREDUCTASE CHAIN 3;
4luh-A	5.1	3.4	54	583	7	SERUM ALBUMIN;
4n0f-G	5.1	3.4	52	583	8	IGG RECEPTOR FCRN LARGE SUBUNIT P51;
5hoz-A	5.1	2.9	50	572	10	SERUM ALBUMIN;
6s8g-A	5.1	2.3	51	238	14	LIPOPOLYSACCHARIDE ABC TRANSPORTER, ATP-BINDING P
6mgf-A	5.1	2.4	51	240	14	LIPOPOLYSACCHARIDE EXPORT SYSTEM ATP-BINDING PROT
8frm-B	5.1	2.5	52	238	8	LIPOPOLYSACCHARIDE EXPORT SYSTEM ATP-BINDING PROT
6nzu-F	5.1	3.3	56	81	5	CYSTEINE DESULFURASE, MITOCHONDRIAL;
7efo-A	5.1	2.3	51	235	16	LIPOPOLYSACCHARIDE EXPORT SYSTEM ATP-BINDING PROT
8frn-B	5.1	2.5	52	238	8	LIPOPOLYSACCHARIDE EXPORT SYSTEM ATP-BINDING PROT
6b8b-A	5.1	2.4	51	233	14	LIPOPOLYSACCHARIDE EXPORT SYSTEM ATP-BINDING PROT
6b89-B	5.1	2.3	51	226	14	LIPOPOLYSACCHARIDE EXPORT SYSTEM ATP-BINDING PROT
7p3f-C	5.1	2.9	56	147	16	TRANSCRIPTIONAL REPRESSOR NRDR;
6gcs-R	5.1	3.1	61	102	5	75-KDA PROTEIN (NUAM);
3pbl-B	5.1	2.8	60	423	5	D(3) DOPAMINE RECEPTOR, LYSOZYME CHIMERA;
7p37-I	5.1	3	56	147	16	TRANSCRIPTIONAL REPRESSOR NRDR;
7ao8-A	5.1	2.6	57	274	9	METHYL-CPG-BINDING DOMAIN PROTEIN 2;
6zkl-t	5.1	3.1	60	177	8	NADH DEHYDROGENASE [UBIQUINONE] FLAVOPROTEIN 1,
7oi6-v	5.1	3.4	57	69	11	39S RIBOSOMAL PROTEIN L2, MITOCHONDRIAL;
6rfr-P	5.1	3	62	123	0	SUBUNIT NUAM OF NADH:UBIQUINONE OXIDOREDUCTASE (C
3am1-A	5.1	2.5	52	236	17	L-SERYL-TRNA(SEC) KINASE;
6zkr-t	5.1	2.9	60	177	5	NADH DEHYDROGENASE [UBIQUINONE] FLAVOPROTEIN 1,
7vye-p	5.1	3.3	61	178	8	NADH DEHYDROGENASE [UBIQUINONE] IRON-SULFUR PROTE
7p37-E	5.1	3	56	147	16	TRANSCRIPTIONAL REPRESSOR NRDR;
7y5x-B	5.1	3.6	57	211	11	NICASTRIN;
7zmh-R	5.1	3.3	61	98	10	NADH-UBIQUINONE OXIDOREDUCTASE CHAIN 1;
5cwf-A	5	3.3	55	177	15	DESIGNED HELICAL REPEAT PROTEIN;
3kdw-A	5	4	62	206	5	PUTATIVE SUGAR BINDING PROTEIN;
2pnk-A	5	3.1	57	424	12	BH0493 PROTEIN;
6r9r-C	5	2.9	60	454	2	DNA (5'-R(P*AP*AP*AP*A)-3');
8v2d-f	5	2.6	49	314	6	O43_129 COMPONENT B;
6c03-A	5	3	57	138	7	PUTATIVE RNA POLYMERASE ECF-SUBFAMILY SIGMA FACTO
8g8i-E	5	3.2	61	465	8	C3HR3_9R_SHIFT4;
8v3b-Q	5	1.6	44	314	7	O43_129_+4 COMPONENT A;
5ool-v	5	3.2	55	69	11	16S RIBOSOMAL RNA;
3hk7-C	5	3.1	57	413	12	URONATE ISOMERASE;
3hk9-C	5	3.1	57	413	12	URONATE ISOMERASE;
3hk7-K	5	3.1	57	413	12	URONATE ISOMERASE;
5cwf-D	5	3.2	55	176	15	DESIGNED HELICAL REPEAT PROTEIN;
6dxo-A	5	3.1	57	137	7	RNA POLYMERASE ECF-SUBFAMILY SIGMA FACTOR;
7fit-A	5	3	56	360	11	BACTERIA FACTOR 1;
4luf-A	5	3	51	583	8	SERUM ALBUMIN;
6m58-A	5	3.2	56	561	9	SERUM ALBUMIN;
7dl4-A	5	3.5	55	581	9	SERUM ALBUMIN;
1tf0-A	5	3.5	54	556	7	SERUM ALBUMIN;
6ci6-A	5	3.1	52	581	10	SERUM ALBUMIN;
5z0b-A	5	3.2	55	582	9	SERUM ALBUMIN;
3v03-A	5	3.1	52	581	8	SERUM ALBUMIN;
3v03-B	5	3	52	579	8	SERUM ALBUMIN;
8rco-B	5	3.5	55	582	9	SERUM ALBUMIN;
8k1y-A	5	3.5	55	582	9	ALBUMIN;
7z57-A	5	3.4	55	581	9	ALBUMIN;
7qfe-A	5	3.4	55	581	9	SERUM ALBUMIN;
2qee-G	5	3.1	58	415	14	BH0493 PROTEIN;
6nzu-B	5	3.3	56	81	5	CYSTEINE DESULFURASE, MITOCHONDRIAL;
8ufh-A	5	2.6	52	239	8	LIPOPOLYSACCHARIDE EXPORT SYSTEM ATP-BINDING PROT
5x5y-B	5	2.4	51	239	6	PROBABLE ATP-BINDING COMPONENT OF ABC TRANSPORTER
8ufg-A	5	2.5	52	239	8	LIPOPOLYSACCHARIDE EXPORT SYSTEM ATP-BINDING PROT
8frm-A	5	2.6	52	239	8	LIPOPOLYSACCHARIDE EXPORT SYSTEM ATP-BINDING PROT
8frl-B	5	2.5	52	238	8	LIPOPOLYSACCHARIDE EXPORT SYSTEM ATP-BINDING PROT
8ufg-B	5	2.5	52	238	8	LIPOPOLYSACCHARIDE EXPORT SYSTEM ATP-BINDING PROT
6b89-A	5	2.3	51	234	14	LIPOPOLYSACCHARIDE EXPORT SYSTEM ATP-BINDING PROT
5l75-B	5	2.6	52	237	15	LIPOPOLYSACCHARIDE ABC TRANSPORTER, ATP-BINDING P
4hyd-B	5	3.8	61	246	3	PUTATIVE UNCHARACTERIZED PROTEIN;
5d5b-A	5	2.8	62	442	11	BETA-2 ADRENERGIC RECEPTOR,ENDOLYSIN,BETA-2 ADREN
6rfs-P	5	3.1	62	123	0	SUBUNIT NUAM OF NADH:UBIQUINONE OXIDOREDUCTASE (C
6zkq-t	5	3.1	60	177	8	NADH DEHYDROGENASE [UBIQUINONE] FLAVOPROTEIN 1,
6g2j-W	5	3	62	114	5	NADH-UBIQUINONE OXIDOREDUCTASE CHAIN 3;
8olt-n	5	3.2	60	177	8	NADH-UBIQUINONE OXIDOREDUCTASE CHAIN 3;
7qps-B	5	2.5	52	303	8	ACT DOMAIN PROTEIN;
6lqg-B	5	3.5	57	309	16	NICASTRIN;
5cwf-C	5	3.9	57	175	11	DESIGNED HELICAL REPEAT PROTEIN;
8xij-A	4.9	3.1	57	469	7	GPI-ANCHORED WALL TRANSFER PROTEIN 1;
6wq2-A	4.9	2.7	48	154	8	A-DNA;
4wl5-A	4.9	3.1	53	594	8	HETERODIMERIC RESTRICTION ENDONUCLEASE R.BSPD6I L
6yj4-V	4.9	4.2	60	126	12	NADH-UBIQUINONE OXIDOREDUCTASE CHAIN 3;
8xm7-A	4.9	2.1	57	727	14	ENGULFMENT AND CELL MOTILITY PROTEIN 1;
5oom-v	4.9	3.3	55	69	9	16S RIBOSOMAL RNA;
5j0l-E	4.9	3.6	62	111	11	DESIGNED PROTEIN 3L6HC2_2;
4oo9-A	4.9	2.6	58	409	7	METABOTROPIC GLUTAMATE RECEPTOR 5, LYSOZYME, META
8b3z-A	4.9	3	58	80	12	RNA POLYMERASE SIGMA FACTOR;
5dqf-A	4.9	3.2	51	580	10	SERUM ALBUMIN;
5ghk-A	4.9	3.5	55	563	11	SERUM ALBUMIN;
2bxa-A	4.9	3.6	53	569	8	SERUM ALBUMIN;
2vue-B	4.9	3.5	53	559	8	SERUM ALBUMIN;
2bxe-B	4.9	3.2	52	566	8	SERUM ALBUMIN;
2xvq-B	4.9	3.2	52	567	8	SERUM ALBUMIN;
7djn-B	4.9	3.3	51	565	8	SERUM ALBUMIN;
7ov6-A	4.9	3.4	55	582	9	SERUM ALBUMIN;
6l4k-A	4.9	3.6	54	581	7	SERUM ALBUMIN;
7q4x-A	4.9	3.4	52	580	10	ALBUMIN;
2xw0-B	4.9	3.1	50	565	8	SERUM ALBUMIN;
6qs9-B	4.9	3.1	52	576	8	SERUM ALBUMIN;
6rjv-A	4.9	3.4	54	581	7	SERUM ALBUMIN;
6s8h-B	4.9	2.6	52	238	13	LIPOPOLYSACCHARIDE ABC TRANSPORTER, ATP-BINDING P
8frl-A	4.9	2.6	52	239	8	LIPOPOLYSACCHARIDE EXPORT SYSTEM ATP-BINDING PROT
8frn-A	4.9	2.6	52	239	8	LIPOPOLYSACCHARIDE EXPORT SYSTEM ATP-BINDING PROT
6s8n-A	4.9	3.1	54	239	15	LIPOPOLYSACCHARIDE ABC TRANSPORTER, ATP-BINDING P
6mhu-B	4.9	2.4	51	230	14	LIPOPOLYSACCHARIDE EXPORT SYSTEM PERMEASE PROTEIN
6s8n-B	4.9	2.7	52	238	13	LIPOPOLYSACCHARIDE ABC TRANSPORTER, ATP-BINDING P
5fuo-A	4.9	3.4	53	578	8	SERUM ALBUMIN;
3d4s-A	4.9	2.8	62	439	11	BETA-2 ADRENERGIC RECEPTOR/T4-LYSOZYME CHIMERA;
2ycz-A	4.9	2.8	62	291	8	BETA-1 ADRENERGIC RECEPTOR;
6s2v-C	4.9	2.7	54	336	4	(P)PPGPP SYNTHETASE I, SPOT/RELA;
8b9z-n	4.9	3.2	61	134	7	NADH-UBIQUINONE OXIDOREDUCTASE CHAIN 3;
6zka-t	4.9	3.1	60	177	8	NADH-UBIQUINONE OXIDOREDUCTASE CHAIN 3;
8qu5-v	4.9	3.3	55	69	9	39S RIBOSOMAL PROTEIN L32, MITOCHONDRIAL;
7w4c-p	4.9	3.1	60	178	8	NADH DEHYDROGENASE [UBIQUINONE] FLAVOPROTEIN 1,
7zme-R	4.9	3.2	61	98	10	NADH-UBIQUINONE OXIDOREDUCTASE CHAIN 1;
7zm7-R	4.9	3.2	61	98	10	NADH-UBIQUINONE OXIDOREDUCTASE CHAIN 1;
7ar7-W	4.9	2.8	62	108	6	NADH-UBIQUINONE OXIDOREDUCTASE CHAIN 3;
5mps-R	4.8	2.5	46	108	4	YEAST UBC4 GENE FOR UBIQUITIN-CONJUGATING ENZYME;
3bbz-A	4.8	2.9	48	48	4	P PROTEIN;
1nxh-A	4.8	3.3	54	124	19	MTH396 PROTEIN;
5uxx-A	4.8	2.7	52	160	17	RNA POLYMERASE SIGMA FACTOR;
5j0l-B	4.8	3.6	62	120	10	DESIGNED PROTEIN 3L6HC2_2;
1nxh-B	4.8	3.3	54	118	19	MTH396 PROTEIN;
5trs-D	4.8	3.6	49	218	8	PROTEASOME SUBUNIT ALPHA;
5trr-D	4.8	3.6	49	216	8	PROTEASOME SUBUNIT ALPHA;
4cth-A	4.8	3.1	56	698	2	NEPRILYSIN;
5mq0-R	4.8	2.5	46	108	4	YEAST UBC4 GENE FOR UBIQUITIN-CONJUGATING ENZYME;
6gid-A	4.8	3.1	56	696	2	NEPRILYSIN;
5x52-A	4.8	3.3	53	572	8	SERUM ALBUMIN;
2xvu-B	4.8	3.2	52	559	8	SERUM ALBUMIN;
2ydf-B	4.8	3.6	53	565	8	SERUM ALBUMIN;
6neu-B	4.8	2.8	56	431	9	FAD-DEPENDENT MONOOXYGENASE TROPB;
2xw1-B	4.8	3.1	50	565	8	SERUM ALBUMIN;
4lb9-A	4.8	3.2	53	583	8	SERUM ALBUMIN;
2vue-A	4.8	3.6	53	565	8	SERUM ALBUMIN;
6rfs-R	4.8	3.2	61	106	5	SUBUNIT NUAM OF NADH:UBIQUINONE OXIDOREDUCTASE (C
5iih-A	4.8	3	51	580	10	SERUM ALBUMIN;
4g04-B	4.8	3.2	52	578	8	SERUM ALBUMIN;
5yb1-A	4.8	3.5	55	581	9	SERUM ALBUMIN;
2bxe-A	4.8	3.6	53	569	8	SERUM ALBUMIN;
2xw0-A	4.8	3.6	53	568	8	SERUM ALBUMIN;
6zl1-B	4.8	3.5	52	542	8	ALBUMIN;
2xvq-A	4.8	3.6	53	570	8	SERUM ALBUMIN;
2vuf-B	4.8	3.5	52	549	8	SERUM ALBUMIN;
6mdq-A	4.8	3.1	51	580	10	SERUM ALBUMIN;
2bxf-B	4.8	3.2	52	578	8	SERUM ALBUMIN;
2bxg-B	4.8	3.2	52	578	8	SERUM ALBUMIN;
2bx8-B	4.8	3.2	52	578	8	SERUM ALBUMIN;
2bxd-B	4.8	3.2	52	578	8	SERUM ALBUMIN;
2bxa-B	4.8	3.1	50	566	8	SERUM ALBUMIN;
1hk3-A	4.8	3.2	50	563	8	SERUM ALBUMIN;
4zbq-A	4.8	3.1	51	580	10	SERUM ALBUMIN;
5iix-A	4.8	3.3	53	577	9	SERUM ALBUMIN;
7wkz-B	4.8	3.5	53	557	8	SERUM ALBUMIN;
4n0u-D	4.8	3.4	52	583	8	IGG RECEPTOR FCRN LARGE SUBUNIT P51;
5z0b-B	4.8	3.6	56	582	9	SERUM ALBUMIN;
6qip-A	4.8	3.6	54	582	7	SERUM ALBUMIN;
4n0f-D	4.8	3.4	52	583	8	IGG RECEPTOR FCRN LARGE SUBUNIT P51;
4z69-I	4.8	3.5	53	581	8	SERUM ALBUMIN;
2xw1-A	4.8	3.6	53	568	8	SERUM ALBUMIN;
8vae-A	4.8	3.3	51	581	8	SERUM ALBUMIN;
6oci-A	4.8	3.1	51	580	10	SERUM ALBUMIN;
2bxh-B	4.8	3.5	52	557	8	SERUM ALBUMIN;
8rgk-B	4.8	3.5	55	582	7	SERUM ALBUMIN;
7ov5-B	4.8	3.5	55	582	9	SERUM ALBUMIN;
4g03-A	4.8	3.5	53	578	8	SERUM ALBUMIN;
4g04-A	4.8	3.5	53	578	8	SERUM ALBUMIN;
2ydf-A	4.8	3.6	54	568	7	SERUM ALBUMIN;
6qs9-A	4.8	3.1	52	580	8	SERUM ALBUMIN;
6ocw-G	4.8	3.6	49	216	8	PROTEASOME SUBUNIT ALPHA;
4hyg-C	4.8	3.9	61	238	3	PUTATIVE UNCHARACTERIZED PROTEIN;
5lnk-f	4.8	3.8	54	112	9	MITOCHONDRIAL COMPLEX I, 51 KDA SUBUNIT;
8frp-A	4.8	2.6	52	239	8	LIPOPOLYSACCHARIDE EXPORT SYSTEM ATP-BINDING PROT
5l75-A	4.8	2.6	52	235	15	LIPOPOLYSACCHARIDE ABC TRANSPORTER, ATP-BINDING P
8iam-H	4.8	4.8	44	149	7	CHIMERA OF LONG CHAIN BASE BIOSYNTHESIS PROTEIN 1
8iam-D	4.8	4.8	44	149	7	CHIMERA OF LONG CHAIN BASE BIOSYNTHESIS PROTEIN 1
5mj4-C	4.8	5	59	81	10	INTERLEUKIN-12 SUBUNIT BETA;
2v75-A	4.8	2.9	50	89	6	NUCLEAR POLYADENYLATED RNA-BINDING PROTEIN NAB2;
5x52-B	4.8	3.4	56	566	9	SERUM ALBUMIN;
7x7x-B	4.8	3.5	53	551	8	SERUM ALBUMIN;
7qsd-n	4.8	3.7	61	172	10	NADH-UBIQUINONE OXIDOREDUCTASE CHAIN 3;
8ib6-n	4.8	3.1	60	178	8	NADH DEHYDROGENASE [UBIQUINONE] IRON-SULFUR PROTE
5lc5-W	4.8	3.2	62	111	3	NADH-UBIQUINONE OXIDOREDUCTASE CHAIN 3;
8ibf-n	4.8	3.1	60	178	8	NADH DEHYDROGENASE [UBIQUINONE] IRON-SULFUR PROTE
7w00-p	4.8	3.3	61	178	8	NADH DEHYDROGENASE [UBIQUINONE] FLAVOPROTEIN 1,
7zmg-R	4.8	3.1	60	98	10	NADH-UBIQUINONE OXIDOREDUCTASE CHAIN 1;
7tcd-A	4.8	4.4	63	436	5	D13 LOV2-DARPIN FUSION;
8vjl-B	4.7	2.9	58	116	10	STAGE IV SPORULATION PROTEIN FB;
3hk9-B	4.7	3.1	57	413	12	URONATE ISOMERASE;
2pnk-G	4.7	3.1	58	423	14	BH0493 PROTEIN;
3hk9-E	4.7	3	57	413	14	URONATE ISOMERASE;
7yh8-C	4.7	4.1	57	62	11	L-19437;
2pnk-E	4.7	3.1	57	418	12	BH0493 PROTEIN;
2pnk-F	4.7	3.1	58	413	14	BH0493 PROTEIN;
3hk7-B	4.7	3	57	413	14	URONATE ISOMERASE;
2pnk-J	4.7	3.1	58	419	14	BH0493 PROTEIN;
2pnk-H	4.7	3.1	58	421	14	BH0493 PROTEIN;
3hk7-G	4.7	3	57	413	14	URONATE ISOMERASE;
3bbz-B	4.7	3	48	48	4	P PROTEIN;
7pp4-f	4.7	2.9	58	142	7	DNA-DIRECTED RNA POLYMERASE SUBUNIT ALPHA;
4g03-B	4.7	3.5	53	578	8	SERUM ALBUMIN;
7q59-f	4.7	2.8	58	142	7	DNA-DIRECTED RNA POLYMERASE SUBUNIT ALPHA;
2xvv-A	4.7	3.5	55	584	9	SERUM ALBUMIN;
4hgk-A	4.7	3.5	53	483	8	SERUM ALBUMIN;
5ije-A	4.7	3.1	52	581	10	SERUM ALBUMIN;
4k2c-B	4.7	3.6	53	579	8	SERUM ALBUMIN;
4emx-A	4.7	3.6	53	581	8	SERUM ALBUMIN;
1e7b-B	4.7	3.1	50	576	8	SERUM ALBUMIN;
3b9l-A	4.7	3.4	55	582	9	SERUM ALBUMIN;
2vdb-A	4.7	3.5	53	574	8	SERUM ALBUMIN;
1e7c-A	4.7	3.5	55	582	9	SERUM ALBUMIN;
6m4r-A	4.7	3.5	52	579	8	SERUM ALBUMIN;
2vuf-A	4.7	3.5	52	556	8	SERUM ALBUMIN;
6m4r-B	4.7	3.6	55	579	5	SERUM ALBUMIN;
1e78-B	4.7	3.2	52	578	8	SERUM ALBUMIN;
1o9x-A	4.7	3.2	53	579	9	SERUM ALBUMIN;
6ezq-A	4.7	3.5	52	562	8	SERUM ALBUMIN;
5v0v-A	4.7	3.1	52	581	10	SERUM ALBUMIN;
6r7s-A	4.7	3.3	51	567	8	SERUM ALBUMIN;
1e7b-A	4.7	3.5	52	577	8	SERUM ALBUMIN;
4iw1-A	4.7	3.6	53	560	8	SERUM ALBUMIN;
1ao6-B	4.7	3.6	53	578	8	SERUM ALBUMIN;
5dby-A	4.7	3.3	53	580	9	SERUM ALBUMIN;
4n0f-J	4.7	3.5	52	583	8	IGG RECEPTOR FCRN LARGE SUBUNIT P51;
4zbr-A	4.7	3.2	52	580	10	SERUM ALBUMIN;
6u5a-A	4.7	3.4	53	580	9	SERUM ALBUMIN;
2bxc-B	4.7	3.3	52	578	8	SERUM ALBUMIN;
2bxb-B	4.7	3.2	51	578	8	SERUM ALBUMIN;
1hk1-A	4.7	3.6	53	557	8	SERUM ALBUMIN;
1hk2-A	4.7	3.2	51	564	8	SERUM ALBUMIN;
7ffs-A	4.7	3.6	53	568	8	SERUM ALBUMIN;
4s1y-A	4.7	3.5	53	543	8	SERUM ALBUMIN;
2bxh-A	4.7	3.4	52	557	8	SERUM ALBUMIN;
7d6j-B	4.7	3.7	55	548	5	SERUM ALBUMIN;
8vaf-A	4.7	3.2	50	581	8	SERUM ALBUMIN;
2xvu-A	4.7	3.6	53	562	8	SERUM ALBUMIN;
1e7a-A	4.7	3.5	52	578	8	SERUM ALBUMIN;
4hgk-B	4.7	3.5	53	481	8	SERUM ALBUMIN;
4hgm-B	4.7	3.6	53	478	8	SHARK V-NAR;
1hk4-A	4.7	3.5	54	583	7	SERUM ALBUMIN;
7jwn-A	4.7	3.1	53	584	9	ALBUMIN;
1bke-A	4.7	3.5	55	581	9	SERUM ALBUMIN;
3v09-A	4.7	3.3	51	583	6	SERUM ALBUMIN;
4emx-B	4.7	3.6	53	579	8	SERUM ALBUMIN;
7ov6-B	4.7	3.5	54	582	7	SERUM ALBUMIN;
7ov1-B	4.7	3.5	55	582	9	SERUM ALBUMIN;
7wz9-A	4.7	3.5	54	581	7	SERUM ALBUMIN;
8rcp-A	4.7	3.5	55	582	9	SERUM ALBUMIN;
7woj-A	4.7	3.3	54	562	9	ALBUMIN;
6l4k-I	4.7	3.5	55	581	9	SERUM ALBUMIN;
8j8e-A	4.7	3.5	54	581	7	SERUM ALBUMIN;
1hk5-A	4.7	3.5	54	583	7	SERUM ALBUMIN;
8a9q-A	4.7	3.4	55	581	9	ALBUMIN;
7y2d-A	4.7	3.6	54	581	7	SERUM ALBUMIN;
7ffr-A	4.7	3.2	51	571	8	SERUM ALBUMIN;
8itr-A	4.7	3.5	55	582	9	ALBUMIN;
8yxb-B	4.7	3.5	55	579	9	SERUM ALBUMIN;
7ov1-A	4.7	3.5	55	582	9	SERUM ALBUMIN;
8rcp-B	4.7	3.5	55	582	9	SERUM ALBUMIN;
1h9z-A	4.7	3.5	54	582	7	SERUM ALBUMIN;
4or0-A	4.7	3.1	51	582	8	SERUM ALBUMIN;
5trg-D	4.7	3.6	49	223	8	PROTEASOME SUBUNIT ALPHA;
4ot2-A	4.7	3.1	51	580	10	SERUM ALBUMIN;
5l75-G	4.7	2.9	60	340	2	LIPOPOLYSACCHARIDE ABC TRANSPORTER, ATP-BINDING P
8kfo-B	4.7	3.1	51	581	8	ALBUMIN;
2qee-F	4.7	3.1	57	416	12	BH0493 PROTEIN;
2q08-D	4.7	3.2	59	413	14	BH0493 PROTEIN;
6s8h-A	4.7	3.1	54	239	15	LIPOPOLYSACCHARIDE ABC TRANSPORTER, ATP-BINDING P
7efo-B	4.7	3.1	54	237	15	LIPOPOLYSACCHARIDE EXPORT SYSTEM ATP-BINDING PROT
6rfq-R	4.7	3	60	106	3	SUBUNIT NUAM OF NADH:UBIQUINONE OXIDOREDUCTASE (C
2vt4-A	4.7	2.7	62	274	8	BETA1 ADRENERGIC RECEPTOR;
1oks-A	4.7	2.5	47	53	13	RNA POLYMERASE ALPHA SUBUNIT;
1t6o-A	4.7	2.4	46	49	11	PHOSPHOPROTEIN;
3zpq-A	4.7	2.7	62	287	8	BETA-1 ADRENERGIC RECEPTOR;
7x7x-A	4.7	3.4	52	554	8	SERUM ALBUMIN;
6g72-W	4.7	2.9	61	114	5	NADH-UBIQUINONE OXIDOREDUCTASE CHAIN 3;
5o31-n	4.7	3.2	60	166	5	NADH-UBIQUINONE OXIDOREDUCTASE CHAIN 3;
7c9i-B	4.7	2.8	54	307	13	NICASTRIN;
8oyy-A	4.6	2.8	61	233	7	DE NOVO DESIGNED SOLUBLE GPCR-LIKE PROTEIN;
8qkd-A	4.6	4	60	281	8	SC-CC-5-24;
7qh5-B	4.6	3.5	59	312	8	RNA POLYMERASE SIGMA FACTOR;
1r1i-A	4.6	3.1	56	696	2	NEPRILYSIN;
5u09-A	4.6	3.3	61	478	10	CANNABINOID RECEPTOR 1,GLGA GLYCOGEN SYNTHASE;
2xsi-A	4.6	3.5	55	584	9	SERUM ALBUMIN;
3hk7-L	4.6	3.1	57	413	14	URONATE ISOMERASE;
3hk9-G	4.6	3.2	58	413	12	URONATE ISOMERASE;
2pnk-I	4.6	3.1	57	420	12	BH0493 PROTEIN;
3hk9-J	4.6	3.2	58	413	12	URONATE ISOMERASE;
3hk7-I	4.6	3.1	57	413	14	URONATE ISOMERASE;
7s5b-B	4.6	3.7	52	55	23	MINIPROTEIN BINDER;
3hk9-I	4.6	3.1	58	413	14	URONATE ISOMERASE;
7oi9-v	4.6	3.2	54	69	9	39S RIBOSOMAL PROTEIN L2, MITOCHONDRIAL;
5tho-S	4.6	3.6	48	221	8	PROTEASOME SUBUNIT ALPHA;
8x6g-H	4.6	2.7	57	244	5	DNA-DIRECTED RNA POLYMERASE SUBUNIT ALPHA;
7q59-F	4.6	2.9	58	142	7	DNA-DIRECTED RNA POLYMERASE SUBUNIT ALPHA;
5tjv-A	4.6	3.3	61	478	10	CANNABINOID RECEPTOR 1,GLGA GLYCOGEN SYNTHASE,CAN
2bxm-A	4.6	3.5	54	582	7	SERUM ALBUMIN;
4z69-A	4.6	3.4	55	581	9	SERUM ALBUMIN;
4or0-B	4.6	3.2	51	582	8	SERUM ALBUMIN;
3sqj-A	4.6	3.5	55	582	9	SERUM ALBUMIN;
4f5v-A	4.6	3.4	51	584	4	SERUM ALBUMIN;
3jry-B	4.6	3.5	52	575	8	SERUM ALBUMIN;
4iw2-A	4.6	3.6	53	578	8	SERUM ALBUMIN;
2xvw-A	4.6	3.5	55	584	9	SERUM ALBUMIN;
1gnj-A	4.6	3.5	54	582	7	SERUM ALBUMIN;
5yb1-B	4.6	3.5	55	581	9	SERUM ALBUMIN;
2bxp-A	4.6	3.5	54	581	7	SERUM ALBUMIN;
1e78-A	4.6	3.6	53	578	8	SERUM ALBUMIN;
5gix-B	4.6	3.5	55	581	9	SERUM ALBUMIN;
5id9-A	4.6	3.5	54	580	9	SERUM ALBUMIN;
5giy-A	4.6	3.5	54	581	7	SERUM ALBUMIN;
5osw-A	4.6	3.1	51	583	8	ALBUMIN;
1bj5-A	4.6	3.5	55	582	9	HUMAN SERUM ALBUMIN;
1bm0-B	4.6	3.1	51	578	8	SERUM ALBUMIN;
1e7a-B	4.6	3.3	52	578	8	SERUM ALBUMIN;
7d6j-A	4.6	3.2	51	557	8	SERUM ALBUMIN;
6u4x-A	4.6	3.3	51	580	10	SERUM ALBUMIN;
3sqj-B	4.6	3.5	55	582	9	SERUM ALBUMIN;
5ijf-A	4.6	3.2	51	572	8	SERUM ALBUMIN;
4k2c-A	4.6	3.4	52	579	8	SERUM ALBUMIN;
6je7-A	4.6	3.2	53	583	8	SERUM ALBUMIN;
7vr0-A	4.6	3.6	53	569	8	SERUM ALBUMIN;
2bxk-A	4.6	3.5	55	582	9	SERUM ALBUMIN;
8itt-A	4.6	3.2	53	579	9	ALBUMIN;
7vr9-B	4.6	3.5	55	578	9	SERUM ALBUMIN;
8ism-A	4.6	3.6	54	581	7	SERUM ALBUMIN;
2q08-J	4.6	3.1	57	413	12	BH0493 PROTEIN;
5trr-G	4.6	3.6	49	216	8	PROTEASOME SUBUNIT ALPHA;
8wdd-B	4.6	3.1	50	582	8	ALBUMIN;
5b02-B	4.6	3.4	58	332	9	MOEN5,DNA-BINDING PROTEIN 7D;
5ipm-F	4.6	2.7	56	277	7	DNA-DIRECTED RNA POLYMERASE SUBUNIT ALPHA;
3t38-B	4.6	2.3	52	190	13	ARSENATE REDUCTASE;
6gv5-A	4.6	3.4	51	126	12	HYPEROSMOLARITY RESISTANCE PROTEIN EMB;
6ffh-A	4.6	2.7	58	414	5	METABOTROPIC GLUTAMATE RECEPTOR 5,ENDOLYSIN;
5lc5-n	4.6	3.2	60	166	5	NADH-UBIQUINONE OXIDOREDUCTASE CHAIN 3;
6mi7-A	4.6	2.8	52	230	17	LIPOPOLYSACCHARIDE EXPORT SYSTEM PERMEASE PROTEIN
1pp1-X	4.6	2.9	59	335	3	P40 NUCLEOPROTEIN;
2qee-J	4.6	3.1	58	414	14	BH0493 PROTEIN;
5trr-C	4.6	3.6	49	217	8	PROTEASOME SUBUNIT ALPHA;
6rfr-R	4.6	3.1	60	106	3	SUBUNIT NUAM OF NADH:UBIQUINONE OXIDOREDUCTASE (C
8c82-E	4.6	4.8	45	183	13	PROTEIN ORM1;
2vt4-C	4.6	2.7	62	263	8	BETA1 ADRENERGIC RECEPTOR;
5d5a-A	4.6	2.8	62	442	11	BETA-2 ADRENERGIC RECEPTOR,ENDOLYSIN,BETA-2 ADREN
5kw2-A	4.6	3.3	62	411	15	FREE FATTY ACID RECEPTOR 1,LYSOZYME,FREE FATTY AC
6a7p-B	4.6	3.5	53	551	8	SERUM ALBUMIN;
7wkz-A	4.6	3.2	52	548	8	SERUM ALBUMIN;
8k8e-B	4.6	4.1	57	302	7	NICASTRIN;
7vz8-p	4.6	3.4	61	178	8	NADH DEHYDROGENASE [UBIQUINONE] IRON-SULFUR PROTE
6ie1-A	4.6	3.4	60	508	12	ENGULFMENT AND CELL MOTILITY PROTEIN 2;
7y5z-B	4.6	4.2	57	208	9	NICASTRIN;
6zkk-t	4.6	3.1	60	177	8	NADH DEHYDROGENASE [UBIQUINONE] FLAVOPROTEIN 1,
6iyc-B	4.6	2.8	54	311	13	NICASTRIN;
8kco-B	4.6	3.1	54	307	17	NICASTRIN;
4wat-A	4.5	3.8	60	332	7	PFRH5;
5he9-E	4.5	1.8	43	56	14	HELICASE LOADER;
6v85-F	4.5	2.9	47	47	4	RNA-DIRECTED RNA POLYMERASE L;
3t38-A	4.5	2.4	52	199	13	ARSENATE REDUCTASE;
6hd8-B	4.5	4	61	232	7	NANOBODY,MALTOSE/MALTODEXTRIN-BINDING PERIPLASMIC
5l1a-A	4.5	4.1	61	108	5	UNCHARACTERIZED PROTEIN;
7d2w-A	4.5	3.5	61	125	7	PRESAN DOMAIN-CONTAINING PROTEIN;
5b0l-B	4.5	3.5	58	334	5	MOEN5,DNA-BINDING PROTEIN 7D;
2qee-E	4.5	3.1	58	424	14	BH0493 PROTEIN;
6y79-F	4.5	3.9	53	121	13	SUBUNIT NUAM OF NADH:UBIQUINONE OXIDOREDUCTASE (C
6rfs-F	4.5	3.7	53	121	13	SUBUNIT NUAM OF NADH:UBIQUINONE OXIDOREDUCTASE (C
5trr-S	4.5	3.5	50	218	4	PROTEASOME SUBUNIT ALPHA;
5ipl-F	4.5	2.6	55	277	7	DNA-DIRECTED RNA POLYMERASE SUBUNIT ALPHA;
5yxe-A	4.5	3.7	54	572	9	SERUM ALBUMIN;
6y79-R	4.5	3.2	60	106	3	SUBUNIT NUAM OF NADH:UBIQUINONE OXIDOREDUCTASE (C
2bxn-A	4.5	3.5	54	582	7	SERUM ALBUMIN;
5vnw-B	4.5	3.4	52	581	8	SERUM ALBUMIN;
6m5d-A	4.5	3.4	53	566	8	SERUM ALBUMIN;
6wuw-A	4.5	3.5	55	582	9	SERUM ALBUMIN;
3uiv-H	4.5	3.4	55	582	9	SERUM ALBUMIN;
4hyg-B	4.5	3.9	61	247	3	PUTATIVE UNCHARACTERIZED PROTEIN;
3jry-A	4.5	3.2	52	575	8	SERUM ALBUMIN;
7eek-B	4.5	3.5	55	583	9	SERUM ALBUMIN;
4f5u-A	4.5	3.1	51	583	10	SERUM ALBUMIN;
2bxl-A	4.5	3.6	55	581	9	SERUM ALBUMIN;
8yxa-A	4.5	3.5	55	573	9	SERUM ALBUMIN;
8h0o-A	4.5	3.4	55	583	9	ALBUMIN;
8itt-B	4.5	3.3	55	579	9	ALBUMIN;
3b9m-A	4.5	3.5	55	582	9	SERUM ALBUMIN;
5ipn-F	4.5	2.6	55	277	7	DNA-DIRECTED RNA POLYMERASE SUBUNIT ALPHA;
7k8b-A	4.5	2.8	59	726	5	DRUG EXPORTERS OF THE RND SUPERFAMILY-LIKE PROTEI
2qee-D	4.5	3.1	58	415	14	BH0493 PROTEIN;
5vre-D	4.5	3.8	60	188	3	PUTATIVE INTEGRAL MEMBRANE PROTEIN;
5try-S	4.5	3.6	49	219	6	PROTEASOME SUBUNIT ALPHA;
3ok8-A	4.5	4.4	62	219	11	BRAIN-SPECIFIC ANGIOGENESIS INHIBITOR 1-ASSOCIATE
7jzn-G	4.5	3.9	54	64	11	SPIKE GLYCOPROTEIN;
6j73-B	4.5	3.3	50	541	2	ISONIAZID INDUCIBLE GENE PROTEIN INIA;
7dfh-C	4.5	4.4	56	63	13	RNA-DIRECTED RNA POLYMERAS;
5d6l-A	4.5	2.8	62	442	11	BETA-2 ADRENERGIC RECEPTOR,ENDOLYSIN,BETA-2 ADREN
8q0j-n	4.5	3.5	60	171	7	NADH-UBIQUINONE OXIDOREDUCTASE CHAIN 3;
6g2j-n	4.5	3	57	176	5	NADH-UBIQUINONE OXIDOREDUCTASE CHAIN 3;
8im7-B	4.5	1.9	48	283	10	NICASTRIN;
6g7o-A	4.4	2.8	57	350	7	ALKALINE CERAMIDASE 3,SOLUBLE CYTOCHROME B562;
4fzo-A	4.4	4.2	55	82	9	URANYL BINDING PROTEIN;
7pze-A	4.4	2.2	46	66	15	CHROMOSOME 8, WHOLE GENOME SHOTGUN SEQUENCE;
4yy2-A	4.4	2.2	47	99	6	DTOR_3X33L;
7dkk-A	4.4	2.7	54	89	6	DE NOVO DESIGN PROTEIN XM2H;
8a3t-C	4.4	2.9	50	1410	10	ANAPHASE-PROMOTING COMPLEX SUBUNIT CDC27;
7yov-E	4.4	4	49	158	6	NDV P PROTEIN;
8djk-A	4.4	3.1	57	245	2	3-HYDROXY-3-METHYLGLUTARYL-COENZYME A REDUCTASE;
5icn-A	4.4	2.7	59	168	10	METASTASIS-ASSOCIATED PROTEIN MTA1;
5uz7-R	4.4	3	60	266	10	GUANINE NUCLEOTIDE-BINDING PROTEIN G(S) SUBUNIT A
2ld3-A	4.4	4.3	59	88	15	MYOSIN VI;
7oi8-v	4.4	3.6	55	69	9	39S RIBOSOMAL PROTEIN L2, MITOCHONDRIAL;
5ts0-C	4.4	3.6	50	217	4	PROTEASOME SUBUNIT ALPHA;
5trs-P	4.4	3.6	50	219	4	PROTEASOME SUBUNIT ALPHA;
5trs-R	4.4	3.6	49	216	4	PROTEASOME SUBUNIT ALPHA;
5trr-P	4.4	3.6	50	219	4	PROTEASOME SUBUNIT ALPHA;
6m5e-A	4.4	3.7	56	581	9	SERUM ALBUMIN;
2i30-A	4.4	3.3	55	582	9	SERUM ALBUMIN;
4po0-A	4.4	3.7	53	583	4	SERUM ALBUMIN;
4f5s-B	4.4	3.1	50	583	8	SERUM ALBUMIN;
7wok-A	4.4	3.1	51	559	8	ALBUMIN;
8cks-A	4.4	3.2	54	585	9	SERUM ALBUMIN;
7wok-B	4.4	3.2	52	559	8	ALBUMIN;
6ode-G	4.4	3.6	50	216	4	PROTEASOME SUBUNIT ALPHA;
4z8n-B	4.4	4.3	58	284	7	RETICULOCYTE-BINDING PROTEIN 2A;
5b0m-C	4.4	3.7	59	264	10	MOEN5,DNA-BINDING PROTEIN 7D;
2q6e-C	4.4	3.1	58	412	14	BH0493 PROTEIN;
5b0l-E	4.4	3.5	58	269	9	MOEN5,DNA-BINDING PROTEIN 7D;
8trh-O	4.4	2.2	42	157	2	MEDIATOR OF RNA POLYMERASE II TRANSCRIPTION SUBUN
6mi7-B	4.4	3.1	54	230	15	LIPOPOLYSACCHARIDE EXPORT SYSTEM PERMEASE PROTEIN
5x5y-A	4.4	3.1	54	239	6	PROBABLE ATP-BINDING COMPONENT OF ABC TRANSPORTER
6rn3-D	4.4	3.3	52	684	4	CHAPERONE PROTEIN CLPB;
6ode-P	4.4	3.6	50	219	4	PROTEASOME SUBUNIT ALPHA;
6ocz-C	4.4	2.4	47	217	4	PROTEASOME SUBUNIT ALPHA;
7l1f-D	4.4	4.5	55	63	13	RNA-DIRECTED RNA POLYMERASE;
5f8u-A	4.4	2.8	62	276	8	BETA-1 ADRENERGIC RECEPTOR;
3ok8-B	4.4	3.7	58	219	9	BRAIN-SPECIFIC ANGIOGENESIS INHIBITOR 1-ASSOCIATE
4og9-C	4.4	5.2	61	81	8	INTERLEUKIN-12 SUBUNIT BETA;
3ilk-A	4.4	3.2	54	239	9	UNCHARACTERIZED TRNA/RRNA METHYLTRANSFERASE HI038
5ts0-P	4.4	3.6	50	218	4	PROTEASOME SUBUNIT ALPHA;
5ley-B	4.4	3.7	50	248	6	PROTEASOME SUBUNIT ALPHA TYPE-2;
6ocz-U	4.4	2.4	47	216	4	PROTEASOME SUBUNIT ALPHA;
7ohg-A	4.4	2.5	52	351	4	GUANOSINE-3',5'-BIS(DIPHOSPHATE) 3'-PYROPHOSPHOHY
6aji-A	4.4	2.6	58	873	7	DRUG EXPORTERS OF THE RND SUPERFAMILY-LIKE PROTEI
7d8x-B	4.4	3.6	57	307	11	NICASTRIN;
8x52-B	4.4	2.9	54	306	17	AMYLOID-BETA PRECURSOR PROTEIN;
7oie-v	4.4	3.2	55	69	11	39S RIBOSOMAL PROTEIN L2, MITOCHONDRIAL;
5aex-A	4.3	3.1	61	456	8	AMMONIUM TRANSPORTER MEP2;
8gug-B	4.3	2.5	50	127	8	RES DOMAIN-CONTAINING PROTEIN;
8ity-V	4.3	2.8	53	361	8	SNRNA-ACTIVATING PROTEIN COMPLEX SUBUNIT 1;
7uvk-A	4.3	2.9	56	1295	9	IGA1 PROTEASE;
3x38-B	4.3	4	60	79	10	MITOCHONDRIAL MORPHOGENESIS PROTEIN SLD7;
3wvo-A	4.3	3.3	63	543	5	CRISPR-ASSOCIATED PROTEIN, CSE1 FAMILY;
8v3b-T	4.3	1.7	44	314	7	O43_129_+4 COMPONENT A;
8v3b-M	4.3	1.6	44	314	7	O43_129_+4 COMPONENT A;
7mwq-D	4.3	8.3	60	204	7	LHD29A53;
8v3b-L	4.3	1.6	44	314	7	O43_129_+4 COMPONENT A;
6iw6-A	4.3	3.2	54	438	7	TERMINAL URIDYLYLTRANSFERASE 4,TERMINAL URIDYLYLT
2q01-B	4.3	2.8	53	480	8	URONATE ISOMERASE;
3hk7-D	4.3	3.1	57	413	14	URONATE ISOMERASE;
2pnk-D	4.3	3.2	59	414	14	BH0493 PROTEIN;
7oi7-v	4.3	3.4	55	69	9	39S RIBOSOMAL PROTEIN L2, MITOCHONDRIAL;
7egg-H	4.3	3	46	126	11	TRANSCRIPTION INITIATION FACTOR TFIID SUBUNIT 4;
6l7r-A	4.3	2.9	50	105	8	PUTATIVE SPINDLE POLE BODY COMPONENT ALP6 PROTEIN
5trg-C	4.3	3.6	50	216	4	PROTEASOME SUBUNIT ALPHA;
8v3b-N	4.3	2.7	49	314	8	O43_129_+4 COMPONENT A;
8v2d-m	4.3	2.8	49	176	6	O43_129 COMPONENT B;
5o31-W	4.3	2.8	59	111	3	NADH-UBIQUINONE OXIDOREDUCTASE CHAIN 3;
5trs-C	4.3	2.4	47	218	4	PROTEASOME SUBUNIT ALPHA;
5otb-B	4.3	3.2	51	582	8	ALBUMIN;
1uor-A	4.3	3.3	51	580	8	SERUM ALBUMIN;
4y6k-D	4.3	3.8	61	237	3	UNCHARACTERIZED PROTEIN PSH;
3mun-A	4.3	2.2	48	684	8	PROLYL ENDOPEPTIDASE;
5lf0-G	4.3	2.8	48	244	4	PROTEASOME SUBUNIT ALPHA TYPE-2;
6ans-B	4.3	2.6	61	369	11	UNCHARACTERIZED PROTEIN;
5h6x-A	4.3	2.7	55	94	9	RNA POLYMERASE SIGMA FACTOR RPOS;
6tgz-F	4.3	3.3	62	352	10	55 KDA IMMEDIATE-EARLY PROTEIN 1;
7yjk-D	4.3	4.7	45	156	9	LONG CHAIN BASE BIOSYNTHESIS PROTEIN 1;
3nya-A	4.3	2.8	62	439	11	BETA-2 ADRENERGIC RECEPTOR, LYSOZYME;
2ycy-A	4.3	2.7	61	288	8	BETA-1 ADRENERGIC RECEPTOR;
3ny8-A	4.3	2.9	62	439	11	BETA-2 ADRENERGIC RECEPTOR, LYSOZYME;
6d9h-R	4.3	2.8	61	288	10	GUANINE NUCLEOTIDE-BINDING PROTEIN G(I) SUBUNIT A
4z9g-A	4.3	2.8	62	421	10	CORTICOTROPIN-RELEASING FACTOR RECEPTOR 1,LYSOZYM
6s2u-A	4.3	2.5	50	341	4	(P)PPGPP SYNTHETASE I, SPOT/RELA;
7dh0-O	4.3	2.6	58	114	3	NADH-UBIQUINONE OXIDOREDUCTASE CHAIN 2;
5ldx-W	4.3	3.2	61	111	3	NADH-UBIQUINONE OXIDOREDUCTASE CHAIN 3;
6zku-t	4.3	3.1	60	177	8	NADH DEHYDROGENASE [UBIQUINONE] FLAVOPROTEIN 1,
6g72-n	4.3	2.7	56	176	7	NADH-UBIQUINONE OXIDOREDUCTASE CHAIN 3;
8kcs-B	4.3	2.9	54	307	17	NICASTRIN;
8q1y-n	4.3	3.1	60	171	5	NADH-UBIQUINONE OXIDOREDUCTASE CHAIN 3;
6idf-B	4.3	4.1	59	312	12	NICASTRIN;
7jve-A	4.2	3.2	54	253	6	DSBA FAMILY PROTEIN;
7qru-E	4.2	4.3	49	158	4	NA+/H+ ANTIPORTER SUBUNIT D;
6iie-A	4.2	2.8	56	87	11	DIACYLGLYCEROL KINASE ALPHA;
6m36-I	4.2	2.5	52	104	12	SERINE-PROTEIN KINASE RSBW;
3iie-B	4.2	3.3	53	390	11	1-DEOXY-D-XYLULOSE 5-PHOSPHATE REDUCTOISOMERASE;
1t43-A	4.2	1.9	48	275	25	PROTEIN METHYLTRANSFERASE HEMK;
1rfu-A	4.2	2.8	55	312	5	PYRIDOXAL KINASE;
1dmt-A	4.2	3.1	56	697	2	NEUTRAL ENDOPEPTIDASE;
2pnk-B	4.2	3	57	423	14	BH0493 PROTEIN;
3hka-A	4.2	3.1	58	411	14	URONATE ISOMERASE;
1rp3-A	4.2	2.7	58	235	12	RNA POLYMERASE SIGMA FACTOR SIGMA-28 (FLIA);
1tmx-A	4.2	3.5	45	291	9	HYDROXYQUINOL 1,2-DIOXYGENASE;
5ts0-A	4.2	3.5	50	218	4	PROTEASOME SUBUNIT ALPHA;
1nh2-B	4.2	2.6	42	46	7	5'-D(*TP*GP*TP*AP*(5IU)P*GP*TP*AP*TP*AP*(5IU)
1s20-F	4.2	2.9	51	333	4	HYPOTHETICAL OXIDOREDUCTASE YIAK;
7zlh-A	4.2	2.6	58	654	7	CMT2-FAB HEAVY CHAIN;
5f3o-A	4.2	3.3	55	194	11	PUTATIVE UNCHARACTERIZED PROTEIN;
5ij5-A	4.2	3.5	55	581	11	SERUM ALBUMIN;
5id7-B	4.2	3.3	55	582	9	SERUM ALBUMIN;
6wuw-B	4.2	3.5	55	582	9	SERUM ALBUMIN;
4hyg-D	4.2	3.8	61	237	3	PUTATIVE UNCHARACTERIZED PROTEIN;
1iru-A	4.2	3	49	244	4	20S PROTEASOME;
2qee-K	4.2	3.1	57	414	12	BH0493 PROTEIN;
6omf-F	4.2	2.8	56	278	7	DNA-DIRECTED RNA POLYMERASE SUBUNIT ALPHA;
2qee-H	4.2	3.1	57	416	12	BH0493 PROTEIN;
8vjm-B	4.2	3	55	116	16	STAGE IV SPORULATION PROTEIN FB;
5lf3-U	4.2	2.5	47	238	4	PROTEASOME SUBUNIT ALPHA TYPE-2;
5lex-G	4.2	3	49	244	4	PROTEASOME SUBUNIT ALPHA TYPE-2;
5lf0-U	4.2	2.5	47	238	4	PROTEASOME SUBUNIT ALPHA TYPE-2;
6ode-U	4.2	2.4	47	216	4	PROTEASOME SUBUNIT ALPHA;
7ar7-n	4.2	2.7	56	109	4	NADH-UBIQUINONE OXIDOREDUCTASE CHAIN 3;
7zmb-R	4.2	2.6	55	98	9	NADH-UBIQUINONE OXIDOREDUCTASE CHAIN 1;
7oiw-B	4.2	2.9	51	327	2	GTP PYROPHOSPHOKINASE;
5ldw-W	4.2	3.1	61	111	3	NADH-UBIQUINONE OXIDOREDUCTASE CHAIN 3;
7oiw-A	4.2	2.8	51	327	2	GTP PYROPHOSPHOKINASE;
8acu-A	4.2	2.7	51	349	2	GTP PYROPHOSPHOKINASE;
7w4f-p	4.2	3.1	60	178	8	NADH DEHYDROGENASE [UBIQUINONE] FLAVOPROTEIN 1,
5lnk-t	4.2	3.9	60	166	8	MITOCHONDRIAL COMPLEX I, 51 KDA SUBUNIT;
7dgz-O	4.2	3	60	114	3	NADH-UBIQUINONE OXIDOREDUCTASE CHAIN 2;
8q0q-n	4.2	3.8	60	171	5	NADH-UBIQUINONE OXIDOREDUCTASE CHAIN 3;
7k8a-A	4.2	2.1	51	722	10	DRUG EXPORTERS OF THE RND SUPERFAMILY-LIKE PROTEI
7yh8-A	4.1	3.4	52	62	12	L-19437;
7jv7-B	4.1	3.1	55	310	11	CTD KINASE SUBUNIT ALPHA;
8qfs-A	4.1	2.8	56	1183	9	ELONGATION FACTOR TU;
6d0h-B	4.1	2.6	55	72	7	PART: COG5654 (RES DOMAIN) TOXIN;
8dql-A	4.1	4	58	257	10	SECRETION SYSTEM PROTEIN;
5eqz-A	4.1	8.5	59	138	10	REV PROTEIN;
6yxa-A	4.1	2.4	50	536	2	GTP PYROPHOSPHOKINASE;
6koo-F	4.1	2.8	54	182	17	DNA-DIRECTED RNA POLYMERASE SUBUNIT ALPHA;
5fn3-B	4.1	1.9	48	286	10	NICASTRIN;
7lt2-A	4.1	2.8	50	387	6	MAB-21 DOMAIN-CONTAINING PROTEIN;
3wo7-A	4.1	3.5	58	224	5	MEMBRANE PROTEIN INSERTASE YIDC 2;
5lj5-R	4.1	2.5	41	97	10	U5 SNRNA (SMALL NUCLEAR RNA);
6row-A	4.1	3	54	596	9	PUTATIVE ZINC METALLOPEPTIDASE;
5jmy-A	4.1	3.1	56	696	2	NEPRILYSIN;
8z8v-A	4.1	3.5	53	573	8	SERUM ALBUMIN;
7eek-A	4.1	3.5	55	583	9	SERUM ALBUMIN;
6rjv-B	4.1	3.5	55	581	7	SERUM ALBUMIN;
5yqz-R	4.1	2.8	59	558	3	GLUCAGON RECEPTOR,ENDOLYSIN,GLUCAGON RECEPTOR;
8kfo-A	4.1	3.1	51	581	8	ALBUMIN;
7t6d-C	4.1	2	61	213	3	LIPOPOLYSACCHARIDE ASSEMBLY PROTEIN B;
6pvg-A	4.1	2.8	58	445	5	FAD MONOOXYGENASE;
6zki-f	4.1	4	59	113	8	NADH DEHYDROGENASE [UBIQUINONE] FLAVOPROTEIN 1,
6voy-A	4.1	1.9	43	276	14	DNA-BINDING PROTEIN 7D;
7jzn-F	4.1	4.2	55	64	11	SPIKE GLYCOPROTEIN;
1gzm-A	4.1	3	58	328	7	RHODOPSIN;
5f8u-B	4.1	2.8	62	276	8	BETA-1 ADRENERGIC RECEPTOR;
1enw-A	4.1	2.8	57	114	19	TRANSCRIPTION ELONGATION FACTOR S-II;
5cwo-A	4.1	3.6	59	219	10	DESIGNED HELICAL REPEAT PROTEIN;
6lr4-B	4.1	3.7	57	308	14	NICASTRIN;
8ewg-A	4	3.9	47	1017	11	CRISPR-ASSOCIATED ENDONUCLEASE CAS9;
7vv6-R	4	3.4	62	271	10	MAS-RELATED G-PROTEIN COUPLED RECEPTOR MEMBER X2;
8ih8-D	4	2.8	49	130	2	ANTI-SIGMA-F FACTOR ANTAGONIST RSFB;
6lum-G	4	3.2	48	123	10	SUCCINATE DEHYDROGENASE SUBUNIT C;
8ghu-A	4	2.6	51	281	6	16S RRNA (GUANINE(1405)-N(7))-METHYLTRANSFERASE;
8djk-B	4	3.5	61	281	5	3-HYDROXY-3-METHYLGLUTARYL-COENZYME A REDUCTASE;
3e3r-A	4	2.7	56	183	13	CALCYPHOSIN;
3c66-A	4	2.9	56	529	7	POLY(A) POLYMERASE;
7xqk-B	4	3	54	276	11	GLUTATHIONE S-TRANSFERASE CLASS-MU 26 KDA ISOZYME
2bma-A	4	3.3	55	467	4	GLUTAMATE DEHYDROGENASE (NADP+);
7e8k-B	4	2.4	49	205	6	RNA-FREE RIBONUCLEASE P;
7n1j-B	4	8	52	64	10	FIBROBLAST GROWTH FACTOR RECEPTOR 4;
7du0-A	4	3.3	45	125	7	ACRIF14;
5vky-A	4	3.2	45	122	7	TOPOISOMERASE I DAMAGE AFFECTED PROTEIN 2;
4cz8-A	4	5.6	48	422	8	NA+/H+ ANTIPORTER, PUTATIVE;
1knz-M	4	2	48	154	8	5'-R(*UP*GP*AP*CP*C)-3';
1knz-N	4	2.6	48	138	8	5'-R(*UP*GP*AP*CP*C)-3';
1knz-B	4	2.8	49	138	8	5'-R(*UP*GP*AP*CP*C)-3';
1knz-J	4	4.8	52	138	8	5'-R(*UP*GP*AP*CP*C)-3';
1knz-D	4	4.7	52	138	8	5'-R(*UP*GP*AP*CP*C)-3';
2pnk-K	4	3.2	59	424	14	BH0493 PROTEIN;
3hk7-E	4	3	57	413	14	URONATE ISOMERASE;
2hl7-A	4	3.1	52	82	6	CYTOCHROME C-TYPE BIOGENESIS PROTEIN CCMH;
1wgw-A	4	3.3	59	99	8	'SIGNAL RECOGINITION PARTICLE 54;
6xmb-C	4	3.1	51	113	10	ANOPHENSIN;
5lf6-N	4	2.5	43	202	2	PROTEASOME SUBUNIT ALPHA TYPE-2;
8hfs-Y	4	3.1	59	249	12	MANNOSE-SPECIFIC PTS SYSTEM, IIC COMPONENT;
6ka4-A	4	4.5	57	534	9	F22L4.1 PROTEIN;
1w07-B	4	5.3	46	658	13	ACYL-COA OXIDASE;
8tt3-C	4	3.1	47	256	11	ABC TRANSPORTER ATP-BINDING PROTEIN;
3b8c-A	4	3.4	58	833	7	ATPASE 2, PLASMA MEMBRANE-TYPE;
8igr-L	4	2.6	55	309	7	DNA-DIRECTED RNA POLYMERASE SUBUNIT ALPHA;
5iiu-A	4	3	52	581	10	SERUM ALBUMIN;
1ha2-A	4	3.5	55	582	9	SERUM ALBUMIN;
5imn-B	4	3.1	56	304	2	ARISTOLOCHENE SYNTHASE;
4ce4-w	4	3.2	45	91	0	MRPL27;
2g77-A	4	3.1	59	331	10	GTPASE-ACTIVATING PROTEIN GYP1;
6zkt-f	4	3.9	56	113	9	NADH DEHYDROGENASE [UBIQUINONE] FLAVOPROTEIN 1,
6zkk-f	4	4	58	113	9	NADH DEHYDROGENASE [UBIQUINONE] FLAVOPROTEIN 1,
4y6k-B	4	3.9	61	245	3	UNCHARACTERIZED PROTEIN PSH;
2yyz-A	4	3.4	53	358	8	SUGAR ABC TRANSPORTER, ATP-BINDING PROTEIN;
3gfo-A	4	3.4	53	251	8	COBALT IMPORT ATP-BINDING PROTEIN CBIO 1;
2it1-A	4	3	49	362	6	362AA LONG HYPOTHETICAL MALTOSE/MALTODEXTRIN
5ts0-T	4	3.6	49	218	8	PROTEASOME SUBUNIT ALPHA;
1lp1-A	4	2.8	47	55	2	AFFIBODY BINDING PROTEIN Z;
4ntj-A	4	3.5	58	369	5	P2Y PURINOCEPTOR 12,SOLUBLE CYTOCHROME B562,P2Y
6h7l-B	4	3.2	62	285	8	THIOREDOXIN 1;
4nta-A	4	3.9	62	147	3	LEUKOTRIENE C4 SYNTHASE;
4hyc-B	4	3.8	61	246	3	PUTATIVE UNCHARACTERIZED PROTEIN;
5cwl-A	4	8.5	57	177	18	DESIGNED HELICAL REPEAT PROTEIN;
8kct-B	4	4	56	307	7	NICASTRIN;
8fin-A	4	6.9	50	174	12	CS207A;
7r43-n	4	3.7	60	172	8	NADH-UBIQUINONE OXIDOREDUCTASE CHAIN 3;
7y5t-B	4	3.2	55	308	13	NICASTRIN;
8x53-B	4	3.2	55	306	13	NICASTRIN;
5im3-A	3.9	3.2	54	874	11	RIBONUCLEOSIDE-DIPHOSPHATE REDUCTASE;
6iu4-A	3.9	3.2	48	225	4	VIT1;
6q00-B	3.9	2	40	45	10	UBIQUITIN;
1kyq-B	3.9	3.2	56	273	11	SIROHEME BIOSYNTHESIS PROTEIN MET8;
2qco-A	3.9	3.4	45	202	2	CMER;
8fef-I	3.9	5.1	50	253	8	VIRULENCE FACTOR MCE FAMILY PROTEIN;
8t48-D	3.9	2.8	46	54	15	DI-UBIQUITIN;
2ozn-B	3.9	5	57	131	5	O-GLCNACASE NAGJ;
5olk-A	3.9	2.6	54	395	17	RIBONUCLEOSIDE-DIPHOSPHATE REDUCTASE, BETA SUBUNI
3wo7-B	3.9	3.6	58	225	3	MEMBRANE PROTEIN INSERTASE YIDC 2;
4fyf-A	3.9	4.1	61	739	7	SIDF, INHIBITOR OF GROWTH FAMILY, MEMBER 3;
6wq2-d	3.9	3.3	47	202	4	A-DNA;
6wq2-b	3.9	3.3	47	202	4	A-DNA;
6wq2-k	3.9	3.3	47	202	4	A-DNA;
6wq2-h	3.9	3.3	47	202	4	A-DNA;
2uuz-A	3.9	1.6	40	89	13	HOST-NUCLEASE INHIBITOR PROTEIN GAM;
7v33-d	3.9	6.5	46	175	11	NADH DEHYDROGENASE [UBIQUINONE] FLAVOPROTEIN 1,
5ztc-A	3.9	4.2	46	197	0	LMO2088 PROTEIN;
7vys-d	3.9	6.4	45	175	9	NADH DEHYDROGENASE [UBIQUINONE] IRON-SULFUR PROTE
6zkv-Z	3.9	6.4	46	171	7	NADH DEHYDROGENASE [UBIQUINONE] FLAVOPROTEIN 1,
7f52-A	3.9	3.2	58	584	7	NON-STRUCTURAL PROTEIN 2;
5fn0-A	3.9	2.8	48	455	8	KYNURENINE 3-MONOOXYGENASE;
6zkj-Z	3.9	6.5	46	171	7	NADH DEHYDROGENASE [UBIQUINONE] FLAVOPROTEIN 1,
7w0y-d	3.9	6.4	46	175	9	NADH DEHYDROGENASE [UBIQUINONE] FLAVOPROTEIN 1,
6thp-A	3.9	3.1	56	696	2	NEPRILYSIN;
6mzm-W	3.9	2.9	45	90	9	TRANSCRIPTION INITIATION FACTOR TFIID SUBUNIT 1,
8srm-D	3.9	7.1	52	205	8	RB1-INDUCIBLE COILED-COIL PROTEIN 1;
1gni-A	3.9	3.5	54	582	7	SERUM ALBUMIN;
6yvc-B	3.9	3.7	57	173	4	BIFUNCTIONAL (P)PPGPP SYNTHETASE/GUANOSINE-3',5'-
6q01-C	3.9	2.2	40	45	10	UBIQUITIN;
6xlp-A	3.9	3	62	586	10	LPS BINDING PROTEIN;
4xls-L	3.9	2.7	55	345	7	DNA-DIRECTED RNA POLYMERASE SUBUNIT ALPHA;
7e7i-A	3.9	2.7	60	2011	8	RETINAL-SPECIFIC PHOSPHOLIPID-TRANSPORTING ATPASE
6rr7-B	3.9	5.7	45	744	0	POLYMERASE ACIDIC PROTEIN;
8v3b-E	3.9	2.4	45	314	11	O43_129_+4 COMPONENT A;
7phu-A	3.9	3.3	54	295	6	RETICULOCYTE-BINDING PROTEIN HOMOLOG 5;
5b03-D	3.9	2.8	51	333	4	MOEN5,DNA-BINDING PROTEIN 7D;
7e4o-A	3.9	2.8	54	289	9	SAT1646;
2ahm-A	3.9	4.4	55	77	13	REPLICASE POLYPROTEIN 1AB, LIGHT CHAIN;
6zkj-f	3.9	4	58	113	9	NADH DEHYDROGENASE [UBIQUINONE] FLAVOPROTEIN 1,
5trr-a	3.9	3.8	50	223	6	PROTEASOME SUBUNIT ALPHA;
8tqw-O	3.9	2.2	41	157	2	MEDIATOR OF RNA POLYMERASE II TRANSCRIPTION SUBUN
5trs-L	3.9	3.1	47	223	9	PROTEASOME SUBUNIT ALPHA;
2ffl-A	3.9	2.8	53	732	9	DICER;
2r17-C	3.9	7.9	59	298	7	VACUOLAR PROTEIN SORTING-ASSOCIATED PROTEIN 29;
5fz5-U	3.9	3.2	45	92	7	DNA-DIRECTED RNA POLYMERASE II SUBUNIT RPB1;
3vh5-A	3.9	2.3	46	100	0	CENP-S;
7bw4-C	3.9	3.6	49	65	8	REPLICASE POLYPROTEIN 1AB;
4lde-A	3.9	3.2	62	454	11	LYSOZYME, BETA-2 ADRENERGIC RECEPTOR;
2y04-A	3.9	2.6	60	286	8	BETA-1 ADRENERGIC RECEPTOR;
3oe9-A	3.9	3	57	420	9	C-X-C CHEMOKINE RECEPTOR TYPE 4, LYSOZYME CHIMERA
5og1-B	3.9	3	51	572	4	CHAPERONE PROTEIN CLPB,ATP-DEPENDENT CLP PROTEASE
7ar8-n	3.9	3.4	58	109	9	NADH-UBIQUINONE OXIDOREDUCTASE CHAIN 3;
6ztq-n	3.9	2.9	59	177	5	NADH-UBIQUINONE OXIDOREDUCTASE CHAIN 3;
7p3f-A	3.9	3.2	53	147	17	TRANSCRIPTIONAL REPRESSOR NRDR;
7dh0-f	3.9	4.2	60	167	10	NADH-UBIQUINONE OXIDOREDUCTASE CHAIN 2;
7vbl-p	3.9	3.4	61	178	8	NADH DEHYDROGENASE [UBIQUINONE] IRON-SULFUR PROTE
5cwl-B	3.9	8.5	57	175	18	DESIGNED HELICAL REPEAT PROTEIN;
7mvx-A	3.8	3	47	1645	11	NUCLEOPORIN NUP188;
6u0o-A	3.8	3.7	45	248	11	LYSOSTAPHIN RESISTANCE PROTEIN A;
5hzd-A	3.8	3.4	56	476	4	3' TERMINAL URIDYLYL TRANSFERASE;
6zyx-K	3.8	6	47	95	2	DYNEIN HEAVY CHAIN, OUTER ARM PROTEIN;
1r4v-A	3.8	2.4	58	151	12	HYPOTHETICAL PROTEIN AQ_328;
8ght-A	3.8	3.8	59	304	3	PUTATIVE MEMBRANE PROTEIN;
8adn-G	3.8	2.6	41	233	5	PROTEASOME INHIBITOR 31-LIKE;
3v7o-B	3.8	3.4	52	203	12	MINOR NUCLEOPROTEIN VP30;
4jnd-A	3.8	2.7	56	408	7	CA(2+)/CALMODULIN-DEPENDENT PROTEIN KINASE PHOSPH
5dz2-A	3.8	2.7	55	322	11	GERMACRADIENOL/GEOSMIN SYNTHASE;
3ld1-A	3.8	3.3	58	359	5	REPLICASE POLYPROTEIN 1A;
3hka-C	3.8	3.1	58	411	14	URONATE ISOMERASE;
7l7v-D	3.8	3.9	55	102	16	PROBABLE DISEASE RESISTANCE PROTEIN AT5G66900;
7dgz-f	3.8	3.4	59	167	5	NADH-UBIQUINONE OXIDOREDUCTASE CHAIN 2;
6wq2-t	3.8	3.3	47	202	4	A-DNA;
7uni-D	3.8	4.6	60	237	15	SP2-ZNPPAM DESIGNED CHLOROPHYLL DIMER PROTEIN;
5w7g-b	3.8	2.6	43	126	9	ORF140;
1fbv-A	3.8	4.5	59	388	8	SIGNAL TRANSDUCTION PROTEIN CBL;
7lt1-A	3.8	2.9	56	403	7	PROTEIN MB21D2;
6wq2-g	3.8	3.4	47	202	4	A-DNA;
7ckq-F	3.8	2.6	52	272	6	DNA-DIRECTED RNA POLYMERASE SUBUNIT ALPHA;
6sri-U	3.8	5.7	44	227	0	UNASSIGNED SECONDARY STRUCTURE ELEMENTS (CENTRAL
7vz8-d	3.8	6.3	46	175	9	NADH DEHYDROGENASE [UBIQUINONE] IRON-SULFUR PROTE
5it9-N	3.8	7.6	52	150	13	RIBOSOMAL PROTEIN US2;
6srm-A	3.8	3.2	42	189	10	TETR FAMILY TRANSCRIPTIONAL REGULATOR;
5uhd-D	3.8	5.5	49	1265	6	DNA-DIRECTED RNA POLYMERASE SUBUNIT ALPHA;
3onj-A	3.8	8.1	62	97	8	T-SNARE VTI1;
2iml-D	3.8	7.7	57	197	9	HYPOTHETICAL PROTEIN;
7x9c-R	3.8	3.1	57	302	9	NEUROPEPTIDE Y RECEPTOR TYPE 4;
3tdl-A	3.8	3.4	54	578	7	SERUM ALBUMIN;
6ocj-A	3.8	3.1	52	581	10	SERUM ALBUMIN;
2pbe-A	3.8	3	59	263	10	AMINOGLYCOSIDE 6-ADENYLYLTRANSFERASE;
6gcs-F	3.8	4	59	119	12	75-KDA PROTEIN (NUAM);
6mjp-G	3.8	3	61	354	7	ABC TRANSPORTER ATP-BINDING PROTEIN;
6a2c-B	3.8	2.6	50	510	10	SESQUISABINENE B SYNTHASE 2;
4zq8-B	3.8	3.2	50	321	6	ISOPRENOID SYNTHASE;
5try-a	3.8	3	47	223	9	PROTEASOME SUBUNIT ALPHA;
6zkn-f	3.8	4.1	56	113	9	NADH DEHYDROGENASE [UBIQUINONE] FLAVOPROTEIN 1,
6zkv-f	3.8	3.8	56	113	9	NADH DEHYDROGENASE [UBIQUINONE] FLAVOPROTEIN 1,
6e11-C	3.8	2.8	54	209	4	UNKNOWN (CLAW);
6zkm-f	3.8	4.1	56	113	9	NADH DEHYDROGENASE [UBIQUINONE] FLAVOPROTEIN 1,
5luf-V	3.8	3.3	52	71	0	CYTOCHROME B-C1 COMPLEX SUBUNIT 1, MITOCHONDRIAL;
5tho-T	3.8	3.7	49	217	8	PROTEASOME SUBUNIT ALPHA;
4fz4-A	3.8	3.3	51	154	12	UNCHARACTERIZED PROTEIN CONSERVED IN BACTERIA;
5trg-L	3.8	3	47	223	9	PROTEASOME SUBUNIT ALPHA;
6d5f-A	3.8	7	49	193	2	FIMBRIAL PROTEIN;
1ijg-A	3.8	2.1	46	257	9	UPPER COLLAR PROTEIN;
7yot-E	3.8	3.2	46	115	11	NDV P PROTEIN;
4ldo-A	3.8	3.2	62	454	11	LYSOZYME, BETA-2 ADRENERGIC RECEPTOR;
4amj-A	3.8	2.7	61	287	8	BETA-1 ADRENERGIC RECEPTOR;
6tko-A	3.8	3.1	62	293	8	BETA-1 ADRENERGIC RECEPTOR;
3oe9-B	3.8	3.1	58	415	9	C-X-C CHEMOKINE RECEPTOR TYPE 4, LYSOZYME CHIMERA
8jjl-A	3.8	2.7	62	375	11	BETA-2 ADRENERGIC RECEPTOR,SOLUBLE CYTOCHROME B56
7vy9-p	3.8	3.1	60	178	8	NADH DEHYDROGENASE [UBIQUINONE] IRON-SULFUR PROTE
8x54-B	3.8	2.8	54	306	13	AMYLOID-BETA PRECURSOR PROTEIN;
7mwr-B	3.8	8.7	63	249	6	LHD101A54;
6f2d-F	3.7	3.2	51	258	10	FLAGELLAR BIOSYNTHETIC PROTEIN FLIP;
2cs1-A	3.7	2.2	45	92	11	PMS1 PROTEIN HOMOLOG 1;
1otr-A	3.7	2.1	41	49	10	PROTEIN CUE2;
4psn-C	3.7	2.7	50	221	14	SSDNA BINDING PROTEIN;
5yij-A	3.7	3.5	58	959	5	SDEA;
8j22-C	3.7	3.2	58	285	5	GUANINE NUCLEOTIDE-BINDING PROTEIN G(I)/G(S)/G(T)
1u2m-A	3.7	3.2	52	86	4	HISTONE-LIKE PROTEIN HLP-1;
7osf-B	3.7	3.1	46	308	7	PROBABLE ABC TRANSPORTER BINDING PROTEIN NOSD;
5mlq-A	3.7	2.6	50	226	0	CDPS;
3h0d-A	3.7	2.8	52	155	8	CTSR;
8dtq-A	3.7	1.8	42	85	10	HELIX-TURN-HELIX DOMAIN;
8g8i-A	3.7	2.6	48	465	13	C3HR3_9R_SHIFT4;
4wpe-A	3.7	3.9	55	275	9	CYTOKINESIS PROTEIN 2;
8ulg-A	3.7	2.9	60	827	5	ROD CGMP-SPECIFIC 3',5'-CYCLIC PHOSPHODIESTERASE
3bes-R	3.7	3.1	44	250	9	INTERFERON GAMMA;
7s1x-A	3.7	3.5	53	872	8	SOLUTE CARRIER FAMILY 12 MEMBER 2;
3lg7-A	3.7	8.2	61	124	7	4E10_S0_1EZ3A_002_C (T246);
8v3b-H	3.7	2.7	47	314	9	O43_129_+4 COMPONENT A;
8p28-C	3.7	3.7	53	645	15	ANAEROBIC RIBONUCLEOSIDE-TRIPHOSPHATE REDUCTASE;
3zni-A	3.7	4.6	59	390	7	E3 UBIQUITIN-PROTEIN LIGASE CBL-B;
1sxj-D	3.7	4.7	53	328	6	ACTIVATOR 1 95 KDA SUBUNIT;
6efw-A	3.7	3	56	345	0	ATP-DEPENDENT (S)-NAD(P)H-HYDRATE DEHYDRATASE;
2zxq-A	3.7	3.1	49	1178	6	ENDO-ALPHA-N-ACETYLGALACTOSAMINIDASE;
6skm-A	3.7	2.4	43	220	9	GAG PROTEIN;
7e8j-B	3.7	2.8	52	192	6	RNA-FREE RIBONUCLEASE P;
5c8f-A	3.7	6.9	50	274	6	LIGHT-DEPENDENT TRANSCRIPTIONAL REGULATOR CARH;
2qj1-A	3.7	3.5	51	767	8	INFECTIOUS BURSAL DISEASE VIRUS VP1 POLYMERASE;
5uha-D	3.7	5.5	49	1265	6	DNA-DIRECTED RNA POLYMERASE SUBUNIT ALPHA;
8fcj-I	3.7	3.1	54	494	6	TYPE I-B CRISPR-ASSOCIATED PROTEIN CAS5;
8ieq-B	3.7	3.6	54	286	6	PROBABLE G-PROTEIN COUPLED RECEPTOR 156;
6mzm-L	3.7	2.8	40	104	15	TRANSCRIPTION INITIATION FACTOR TFIID SUBUNIT 1,
7w4c-d	3.7	6.7	47	175	6	NADH DEHYDROGENASE [UBIQUINONE] FLAVOPROTEIN 1,
4xgc-E	3.7	3	55	402	9	ORIGIN RECOGNITION COMPLEX SUBUNIT 2;
7t9g-Y	3.7	4.5	44	445	9	DASS FAMILY SODIUM-COUPLED ANION SYMPORTER;
8iei-B	3.7	3.6	54	286	6	PROBABLE G-PROTEIN COUPLED RECEPTOR 156;
5ea1-B	3.7	4.9	45	128	13	TRANSCRIPTION ACTIVATOR BRG1;
3if8-B	3.7	3.5	54	237	2	PROTEIN ZWILCH HOMOLOG;
5tmc-F	3.7	2.7	55	351	7	DNA-DIRECTED RNA POLYMERASE SUBUNIT ALPHA;
5tho-A	3.7	3.6	50	218	4	PROTEASOME SUBUNIT ALPHA;
7y9h-A	3.7	3.5	54	345	6	DITERPENE SYNTHASE VENA;
5try-U	3.7	2.4	47	216	4	PROTEASOME SUBUNIT ALPHA;
8v3b-G	3.7	1.6	44	314	7	O43_129_+4 COMPONENT A;
3pvs-D	3.7	3.6	55	424	2	REPLICATION-ASSOCIATED RECOMBINATION PROTEIN A;
5trg-E	3.7	3.6	50	218	4	PROTEASOME SUBUNIT ALPHA;
2f42-A	3.7	4.8	45	138	9	STIP1 HOMOLOGY AND U-BOX CONTAINING PROTEIN 1;
5yhf-A	3.7	5	43	734	7	PROTEIN TRANSLOCASE SUBUNIT SECDF;
7jpp-E	3.7	3.7	60	406	10	ORIGIN RECOGNITION COMPLEX SUBUNIT 1;
8qks-G	3.7	3.6	54	308	11	RETICULOCYTE-BINDING PROTEIN-LIKE PROTEIN 5;
4wcx-A	3.7	8	56	456	5	BIOTIN AND THIAMIN SYNTHESIS ASSOCIATED;
5trg-U	3.7	2.4	47	216	4	PROTEASOME SUBUNIT ALPHA;
3kbt-B	3.7	8.6	62	294	10	SPECTRIN BETA CHAIN, ERYTHROCYTE;
8q5d-A	3.7	3.7	57	283	7	PFRH5;
6zks-f	3.7	3.8	56	113	9	NADH DEHYDROGENASE [UBIQUINONE] FLAVOPROTEIN 1,
6zkc-f	3.7	4	57	113	7	NADH DEHYDROGENASE [UBIQUINONE] FLAVOPROTEIN 1,
6zk9-f	3.7	3.9	56	113	9	NADH DEHYDROGENASE [UBIQUINONE] FLAVOPROTEIN 1,
6zkp-f	3.7	4	56	113	9	NADH DEHYDROGENASE [UBIQUINONE] FLAVOPROTEIN 1,
5trr-U	3.7	3.6	50	216	4	PROTEASOME SUBUNIT ALPHA;
7yj1-D	3.7	4.8	45	143	7	SERINE PALMITOYLTRANSFERASE 2;
4eiy-A	3.7	2.5	61	390	8	ADENOSINE RECEPTOR A2A/SOLUBLE CYTOCHROME B562 CH
5h7b-B	3.7	2.9	48	191	6	IMMUNOGLOBULIN G-BINDING PROTEIN A;
7o6v-C	3.7	3.4	50	71	4	VIN3-LIKE PROTEIN 2;
3oe6-A	3.7	3.5	59	418	5	C-X-C CHEMOKINE RECEPTOR TYPE 4, LYSOZYME CHIMERA
4ldl-A	3.7	3.2	62	454	11	LYSOZYME, BETA-2 ADRENERGIC RECEPTOR;
2i36-C	3.7	3.2	59	322	8	RHODOPSIN;
5x7d-A	3.7	2.8	62	441	11	CHIMERA PROTEIN OF BETA-2 ADRENERGIC RECEPTOR AND
2ycx-A	3.7	2.7	62	286	8	BETA-1 ADRENERGIC RECEPTOR;
7cmv-R	3.7	3	60	272	7	GUANINE NUCLEOTIDE-BINDING PROTEIN G(I) SUBUNIT A
5aj3-O	3.7	7.5	55	175	13	MITORIBOSOMAL 12S RRNA;
5try-T	3.7	3.6	50	216	4	PROTEASOME SUBUNIT ALPHA;
7w4l-p	3.7	3.5	61	178	8	NADH DEHYDROGENASE [UBIQUINONE] FLAVOPROTEIN 1,
8kcp-B	3.7	2.8	54	307	13	NICASTRIN;
5cwo-B	3.7	3.4	57	219	11	DESIGNED HELICAL REPEAT PROTEIN;
6g1g-A	3.6	2.8	53	211	4	GLYCOSYL HYDROLASE;
7aqr-V	3.6	4.7	59	140	12	NADH DEHYDROGENASE [UBIQUINONE] IRON-SULFUR PROTE
4uyb-A	3.6	2.6	49	400	10	SEC14-LIKE PROTEIN 3;
4oe8-C	3.6	3.1	51	87	10	INTERLEUKIN-12 SUBUNIT BETA;
6c94-A	3.6	3.3	48	482	2	CYTOCHROME P450 4B1;
7bwk-A	3.6	2.7	41	113	7	ICMO (DOTL);
5ogl-A	3.6	3	59	707	2	UNDECAPRENYL-DIPHOSPHOOLIGOSACCHARIDE--PROTEIN
8qq7-A	3.6	3	52	399	6	FAD-BINDING FR-TYPE DOMAIN-CONTAINING PROTEIN;
6p2d-A	3.6	2.4	44	296	2	KETOHEXOKINASE;
7obq-y	3.6	2.8	45	454	9	SRP RNA;
6e11-E	3.6	3.9	57	210	2	UNKNOWN (CLAW);
4zsf-A	3.6	3.9	45	272	16	BSAWI ENDONUCLEASE;
4msp-A	3.6	3.6	49	189	6	PEPTIDYL-PROLYL CIS-TRANS ISOMERASE FKBP14;
6j36-A	3.6	4.9	46	459	7	ENOLASE;
7r0x-A	3.6	3.3	57	300	7	POLYKETIDE SYNTHASE;
6yiz-A	3.6	4	43	211	2	TRANSCRIPTIONAL REGULATOR MVFR;
2q40-A	3.6	3.7	57	343	5	PROTEIN AT2G17340;
3lmd-A	3.6	8.4	57	317	5	GERANYLGERANYL PYROPHOSPHATE SYNTHASE;
4bxz-X	3.6	2.1	53	113	15	DNA-DIRECTED RNA POLYMERASE II SUBUNIT RPB1;
6px4-R	3.6	2.7	51	72	6	ANTIHOLIN;
7nza-B	3.6	3.9	49	141	0	ODORANT BINDING PROTEIN FROM VARROA DESTRUCTOR, F
3i2w-A	3.6	4.5	58	270	3	SYNDAPIN;
7vf2-A	3.6	8.8	60	1196	15	PROTEIN VIRILIZER HOMOLOG;
5j1s-A	3.6	2.8	47	277	9	TORSIN-1A;
6ijj-K	3.6	2.8	48	85	10	PSAA;
8fed-I	3.6	3.5	47	251	9	VIRULENCE FACTOR MCE FAMILY PROTEIN;
8rgt-p	3.6	6.4	46	169	9	NADH DEHYDROGENASE [UBIQUINONE] IRON-SULFUR PROTE
4jlr-C	3.6	3.6	44	100	7	MOTAVIZUMAB FAB HEAVY CHAIN;
7vbp-d	3.6	6.5	46	175	11	NADH DEHYDROGENASE [UBIQUINONE] IRON-SULFUR PROTE
8dft-F	3.6	3.9	44	112	5	PILIN PROTEIN;
6a5n-A	3.6	3.4	52	502	12	HISTONE-LYSINE N-METHYLTRANSFERASE, H3 LYSINE-9 S
5kc4-A	3.6	3.3	48	166	2	RIBOFLAVIN TRANSPORTER RIBU;
7lsv-B	3.6	4.3	51	158	10	CALMODULIN-DEPENDENT PROTEIN KINASE;
7t9f-A	3.6	4.4	45	445	13	DASS FAMILY SODIUM-COUPLED ANION SYMPORTER;
8hdv-A	3.6	3.6	60	137	7	DE NOVO DESIGN CAVITATED PROTEIN;
8fd2-I	3.6	3.1	54	494	6	A TYPE I-B CRISPR-ASSOCIATED PROTEIN CAS5;
7z6q-C	3.6	3.4	47	121	6	PHOTOSYSTEM P840 REACTION CENTER, LARGE SUBUNIT;
8dft-R	3.6	3.9	44	112	5	PILIN PROTEIN;
7w35-d	3.6	6.3	46	175	9	NADH DEHYDROGENASE [UBIQUINONE] FLAVOPROTEIN 1,
8dft-B	3.6	3.9	44	112	5	PILIN PROTEIN;
8v3b-X	3.6	2.7	47	314	9	O43_129_+4 COMPONENT A;
8igs-L	3.6	2.6	55	309	7	DNA-DIRECTED RNA POLYMERASE SUBUNIT ALPHA;
1s20-G	3.6	3.5	54	335	6	HYPOTHETICAL OXIDOREDUCTASE YIAK;
3h6p-C	3.6	4.4	47	56	2	ESAT-6 LIKE PROTEIN ESXS;
2bxo-A	3.6	3.5	55	582	9	SERUM ALBUMIN;
1kxp-D	3.6	2.4	44	438	7	ACTIN,ALPHA SKELETAL MUSCLE;
3uiv-A	3.6	3.1	52	582	8	SERUM ALBUMIN;
8j8e-I	3.6	3.5	55	581	9	SERUM ALBUMIN;
8rco-A	3.6	3.5	55	582	9	SERUM ALBUMIN;
8rgl-A	3.6	3.5	56	582	9	SERUM ALBUMIN;
6ypi-A	3.6	8.4	51	87	6	DA7 W16G,K58Q,L77R,T78R;
5mr3-C	3.6	2.8	56	127	14	EGG-LYSIN;
2qee-B	3.6	3.1	58	415	14	BH0493 PROTEIN;
6y4r-D	3.6	8.4	62	160	3	DOTU FAMILY TYPE IV/VI SECRETION SYSTEM PROTEIN;
4uc1-A	3.6	3.5	62	157	6	TRANSLOCATOR PROTEIN TSPO;
5le5-H	3.6	2.8	43	220	5	PROTEASOME SUBUNIT ALPHA TYPE-2;
5trg-W	3.6	3.1	43	223	12	PROTEASOME SUBUNIT ALPHA;
5tsa-A	3.6	3.9	60	233	3	MEMBRANE PROTEIN;
6zkr-f	3.6	3.8	56	113	9	NADH DEHYDROGENASE [UBIQUINONE] FLAVOPROTEIN 1,
2e6k-A	3.6	4.2	52	647	8	TRANSKETOLASE;
6af0-A	3.6	8.2	59	905	2	CTR9 PROTEIN;
5trg-F	3.6	2.4	47	215	4	PROTEASOME SUBUNIT ALPHA;
6q01-D	3.6	2.3	40	45	10	UBIQUITIN;
4hwd-A	3.6	8.8	60	86	5	BAG FAMILY MOLECULAR CHAPERONE REGULATOR 2;
3zth-A	3.6	3.4	55	347	11	STU0660;
5zr1-E	3.6	3.3	55	460	4	ORIGIN RECOGNITION COMPLEX SUBUNIT 1;
3ckd-C	3.6	3.1	47	272	6	INVASION PLASMID ANTIGEN, SECRETED BY THE MXI-SPA
8yax-A	3.6	3.5	51	1314	14	PAPAIN-LIKE PROTEASE NSP3;
6fh4-A	3.6	3	51	76	12	TRANSCRIPTIONAL REGULATOR CTSR;
7o6v-D	3.6	3.3	49	70	4	VIN3-LIKE PROTEIN 2;
2y02-A	3.6	2.6	61	286	8	BETA-1 ADRENERGIC RECEPTOR;
5dsg-B	3.6	3.1	61	399	8	MUSCARINIC ACETYLCHOLINE RECEPTOR M4,ENDOLYSIN,EN
2ycz-B	3.6	2.8	62	291	8	BETA-1 ADRENERGIC RECEPTOR;
1dgp-A	3.6	8.3	61	290	3	ARISTOLOCHENE SYNTHASE;
3pfv-B	3.6	4.2	57	310	7	E3 UBIQUITIN-PROTEIN LIGASE CBL-B;
4kyc-A	3.6	3.2	50	420	8	MALTOSE-BINDING PERIPLASMIC PROTEIN, PHOSPHOPROTE
4hwd-B	3.6	8.8	60	85	5	BAG FAMILY MOLECULAR CHAPERONE REGULATOR 2;
5ts0-U	3.6	2.4	47	217	4	PROTEASOME SUBUNIT ALPHA;
7k8d-A	3.6	2.4	59	724	5	DRUG EXPORTERS OF THE RND SUPERFAMILY-LIKE PROTEI
5ldx-n	3.6	1.7	40	166	15	NADH-UBIQUINONE OXIDOREDUCTASE CHAIN 3;
5gmk-c	3.5	2.2	44	436	9	PRE-MRNA-SPLICING FACTOR 8;
6hcy-A	3.5	4.1	53	436	8	METALLOREDUCTASE STEAP4;
4j8f-A	3.5	3.8	52	551	8	HEAT SHOCK 70 KDA PROTEIN 1A/1B, HSC70-INTERACTIN
6xtt-B	3.5	3.2	57	116	12	NTTA;
5fir-B	3.5	2.7	44	73	9	5'-3' EXORIBONUCLEASE 2 HOMOLOG;
5lxj-A	3.5	3.2	47	53	21	PHOSPHOPROTEIN;
6rie-A	3.5	3.1	56	1285	4	DNA-DEPENDENT RNA POLYMERASE SUBUNIT RPO147;
6l82-A	3.5	2	38	98	0	SPINDLE POLE BODY COMPONENT;
6h56-A	3.5	4.2	43	181	5	EFFECTOR DOMAIN OF PSEUDOMONAS AERUGINOSA VGRG2B;
6psk-R	3.5	2.8	51	72	6	ANTIHOLIN;
7ar9-Y	3.5	3.4	47	205	2	ND3;
6j6g-c	3.5	2	43	436	7	PRE-MRNA-SPLICING FACTOR 8;
2o7g-A	3.5	2.9	53	88	4	PROBABLE RNA POLYMERASE SIGMA-C FACTOR;
6px4-A	3.5	3	52	72	6	ANTIHOLIN;
7aan-A	3.5	4.8	59	285	5	PROLINE-SERINE-THREONINE PHOSPHATASE-INTERACTING
4l8i-A	3.5	9.1	59	114	10	RSV EPITOPE SCAFFOLD FFL_005;
5wd9-A	3.5	8.4	58	86	12	UNCHARACTERIZED PROTEIN;
5a0j-A	3.5	2.9	55	311	5	LABDANE-RELATED DITERPENE SYNTHASE;
6hd9-B	3.5	4.1	58	232	5	NANOBODY,MALTOSE/MALTODEXTRIN-BINDING PERIPLASMIC
8v3b-i	3.5	7.4	55	416	7	O43_129_+4 COMPONENT A;
7l7v-F	3.5	4.1	53	116	17	PROBABLE DISEASE RESISTANCE PROTEIN AT5G66900;
2o5j-D	3.5	3.7	60	1264	2	5'-D(P*CP*CP*CP*TP*GP*TP*CP*TP*GP*GP*CP*GP*TP*TP*
6wq2-n	3.5	3.3	47	202	4	A-DNA;
3hk8-B	3.5	3	57	409	14	URONATE ISOMERASE;
7pv0-C	3.5	4	51	75	8	MICOS COMPLEX SUBUNIT MIC60,MICOS COMPLEX SUBUNIT
6wq2-j	3.5	3.4	47	202	4	A-DNA;
5ii9-F	3.5	2.7	55	131	15	EGG-LYSIN;
6pxe-R	3.5	2.8	51	72	6	ANTIHOLIN;
8qcb-B	3.5	7.5	53	644	6	ANTIVIRAL HELICASE SKI2;
2hxo-A	3.5	4	52	207	12	PUTATIVE TETR-FAMILY TRANSCRIPTIONAL REGULATOR;
6wq2-r	3.5	3.3	47	202	4	A-DNA;
4z45-B	3.5	3.4	47	117	6	ODORANT-BINDING PROTEIN NRIBOBP3;
2b1e-A	3.5	9.1	55	532	9	EXOCYST COMPLEX COMPONENT EXO70;
6v7v-B	3.5	6.8	47	56	6	QUORUM SENSING ANTI-ACTIVATOR AQS1;
6vyl-E	3.5	3.3	46	256	2	MECHANOSENSITIVE CHANNEL MSCS;
7w2y-d	3.5	6.4	45	175	9	NADH DEHYDROGENASE [UBIQUINONE] FLAVOPROTEIN 1,
7b5n-H	3.5	3.8	58	423	10	CULLIN-1;
7y3f-K	3.5	2	47	72	0	PHOTOSYSTEM I P700 CHLOROPHYLL A APOPROTEIN A1;
8dft-S	3.5	3.9	44	112	5	PILIN PROTEIN;
7d43-K	3.5	2.7	50	259	12	TRANSLATION INITIATION FACTOR EIF-2B SUBUNIT ALPH
1gzs-D	3.5	3.7	58	164	2	SOPE;
5kkk-A	3.5	3.5	47	154	6	MYOGLOBIN;
2fcw-A	3.5	3.5	53	106	4	ALPHA-2-MACROGLOBULIN RECEPTOR-ASSOCIATED
5ii9-A	3.5	2.7	55	131	16	EGG-LYSIN;
4wvm-B	3.5	4.7	61	616	3	STONUSTOXIN SUBUNIT ALPHA;
5gix-A	3.5	3.5	55	581	9	SERUM ALBUMIN;
1j78-A	3.5	2.8	43	433	7	VITAMIN D BINDING PROTEIN;
3wyo-D	3.5	3.6	47	153	6	MYOGLOBIN;
4e99-A	3.5	3.6	54	554	7	SERUM ALBUMIN;
7st9-E	3.5	3.4	55	354	5	CHECKPOINT PROTEIN RAD24;
8ew4-A	3.5	3.6	54	584	7	SERUM ALBUMIN;
8rgk-A	3.5	3.5	55	582	7	SERUM ALBUMIN;
8a9q-B	3.5	3.5	54	582	7	ALBUMIN;
7ov5-A	3.5	3.5	55	582	9	SERUM ALBUMIN;
5trs-G	3.5	3.6	50	216	4	PROTEASOME SUBUNIT ALPHA;
6mit-J	3.5	3	60	309	3	LIPOPOLYSACCHARIDE EXPORT SYSTEM ATP-BINDING PROT
5luf-W	3.5	3.4	52	72	0	CYTOCHROME B-C1 COMPLEX SUBUNIT 1, MITOCHONDRIAL;
1r4g-A	3.5	2.9	46	53	7	RNA POLYMERASE ALPHA SUBUNIT;
6rfq-F	3.5	4.9	56	121	7	SUBUNIT NUAM OF NADH:UBIQUINONE OXIDOREDUCTASE (C
2q08-L	3.5	3.1	58	413	14	BH0493 PROTEIN;
2ong-A	3.5	2.9	53	542	8	4S-LIMONENE SYNTHASE;
4yy2-C	3.5	2	47	98	6	DTOR_3X33L;
6ocw-U	3.5	3.6	50	216	4	PROTEASOME SUBUNIT ALPHA;
1fb1-A	3.5	2.2	46	196	9	GTP CYCLOHYDROLASE I;
5v7p-A	3.5	5	52	281	6	PROTEIN-S-ISOPRENYLCYSTEINE O-METHYLTRANSFERASE;
6ahf-F	3.5	3.5	52	574	10	HEAT SHOCK PROTEIN 104;
5h77-I	3.5	2.8	47	82	11	CAMP-DEPENDENT PROTEIN KINASE TYPE II-ALPHA REGUL
2y02-B	3.5	2.6	61	298	8	BETA-1 ADRENERGIC RECEPTOR;
3oe8-A	3.5	2.9	57	433	9	C-X-C CHEMOKINE RECEPTOR TYPE 4, LYSOZYME CHIMERA
6e3y-R	3.5	2.9	61	346	10	CALCITONIN GENE-RELATED PEPTIDE 1;
1vj7-A	3.5	2.5	50	326	4	BIFUNCTIONAL RELA/SPOT;
8b6l-G	3.5	2	56	148	5	PROTEIN TRANSPORT PROTEIN SEC61 SUBUNIT ALPHA ISO
8oqz-B	3.5	3.9	58	311	12	NICASTRIN;
5ldw-n	3.5	1.7	40	166	15	NADH-UBIQUINONE OXIDOREDUCTASE CHAIN 3;
6ajg-A	3.5	3.5	59	900	5	DRUG EXPORTERS OF THE RND SUPERFAMILY-LIKE PROTEI
8cr1-C	3.4	3.3	44	266	7	ATPASE ASNA1;
6iah-A	3.4	2.4	45	240	4	HYDROLASE;
5dca-A	3.4	3.6	49	1948	4	PRE-MRNA-SPLICING HELICASE BRR2;
5a2v-B	3.4	3.2	57	472	9	MITOCHONDRIAL PROTEIN;
6b2z-M	3.4	3.1	57	249	7	ATP SYNTHASE SUBUNIT C, MITOCHONDRIAL;
8uos-A	3.4	6	44	58	14	IL-1RMB80;
4ifd-H	3.4	2.5	44	295	9	EXOSOME COMPLEX COMPONENT RRP45;
8e4g-0	3.4	3.2	56	196	5	PORTAL PROTEIN;
5zxd-B	3.4	2.3	44	491	7	ATP-BINDING CASSETTE SUB-FAMILY F MEMBER 1;
8sor-C	3.4	3.2	49	264	4	PHOSPHATIDYLINOSITOL 3-KINASE CATALYTIC SUBUNIT T
8adn-A	3.4	3	41	225	12	PROTEASOME INHIBITOR 31-LIKE;
9fyn-A	3.4	2.9	52	759	13	LACTO-N-BIOSIDASE GH20;
2f8l-A	3.4	2.8	43	324	14	HYPOTHETICAL PROTEIN LMO1582;
5haf-B	3.4	3.1	50	327	6	DEUBIQUITINASE SSEL;
4psl-C	3.4	2.4	49	148	8	SSDNA BINDING PROTEIN;
9bvd-C	3.4	2.4	43	74	5	SEX-DETERMINING REGION Y PROTEIN;
7yer-B	3.4	2.7	48	260	8	RNA-DIRECTED RNA POLYMERASE L;
2px0-A	3.4	2.6	46	258	15	FLAGELLAR BIOSYNTHESIS PROTEIN FLHF;
5y6o-D	3.4	2.7	50	108	12	DEATH DOMAIN-ASSOCIATED PROTEIN 6,TRANSCRIPTIONAL
7b1s-D	3.4	2.9	43	593	9	ETHYL-COENZYME M REDUCTASE ALPHA SUBUNIT;
8yzk-A	3.4	2.6	61	264	5	SOLUBLE CYTOCHROME B562,G-PROTEIN COUPLED RECEPTO
2yqz-A	3.4	5.2	47	262	4	HYPOTHETICAL PROTEIN TTHA0223;
2x3m-A	3.4	1.3	38	166	11	HYPOTHETICAL PROTEIN ORF239;
8pda-A	3.4	3.2	61	973	5	ERAD-ASSOCIATED E3 UBIQUITIN-PROTEIN LIGASE DOA10
2iak-A	3.4	8.5	58	196	7	BULLOUS PEMPHIGOID ANTIGEN 1, ISOFORM 5;
2ba0-B	3.4	3.5	55	222	5	ARCHAEAL EXOSOME RNA BINDING PROTEIN RRP4;
6pxe-C	3.4	3	52	72	6	ANTIHOLIN;
8a4b-A	3.4	6.1	46	208	11	RAB15 EFFECTOR PROTEIN;
6pxe-A	3.4	2.9	52	72	6	ANTIHOLIN;
7l7v-C	3.4	4.1	53	109	17	PROBABLE DISEASE RESISTANCE PROTEIN AT5G66900;
4rkn-D	3.4	6	56	660	7	MCCA;
4z45-D	3.4	3.3	47	118	6	ODORANT-BINDING PROTEIN NRIBOBP3;
6wq2-i	3.4	3.3	47	202	4	A-DNA;
8fee-I	3.4	2.9	48	251	8	VIRULENCE FACTOR MCE FAMILY PROTEIN;
6wq2-p	3.4	3.3	47	202	4	A-DNA;
6hdc-B	3.4	4.1	58	232	5	NANOBODY,MALTOSE/MALTODEXTRIN-BINDING PERIPLASMIC
6wq2-m	3.4	3.4	47	202	4	A-DNA;
4rkn-A	3.4	5.9	57	660	7	MCCA;
7ljn-A	3.4	2.9	47	342	9	CD-NTASE;
5mmj-o	3.4	7.2	54	75	7	50S RIBOSOMAL PROTEIN L31;
6zkn-Z	3.4	6.4	46	171	7	NADH DEHYDROGENASE [UBIQUINONE] FLAVOPROTEIN 1,
6vp0-C	3.4	6.5	52	406	10	DIACYLGLYCEROL O-ACYLTRANSFERASE 1;
4g33-A	3.4	4.2	55	661	11	15S-LIPOXYGENASE;
6zki-Z	3.4	6.4	46	171	7	NADH DEHYDROGENASE [UBIQUINONE] FLAVOPROTEIN 1,
5jpq-H	3.4	6.8	45	343	0	WD40 DOMAIN PROTEINS;
7z6q-c	3.4	3.4	47	121	6	PHOTOSYSTEM P840 REACTION CENTER, LARGE SUBUNIT;
6fkg-C	3.4	2.8	49	111	8	RV1989C (MBCT);
6zkm-Z	3.4	6.4	46	171	7	NADH DEHYDROGENASE [UBIQUINONE] FLAVOPROTEIN 1,
8if8-B	3.4	3.3	62	620	8	GALACTAN 5-O-ARABINOFURANOSYLTRANSFERASE;
5oym-A	3.4	8.2	53	85	6	PC4 AND SFRS1-INTERACTING PROTEIN;
6trj-A	3.4	8.2	52	85	6	PC4 AND SFRS1-INTERACTING PROTEIN;
5mr3-E	3.4	2.7	55	133	16	EGG-LYSIN;
1pu1-A	3.4	2.3	45	91	11	HYPOTHETICAL PROTEIN MTH677;
7fiv-A	3.4	3.2	55	408	11	CIDA_I GAMMA/2 PROTEIN;
7lb8-B	3.4	3.3	58	630	3	IRON(3+)-HYDROXAMATE IMPORT SYSTEM PERMEASE PROTE
2c5z-A	3.4	3.3	54	93	4	SET DOMAIN PROTEIN 2;
6vyl-G	3.4	3.3	46	256	2	MECHANOSENSITIVE CHANNEL MSCS;
9b8o-e	3.4	4.6	47	80	4	ATPASE H+-TRANSPORTING V1 SUBUNIT D;
1bm0-A	3.4	3.5	53	578	8	SERUM ALBUMIN;
3wyo-A	3.4	3.6	47	153	6	MYOGLOBIN;
8bsg-A	3.4	3.3	51	584	6	ALBUMIN;
5vqb-A	3.4	4.3	55	474	7	RIFAMPIN MONOOXYGENASE;
6pxe-E	3.4	2.8	51	70	6	ANTIHOLIN;
6mbz-A	3.4	9	61	536	10	SIGNAL TRANSDUCER AND ACTIVATOR OF TRANSCRIPTION
5b0l-G	3.4	3.1	58	263	3	MOEN5,DNA-BINDING PROTEIN 7D;
4czb-A	3.4	5.5	48	415	13	NA(+)/H(+) ANTIPORTER 1;
5l8r-F	3.4	4.1	48	154	13	LHCA1;
5b0i-B	3.4	3.1	56	332	7	MOEN5,DNA-BINDING PROTEIN 7D;
6a2a-B	3.4	2.6	50	520	10	SESQUISABINENE B SYNTHASE 2;
7msx-A	3.4	3.8	52	473	8	NON-STRUCTURAL PROTEIN 2;
5b0j-B	3.4	3	57	332	7	MOEN5,DNA-BINDING PROTEIN 7D;
1h6k-A	3.4	6.1	47	728	6	CBP80;
6vls-D	3.4	3.7	46	963	2	MALTOSE/MALTODEXTRIN-BINDING PERIPLASMIC PROTEIN,
5zzj-B	3.4	2.6	50	520	12	SANTALENE SYNTHASE;
5h79-C	3.4	2.9	47	141	2	IMMUNOGLOBULIN G-BINDING PROTEIN A;
6c95-D	3.4	1.8	37	95	14	N-ALPHA-ACETYLTRANSFERASE 15, NATA AUXILIARY SUBU
5b0l-C	3.4	3.3	58	265	9	MOEN5,DNA-BINDING PROTEIN 7D;
5h1e-A	3.4	8	51	239	6	VITAMIN D3 RECEPTOR;
7rdx-B	3.4	6.2	48	186	8	RNA-DIRECTED RNA POLYMERASE;
4rvc-A	3.4	3.4	50	240	14	ABC TRANSPORTER ATP-BINDING PROTEIN;
5uoa-A	3.4	3.3	46	401	11	NITRIC OXIDE SYNTHASE, ENDOTHELIAL;
2odm-B	3.4	8.3	60	83	8	UPF0358 PROTEIN MW0995;
1dee-H	3.4	3.2	46	54	2	IGM RF 2A2;
2vt4-D	3.4	2.7	62	272	8	BETA1 ADRENERGIC RECEPTOR;
7o6v-B	3.4	3.3	47	70	4	VIN3-LIKE PROTEIN 2;
3ayn-A	3.4	3.2	60	350	10	RHODOPSIN;
3pds-A	3.4	2.8	62	442	11	FUSION PROTEIN BETA-2 ADRENERGIC RECEPTOR/LYSOZYM
4iar-A	3.4	3.4	61	379	5	CHIMERA PROTEIN OF HUMAN 5-HYDROXYTRYPTAMINE RECE
4u4p-A	3.4	6.5	46	232	13	STRUCTURAL MAINTENANCE OF CHROMOSOMES PROTEIN 2;
6c38-A	3.4	2.5	62	423	6	D(2) DOPAMINE RECEPTOR, ENDOLYSIN, D(2) DOPAMINE
4m70-H	3.4	2.8	52	111	6	RX PROTEIN;
1olm-E	3.4	2.7	49	397	10	SEC14-LIKE PROTEIN 2;
4m70-A	3.4	2.8	52	107	6	RX PROTEIN;
7jzl-G	3.4	2.8	45	55	11	SPIKE GLYCOPROTEIN;
7nvh-A	3.4	5	46	717	4	TREHALOSE MONOMYCOLATE RND TRANSPORTER MMPL3;
6or2-A	3.4	3.3	59	732	5	MEMBRANE PROTEIN, MMPL FAMILY PROTEIN;
8fin-B	3.4	7.2	51	173	12	CS207A;
8kcu-B	3.4	2.6	47	307	0	PRESENILIN-1;
1kw2-A	3.3	2.5	44	455	7	VITAMIN D-BINDING PROTEIN;
3jb9-W	3.3	2.2	44	426	11	PRE-MRNA-SPLICING FACTOR SPP42;
7deg-A	3.3	3.6	56	581	9	CYTOCHROME C OXIDASE SUBUNIT I;
8k9z-A	3.3	2.4	49	405	12	RDTND-RID CBD;
1qyi-A	3.3	2.5	59	380	5	HYPOTHETICAL PROTEIN;
4hhr-A	3.3	3.2	56	640	11	ALPHA-DIOXYGENASE;
7xk6-B	3.3	2.7	54	412	6	NA(+)-TRANSLOCATING NADH-QUINONE REDUCTASE SUBUNI
5ukh-A	3.3	3.6	46	321	4	UNCHARACTERIZED PROTEIN;
2qup-A	3.3	3.1	54	119	4	BH1478 PROTEIN;
8jw3-A	3.3	3	46	275	9	TERPENOID SYNTHASE;
3o10-A	3.3	2.5	56	139	11	SACSIN;
1f1e-A	3.3	2.6	55	151	7	HISTONE FOLD PROTEIN;
8fed-J	3.3	2.8	48	263	8	VIRULENCE FACTOR MCE FAMILY PROTEIN;
6hqa-A	3.3	4.3	49	887	6	TAF2;
8p49-A	3.3	1.7	38	377	13	Q8U0N8 PROTEIN;
8amy-A	3.3	2.8	36	85	6	MU8.1 CONOTOXIN;
6g18-y	3.3	3.2	48	325	10	PRE-18S RIBOSOMAL RNA;
4r0y-B	3.3	5.1	56	473	4	MALTOSE-BINDING PERIPLASMIC PROTEIN, DISKS LARGE-
7rkc-B	3.3	4.2	57	216	7	D_3_633;
8evm-C	3.3	8.1	56	237	9	CHLOROPHYLL DIMER PROTEIN DESIGNS, SPECIAL PAIR 3
2kzs-A	3.3	3.7	56	94	9	DEATH-ASSOCIATED PROTEIN 6;
8hr8-E	3.3	4	54	833	6	ARCHAEAL ATPASE;
8k83-B	3.3	8.9	50	177	10	DE NOVO DESIGN PROTEIN;
8uoz-B	3.3	8.3	60	110	3	SMR FAMILY MULTIDRUG EFFLUX PROTEIN EMRE;
7o6y-F	3.3	4.1	49	120	12	SUBUNIT NUAM OF NADH:UBIQUINONE OXIDOREDUCTASE (C
5n5e-W	3.3	5.8	47	97	4	PFC_05175;
5ydc-A	3.3	3.1	46	120	15	UNCHARACTERIZED HTH-TYPE TRANSCRIPTIONAL REGULATO
7v2h-d	3.3	6.5	46	175	11	NADH DEHYDROGENASE [UBIQUINONE] FLAVOPROTEIN 1,
5lcy-A	3.3	5.6	47	88	6	FRMR;
4h63-H	3.3	5.9	47	174	9	MEDIATOR OF RNA POLYMERASE II TRANSCRIPTION SUBUN
1k33-A	3.3	6.1	47	62	13	TRANSMEMBRANE GLYCOPROTEIN GP41;
7t9g-A	3.3	4.5	44	445	9	DASS FAMILY SODIUM-COUPLED ANION SYMPORTER;
5n5e-L	3.3	5.8	47	97	4	PFC_05175;
5lcy-C	3.3	5.5	47	89	6	FRMR;
5lcy-B	3.3	5.5	47	89	6	FRMR;
5lcy-D	3.3	5.6	47	88	6	FRMR;
6sgw-B	3.3	4.1	48	427	6	ESX-3 SECRETION SYSTEM ATPASE ECCB3;
6a3l-A	3.3	6	46	129	13	CYTOCHROME C;
5iu8-A	3.3	4.3	54	387	4	ADENOSINE RECEPTOR A2A,SOLUBLE CYTOCHROME B562,AD
5an3-B	3.3	7.9	52	136	12	SGT1;
7jzn-E	3.3	3.8	52	64	12	SPIKE GLYCOPROTEIN;
5y88-U	3.3	9.3	50	488	2	PRE-MRNA-SPLICING FACTOR 8;
5gw5-D	3.3	4.4	52	521	10	T-COMPLEX PROTEIN 1 SUBUNIT ALPHA;
7rdq-F	3.3	2.4	51	349	6	DNA-DIRECTED RNA POLYMERASE SUBUNIT ALPHA;
8fcj-J	3.3	3.1	53	109	8	TYPE I-B CRISPR-ASSOCIATED PROTEIN CAS5;
2n5n-A	3.3	2.3	45	86	9	CHROMODOMAIN-HELICASE-DNA-BINDING PROTEIN 4;
7y9g-B	3.3	3.4	53	311	6	DITERPENE SYNTHASE VENA;
8ip4-A	3.3	7.8	56	320	16	MAGNESIUM TRANSPORTER MRS2 HOMOLOG, MITOCHONDRIAL
6l47-B	3.3	8.8	62	416	5	STEROL O-ACYLTRANSFERASE 1;
3jb2-B	3.3	3.6	47	1191	6	STRUCTURAL PROTEIN VP3;
5ts0-S	3.3	3.6	50	218	4	PROTEASOME SUBUNIT ALPHA;
8if8-C	3.3	6.4	48	598	4	GALACTAN 5-O-ARABINOFURANOSYLTRANSFERASE;
6o3c-A	3.3	2.7	60	484	7	SMOOTHENED HOMOLOG;
7djn-A	3.3	3.4	54	561	7	SERUM ALBUMIN;
5id7-A	3.3	3.4	56	582	9	SERUM ALBUMIN;
5b0i-D	3.3	3.2	59	333	3	MOEN5,DNA-BINDING PROTEIN 7D;
6a1e-A	3.3	2.9	52	512	8	SESQUISABINENE B SYNTHASE 1;
7p4a-E	3.3	1.7	38	49	16	STL;
7st9-A	3.3	3.2	51	522	14	CHECKPOINT PROTEIN RAD24;
3oto-O	3.3	7.4	55	88	9	16S RRNA;
3wyo-C	3.3	3.6	47	153	6	MYOGLOBIN;
3cit-A	3.3	9.7	59	155	14	SENSOR HISTIDINE KINASE;
5b03-B	3.3	3.4	60	332	8	MOEN5,DNA-BINDING PROTEIN 7D;
6e10-C	3.3	2.8	54	209	11	HEAT SHOCK PROTEIN 101;
8v2d-O	3.3	7.9	57	307	5	O43_129 COMPONENT B;
2d1l-A	3.3	3.8	56	249	13	METASTASIS SUPPRESSOR PROTEIN 1;
5l75-F	3.3	3.5	61	323	7	LIPOPOLYSACCHARIDE ABC TRANSPORTER, ATP-BINDING P
5b0l-H	3.3	3.4	58	333	9	MOEN5,DNA-BINDING PROTEIN 7D;
4bzj-C	3.3	3.4	47	693	6	PROTEIN TRANSPORT PROTEIN SEC31;
5b0l-F	3.3	3.5	58	332	9	MOEN5,DNA-BINDING PROTEIN 7D;
6zkq-f	3.3	4	54	113	7	NADH DEHYDROGENASE [UBIQUINONE] FLAVOPROTEIN 1,
8c3w-A	3.3	2.6	43	211	21	DNHEM1;
5b0m-D	3.3	3.4	58	332	9	MOEN5,DNA-BINDING PROTEIN 7D;
7w5i-B	3.3	2.9	50	339	2	TERPENE CYCLASE 6;
5b0l-D	3.3	3.3	57	333	9	MOEN5,DNA-BINDING PROTEIN 7D;
7duw-A	3.3	3.3	53	820	6	BIFUNCTIONAL LYSYLPHOSPHATIDYLGLYCEROL FLIPPASE/S
5adx-R	3.3	5.3	43	87	0	ACTIN RELATED PROTEIN 1;
7o6w-A	3.3	3.4	49	69	2	VIN3-LIKE PROTEIN 2;
3o3o-A	3.3	3.7	53	399	8	ALPHA-SUBUNIT 2-HYDROXYISOCAPROYL-COA DEHYDRATASE
6xqi-A	3.3	1.9	40	62	10	PROTEIN VPR;
6xqi-D	3.3	1.9	40	64	10	PROTEIN VPR;
5h7a-J	3.3	3.4	46	187	9	IMMUNOGLOBULIN G-BINDING PROTEIN A;
2h89-C	3.3	2.4	42	139	5	SUCCINATE DEHYDROGENASE FLAVOPROTEIN SUBUNIT;
2ycx-B	3.3	2.7	62	290	8	BETA-1 ADRENERGIC RECEPTOR;
4ami-A	3.3	2.8	62	282	8	BETA-1 ADRENERGIC RECEPTOR;
3zpr-A	3.3	2.7	62	283	8	BETA-1 ADRENERGIC RECEPTOR;
4bvn-A	3.3	2.7	62	289	8	BETA-1 ADRENERGIC RECEPTOR;
6h7m-B	3.3	3.2	62	285	8	THIOREDOXIN 1;
7jzu-A	3.3	2.9	45	55	11	LCB1;
4utq-A	3.3	2.6	43	115	9	MEMBRANE PROTEIN INSERTASE YIDC;
2kzu-A	3.3	3.5	56	94	9	DEATH-ASSOCIATED PROTEIN 6;
8at4-D	3.3	6.4	51	666	6	HAUS AUGMIN-LIKE COMPLEX SUBUNIT 1;
1oed-E	3.3	9	60	128	12	ACETYLCHOLINE RECEPTOR PROTEIN, ALPHA CHAIN;
6msp-A	3.3	2.8	51	97	12	DE NOVO DESIGNED PROTEIN FOLDIT3;
4xdn-A	3.3	7.7	55	604	5	MAU2 CHROMATID COHESION FACTOR HOMOLOG;
1vj7-B	3.3	2.4	51	310	4	BIFUNCTIONAL RELA/SPOT;
7vzw-p	3.3	3.3	60	178	7	NADH DEHYDROGENASE [UBIQUINONE] FLAVOPROTEIN 1,
6tgc-B	3.3	3	51	680	6	DEDICATOR OF CYTOKINESIS PROTEIN 2;
4v2o-B	3.2	3.4	45	81	0	SAPOSIN-B;
3d31-A	3.2	3.5	49	348	4	SULFATE/MOLYBDATE ABC TRANSPORTER, ATP-BINDING PR
2nd2-A	3.2	2.7	43	44	16	DE NOVO MINI PROTEIN HHH_06;
1y11-A	3.2	3.8	48	364	15	HYPOTHETICAL PROTEIN RV1264/MT1302;
8ja7-C	3.2	2.3	47	393	15	TREHALOSE TRANSPORT SYSTEM PERMEASE PROTEIN SUGA;
5mu4-A	3.2	2.9	55	196	5	TAIL TUBULAR PROTEIN A;
1k99-A	3.2	3.1	45	91	9	UPSTREAM BINDING FACTOR 1;
4mi8-B	3.2	2.3	45	136	13	BCL-2 HOMOLOG (GENE 16?);
2hsb-A	3.2	2.6	56	126	4	HYPOTHETICAL UPF0332 PROTEIN AF0298;
8egr-G	3.2	2.5	46	313	9	GP15, RECEPTOR-BINDING PROTEIN, TAIL FIBER;
7qe7-O	3.2	3.1	55	707	15	ANAPHASE-PROMOTING COMPLEX SUBUNIT 10;
3boy-A	3.2	3.2	48	150	4	5'-R(*UP*UP*UP*AP*GP*UP*UP*UP*UP*UP*AP*GP*UP*UP*U
5vhv-A	3.2	2.8	45	361	13	ALKYLPURINE DNA GLYCOSYLASE ALKC;
7dfe-A	3.2	4.1	54	142	7	B6 PROTEIN;
7amv-K	3.2	3	53	708	2	DNA-DIRECTED RNA POLYMERASE 147 KDA POLYPEPTIDE;
1gjs-A	3.2	2.7	45	65	11	IMMUNOGLOBULIN G BINDING PROTEIN G;
6hb4-A	3.2	2.6	43	197	9	TRANSCRIPTION FACTOR A, MITOCHONDRIAL;
7m5w-A	3.2	2.6	43	138	5	PROTEIN CAPICUA HOMOLOG;
4hwh-E	3.2	8.7	58	88	10	BAG FAMILY MOLECULAR CHAPERONE REGULATOR 4;
1z9h-A	3.2	3.3	49	274	8	MEMBRANE-ASSOCIATED PROSTAGLANDIN E SYNTHASE-2;
4v1a-w	3.2	3.8	44	387	0	MITORIBOSOMAL PROTEIN ML37, MRPL37;
8hja-B	3.2	3.3	50	122	12	C-DI-GMP RECEPTOR;
6w2v-A	3.2	9.1	52	212	6	JUNCTION 23 DHR14-DHR18;
7nza-A	3.2	4.5	51	141	2	ODORANT BINDING PROTEIN FROM VARROA DESTRUCTOR, F
3czk-A	3.2	3.1	54	618	15	SUCROSE HYDROLASE;
7zc6-D	3.2	2.9	59	304	7	RNFA;
8fbj-A	3.2	7	55	307	11	KWOCA_60;
6rx4-A	3.2	5.4	56	474	7	CYTOCHROME BD-I UBIQUINOL OXIDASE SUBUNIT 1;
7rkc-A	3.2	3.8	53	220	6	D_3_633;
3c1g-A	3.2	3.6	57	364	5	AMMONIA CHANNEL;
1ywm-A	3.2	4.7	53	180	2	C PROTEIN ALPHA-ANTIGEN;
5ii9-B	3.2	3	57	131	14	EGG-LYSIN;
6zbg-C	3.2	5.1	55	285	7	MEROZOITE SURFACE ANTIGENS;
7r7c-b	3.2	3.2	45	54	18	25S RRNA;
7jsv-g	3.2	3.9	46	66	9	PILIN;
7jsv-L	3.2	3.9	46	66	9	PILIN;
7jsv-Y	3.2	3.9	46	66	9	PILIN;
7n5e-G	3.2	3.6	47	310	9	MECHANOSENSITIVE ION CHANNEL FLYCATCHER1;
5n2s-A	3.2	5.5	45	383	9	SOLUBLE CYTOCHROME B562,ADENOSINE RECEPTOR A1;
7jsv-Z	3.2	3.9	46	66	9	PILIN;
7jsv-m	3.2	3.9	46	66	9	PILIN;
6j22-A	3.2	6.1	45	200	7	HISTIDINE BIOSYNTHESIS BIFUNCTIONAL PROTEIN HISIE
7jsv-b	3.2	3.9	46	66	9	PILIN;
3dfz-A	3.2	3.3	47	196	6	PRECORRIN-2 DEHYDROGENASE;
5n5e-H	3.2	5.8	47	97	4	PFC_05175;
5t59-A	3.2	3.6	48	114	13	KLLA0F02343P;
7y18-F	3.2	8.2	51	397	6	POLYNUCLEOTIDE 5'-HYDROXYL-KINASE GRC3;
5n5e-O	3.2	5.8	47	97	4	PFC_05175;
5n5e-M	3.2	5.8	47	98	4	PFC_05175;
7jsv-I	3.2	3.9	46	66	9	PILIN;
7d7d-F	3.2	3.2	56	137	5	DNA-DIRECTED RNA POLYMERASE SUBUNIT ALPHA;
7pv2-A	3.2	3.7	46	257	13	HEAD-TAIL CONNECTOR (PORTAL PROTEIN);
8oyy-B	3.2	2.9	61	232	7	DE NOVO DESIGNED SOLUBLE GPCR-LIKE PROTEIN;
3fbz-C	3.2	2.7	42	124	7	PUTATIVE UNCHARACTERIZED PROTEIN;
5b02-D	3.2	3.4	57	333	9	MOEN5,DNA-BINDING PROTEIN 7D;
5b0m-H	3.2	3.5	59	333	8	MOEN5,DNA-BINDING PROTEIN 7D;
8fzy-D	3.2	2.7	40	183	3	NTOX15 DOMAIN-CONTAINING PROTEIN;
3wod-F	3.2	2.7	52	278	6	DNA-DIRECTED RNA POLYMERASE SUBUNIT ALPHA;
5zzj-D	3.2	2.6	50	521	12	SANTALENE SYNTHASE;
5nuu-A	3.2	2.6	49	533	8	ACETYLCHOLINESTERASE;
2qee-I	3.2	3	57	416	14	BH0493 PROTEIN;
5b0m-F	3.2	3.1	56	332	4	MOEN5,DNA-BINDING PROTEIN 7D;
7y9g-A	3.2	3.6	56	344	7	DITERPENE SYNTHASE VENA;
3n2o-A	3.2	8.8	56	630	2	BIOSYNTHETIC ARGININE DECARBOXYLASE;
5b0m-B	3.2	3.1	55	334	7	MOEN5,DNA-BINDING PROTEIN 7D;
6zke-f	3.2	4.1	54	113	7	NADH DEHYDROGENASE [UBIQUINONE] FLAVOPROTEIN 1,
6vz1-A	3.2	8.9	61	411	5	DIACYLGLYCEROL O-ACYLTRANSFERASE 1;
7lh7-B	3.2	4.1	43	135	5	BCL-2-LIKE PROTEIN 1;
8aj8-B	3.2	7.6	47	558	2	PHOSPHATIDYLINOSITOL 4,5-BISPHOSPHATE 3-KINASE CA
1g6h-A	3.2	2.8	47	254	9	HIGH-AFFINITY BRANCHED-CHAIN AMINO ACID
6kvg-A	3.2	2.4	45	256	11	ORIGIN RECOGNITION COMPLEX SUBUNIT 6;
6irw-B	3.2	5.5	58	492	10	PHOSPHORYLATED CTD-INTERACTING FACTOR 1;
3a69-A	3.2	5.8	45	347	9	FLAGELLAR HOOK PROTEIN FLGE;
5c39-A	3.2	5.3	44	51	11	P0 MANGANESE CLUSTER PEPTIDE;
6igk-A	3.2	2.6	57	471	7	ENDOTHELIN RECEPTOR TYPE B,ENDOLYSIN,ENDOTHELIN R
2o3l-A	3.2	2.6	45	83	2	HYPOTHETICAL PROTEIN;
1j8m-F	3.2	3.2	53	295	9	SIGNAL RECOGNITION 54 KDA PROTEIN;
5h7a-I	3.2	3.4	46	188	4	IMMUNOGLOBULIN G-BINDING PROTEIN A;
3sn6-R	3.2	3.2	62	443	11	GUANINE NUCLEOTIDE-BINDING PROTEIN G(S) SUBUNIT A
2ycw-B	3.2	2.8	62	297	8	BETA-1 ADRENERGIC RECEPTOR;
2y04-B	3.2	2.7	62	298	8	BETA-1 ADRENERGIC RECEPTOR;
5a8e-A	3.2	2.8	62	285	8	BETA1 ADRENERGIC RECEPTOR;
2ycw-A	3.2	2.8	62	297	8	BETA-1 ADRENERGIC RECEPTOR;
4ami-B	3.2	2.8	62	288	8	BETA-1 ADRENERGIC RECEPTOR;
3vga-A	3.2	2.5	59	296	8	ADENOSINE RECEPTOR A2A;
3p0g-A	3.2	3.1	62	284	11	BETA-2 ADRENERGIC RECEPTOR, LYSOZYME;
6h7n-B	3.2	3.2	62	285	8	THIOREDOXIN 1;
3op0-A	3.2	4.1	57	321	14	SIGNAL TRANSDUCTION PROTEIN CBL-C;
7lbx-A	3.2	2.8	44	190	9	TRANSCRIPTION FACTOR A, MITOCHONDRIAL;
5a0i-A	3.2	7.9	62	306	6	LABDANE-RELATED DITERPENE SYNTHASE;
2r01-A	3.2	4.7	44	195	9	NITROREDUCTASE FAMILY PROTEIN;
8tku-B	3.2	2.9	46	52	4	ZWEI IG DOMAIN PROTEIN ZIG-4;
1maa-D	3.2	2.6	50	541	14	ACETYLCHOLINESTERASE;
6ff6-A	3.1	3.5	49	222	12	BRIC1;
3czq-A	3.1	3.1	47	288	15	PUTATIVE POLYPHOSPHATE KINASE 2;
5utg-A	3.1	2.9	56	134	13	EGG-LYSIN;
2jxu-A	3.1	2.8	53	153	2	TERB;
1hrk-A	3.1	2.8	47	359	11	FERROCHELATASE;
2ejq-B	3.1	3	55	115	4	HYPOTHETICAL PROTEIN TTHA0227;
2km6-A	3.1	2.6	49	96	14	NACHT, LRR AND PYD DOMAINS-CONTAINING PROTEIN 7;
8fcu-P	3.1	3.1	51	327	14	TYPE I-B CRISPR-ASSOCIATED PROTEIN CAS5;
5gko-A	3.1	2.4	47	650	2	MACROLIDE EXPORT ATP-BINDING/PERMEASE PROTEIN MAC
7jrl-A	3.1	4.3	50	457	2	F5/8 TYPE C DOMAIN PROTEIN;
3w4s-A	3.1	2.5	43	273	9	CARBOHYDRATE/PYRIMIDINE KINASE, PFKB FAMILY;
7ubn-Q	3.1	3.3	50	207	10	DNA (53-MER);
7roq-A	3.1	3.1	50	1831	0	PHOSPHOLIPID-TRANSPORTING ATPASE ABCA1;
4zil-A	3.1	2.7	46	210	4	DSBA OXIDOREDUCTASE;
4gx2-B	3.1	3	49	548	2	TRKA DOMAIN PROTEIN;
4acl-A	3.1	6.9	48	155	13	TSSL;
7eeb-K	3.1	2.7	40	143	8	ENHANCED GREEN FLUORESCENT PROTEIN,CATION CHANNEL
8k58-G	3.1	2.9	55	129	4	DNA-DIRECTED RNA POLYMERASE SUBUNIT BETA;
2rbc-A	3.1	2.7	47	306	13	SUGAR KINASE;
7pik-C	3.1	3.9	44	557	9	TRANSPOSON TN7 TRANSPOSITION PROTEIN TNSB;
7crc-B	3.1	2.7	46	1112	7	NAD+ HYDROLASE (NADASE);
2ajr-A	3.1	2.6	45	320	0	SUGAR KINASE, PFKB FAMILY;
7aal-B	3.1	5.1	56	285	5	PROLINE-SERINE-THREONINE PHOSPHATASE-INTERACTING
4fls-A	3.1	3.7	52	628	10	AMYLOSUCRASE;
5w93-B	3.1	4.9	59	133	8	BREAST CANCER ANTI-ESTROGEN RESISTANCE PROTEIN 1;
3dh4-A	3.1	3.9	57	512	14	SODIUM/GLUCOSE COTRANSPORTER;
3ja6-C	3.1	5.6	48	379	4	CHEMOTAXIS PROTEIN CHEW;
6r6b-A	3.1	3.5	48	189	4	SURFACE PRESENTATION OF ANTIGENS PROTEIN SPAP;
8cea-B	3.1	3.8	61	219	13	CYTOCHROME C BIOGENESIS ATP-BINDING EXPORT PROTEI
7sq3-A	3.1	3.9	53	146	11	DESIGNED TREFOIL KNOT PROTEIN, VARIANT 1;
4z39-A	3.1	4.1	52	121	6	ODORANT-BINDING PROTEIN;
6mtz-B	3.1	3.3	55	347	15	HEPC.19480.A.B1;
7mgx-F	3.1	6.3	53	99	8	MULTIDRUG TRANSPORTER EMRE;
5cwn-A	3.1	6.8	51	207	4	DESIGNED HELICAL REPEAT PROTEIN;
8k83-A	3.1	9.1	52	174	10	DE NOVO DESIGN PROTEIN;
1q2h-A	3.1	2.6	46	63	7	ADAPTOR PROTEIN WITH PLECKSTRIN HOMOLOGY AND SRC
2efk-A	3.1	4.3	60	273	10	CDC42-INTERACTING PROTEIN 4;
3a98-A	3.1	4.1	54	157	4	DEDICATOR OF CYTOKINESIS PROTEIN 2;
7khc-F	3.1	3.5	54	447	6	DNA-DIRECTED RNA POLYMERASE SUBUNIT ALPHA;
5uo7-A	3.1	3.7	47	414	4	NITRIC OXIDE SYNTHASE, BRAIN;
4a1f-A	3.1	5.7	47	323	9	REPLICATIVE DNA HELICASE;
6m49-A	3.1	3.5	52	182	4	INSULIN-INDUCED GENE 2 PROTEIN;
1fft-D	3.1	6	48	109	0	UBIQUINOL OXIDASE;
8v2d-X	3.1	2.8	45	314	9	O43_129 COMPONENT B;
7zs9-3	3.1	4.3	54	131	2	DNA-DIRECTED RNA POLYMERASE II SUBUNIT RPB1;
3ods-A	3.1	8.4	61	320	5	SYMPLEKIN;
6iuy-A	3.1	4.1	55	585	7	GLYCEROL-3-PHOSPHATE DEHYDROGENASE [NAD(+)];
5hvx-A	3.1	8.4	50	256	8	ION TRANSPORT PROTEIN;
5j0h-A	3.1	5.7	46	72	15	DESIGN CONSTRUCT 2L6HC3_13;
5uo6-B	3.1	3.8	48	410	4	NITRIC OXIDE SYNTHASE, BRAIN;
5vv4-A	3.1	3.6	47	413	4	NITRIC OXIDE SYNTHASE, BRAIN;
3ham-A	3.1	4.5	56	299	9	AMINOGLYCOSIDE PHOSPHOTRANSFERASE;
6ctd-B	3.1	2.5	46	95	7	LARGE-CONDUCTANCE MECHANOSENSITIVE CHANNEL;
6vfi-A	3.1	5.7	52	197	12	O43_DN18B;
5vi8-F	3.1	2.4	51	319	8	RNA POLYMERASE-BINDING PROTEIN RBPA;
5j0j-C	3.1	5.6	47	71	6	DESIGNED PROTEIN 2L6HC3_6;
7zs9-M	3.1	3.3	51	310	12	DNA-DIRECTED RNA POLYMERASE II SUBUNIT RPB1;
5xjj-A	3.1	3.4	48	448	4	MULTI DRUG EFFLUX TRANSPORTER;
3wkv-A	3.1	6	45	140	13	ION CHANNEL;
7cgp-E	3.1	2.6	45	66	0	MITOCHONDRIAL IMPORT INNER MEMBRANE TRANSLOCASE S
6hqb-L	3.1	4.1	51	137	10	PHOTOSYSTEM I P700 CHLOROPHYLL A APOPROTEIN A1;
5try-O	3.1	3.5	50	216	4	PROTEASOME SUBUNIT ALPHA;
5b00-A	3.1	3.5	55	261	13	MOEN5;
6opf-D	3.1	2.2	39	86	8	NUCLEAR RNA EXPORT FACTOR 2, PANORAMIX FUSION;
5tin-B	3.1	6.9	53	344	6	GLYCINE RECEPTOR SUBUNIT ALPHA-3;
2axt-z	3.1	6.4	47	62	11	PHOTOSYSTEM Q(B) PROTEIN;
6opf-F	3.1	2.2	39	87	8	NUCLEAR RNA EXPORT FACTOR 2, PANORAMIX FUSION;
5ldx-L	3.1	8.3	60	604	8	NADH-UBIQUINONE OXIDOREDUCTASE CHAIN 3;
8aj8-F	3.1	7	45	558	2	PHOSPHATIDYLINOSITOL 4,5-BISPHOSPHATE 3-KINASE CA
5b0k-B	3.1	2.9	56	332	7	MOEN5,DNA-BINDING PROTEIN 7D;
5xsv-A	3.1	3.9	56	486	11	CHITINASE;
6vvo-E	3.1	1.8	44	346	7	REPLICATION FACTOR C SUBUNIT 1;
5jg7-A	3.1	4.7	47	148	6	FUR REGULATED SALMONELLA IRON TRANSPORTER;
5b3g-B	3.1	3.8	60	406	8	PROTEIN SCARECROW;
8sym-A	3.1	8.6	49	376	4	VPS35 ENDOSOMAL PROTEIN-SORTING FACTOR-LIKE;
2iu5-A	3.1	3.7	51	179	10	HTH-TYPE DHAKLM OPERON TRANSCRIPTIONAL ACTIVATOR
6zkg-f	3.1	4.1	53	113	8	NADH DEHYDROGENASE [UBIQUINONE] FLAVOPROTEIN 1,
2ewg-A	3.1	3.1	48	367	10	FARNESYL PYROPHOSPHATE SYNTHASE;
4dw0-A	3.1	3.2	48	330	4	P2X PURINOCEPTOR;
7rpk-A	3.1	3.1	58	953	3	PROTEIN DISPATCHED HOMOLOG 1;
7mr3-C	3.1	4.3	53	1121	11	RECBCD ENZYME SUBUNIT RECB;
5wtn-A	3.1	2.7	47	268	11	REPLICATION INITIATION AND MEMBRANE ATTACHMENT PR
3ckd-B	3.1	3.3	47	244	6	INVASION PLASMID ANTIGEN, SECRETED BY THE MXI-SPA
5eqm-A	3.1	3.2	46	148	13	NEUROGLOBIN;
1ss1-A	3.1	3.3	48	62	10	IMMUNOGLOBULIN G BINDING PROTEIN A;
4amj-B	3.1	2.8	62	299	8	BETA-1 ADRENERGIC RECEPTOR;
2mi7-A	3.1	4.1	52	67	4	DE NOVO PROTEIN A3Y;
4npf-X	3.1	3.4	46	115	4	IMMUNOGLOBULIN G-BINDING PROTEIN A;
3oe8-B	3.1	3.4	59	426	5	C-X-C CHEMOKINE RECEPTOR TYPE 4, LYSOZYME CHIMERA
2y03-A	3.1	2.6	61	288	8	BETA-1 ADRENERGIC RECEPTOR;
2y01-A	3.1	2.6	60	286	8	BETA-1 ADRENERGIC RECEPTOR;
4qkx-A	3.1	3.2	62	454	11	BETA-2 ADRENERGIC RECEPTOR;
3zpr-B	3.1	2.8	62	298	8	BETA-1 ADRENERGIC RECEPTOR;
5cxv-A	3.1	3.3	60	444	3	MUSCARINIC ACETYLCHOLINE RECEPTOR M1,ENDOLYSIN,MU
2y00-A	3.1	2.6	61	286	8	BETA-1 ADRENERGIC RECEPTOR;
4gpo-A	3.1	2.8	62	279	8	BETA-1 ADRENERGIC RECEPTOR;
4daj-A	3.1	3	57	429	5	MUSCARINIC ACETYLCHOLINE RECEPTOR M3, LYSOZYME;
1brd-A	3.1	4.4	46	170	4	BACTERIORHODOPSIN PRECURSOR;
2ycy-B	3.1	2.7	62	291	8	BETA-1 ADRENERGIC RECEPTOR;
5mp9-H	3.1	3	44	390	5	PROTEASOME SUBUNIT ALPHA TYPE-1;
5try-A	3.1	3.6	50	218	4	PROTEASOME SUBUNIT ALPHA;
8tsi-D	3.1	3.7	48	257	4	ABC TRANSPORTER ATP-BINDING PROTEIN;
4nsr-B	3.1	3.4	50	90	6	IMMUNITY PROTEIN;
8fiq-A	3.1	5.9	47	172	13	CS207AB;
6wg3-E	3	3	53	1226	15	STRUCTURAL MAINTENANCE OF CHROMOSOMES PROTEIN 1A;
7szb-B	3	2.8	52	178	10	EKC/KEOPS COMPLEX SUBUNIT TP53RK;
5i8i-A	3	3.8	53	1660	9	UREA AMIDOLYASE;
7dko-A	3	2.9	51	90	16	AM2M;
6ncv-A	3	2.7	47	91	19	NACHT, LRR AND PYD DOMAINS-CONTAINING PROTEIN 6;
8adb-A	3	3.1	54	209	6	WC-VDT1;
7jqe-A	3	3.3	48	357	4	ESAT-6/WXG100 SECRETION SYSTEM PROTEIN;
4k6m-A	3	3.3	59	889	12	POLYPROTEIN;
6p25-A	3	3	59	731	2	DOLICHYL-PHOSPHATE-MANNOSE--PROTEIN MANNOSYLTRANS
3w1h-A	3	2.4	44	452	2	L-SERYL-TRNA(SEC) SELENIUM TRANSFERASE;
5k8o-B	3	2.7	42	425	10	5-NITROANTHRANILIC ACID AMINOHYDROLASE;
7aan-B	3	5.1	56	286	5	PROLINE-SERINE-THREONINE PHOSPHATASE-INTERACTING
4flr-A	3	3.7	53	628	9	AMYLOSUCRASE;
4rwn-A	3	3.1	57	349	7	2'-5'-OLIGOADENYLATE SYNTHASE 1;
4flo-A	3	3.7	53	628	9	AMYLOSUCRASE;
3g7c-A	3	6.8	47	109	2	OCCLUDIN;
3aqe-B	3	7.3	51	76	8	RECEPTOR ACTIVITY-MODIFYING PROTEIN 2;
7k1y-D	3	3.8	44	526	0	VAC14;
1j5s-A	3	2.8	51	451	14	URONATE ISOMERASE;
7l7v-E	3	4.7	54	108	7	PROBABLE DISEASE RESISTANCE PROTEIN AT5G66900;
2pnk-C	3	3.1	58	420	14	BH0493 PROTEIN;
4l8j-A	3	6.5	47	326	2	PUTATIVE EFFLUX TRANSPORTER;
6ek8-A	3	9	56	249	5	YAXB;
7upq-G	3	3.4	50	198	12	DHT03 PROTEIN A;
1n54-A	3	6.1	48	733	4	80 KDA NUCLEAR CAP BINDING PROTEIN;
2pfv-A	3	8.7	53	549	9	EXOCYST COMPLEX COMPONENT EXO70;
3vox-C	3	3.1	42	175	14	TRANSCRIPTIONAL REGULATOR;
5h1r-D	3	6.3	46	359	13	INNEXIN-6;
5c3j-D	3	3.1	47	129	2	SUCCINATE DEHYDROGENASE [UBIQUINONE] FLAVOPROTEIN
7o12-E	3	6.8	50	246	8	PROBABLE ABC TRANSPORTER ATP-BINDING PROTEIN NOSF
7e1y-H	3	3.3	47	538	6	GLYCOSIDE HYDROLASE, FAMILY 57;
6qzt-B	3	4.2	57	454	5	CRISPR-ASSOCIATED (CAS) DXTHG FAMILY;
7mr1-C	3	3.5	54	1101	11	RECBCD ENZYME SUBUNIT RECB;
7n5e-F	3	3.6	47	310	9	MECHANOSENSITIVE ION CHANNEL FLYCATCHER1;
5d57-E	3	5	46	89	2	DIACYLGLYCEROL KINASE;
7tmo-G	3	2.8	45	200	13	H(+)-TRANSPORTING TWO-SECTOR ATPASE;
5trr-R	3	3.6	50	215	4	PROTEASOME SUBUNIT ALPHA;
5d56-E	3	5.3	48	89	2	DIACYLGLYCEROL KINASE;
6a3l-B	3	5.4	46	129	13	CYTOCHROME C;
6ww7-F	3	4.7	48	99	6	ER MEMBRANE PROTEIN COMPLEX SUBUNIT 1;
4lev-A	3	3	54	369	9	CYCLIC GMP-AMP SYNTHASE;
3syk-A	3	3.4	48	290	15	PROTEIN CBBX;
6r6b-J	3	4.2	48	85	2	SURFACE PRESENTATION OF ANTIGENS PROTEIN SPAP;
5n5e-Q	3	5.8	47	98	4	PFC_05175;
6nz1-A	3	4.5	41	92	12	DESIGN CONSTRUCT XXA_GVDQ;
5vux-A	3	3.4	43	413	5	NITRIC OXIDE SYNTHASE, BRAIN;
7wff-G	3	5.7	43	167	5	NAD(P)H-QUINONE OXIDOREDUCTASE SUBUNIT 1, CHLOROP
7aam-B	3	4.8	59	287	5	PROLINE-SERINE-THREONINE PHOSPHATASE-INTERACTING
4ylp-F	3	3.5	52	497	2	DNA-DIRECTED RNA POLYMERASE SUBUNIT ALPHA;
7ecw-J	3	3.3	45	124	7	TYPE I-F CRISPR-ASSOCIATED PROTEIN CSY1;
1mn3-A	3	3.3	43	54	7	VACUOLAR PROTEIN SORTING-ASSOCIATED PROTEIN VPS9;
8ejc-R	3	2.9	61	271	8	A MODIFIED GUANINE NUCLEOTIDE-BINDING PROTEIN G(Q
8b6l-O	3	8.7	62	580	8	PROTEIN TRANSPORT PROTEIN SEC61 SUBUNIT ALPHA ISO
5n5e-V	3	5.8	47	97	4	PFC_05175;
5unr-B	3	3.7	47	411	9	NITRIC OXIDE SYNTHASE, BRAIN;
8soi-B	3	4.9	62	515	15	RB1-INDUCIBLE COILED-COIL PROTEIN 1;
2j68-A	3	2.7	51	680	14	BACTERIAL DYNAMIN-LIKE PROTEIN;
8hcq-R	3	2.8	57	303	5	GUANINE NUCLEOTIDE-BINDING PROTEIN G(Q) SUBUNIT A
8oyx-A	3	2.8	61	232	8	DE NOVO DESIGNED SOLUBLE GPCR-LIKE PROTEIN;
5vv1-B	3	3.8	48	408	4	NITRIC OXIDE SYNTHASE, BRAIN;
4hyc-D	3	3.8	61	246	3	PUTATIVE UNCHARACTERIZED PROTEIN;
5n5e-Z	3	5.8	47	98	4	PFC_05175;
7y59-W	3	2.6	46	225	9	DERLIN-1;
4ddt-A	3	4.4	56	1102	5	REVERSE GYRASE;
5n5e-X	3	5.8	47	97	4	PFC_05175;
7ao3-A	3	5.2	53	303	6	CYCLOOCTAT-9-EN-7-OL SYNTHASE;
5u0p-G	3	3.9	47	194	15	MEDIATOR COMPLEX SUBUNIT 14;
8qkr-A	3	3.5	54	295	6	RETICULOCYTE-BINDING PROTEIN-LIKE PROTEIN 5;
6gve-C	3	5.7	46	75	9	CP12 POLYPEPTIDE;
5okl-A	3	3.6	55	561	7	AFAMIN;
4hyc-C	3	3.8	61	246	3	PUTATIVE UNCHARACTERIZED PROTEIN;
6zku-f	3	4.1	52	113	10	NADH DEHYDROGENASE [UBIQUINONE] FLAVOPROTEIN 1,
4hyc-A	3	3.8	61	246	3	PUTATIVE UNCHARACTERIZED PROTEIN;
4an8-A	3	4	59	468	15	CSE1;
1gak-A	3	3.4	60	137	7	FERTILIZATION PROTEIN;
5b0k-D	3	3.3	59	331	3	MOEN5,DNA-BINDING PROTEIN 7D;
7nyj-A	3	3.9	47	134	4	ODORANT BINDING PROTEIN 1 FROM VAROA DESTRUCTOR,
2dfp-A	3	2.6	49	534	8	PROTEIN (ACETYLCHOLINESTERASE);
5vvg-A	3	3.6	45	416	7	NITRIC OXIDE SYNTHASE, ENDOTHELIAL;
5a1s-B	3	4	57	426	7	CITRATE-SODIUM SYMPORTER;
3fds-A	3	2.6	51	352	10	DNA POLYMERASE IV;
3p5r-A	3	3.1	53	750	9	TAXADIENE SYNTHASE;
6mzl-L	3	2.8	40	104	15	TRANSCRIPTION INITIATION FACTOR TFIID SUBUNIT 1;
6em5-R	3	3.5	46	120	13	5.8S RIBOSOMAL RNA;
5h7a-F	3	3.4	46	188	4	IMMUNOGLOBULIN G-BINDING PROTEIN A;
5h7a-B	3	3.5	46	189	4	IMMUNOGLOBULIN G-BINDING PROTEIN A;
1gnt-A	3	4.4	59	553	8	HYBRID CLUSTER PROTEIN;
3zpq-B	3	2.7	61	299	8	BETA-1 ADRENERGIC RECEPTOR;
4daj-C	3	3	57	430	5	MUSCARINIC ACETYLCHOLINE RECEPTOR M3, LYSOZYME;
4gbr-A	3	2.8	62	286	11	BETA-2 ADRENERGIC RECEPTOR;
2y00-B	3	2.6	61	298	8	BETA-1 ADRENERGIC RECEPTOR;
2y03-B	3	2.6	61	298	8	BETA-1 ADRENERGIC RECEPTOR;
2y01-B	3	2.6	61	298	8	BETA-1 ADRENERGIC RECEPTOR;
4gpo-B	3	2.8	62	280	8	BETA-1 ADRENERGIC RECEPTOR;
1s9r-A	3	3.1	50	410	8	ARGININE DEIMINASE;
8jj8-F	3	3.1	62	375	11	BETA-2 ADRENERGIC RECEPTOR,SOLUBLE CYTOCHROME B56
1dww-A	3	3.6	47	421	9	NITRIC OXIDE SYNTHASE;
6ocz-P	3	3.5	50	219	4	PROTEASOME SUBUNIT ALPHA;
6mzd-L	3	2.8	40	104	15	TRANSCRIPTION INITIATION FACTOR TFIID SUBUNIT 1;
5trg-P	3	2.4	47	219	4	PROTEASOME SUBUNIT ALPHA;
6ode-A	3	3.6	50	218	4	PROTEASOME SUBUNIT ALPHA;
8y5f-A	2.9	3.3	51	360	6	SPERMIDINE/PUTRESCINE IMPORT ATP-BINDING PROTEIN
8glw-A	2.9	3.2	48	483	10	TRANSPOSON TN7 TRANSPOSITION PROTEIN TNSC;
8u0f-B	2.9	3	54	164	9	BACTERIAL FLUORESCENT PROTEIN ALPHA;
5kzf-K	2.9	2.6	53	498	9	PROTEASOME-ASSOCIATED ATPASE;
6elu-A	2.9	2.5	41	193	2	SERUM RESISTANCE ASSOCIATED; VSG PROTEIN;
3euh-B	2.9	2.9	43	321	7	CHROMOSOME PARTITION PROTEIN MUKF;
4hlq-C	2.9	2.9	54	281	7	TBC1 DOMAIN FAMILY MEMBER 20;
5do7-D	2.9	3.6	56	571	5	ATP-BINDING CASSETTE SUB-FAMILY G MEMBER 5;
8oix-b	2.9	2.4	45	208	4	FAMILY T1, PROTEASOME ALPHA SUBUNIT, THREONINE PE
5mmj-c	2.9	4.5	40	216	13	50S RIBOSOMAL PROTEIN L31;
7rqs-A	2.9	2.4	46	1074	13	RNA-DEPENDENT RNA POLYMERASE 2;
5uld-A	2.9	2.8	43	445	7	TRANSPORTER, NADC FAMILY;
6yuf-D	2.9	6.4	49	1272	4	COHESIN SUBUNIT RAD21;
7uqj-A	2.9	3.4	53	585	4	ATPASE HISTONE CHAPERONE YTA7;
5lpa-A	2.9	3.6	53	267	4	STREPTOMYCIN 3''-ADENYLYLTRANSFERASE;
8tvu-a	2.9	3.7	56	152	13	PORTAL PROTEIN;
7xk3-E	2.9	4.1	52	198	6	NA(+)-TRANSLOCATING NADH-QUINONE REDUCTASE SUBUNI
3l1n-A	2.9	5.4	48	155	2	CELL WALL ANTIGEN;
7o6u-A	2.9	3	44	70	5	PROTEIN VERNALIZATION INSENSITIVE 3;
7ml1-3	2.9	3.6	52	138	4	TFB1;
8p28-A	2.9	3.3	52	645	12	ANAEROBIC RIBONUCLEOSIDE-TRIPHOSPHATE REDUCTASE;
7udm-A	2.9	4.4	61	280	7	DESIGNED HELICAL REPEAT PROTEIN (DHR) RPB_PLP1_R6
5wd8-B	2.9	7.3	54	90	11	UNCHARACTERIZED PROTEIN;
8ure-A	2.9	3.6	44	422	9	SR312;
5b7i-A	2.9	3.1	52	1044	4	CRISPR-ASSOCIATED NUCLEASE/HELICASE CAS3 SUBTYPE
5u0s-G	2.9	3.6	46	194	15	MEDIATOR COMPLEX SUBUNIT 6;
7o71-F	2.9	3.9	48	120	15	NADH-UBIQUINONE OXIDOREDUCTASE 78 KDA SUBUNIT;
6wq2-l	2.9	3.2	47	202	4	A-DNA;
7jsv-c	2.9	3.9	45	66	9	PILIN;
7jsv-U	2.9	3.9	45	66	9	PILIN;
7jsv-D	2.9	3.9	45	66	9	PILIN;
7jsv-S	2.9	3.9	45	66	9	PILIN;
7jsv-f	2.9	3.9	45	66	9	PILIN;
7jsv-X	2.9	3.9	45	66	9	PILIN;
7jsv-J	2.9	3.9	45	66	9	PILIN;
7jsv-Q	2.9	3.9	45	66	9	PILIN;
7jsv-j	2.9	3.9	45	66	9	PILIN;
6wq2-f	2.9	3.2	47	202	4	A-DNA;
7jsv-B	2.9	3.9	45	66	9	PILIN;
7jsv-W	2.9	3.9	45	66	9	PILIN;
5gjq-o	2.9	2.5	43	202	2	PROTEASOME SUBUNIT BETA TYPE-6;
7jsv-h	2.9	3.9	45	66	9	PILIN;
7jsv-H	2.9	3.9	45	66	9	PILIN;
6tdv-e	2.9	5.5	46	96	11	ATPTB1;
7jsv-A	2.9	3.9	45	66	9	PILIN;
6z2t-A	2.9	5.2	40	57	8	HEMAGGLUTININ;
7jsv-n	2.9	3.9	45	66	9	PILIN;
6rld-D	2.9	3.7	46	265	4	SMALL-CONDUCTANCE MECHANOSENSITIVE CHANNEL;
7jsv-e	2.9	3.9	45	66	9	PILIN;
7jsv-F	2.9	3.9	45	66	9	PILIN;
5ujb-A	2.9	3.4	47	568	11	SERUM ALBUMIN;
7jsv-N	2.9	3.9	45	66	9	PILIN;
[truncated: 841 more rows]

## Sheet: Rex3 Sc NTD AF (Hs) hits
Chain	Z	rmsd	lali	nres	%id	AF file	Description
e02s-A	10.4	1.3	63	1216	14	HUMAN:AF-Q6ZMY3-F1	SPOC DOMAIN-CONTAINING PROTEIN 1;
e24r-A	10.1	1.4	63	2240	17	HUMAN:AF-Q9BTC0-F1	DEATH-INDUCER OBLITERATOR 1;
e561-A	9.9	0.8	63	991	21	HUMAN:AF-O94762-F1	ATP-DEPENDENT DNA HELICASE Q5;
e13e-A	9.6	1.4	63	2039	19	HUMAN:AF-Q92576-F1	PHD FINGER PROTEIN 3;
fcla-A	8.9	1.6	62	351	16	HUMAN:AF-Q8N8B7-F1	TRANSCRIPTION ELONGATION FACTOR A N-TERMINAL AND
fd1s-A	8.7	1.1	59	1221	17	HUMAN:AF-Q8N1G1-F1	RNA EXONUCLEASE 1 HOMOLOG;
feky-A	8.6	1.1	59	675	17	HUMAN:AF-Q8IX06-F1	PUTATIVE EXONUCLEASE GOR;
e56w-A	8	1.1	59	101	10	HUMAN:AF-P0C843-F1	PUTATIVE UNCHARACTERIZED PROTEIN ENCODED BY LINC0
fg1t-A	7.8	1.9	61	299	20	HUMAN:AF-Q15560-F1	TRANSCRIPTION ELONGATION FACTOR A PROTEIN 2;
ffch-A	7.7	3.2	60	2442	15	HUMAN:AF-Q92793-F1	CREB-BINDING PROTEIN;
ff5r-A	7.5	2.4	61	611	7	HUMAN:AF-Q9H6U8-F1	ALPHA-1,2-MANNOSYLTRANSFERASE ALG9;
e2yj-A	7.4	1.9	61	301	16	HUMAN:AF-P23193-F1	TRANSCRIPTION ELONGATION FACTOR A PROTEIN 1;
fbw1-A	7.3	1.9	61	348	15	HUMAN:AF-O75764-F1	TRANSCRIPTION ELONGATION FACTOR A PROTEIN 3;
e1ys-A	7.2	3.1	62	2414	13	HUMAN:AF-Q09472-F1	HISTONE ACETYLTRANSFERASE P300;
e001-A	7	2.6	56	788	16	HUMAN:AF-Q96RN5-F1	MEDIATOR OF RNA POLYMERASE II TRANSCRIPTION SUBUN
e2el-A	6.8	2.7	61	1400	8	HUMAN:AF-Q8TD57-F6	DYNEIN HEAVY CHAIN 3, AXONEMAL;
felt-A	6.8	2.1	58	1400	9	HUMAN:AF-Q9P2D7-F13	DYNEIN HEAVY CHAIN 1, AXONEMAL;
ezwl-A	6.8	2.6	61	1400	8	HUMAN:AF-Q8TD57-F12	DYNEIN HEAVY CHAIN 3, AXONEMAL;
fc2b-A	6.7	2.6	61	1400	7	HUMAN:AF-Q8IVF4-F12	DYNEIN HEAVY CHAIN 10, AXONEMAL;
fct6-A	6.7	2.5	58	1400	21	HUMAN:AF-Q8NCM8-F10	CYTOPLASMIC DYNEIN 2 HEAVY CHAIN 1;
e83d-A	6.6	2.6	59	1400	8	HUMAN:AF-Q0VDD8-F10	DYNEIN HEAVY CHAIN 14, AXONEMAL;
e7np-A	6.5	2.7	61	1400	7	HUMAN:AF-Q8IVF4-F13	DYNEIN HEAVY CHAIN 10, AXONEMAL;
e048-A	6.3	2.5	58	1400	21	HUMAN:AF-Q8NCM8-F12	CYTOPLASMIC DYNEIN 2 HEAVY CHAIN 1;
e6nn-A	6.3	2.3	56	1400	5	HUMAN:AF-Q9NYC9-F13	DYNEIN HEAVY CHAIN 9, AXONEMAL;
faf7-A	6.3	2.6	59	1400	8	HUMAN:AF-Q0VDD8-F9	DYNEIN HEAVY CHAIN 14, AXONEMAL;
e2uf-A	6.3	2.5	58	1400	21	HUMAN:AF-Q8NCM8-F11	CYTOPLASMIC DYNEIN 2 HEAVY CHAIN 1;
fde6-A	6.2	2.9	62	128	6	HUMAN:AF-P56556-F1	NADH DEHYDROGENASE 1 ALPHA SUBCOMPLE
e9eb-A	6.2	2.3	57	1400	12	HUMAN:AF-Q9P225-F11	DYNEIN HEAVY CHAIN 2, AXONEMAL;
fgya-A	6.2	2.5	59	554	7	HUMAN:AF-Q92521-F1	GPI MANNOSYLTRANSFERASE 3;
fa2u-A	6.2	2.6	59	1400	8	HUMAN:AF-Q0VDD8-F11	DYNEIN HEAVY CHAIN 14, AXONEMAL;
e1fd-A	6.2	2.2	61	946	13	HUMAN:AF-Q9Y5W7-F1	SORTING NEXIN-14;
ffp1-A	6.2	2.7	61	1400	11	HUMAN:AF-Q9UFH2-F9	DYNEIN HEAVY CHAIN 17, AXONEMAL;
e0dh-A	6.2	2.5	61	1017	3	HUMAN:AF-Q8IZP9-F1	ADHESION G-PROTEIN COUPLED RECEPTOR G2;
e05l-A	6.1	2.6	59	1400	8	HUMAN:AF-Q0VDD8-F8	DYNEIN HEAVY CHAIN 14, AXONEMAL;
e877-A	6.1	2.6	59	1400	12	HUMAN:AF-Q9P225-F14	DYNEIN HEAVY CHAIN 2, AXONEMAL;
femw-A	6.1	3.1	56	673	7	HUMAN:AF-Q9H221-F1	ATP-BINDING CASSETTE SUB-FAMILY G MEMBER 8;
fgiu-A	6.1	2.3	51	2595	16	HUMAN:AF-Q86UK0-F1	ATP-BINDING CASSETTE SUB-FAMILY A MEMBER 12;
ffev-A	6.1	2.7	61	1078	0	HUMAN:AF-P41180-F1	EXTRACELLULAR CALCIUM-SENSING RECEPTOR;
e4wb-A	6.1	2.3	51	1400	12	HUMAN:AF-Q86UQ4-F18	ATP-BINDING CASSETTE SUB-FAMILY A MEMBER 13;
e2zr-A	6	3	61	1406	8	HUMAN:AF-Q49AJ0-F1	PROTEIN FAM135B;
e0p7-A	6	2.4	57	1400	5	HUMAN:AF-Q96JB1-F15	DYNEIN HEAVY CHAIN 8, AXONEMAL;
ffeu-A	6	2.3	56	1400	0	HUMAN:AF-Q96DT5-F11	DYNEIN HEAVY CHAIN 11, AXONEMAL;
e1on-A	6	2.3	51	1400	12	HUMAN:AF-Q86UQ4-F15	ATP-BINDING CASSETTE SUB-FAMILY A MEMBER 13;
e7nv-A	6	2.7	61	1400	10	HUMAN:AF-Q96JB1-F10	DYNEIN HEAVY CHAIN 8, AXONEMAL;
faw2-A	6	2.3	57	1400	12	HUMAN:AF-Q9P225-F9	DYNEIN HEAVY CHAIN 2, AXONEMAL;
e1in-A	6	3.1	60	1400	8	HUMAN:AF-Q8TD57-F14	DYNEIN HEAVY CHAIN 3, AXONEMAL;
e4yw-A	6	2.3	51	1258	12	HUMAN:AF-Q86UQ4-F20	ATP-BINDING CASSETTE SUB-FAMILY A MEMBER 13;
ffia-A	6	2.3	51	1400	12	HUMAN:AF-Q86UQ4-F19	ATP-BINDING CASSETTE SUB-FAMILY A MEMBER 13;
e3nx-A	6	2.1	54	1400	15	HUMAN:AF-Q96M86-F8	DYNEIN HEAVY CHAIN DOMAIN-CONTAINING PROTEIN 1;
e8z8-A	5.9	2.8	59	747	5	HUMAN:AF-Q9Y6A1-F1	PROTEIN O-MANNOSYL-TRANSFERASE 1;
e2hh-A	5.9	3.1	56	655	16	HUMAN:AF-Q9UNQ0-F1	BROAD SUBSTRATE SPECIFICITY ATP-BINDING CASSETTE
e0mv-A	5.9	3.1	60	1400	7	HUMAN:AF-Q63HN8-F12	E3 UBIQUITIN-PROTEIN LIGASE RNF213;
fgb5-A	5.9	2.7	61	1400	10	HUMAN:AF-Q96JB1-F13	DYNEIN HEAVY CHAIN 8, AXONEMAL;
fgo4-A	5.9	2.4	51	1400	12	HUMAN:AF-Q86UQ4-F16	ATP-BINDING CASSETTE SUB-FAMILY A MEMBER 13;
e80o-A	5.9	2.9	61	1400	5	HUMAN:AF-Q6ZR08-F7	DYNEIN HEAVY CHAIN 12, AXONEMAL;
fbbp-A	5.9	3.1	60	1400	8	HUMAN:AF-Q63HN8-F10	E3 UBIQUITIN-PROTEIN LIGASE RNF213;
e102-A	5.8	2.3	56	1400	14	HUMAN:AF-Q96M86-F9	DYNEIN HEAVY CHAIN DOMAIN-CONTAINING PROTEIN 1;
e04s-A	5.8	2.7	61	1400	10	HUMAN:AF-Q96JB1-F9	DYNEIN HEAVY CHAIN 8, AXONEMAL;
e4ae-A	5.8	2.4	56	1400	0	HUMAN:AF-Q96DT5-F14	DYNEIN HEAVY CHAIN 11, AXONEMAL;
fe2i-A	5.8	2.6	61	1400	11	HUMAN:AF-Q9UFH2-F13	DYNEIN HEAVY CHAIN 17, AXONEMAL;
e5xz-A	5.8	2.7	59	1400	2	HUMAN:AF-Q8TE73-F15	DYNEIN HEAVY CHAIN 5, AXONEMAL;
fcq3-A	5.8	3.1	60	1400	17	HUMAN:AF-Q8WXX0-F13	DYNEIN HEAVY CHAIN 7, AXONEMAL;
fg41-A	5.8	2.3	51	646	12	HUMAN:AF-Q9H172-F1	ATP-BINDING CASSETTE SUB-FAMILY G MEMBER 4;
e108-A	5.7	3.5	62	104	6	HUMAN:AF-Q5U5X0-F1	COMPLEX III ASSEMBLY FACTOR LYRM7;
fcxr-A	5.7	3.1	56	431	13	HUMAN:AF-Q5VUD6-F1	DIVERGENT PROTEIN KINASE DOMAIN 1B;
e89z-A	5.7	2.3	51	678	6	HUMAN:AF-P45844-F1	ATP-BINDING CASSETTE SUB-FAMILY G MEMBER 1;
e27w-A	5.7	2.6	53	1400	8	HUMAN:AF-Q9NYC9-F9	DYNEIN HEAVY CHAIN 9, AXONEMAL;
e4f1-A	5.7	3	60	1400	8	HUMAN:AF-Q96M86-F12	DYNEIN HEAVY CHAIN DOMAIN-CONTAINING PROTEIN 1;
fd6k-A	5.7	2.5	58	1400	21	HUMAN:AF-Q8NCM8-F13	CYTOPLASMIC DYNEIN 2 HEAVY CHAIN 1;
fcms-A	5.7	2.7	59	1400	5	HUMAN:AF-Q96JB1-F14	DYNEIN HEAVY CHAIN 8, AXONEMAL;
fapp-A	5.7	2.8	61	1400	8	HUMAN:AF-Q8TE73-F14	DYNEIN HEAVY CHAIN 5, AXONEMAL;
fbip-A	5.7	2.8	61	1400	5	HUMAN:AF-Q8WXX0-F5	DYNEIN HEAVY CHAIN 7, AXONEMAL;
e2tr-A	5.7	2.3	56	1400	14	HUMAN:AF-Q96M86-F10	DYNEIN HEAVY CHAIN DOMAIN-CONTAINING PROTEIN 1;
e8a3-A	5.6	2.4	61	675	2	HUMAN:AF-Q2PZI1-F1	PROBABLE C-MANNOSYLTRANSFERASE DPY19L1;
fcfr-A	5.6	3	62	841	2	HUMAN:AF-Q7RTX1-F1	TASTE RECEPTOR TYPE 1 MEMBER 1;
e1ge-A	5.6	2.9	58	78	10	HUMAN:AF-A8MSI8-F1	LYR MOTIF-CONTAINING PROTEIN 9;
fei8-A	5.6	2	53	571	11	HUMAN:AF-Q6UWW8-F1	CARBOXYLESTERASE 3;
e9um-A	5.6	2.4	62	1214	3	HUMAN:AF-Q9NYQ6-F10	CADHERIN EGF LAG SEVEN-PASS G-TYPE RECEPTOR 1;
e7z8-A	5.6	2.7	61	1400	7	HUMAN:AF-Q8IVF4-F10	DYNEIN HEAVY CHAIN 10, AXONEMAL;
e25t-A	5.6	3	62	1308	10	HUMAN:AF-Q86UK5-F1	LIMBIN;
ezz0-A	5.5	2.6	58	493	10	HUMAN:AF-O75952-F1	CALCIUM-BINDING TYROSINE PHOSPHORYLATION-REGULATE
e9hy-A	5.5	1.9	45	707	13	HUMAN:AF-Q9NQR7-F1	COILED-COIL DOMAIN-CONTAINING PROTEIN 177;
e30t-A	5.5	2.9	59	1400	7	HUMAN:AF-Q5T4S7-F6	E3 UBIQUITIN-PROTEIN LIGASE UBR4;
e88r-A	5.5	2.5	61	438	7	HUMAN:AF-P41587-F1	VASOACTIVE INTESTINAL POLYPEPTIDE RECEPTOR 2;
e6m5-A	5.5	2.6	62	836	6	HUMAN:AF-Q8N394-F1	PROTEIN O-MANNOSYL-TRANSFERASE TMTC2;
fb8f-A	5.5	3.5	61	849	11	HUMAN:AF-Q9NVE4-F1	COILED-COIL DOMAIN-CONTAINING PROTEIN 87;
e9if-A	5.5	2.9	61	1290	7	HUMAN:AF-Q96JB1-F17	DYNEIN HEAVY CHAIN 8, AXONEMAL;
e61w-A	5.5	2.6	61	1400	8	HUMAN:AF-Q8TD57-F9	DYNEIN HEAVY CHAIN 3, AXONEMAL;
e8rq-A	5.5	2.7	54	1400	11	HUMAN:AF-Q8WXX0-F9	DYNEIN HEAVY CHAIN 7, AXONEMAL;
fevw-A	5.5	2.5	49	1704	6	HUMAN:AF-Q99758-F1	PHOSPHOLIPID-TRANSPORTING ATPASE ABCA3;
e2q6-A	5.5	3.3	61	1400	7	HUMAN:AF-Q63HN8-F9	E3 UBIQUITIN-PROTEIN LIGASE RNF213;
fabo-A	5.4	2.6	50	2435	10	HUMAN:AF-Q9BZC7-F1	ATP-BINDING CASSETTE SUB-FAMILY A MEMBER 2;
e773-A	5.4	2.1	50	338	10	HUMAN:AF-Q9Y5R4-F1	MTRF1L RELEASE FACTOR GLUTAMINE METHYLTRANSFERASE
e702-A	5.4	8.4	61	708	7	HUMAN:AF-O00471-F1	EXOCYST COMPLEX COMPONENT 5;
e0o4-A	5.4	3	60	1400	12	HUMAN:AF-Q8IVF4-F16	DYNEIN HEAVY CHAIN 10, AXONEMAL;
e9nr-A	5.4	3.6	59	316	7	HUMAN:AF-Q9NYW6-F1	TASTE RECEPTOR TYPE 2 MEMBER 3;
e64n-A	5.4	3	60	1400	8	HUMAN:AF-Q63HN8-F13	E3 UBIQUITIN-PROTEIN LIGASE RNF213;
fell-A	5.4	2.7	58	1400	5	HUMAN:AF-Q9NYC9-F10	DYNEIN HEAVY CHAIN 9, AXONEMAL;
fazz-A	5.4	2.8	61	1400	7	HUMAN:AF-Q96JB1-F16	DYNEIN HEAVY CHAIN 8, AXONEMAL;
fdtr-A	5.4	2.7	61	1400	7	HUMAN:AF-Q8IVF4-F9	DYNEIN HEAVY CHAIN 10, AXONEMAL;
fd16-A	5.4	2	47	2146	11	HUMAN:AF-Q8IZY2-F1	PHOSPHOLIPID-TRANSPORTING ATPASE ABCA7;
fffr-A	5.4	2.7	61	1194	8	HUMAN:AF-Q13255-F1	METABOTROPIC GLUTAMATE RECEPTOR 1;
e8iw-A	5.4	3.1	60	1400	17	HUMAN:AF-Q8WXX0-F14	DYNEIN HEAVY CHAIN 7, AXONEMAL;
fbw5-A	5.3	2.5	52	1400	12	HUMAN:AF-Q86UQ4-F14	ATP-BINDING CASSETTE SUB-FAMILY A MEMBER 13;
e4gl-A	5.3	2.5	58	1400	10	HUMAN:AF-Q96M86-F7	DYNEIN HEAVY CHAIN DOMAIN-CONTAINING PROTEIN 1;
e70p-A	5.3	2.8	56	1400	9	HUMAN:AF-Q9NYC9-F14	DYNEIN HEAVY CHAIN 9, AXONEMAL;
ez4f-A	5.3	3	60	1224	8	HUMAN:AF-Q8TE73-F18	DYNEIN HEAVY CHAIN 5, AXONEMAL;
e9u4-A	5.2	2.8	61	550	8	HUMAN:AF-P49190-F1	PARATHYROID HORMONE 2 RECEPTOR;
fa9v-A	5.2	3.3	61	509	10	HUMAN:AF-Q9NUJ3-F1	T-COMPLEX PROTEIN 11-LIKE PROTEIN 1;
e3n1-A	5.2	3	59	1400	14	HUMAN:AF-Q14204-F17	CYTOPLASMIC DYNEIN 1 HEAVY CHAIN 1;
e8pc-A	5.2	2.8	60	1215	5	HUMAN:AF-Q5T848-F1	PROBABLE G-PROTEIN COUPLED RECEPTOR 158;
e2x6-A	5.2	2.5	62	1400	5	HUMAN:AF-Q9HCU4-F8	CADHERIN EGF LAG SEVEN-PASS G-TYPE RECEPTOR 2;
fgbn-A	5.2	2.7	60	707	3	HUMAN:AF-Q9NX78-F1	TRANSMEMBRANE PROTEIN 260;
fahp-A	5.2	2.7	61	1400	7	HUMAN:AF-P98161-F14	POLYCYSTIN-1;
e0wm-A	5.2	2.8	61	1303	7	HUMAN:AF-P98161-F16	POLYCYSTIN-1;
fesb-A	5.2	2.5	60	690	5	HUMAN:AF-Q9HBW9-F1	ADHESION G PROTEIN-COUPLED RECEPTOR L4;
e6t3-A	5.2	2.4	48	2273	6	HUMAN:AF-P78363-F1	RETINAL-SPECIFIC PHOSPHOLIPID-TRANSPORTING ATPASE
e4xu-A	5.2	2.6	60	1585	7	HUMAN:AF-O60241-F1	ADHESION G PROTEIN-COUPLED RECEPTOR B2;
e60j-A	5.2	2.7	50	1400	6	HUMAN:AF-Q9UFH2-F10	DYNEIN HEAVY CHAIN 17, AXONEMAL;
ezts-A	5.1	2.3	47	1624	6	HUMAN:AF-Q8IUA7-F1	ATP-BINDING CASSETTE SUB-FAMILY A MEMBER 9;
e12m-A	5.1	2.7	58	1566	10	HUMAN:AF-Q9P2R6-F1	ARGININE-GLUTAMIC ACID DIPEPTIDE REPEATS PROTEIN;
ff6f-A	5.1	2.1	52	208	10	HUMAN:AF-Q96MN5-F1	TRANSCRIPTION ELONGATION FACTOR A N-TERMINAL AND
fe8g-A	5.1	2.4	55	715	9	HUMAN:AF-Q13330-F1	METASTASIS-ASSOCIATED PROTEIN MTA1;
e8vw-A	5.1	2.4	63	870	5	HUMAN:AF-Q7Z3F1-F1	INTEGRAL MEMBRANE PROTEIN GPR155;
fbpq-A	5.1	1.9	46	854	4	HUMAN:AF-Q5JQC9-F1	A-KINASE ANCHOR PROTEIN 4;
e6r7-A	5.1	2.3	62	840	11	HUMAN:AF-Q9H3E2-F1	SORTING NEXIN-25;
e3kz-A	5.1	2.6	59	771	12	HUMAN:AF-Q9HCN3-F1	POST-GPI ATTACHMENT TO PROTEINS FACTOR 6;
e3j6-A	5.1	2.3	62	708	3	HUMAN:AF-Q8IZF7-F1	ADHESION G-PROTEIN COUPLED RECEPTOR F2;
e9f9-A	5.1	2.4	60	466	0	HUMAN:AF-P48546-F1	GASTRIC INHIBITORY POLYPEPTIDE RECEPTOR;
fbv0-A	5.1	2.2	58	1400	9	HUMAN:AF-Q9P2D7-F14	DYNEIN HEAVY CHAIN 1, AXONEMAL;
e4sp-A	5.1	2.6	51	1400	6	HUMAN:AF-Q8IVF4-F14	DYNEIN HEAVY CHAIN 10, AXONEMAL;
e3qz-A	5.1	2.9	60	1400	8	HUMAN:AF-Q96M86-F11	DYNEIN HEAVY CHAIN DOMAIN-CONTAINING PROTEIN 1;
fg6t-A	5.1	3.1	60	1316	8	HUMAN:AF-Q8TD57-F15	DYNEIN HEAVY CHAIN 3, AXONEMAL;
ff7j-A	5.1	2.3	47	1642	6	HUMAN:AF-Q8WWZ7-F1	CHOLESTEROL TRANSPORTER ABCA5;
e6sv-A	5.1	2.7	58	872	5	HUMAN:AF-Q14416-F1	METABOTROPIC GLUTAMATE RECEPTOR 2;
e9xe-A	5	2.3	59	1522	7	HUMAN:AF-O60242-F1	ADHESION G PROTEIN-COUPLED RECEPTOR B3;
e054-A	5	3.3	55	547	13	HUMAN:AF-Q8IWB1-F1	INOSITOL 1,4,5-TRISPHOSPHATE RECEPTOR-INTERACTING
fb5c-A	5	2.8	57	594	9	HUMAN:AF-Q9BTC8-F1	METASTASIS-ASSOCIATED PROTEIN MTA3;
e79g-A	5	2.4	56	1400	0	HUMAN:AF-Q96DT5-F10	DYNEIN HEAVY CHAIN 11, AXONEMAL;
e8ht-A	5	2.9	61	1400	8	HUMAN:AF-Q9P225-F16	DYNEIN HEAVY CHAIN 2, AXONEMAL;
e779-A	5	2.5	63	1400	3	HUMAN:AF-Q9NYQ6-F9	CADHERIN EGF LAG SEVEN-PASS G-TYPE RECEPTOR 1;
e18o-A	5	2.3	47	1543	9	HUMAN:AF-Q8WWZ4-F1	ATP-BINDING CASSETTE SUB-FAMILY A MEMBER 10;
ffty-A	5	2.6	50	1400	8	HUMAN:AF-Q0VDD8-F1	DYNEIN HEAVY CHAIN 14, AXONEMAL;
ez2l-A	5	2.9	60	422	7	HUMAN:AF-P08908-F1	5-HYDROXYTRYPTAMINE RECEPTOR 1A;
fge3-A	5	2.3	47	1617	9	HUMAN:AF-Q8N139-F1	ATP-BINDING CASSETTE SUB-FAMILY A MEMBER 6;
e3wf-A	4.9	2.5	60	1338	8	HUMAN:AF-Q96PE1-F1	ADHESION G PROTEIN-COUPLED RECEPTOR A2;
fc81-A	4.9	2.8	60	1359	10	HUMAN:AF-Q9UHC9-F1	NPC1-LIKE INTRACELLULAR CHOLESTEROL TRANSPORTER 1
e0nx-A	4.9	2.8	55	518	7	HUMAN:AF-A6NH21-F1	SERINE INCORPORATOR 4;
fcx4-A	4.9	3	62	1221	5	HUMAN:AF-Q86SQ4-F1	ADHESION G-PROTEIN COUPLED RECEPTOR G6;
e0ou-A	4.9	2.9	61	1400	5	HUMAN:AF-Q6ZR08-F6	DYNEIN HEAVY CHAIN 12, AXONEMAL;
fddd-A	4.9	4.5	63	552	3	HUMAN:AF-Q9UQB8-F1	BRAIN-SPECIFIC ANGIOGENESIS INHIBITOR 1-ASSOCIATE
e2tf-A	4.9	2.7	61	1400	10	HUMAN:AF-Q96JB1-F12	DYNEIN HEAVY CHAIN 8, AXONEMAL;
fa1j-A	4.9	3.4	62	904	10	HUMAN:AF-Q96DY7-F1	MDM2-BINDING PROTEIN;
e9rr-A	4.9	3.5	53	609	8	HUMAN:AF-P02768-F1	ALBUMIN;
e0zc-A	4.9	3	57	90	5	HUMAN:AF-Q6IPR1-F1	ELECTRON TRANSFER FLAVOPROTEIN REGULATORY FACTOR
fec3-A	4.9	2.4	63	886	10	HUMAN:AF-Q14246-F1	ADHESION G PROTEIN-COUPLED RECEPTOR E1;
e33c-A	4.9	2.4	62	695	5	HUMAN:AF-Q8IZF3-F1	ADHESION G PROTEIN-COUPLED RECEPTOR F4;
e12u-A	4.9	2.1	53	1390	9	HUMAN:AF-Q6PL18-F1	ATPASE FAMILY AAA DOMAIN-CONTAINING PROTEIN 2;
fce3-A	4.9	2.4	60	1400	10	HUMAN:AF-Q9P2D7-F12	DYNEIN HEAVY CHAIN 1, AXONEMAL;
e747-A	4.9	2.7	61	1400	11	HUMAN:AF-Q9UFH2-F12	DYNEIN HEAVY CHAIN 17, AXONEMAL;
e8ne-A	4.9	3.1	59	1400	7	HUMAN:AF-Q96M86-F14	DYNEIN HEAVY CHAIN DOMAIN-CONTAINING PROTEIN 1;
e790-A	4.9	2.6	50	1400	10	HUMAN:AF-Q96DT5-F8	DYNEIN HEAVY CHAIN 11, AXONEMAL;
fbxt-A	4.9	2.7	50	1400	10	HUMAN:AF-Q9C0G6-F5	DYNEIN HEAVY CHAIN 6, AXONEMAL;
ffrt-A	4.9	3.7	61	1400	8	HUMAN:AF-Q63HN8-F11	E3 UBIQUITIN-PROTEIN LIGASE RNF213;
fas2-A	4.9	2.6	54	2034	13	HUMAN:AF-Q9H6A9-F1	PECANEX-LIKE PROTEIN 3;
fbfd-A	4.9	3	55	651	9	HUMAN:AF-Q9H222-F1	ATP-BINDING CASSETTE SUB-FAMILY G MEMBER 5;
e4h7-A	4.9	3	52	2261	8	HUMAN:AF-O95477-F1	PHOSPHOLIPID-TRANSPORTING ATPASE ABCA1;
e2z6-A	4.8	2.7	61	1400	7	HUMAN:AF-P98161-F15	POLYCYSTIN-1;
fgdx-A	4.8	3	52	552	10	HUMAN:AF-Q13485-F1	MOTHERS AGAINST DECAPENTAPLEGIC HOMOLOG 4;
febw-A	4.8	2	52	561	10	HUMAN:AF-Q5XG92-F1	CARBOXYLESTERASE 4A;
e3gt-A	4.8	2.7	60	1400	10	HUMAN:AF-Q9C0G6-F12	DYNEIN HEAVY CHAIN 6, AXONEMAL;
e5xh-A	4.8	3.6	60	91	8	HUMAN:AF-Q9HD34-F1	LYR MOTIF-CONTAINING PROTEIN 4;
fbe3-A	4.8	3.2	57	684	9	HUMAN:AF-Q8IUH8-F1	SIGNAL PEPTIDE PEPTIDASE-LIKE 2C;
e5te-A	4.8	4	57	2443	7	HUMAN:AF-Q96JI7-F1	SPATACSIN;
faek-A	4.8	2.6	61	297	10	HUMAN:AF-Q96HH4-F1	TRANSMEMBRANE PROTEIN 169;
e6eh-A	4.8	2.4	62	1346	6	HUMAN:AF-Q8IZF2-F1	ADHESION G PROTEIN-COUPLED RECEPTOR F5;
e0ui-A	4.8	2.5	62	1584	6	HUMAN:AF-O14514-F1	ADHESION G PROTEIN-COUPLED RECEPTOR B1;
fggk-A	4.8	3.3	58	1644	7	HUMAN:AF-Q5TAX3-F1	TERMINAL URIDYLYLTRANSFERASE 4;
e7vu-A	4.8	2.8	54	1400	6	HUMAN:AF-Q8TE73-F13	DYNEIN HEAVY CHAIN 5, AXONEMAL;
e3os-A	4.8	2.2	60	1306	5	HUMAN:AF-Q8WXG9-F26	ADHESION G-PROTEIN COUPLED RECEPTOR V1;
fdg8-A	4.8	2.1	55	1400	4	HUMAN:AF-Q8WXX0-F11	DYNEIN HEAVY CHAIN 7, AXONEMAL;
ff5p-A	4.8	8.7	61	1400	10	HUMAN:AF-P46939-F7	UTROPHIN;
e5qn-A	4.8	2.5	62	1323	5	HUMAN:AF-Q9HCU4-F9	CADHERIN EGF LAG SEVEN-PASS G-TYPE RECEPTOR 2;
e63a-A	4.8	3.4	63	309	2	HUMAN:AF-P59538-F1	TASTE RECEPTOR TYPE 2 MEMBER 31;
e8mk-A	4.8	3.5	52	1621	6	HUMAN:AF-O94911-F1	ABC-TYPE ORGANIC ANION TRANSPORTER ABCA8;
fglo-A	4.8	3.1	61	647	3	HUMAN:AF-Q9UP38-F1	FRIZZLED-1;
fbt1-A	4.8	2.6	50	1400	10	HUMAN:AF-Q14204-F6	CYTOPLASMIC DYNEIN 1 HEAVY CHAIN 1;
e6e3-A	4.8	2.6	61	1400	8	HUMAN:AF-Q9NYC9-F8	DYNEIN HEAVY CHAIN 9, AXONEMAL;
e0q8-A	4.8	2.5	63	1474	5	HUMAN:AF-O94910-F1	ADHESION G PROTEIN-COUPLED RECEPTOR L1;
fbfy-A	4.8	3	61	1400	8	HUMAN:AF-Q9P225-F15	DYNEIN HEAVY CHAIN 2, AXONEMAL;
fcsp-A	4.8	3.2	60	1307	10	HUMAN:AF-Q8NCM8-F16	CYTOPLASMIC DYNEIN 2 HEAVY CHAIN 1;
e3ax-A	4.8	3.1	60	1358	3	HUMAN:AF-Q9C0G6-F15	DYNEIN HEAVY CHAIN 6, AXONEMAL;
fe56-A	4.8	2.6	50	1400	10	HUMAN:AF-Q14204-F7	CYTOPLASMIC DYNEIN 1 HEAVY CHAIN 1;
e1dt-A	4.8	3.1	60	1224	17	HUMAN:AF-Q8WXX0-F15	DYNEIN HEAVY CHAIN 7, AXONEMAL;
e1w0-A	4.7	2.8	60	1323	8	HUMAN:AF-Q68CQ1-F1	MAESTRO HEAT-LIKE REPEAT-CONTAINING PROTEIN FAMIL
fdlq-A	4.7	2.5	62	652	3	HUMAN:AF-Q9BY15-F1	ADHESION G PROTEIN-COUPLED RECEPTOR E3;
e2jk-A	4.7	2.8	61	553	3	HUMAN:AF-O95838-F1	GLUCAGON-LIKE PEPTIDE 2 RECEPTOR;
fepd-A	4.7	4.8	63	698	11	HUMAN:AF-Q53GS7-F1	NUCLEOPORIN GLE1;
ezb7-A	4.7	2.8	62	440	5	HUMAN:AF-P47872-F1	SECRETIN RECEPTOR;
fak9-A	4.7	4.1	52	538	13	HUMAN:AF-P57789-F1	POTASSIUM CHANNEL SUBFAMILY K MEMBER 10;
e6ov-A	4.7	2.7	62	528	6	HUMAN:AF-Q8IZF4-F1	ADHESION G-PROTEIN COUPLED RECEPTOR G5;
fa5x-A	4.7	2.7	54	779	11	HUMAN:AF-Q495T6-F1	MEMBRANE METALLO-ENDOPEPTIDASE-LIKE 1;
e59l-A	4.7	3.4	63	662	10	HUMAN:AF-P20591-F1	INTERFERON-INDUCED GTP-BINDING PROTEIN MX1;
e3wt-A	4.7	2.8	56	992	5	HUMAN:AF-Q92543-F1	SORTING NEXIN-19;
e3gm-A	4.7	2.4	55	795	7	HUMAN:AF-Q92609-F1	TBC1 DOMAIN FAMILY MEMBER 5;
e9ow-A	4.7	2.8	59	609	8	HUMAN:AF-Q6NV75-F1	PROBABLE G-PROTEIN COUPLED RECEPTOR 153;
e6t9-A	4.7	2.5	60	549	3	HUMAN:AF-Q86Y34-F1	ADHESION G PROTEIN-COUPLED RECEPTOR G3;
e72m-A	4.7	2.7	57	870	7	HUMAN:AF-B2RC85-F1	RADIAL SPOKE HEAD 10 HOMOLOG B2;
e13b-A	4.7	3.2	60	179	8	HUMAN:AF-Q9Y6M9-F1	NADH DEHYDROGENASE 1 BETA SUBCOMPLEX
fe7q-A	4.7	2.8	62	963	2	HUMAN:AF-Q7Z7M1-F1	ADHESION G-PROTEIN COUPLED RECEPTOR D2;
e5qv-A	4.7	2.1	55	1400	4	HUMAN:AF-Q8WXX0-F12	DYNEIN HEAVY CHAIN 7, AXONEMAL;
ezgc-A	4.7	2.3	57	1400	12	HUMAN:AF-Q9P225-F12	DYNEIN HEAVY CHAIN 2, AXONEMAL;
e9to-A	4.7	2.6	59	1400	8	HUMAN:AF-Q0VDD8-F7	DYNEIN HEAVY CHAIN 14, AXONEMAL;
fg60-A	4.7	2.5	58	1400	21	HUMAN:AF-Q8NCM8-F9	CYTOPLASMIC DYNEIN 2 HEAVY CHAIN 1;
fe76-A	4.7	2.4	56	1400	2	HUMAN:AF-Q9UFH2-F15	DYNEIN HEAVY CHAIN 17, AXONEMAL;
e0bw-A	4.7	2.7	62	915	11	HUMAN:AF-Q6ZXV5-F1	PROTEIN O-MANNOSYL-TRANSFERASE TMTC3;
ffjr-A	4.7	2.8	59	485	8	HUMAN:AF-Q9H1Z4-F1	WD REPEAT-CONTAINING PROTEIN 13;
fe7z-A	4.7	4	60	125	5	HUMAN:AF-Q9NRP4-F1	SUCCINATE DEHYDROGENASE ASSEMBLY FACTOR 3, MITOCH
fde3-A	4.7	2.6	50	1400	10	HUMAN:AF-Q14204-F8	CYTOPLASMIC DYNEIN 1 HEAVY CHAIN 1;
fck6-A	4.6	2.7	44	526	5	HUMAN:AF-O94900-F1	THYMOCYTE SELECTION-ASSOCIATED HIGH MOBILITY GROU
e0q6-A	4.6	2.6	62	741	8	HUMAN:AF-Q5T4D3-F1	PROTEIN O-MANNOSYL-TRANSFERASE TMTC4;
fgxh-A	4.6	2.5	63	797	8	HUMAN:AF-Q96K78-F1	ADHESION G-PROTEIN COUPLED RECEPTOR G7;
e1fo-A	4.6	3.9	56	1435	11	HUMAN:AF-Q6F5E8-F1	CAPPING PROTEIN, ARP2/3 AND MYOSIN-I LINKER PROTE
e5s3-A	4.6	2.2	43	1302	9	HUMAN:AF-Q0VF96-F1	CINGULIN-LIKE PROTEIN 1;
e56v-A	4.6	2.2	53	1458	9	HUMAN:AF-Q9ULI0-F1	ATPASE FAMILY AAA DOMAIN-CONTAINING PROTEIN 2B;
e8rx-A	4.6	7.2	63	875	10	HUMAN:AF-Q9H8M5-F1	METAL TRANSPORTER CNNM2;
fcbb-A	4.6	3.8	61	122	10	HUMAN:AF-O43325-F1	LYR MOTIF-CONTAINING PROTEIN 1;
ff27-A	4.6	3.3	60	821	10	HUMAN:AF-Q14566-F1	DNA REPLICATION LICENSING FACTOR MCM6;
e7i3-A	4.6	3.2	59	1649	7	HUMAN:AF-Q9P1Y6-F1	PHD AND RING FINGER DOMAIN-CONTAINING PROTEIN 1;
fafy-A	4.6	8.6	61	1400	10	HUMAN:AF-P46939-F6	UTROPHIN;
fbsq-A	4.6	2.3	56	1400	2	HUMAN:AF-Q9UFH2-F14	DYNEIN HEAVY CHAIN 17, AXONEMAL;
e0vf-A	4.6	2.3	53	1400	4	HUMAN:AF-Q6ZR08-F9	DYNEIN HEAVY CHAIN 12, AXONEMAL;
e1ry-A	4.6	2.7	53	261	2	HUMAN:AF-Q9BXU9-F1	CALCIUM-BINDING PROTEIN 8;
e5fj-A	4.6	2.8	45	2339	4	HUMAN:AF-Q00975-F1	VOLTAGE-DEPENDENT N-TYPE CALCIUM CHANNEL SUBUNIT
ezg8-A	4.6	2.4	56	1400	0	HUMAN:AF-Q96DT5-F12	DYNEIN HEAVY CHAIN 11, AXONEMAL;
fgkk-A	4.6	3.1	63	565	2	HUMAN:AF-Q14332-F1	FRIZZLED-2;
ffzv-A	4.6	2.6	61	1400	11	HUMAN:AF-Q9UFH2-F8	DYNEIN HEAVY CHAIN 17, AXONEMAL;
ffbr-A	4.6	2.4	56	1400	5	HUMAN:AF-Q9NYC9-F15	DYNEIN HEAVY CHAIN 9, AXONEMAL;
e4hq-A	4.6	2.6	57	1400	5	HUMAN:AF-Q8TD57-F13	DYNEIN HEAVY CHAIN 3, AXONEMAL;
fddj-A	4.6	2.6	59	1400	12	HUMAN:AF-Q9P225-F10	DYNEIN HEAVY CHAIN 2, AXONEMAL;
fe11-A	4.6	3.2	57	1307	9	HUMAN:AF-Q0VDD8-F12	DYNEIN HEAVY CHAIN 14, AXONEMAL;
ezd8-A	4.6	2.4	54	1400	7	HUMAN:AF-Q8TD57-F8	DYNEIN HEAVY CHAIN 3, AXONEMAL;
fbjk-A	4.6	2.8	61	1400	8	HUMAN:AF-Q8TE73-F16	DYNEIN HEAVY CHAIN 5, AXONEMAL;
e5gj-A	4.6	2.7	47	1400	15	HUMAN:AF-Q5CZC0-F6	FIBROUS SHEATH-INTERACTING PROTEIN 2;
fdcu-A	4.6	2.9	55	691	11	HUMAN:AF-Q8TC07-F1	TBC1 DOMAIN FAMILY MEMBER 15;
faaq-A	4.5	3.3	56	526	7	HUMAN:AF-Q9UK58-F1	CYCLIN-L1;
e4iq-A	4.5	3	61	458	5	HUMAN:AF-P28335-F1	5-HYDROXYTRYPTAMINE RECEPTOR 2C;
e123-A	4.5	2.7	61	1400	7	HUMAN:AF-P98161-F12	POLYCYSTIN-1;
e1ab-A	4.5	2.8	44	576	5	HUMAN:AF-O15405-F1	TOX HIGH MOBILITY GROUP BOX FAMILY MEMBER 3;
e19x-A	4.5	8	61	1271	13	HUMAN:AF-Q5KSL6-F1	DIACYLGLYCEROL KINASE KAPPA;
ey85-A	4.5	3.3	61	504	7	HUMAN:AF-Q7Z7B1-F1	PHOSPHATIDYLINOSITOL-GLYCAN BIOSYNTHESIS CLASS W
e2ya-A	4.5	3.4	53	1258	13	HUMAN:AF-O15357-F1	PHOSPHATIDYLINOSITOL 3,4,5-TRISPHOSPHATE 5-PHOSPH
fati-A	4.5	7.8	59	1765	5	HUMAN:AF-O14715-F1	RANBP2-LIKE AND GRIP DOMAIN-CONTAINING PROTEIN 8;
e16k-A	4.5	2.5	50	1250	6	HUMAN:AF-Q66K14-F1	TBC1 DOMAIN FAMILY MEMBER 9B;
e0tw-A	4.5	3.3	58	570	9	HUMAN:AF-Q9NS93-F1	TRANSMEMBRANE 7 SUPERFAMILY MEMBER 3;
fbyj-A	4.5	3.1	60	1227	8	HUMAN:AF-Q9P225-F17	DYNEIN HEAVY CHAIN 2, AXONEMAL;
e8b3-A	4.5	8.4	63	259	11	HUMAN:AF-Q9NZ43-F1	VESICLE TRANSPORT PROTEIN USE1;
far5-A	4.5	2	48	579	6	HUMAN:AF-Q9HCD5-F1	NUCLEAR RECEPTOR COACTIVATOR 5;
fbrl-A	4.5	2.7	61	1312	5	HUMAN:AF-Q9NYQ7-F11	CADHERIN EGF LAG SEVEN-PASS G-TYPE RECEPTOR 3;
e6fs-A	4.5	2.8	58	2564	14	HUMAN:AF-Q9BYW2-F1	HISTONE-LYSINE N-METHYLTRANSFERASE SETD2;
e53y-A	4.5	2.5	59	877	7	HUMAN:AF-O15303-F1	METABOTROPIC GLUTAMATE RECEPTOR 6;
e1al-A	4.5	3.7	54	959	7	HUMAN:AF-P36776-F1	LON PROTEASE HOMOLOG, MITOCHONDRIAL;
fchg-A	4.5	2.7	61	463	3	HUMAN:AF-P43220-F1	GLUCAGON-LIKE PEPTIDE 1 RECEPTOR;
e55b-A	4.5	3.2	63	1278	6	HUMAN:AF-O15118-F1	NPC INTRACELLULAR CHOLESTEROL TRANSPORTER 1;
e75z-A	4.5	4.5	62	511	2	HUMAN:AF-Q9UHR4-F1	BRAIN-SPECIFIC ANGIOGENESIS INHIBITOR 1-ASSOCIATE
e0qk-A	4.5	3.6	61	429	15	HUMAN:AF-Q8N3F9-F1	INTEGRAL MEMBRANE PROTEIN GPR137C;
faas-A	4.5	8.6	61	729	8	HUMAN:AF-Q9UBB6-F1	NEUROCHONDRIN;
e85r-A	4.5	8	63	775	11	HUMAN:AF-Q6P4Q7-F1	METAL TRANSPORTER CNNM4;
e7ks-A	4.5	2.3	43	633	12	HUMAN:AF-O43390-F1	HETEROGENEOUS NUCLEAR RIBONUCLEOPROTEIN R;
fedo-A	4.5	2.8	60	1400	7	HUMAN:AF-P98161-F13	POLYCYSTIN-1;
faug-A	4.5	8.5	60	1400	12	HUMAN:AF-Q96M86-F3	DYNEIN HEAVY CHAIN DOMAIN-CONTAINING PROTEIN 1;
e8pl-A	4.5	2.7	60	1400	10	HUMAN:AF-Q9C0G6-F8	DYNEIN HEAVY CHAIN 6, AXONEMAL;
ffz1-A	4.5	7.9	60	1758	3	HUMAN:AF-Q7Z3J3-F1	RANBP2-LIKE AND GRIP DOMAIN-CONTAINING PROTEIN 4;
fg5j-A	4.5	7.7	59	1765	5	HUMAN:AF-Q99666-F1	RANBP2-LIKE AND GRIP DOMAIN-CONTAINING PROTEIN 5/
e9p6-A	4.5	2.6	57	1400	9	HUMAN:AF-Q14204-F12	CYTOPLASMIC DYNEIN 1 HEAVY CHAIN 1;
e8u6-A	4.5	2.7	60	1400	10	HUMAN:AF-Q9C0G6-F7	DYNEIN HEAVY CHAIN 6, AXONEMAL;
e92b-A	4.5	8.6	62	1400	10	HUMAN:AF-P46939-F8	UTROPHIN;
e85x-A	4.5	2.5	56	1400	9	HUMAN:AF-Q14204-F11	CYTOPLASMIC DYNEIN 1 HEAVY CHAIN 1;
e6sj-A	4.5	2.7	50	1400	8	HUMAN:AF-Q9P225-F4	DYNEIN HEAVY CHAIN 2, AXONEMAL;
fgar-A	4.5	4.4	62	2137	2	HUMAN:AF-A6NKB5-F1	PECANEX-LIKE PROTEIN 2;
fb3b-A	4.5	3	48	1400	8	HUMAN:AF-Q96JB1-F7	DYNEIN HEAVY CHAIN 8, AXONEMAL;
ff5v-A	4.5	3.2	60	1400	8	HUMAN:AF-Q5T4S7-F2	E3 UBIQUITIN-PROTEIN LIGASE UBR4;
e0ua-A	4.5	2.7	52	1400	8	HUMAN:AF-P46939-F9	UTROPHIN;
felv-A	4.5	2.6	62	1400	3	HUMAN:AF-Q8IZF6-F9	ADHESION G-PROTEIN COUPLED RECEPTOR G4;
fdef-A	4.4	2.4	43	388	14	HUMAN:AF-Q9BT81-F1	TRANSCRIPTION FACTOR SOX-7;
e0rf-A	4.4	2.5	52	559	13	HUMAN:AF-O00748-F1	COCAINE ESTERASE;
fbjv-A	4.4	3	60	875	3	HUMAN:AF-O76074-F1	CGMP-SPECIFIC 3',5'-CYCLIC PHOSPHODIESTERASE;
fc8d-A	4.4	2.2	43	435	21	HUMAN:AF-O43913-F1	ORIGIN RECOGNITION COMPLEX SUBUNIT 5;
e3wx-A	4.4	2.1	52	567	13	HUMAN:AF-P23141-F1	LIVER CARBOXYLESTERASE 1;
ezae-A	4.4	3.7	54	1400	9	HUMAN:AF-Q5CZC0-F1	FIBROUS SHEATH-INTERACTING PROTEIN 2;
e0mz-A	4.4	3.9	57	517	5	HUMAN:AF-A6NFA1-F1	METALLOPROTEASE TIKI2;
e1ph-A	4.4	7.8	63	1531	6	HUMAN:AF-P33527-F1	MULTIDRUG RESISTANCE-ASSOCIATED PROTEIN 1;
e7bi-A	4.4	2.7	45	414	16	HUMAN:AF-O94864-F1	STAGA COMPLEX 65 SUBUNIT GAMMA;
e4il-A	4.4	8.2	60	1400	8	HUMAN:AF-Q8WXH0-F22	NESPRIN-2;
e2lh-A	4.4	2.5	56	1400	9	HUMAN:AF-Q14204-F10	CYTOPLASMIC DYNEIN 1 HEAVY CHAIN 1;
e9os-A	4.4	2.4	54	1463	7	HUMAN:AF-A1KZ92-F1	PEROXIDASIN-LIKE PROTEIN;
e372-A	4.4	2.7	60	1400	10	HUMAN:AF-Q9C0G6-F6	DYNEIN HEAVY CHAIN 6, AXONEMAL;
ezq7-A	4.4	3.6	57	504	7	HUMAN:AF-P61011-F1	SIGNAL RECOGNITION PARTICLE 54 KDA PROTEIN;
fazo-A	4.4	3.2	59	1463	14	HUMAN:AF-Q99590-F1	PROTEIN SCAF11;
e2cm-A	4.4	2.3	54	627	7	HUMAN:AF-Q86XI8-F1	UNCHARACTERIZED PROTEIN ZSWIM9;
e8yj-A	4.4	2.9	53	1043	4	HUMAN:AF-P15918-F1	V(D)J RECOMBINATION-ACTIVATING PROTEIN 1;
e280-A	4.4	3.2	45	233	4	HUMAN:AF-O14910-F1	PROTEIN LIN-7 HOMOLOG A;
e4cp-A	4.4	3.2	59	705	3	HUMAN:AF-P46977-F1	DOLICHYL-DIPHOSPHOOLIGOSACCHARIDE--PROTEIN
fe77-A	4.4	8.6	58	989	7	HUMAN:AF-Q9H7M6-F1	ZINC FINGER SWIM DOMAIN-CONTAINING PROTEIN 4;
ezel-A	4.4	2.4	49	1266	10	HUMAN:AF-Q6ZT07-F1	TBC1 DOMAIN FAMILY MEMBER 9;
e9m8-A	4.4	2.8	60	787	7	HUMAN:AF-Q99835-F1	SMOOTHENED HOMOLOG;
femk-A	4.4	2.5	47	448	9	HUMAN:AF-P49810-F1	PRESENILIN-2;
e0p9-A	4.4	8.5	60	1204	10	HUMAN:AF-Q9H0H0-F1	INTEGRATOR COMPLEX SUBUNIT 2;
fcua-A	4.4	3.9	53	88	4	HUMAN:AF-Q9NU23-F1	LYR MOTIF-CONTAINING PROTEIN 2;
e0lg-A	4.4	2.7	61	185	5	HUMAN:AF-Q9UNL2-F1	TRANSLOCON-ASSOCIATED PROTEIN SUBUNIT GAMMA;
e455-A	4.4	3.4	57	1659	4	HUMAN:AF-Q8TCU6-F1	PHOSPHATIDYLINOSITOL 3,4,5-TRISPHOSPHATE-DEPENDEN
ff6l-A	4.4	3.9	60	394	15	HUMAN:AF-Q9BSE2-F1	TRANSMEMBRANE PROTEIN 79;
e6s7-A	4.4	2.7	63	1280	3	HUMAN:AF-Q8IZF6-F10	ADHESION G-PROTEIN COUPLED RECEPTOR G4;
e4kh-A	4.4	2.4	56	1400	0	HUMAN:AF-Q96DT5-F15	DYNEIN HEAVY CHAIN 11, AXONEMAL;
fdrq-A	4.4	2.6	61	1400	11	HUMAN:AF-Q9UFH2-F11	DYNEIN HEAVY CHAIN 17, AXONEMAL;
fba5-A	4.4	2.7	61	1400	8	HUMAN:AF-Q8TD57-F10	DYNEIN HEAVY CHAIN 3, AXONEMAL;
fb9q-A	4.4	2.9	61	1292	5	HUMAN:AF-Q6ZR08-F10	DYNEIN HEAVY CHAIN 12, AXONEMAL;
fcp8-A	4.4	2.4	60	1400	10	HUMAN:AF-Q9P2D7-F8	DYNEIN HEAVY CHAIN 1, AXONEMAL;
e5lf-A	4.4	2.7	60	1400	10	HUMAN:AF-Q9C0G6-F11	DYNEIN HEAVY CHAIN 6, AXONEMAL;
fch2-A	4.4	2.3	56	1400	5	HUMAN:AF-Q9NYC9-F12	DYNEIN HEAVY CHAIN 9, AXONEMAL;
e41b-A	4.4	2.5	47	1400	6	HUMAN:AF-Q96JB1-F11	DYNEIN HEAVY CHAIN 8, AXONEMAL;
e6ht-A	4.4	2.5	61	1400	7	HUMAN:AF-Q9NYQ7-F9	CADHERIN EGF LAG SEVEN-PASS G-TYPE RECEPTOR 3;
e7qt-A	4.4	3.1	60	1316	3	HUMAN:AF-Q96DT5-F17	DYNEIN HEAVY CHAIN 11, AXONEMAL;
e73p-A	4.3	4.5	61	1251	7	HUMAN:AF-P40145-F1	ADENYLATE CYCLASE TYPE 8;
e2y9-A	4.3	2.7	57	816	7	HUMAN:AF-Q8N0W4-F1	NEUROLIGIN-4, X-LINKED;
e92o-A	4.3	2.5	61	835	5	HUMAN:AF-P48960-F1	ADHESION G PROTEIN-COUPLED RECEPTOR E5;
e1kd-A	4.3	2.9	55	730	5	HUMAN:AF-O60583-F1	CYCLIN-T2;
fbus-A	4.3	2.9	56	736	5	HUMAN:AF-Q9BWT3-F1	POLY(A) POLYMERASE GAMMA;
e8k2-A	4.3	4	47	138	15	HUMAN:AF-Q8N9X5-F1	PUTATIVE TRANSMEMBRANE PROTEIN 75;
e57j-A	4.3	2.5	56	1400	9	HUMAN:AF-Q14204-F14	CYTOPLASMIC DYNEIN 1 HEAVY CHAIN 1;
fgxe-A	4.3	7.6	62	1130	8	HUMAN:AF-P00519-F1	TYROSINE-PROTEIN KINASE ABL1;
e19n-A	4.3	2.8	61	1400	5	HUMAN:AF-Q9NYQ7-F8	CADHERIN EGF LAG SEVEN-PASS G-TYPE RECEPTOR 3;
e1ju-A	4.3	3.3	61	2459	3	HUMAN:AF-Q7Z442-F1	POLYCYSTIC KIDNEY DISEASE PROTEIN 1-LIKE 2;
favc-A	4.3	2.6	62	1321	5	HUMAN:AF-Q8IWK6-F1	ADHESION G PROTEIN-COUPLED RECEPTOR A3;
e0nv-A	4.3	8	58	2012	7	HUMAN:AF-Q92621-F1	NUCLEAR PORE COMPLEX PROTEIN NUP205;
e0lu-A	4.3	3.2	56	322	4	HUMAN:AF-Q96NB2-F1	SIDEROFLEXIN-2;
e0bi-A	4.3	3.1	61	1400	8	HUMAN:AF-Q8TDX9-F7	POLYCYSTIC KIDNEY DISEASE PROTEIN 1-LIKE 1;
ezl6-A	4.3	1.9	41	642	12	HUMAN:AF-Q9BTE3-F1	MINI-CHROMOSOME MAINTENANCE COMPLEX-BINDING PROTE
e3iy-A	4.3	3.4	61	399	5	HUMAN:AF-O60478-F1	INTEGRAL MEMBRANE PROTEIN GPR137B;
e6w1-A	4.3	3.2	56	638	11	HUMAN:AF-P08240-F1	SIGNAL RECOGNITION PARTICLE RECEPTOR SUBUNIT ALPH
fapr-A	4.3	3	61	365	2	HUMAN:AF-P28566-F1	5-HYDROXYTRYPTAMINE RECEPTOR 1E;
ffhn-A	4.3	8.4	63	1450	8	HUMAN:AF-Q6ZP82-F1	COILED-COIL DOMAIN-CONTAINING PROTEIN 141;
ezly-A	4.3	3	61	474	3	HUMAN:AF-P30988-F1	CALCITONIN RECEPTOR;
fd3t-A	4.3	3.2	58	1162	7	HUMAN:AF-O75182-F1	PAIRED AMPHIPATHIC HELIX PROTEIN SIN3B;
fesd-A	4.3	8.4	62	1400	11	HUMAN:AF-P15924-F1	DESMOPLAKIN;
fby5-A	4.3	2.4	47	644	11	HUMAN:AF-Q13310-F1	POLYADENYLATE-BINDING PROTEIN 4;
e4ga-A	4.3	8	58	1400	7	HUMAN:AF-Q5T4S7-F12	E3 UBIQUITIN-PROTEIN LIGASE UBR4;
e0zt-A	4.3	8.5	59	1400	7	HUMAN:AF-P42858-F9	HUNTINGTIN;
ezt7-A	4.3	3	57	311	11	HUMAN:AF-Q9BXE9-F1	VOMERONASAL TYPE-1 RECEPTOR 3;
e039-A	4.3	2.5	62	823	5	HUMAN:AF-Q9UHX3-F1	ADHESION G PROTEIN-COUPLED RECEPTOR E2;
fa8m-A	4.3	4.2	59	1052	3	HUMAN:AF-Q6ZP01-F1	RNA-BINDING PROTEIN 44;
ez52-A	4.3	3.4	61	519	13	HUMAN:AF-Q8N4U5-F1	T-COMPLEX PROTEIN 11-LIKE PROTEIN 2;
falf-A	4.3	8.6	59	779	3	HUMAN:AF-O43264-F1	CENTROMERE/KINETOCHORE PROTEIN ZW10 HOMOLOG;
fe61-A	4.3	3.5	59	1400	8	HUMAN:AF-Q8TD57-F7	DYNEIN HEAVY CHAIN 3, AXONEMAL;
fdmu-A	4.3	3.3	58	1400	7	HUMAN:AF-Q9C0G6-F14	DYNEIN HEAVY CHAIN 6, AXONEMAL;
fgno-A	4.3	2.7	61	1400	7	HUMAN:AF-Q8IVF4-F11	DYNEIN HEAVY CHAIN 10, AXONEMAL;
ffds-A	4.3	2.7	61	1400	10	HUMAN:AF-Q96JB1-F8	DYNEIN HEAVY CHAIN 8, AXONEMAL;
fa4q-A	4.3	3.1	48	407	6	HUMAN:AF-Q5H9J9-F1	T-COMPLEX PROTEIN 11 X-LINKED PROTEIN 2;
fayl-A	4.3	2.8	60	915	7	HUMAN:AF-Q14831-F1	METABOTROPIC GLUTAMATE RECEPTOR 7;
fgay-A	4.3	2.6	50	1400	8	HUMAN:AF-Q0VDD8-F4	DYNEIN HEAVY CHAIN 14, AXONEMAL;
fefq-A	4.2	2.8	44	709	11	HUMAN:AF-Q08945-F1	FACT COMPLEX SUBUNIT SSRP1;
fao4-A	4.2	2.5	43	315	12	HUMAN:AF-O15370-F1	TRANSCRIPTION FACTOR SOX-12;
fd79-A	4.2	3.3	48	749	6	HUMAN:AF-Q6MZP7-F1	PROTEIN LIN-54 HOMOLOG;
e1gg-A	4.2	2.5	43	474	9	HUMAN:AF-Q06945-F1	TRANSCRIPTION FACTOR SOX-4;
fdw4-A	4.2	2.7	57	835	9	HUMAN:AF-Q8NFZ4-F1	NEUROLIGIN-2;
feul-A	4.2	2.9	60	858	5	HUMAN:AF-P51160-F1	CONE CGMP-SPECIFIC 3',5'-CYCLIC PHOSPHODIESTERASE
e568-A	4.2	2.4	54	753	9	HUMAN:AF-P19835-F1	BILE SALT-ACTIVATED LIPASE;
e8z2-A	4.2	3.8	60	681	7	HUMAN:AF-Q4G0Z9-F1	MINICHROMOSOME MAINTENANCE DOMAIN-CONTAINING PROT
e1v2-A	4.2	3.1	61	423	10	HUMAN:AF-Q02643-F1	GROWTH HORMONE-RELEASING HORMONE RECEPTOR;
fa6w-A	4.2	3.3	58	627	9	HUMAN:AF-O60941-F1	DYSTROBREVIN BETA;
e7di-A	4.2	4.3	62	2341	2	HUMAN:AF-Q96RV3-F1	PECANEX-LIKE PROTEIN 1;
e2yr-A	4.2	8.2	59	1400	8	HUMAN:AF-Q8WXH0-F25	NESPRIN-2;
ff3j-A	4.2	9	61	558	11	HUMAN:AF-Q00597-F1	FANCONI ANEMIA GROUP C PROTEIN;
e05j-A	4.2	2.7	61	1400	8	HUMAN:AF-Q8TD57-F11	DYNEIN HEAVY CHAIN 3, AXONEMAL;
ez16-A	4.2	2.6	47	205	4	HUMAN:AF-Q9H081-F1	PROTEIN MIS12 HOMOLOG;
e6m4-A	4.2	8.9	60	2069	2	HUMAN:AF-Q9BZ29-F1	DEDICATOR OF CYTOKINESIS PROTEIN 9;
fcoo-A	4.2	3.5	58	1087	3	HUMAN:AF-Q9Y6K5-F1	2'-5'-OLIGOADENYLATE SYNTHASE 3;
fdw5-A	4.2	3.2	61	757	10	HUMAN:AF-Q9HBX9-F1	RELAXIN RECEPTOR 1;
e43q-A	4.2	8.3	61	1400	5	HUMAN:AF-O75962-F3	TRIPLE FUNCTIONAL DOMAIN PROTEIN;
fa34-A	4.2	3.1	62	318	10	HUMAN:AF-Q9NYW3-F1	TASTE RECEPTOR TYPE 2 MEMBER 7;
e234-A	4.2	6.8	52	972	10	HUMAN:AF-Q8N612-F1	FTS AND HOOK-INTERACTING PROTEIN;
e1t9-A	4.2	2.9	48	610	2	HUMAN:AF-Q17RQ9-F1	NTPASE KAP FAMILY P-LOOP DOMAIN-CONTAINING PROTEI
e2uh-A	4.2	2.3	47	715	4	HUMAN:AF-Q8IWZ6-F1	BARDET-BIEDL SYNDROME 7 PROTEIN;
e0d8-A	4.2	3.2	59	826	5	HUMAN:AF-Q8TCJ2-F1	DOLICHYL-DIPHOSPHOOLIGOSACCHARIDE--PROTEIN
e7px-A	4.2	3.8	61	691	8	HUMAN:AF-Q504Y0-F1	ZINC TRANSPORTER ZIP12;
fc6b-A	4.2	4.3	57	421	23	HUMAN:AF-Q9BPX7-F1	UPF0415 PROTEIN C7ORF25;
fbf4-A	4.2	8.2	60	738	5	HUMAN:AF-Q14746-F1	CONSERVED OLIGOMERIC GOLGI COMPLEX SUBUNIT 2;
fgkl-A	4.2	3.3	59	1465	5	HUMAN:AF-P35670-F1	COPPER-TRANSPORTING ATPASE 2;
e0kk-A	4.2	3.1	62	718	5	HUMAN:AF-Q6T4P5-F1	PHOSPHOLIPID PHOSPHATASE-RELATED PROTEIN TYPE 3;
fef3-A	4.2	3.2	60	517	8	HUMAN:AF-Q8WUA7-F1	TBC1 DOMAIN FAMILY MEMBER 22A;
fbm3-A	4.2	2.8	61	351	3	HUMAN:AF-Q5W0B7-F1	TRANSMEMBRANE PROTEIN 236;
fbot-A	4.2	4.9	61	1261	3	HUMAN:AF-Q52LW3-F1	RHO GTPASE-ACTIVATING PROTEIN 29;
ffsd-A	4.2	3.1	48	1400	10	HUMAN:AF-Q6ZR08-F4	DYNEIN HEAVY CHAIN 12, AXONEMAL;
fego-A	4.2	2.4	60	1400	10	HUMAN:AF-Q9P2D7-F10	DYNEIN HEAVY CHAIN 1, AXONEMAL;
fcdl-A	4.2	2.4	56	1400	7	HUMAN:AF-Q8IVF4-F15	DYNEIN HEAVY CHAIN 10, AXONEMAL;
feg1-A	4.2	2.2	60	1400	5	HUMAN:AF-Q8WXG9-F25	ADHESION G-PROTEIN COUPLED RECEPTOR V1;
ffqv-A	4.2	2.5	56	1400	9	HUMAN:AF-Q14204-F13	CYTOPLASMIC DYNEIN 1 HEAVY CHAIN 1;
feg2-A	4.2	3.2	61	1400	8	HUMAN:AF-Q8TDX9-F6	POLYCYSTIC KIDNEY DISEASE PROTEIN 1-LIKE 1;
e140-A	4.2	3	53	582	2	HUMAN:AF-Q9NVV4-F1	POLY(A) RNA POLYMERASE, MITOCHONDRIAL;
e6h7-A	4.2	3.2	60	1400	3	HUMAN:AF-Q96DT5-F16	DYNEIN HEAVY CHAIN 11, AXONEMAL;
e340-A	4.2	8.6	56	1185	9	HUMAN:AF-Q9P217-F1	ZINC FINGER SWIM DOMAIN-CONTAINING PROTEIN 5;
e14h-A	4.2	2.7	50	1400	10	HUMAN:AF-Q9P2D7-F6	DYNEIN HEAVY CHAIN 1, AXONEMAL;
fdam-A	4.2	2.6	44	474	14	HUMAN:AF-P02774-F1	VITAMIN D-BINDING PROTEIN;
fckt-A	4.1	2.7	57	863	7	HUMAN:AF-Q8N2Q7-F1	NEUROLIGIN-1;
ffkl-A	4.1	2.7	46	901	11	HUMAN:AF-Q01968-F1	INOSITOL POLYPHOSPHATE 5-PHOSPHATASE OCRL;
e4gs-A	4.1	2.2	44	1032	16	HUMAN:AF-Q9BWT7-F1	CASPASE RECRUITMENT DOMAIN-CONTAINING PROTEIN 10;
e8ge-A	4.1	3.5	60	2024	8	HUMAN:AF-Q15154-F1	PERICENTRIOLAR MATERIAL 1 PROTEIN;
e2j3-A	4.1	2.6	54	208	11	HUMAN:AF-Q8WWF8-F1	CALCYPHOSIN-LIKE PROTEIN;
e3pr-A	4.1	3	61	292	10	HUMAN:AF-Q96P88-F1	PUTATIVE GONADOTROPIN-RELEASING HORMONE II RECEPT
e8ww-A	4.1	3.7	60	1143	7	HUMAN:AF-Q9NXL9-F1	DNA HELICASE MCM9;
e2jv-A	4.1	8.3	59	1400	3	HUMAN:AF-Q03001-F7	DYSTONIN;
fb8r-A	4.1	8	62	1400	10	HUMAN:AF-Q9UPN3-F1	MICROTUBULE-ACTIN CROSS-LINKING FACTOR 1, ISOFORM
e992-A	4.1	7.6	60	1258	8	HUMAN:AF-Q8N2C7-F11	PROTEIN UNC-80 HOMOLOG;
e50n-A	4.1	8.3	62	1314	3	HUMAN:AF-Q9UMZ2-F1	SYNERGIN GAMMA;
e27p-A	4.1	3.9	63	150	3	HUMAN:AF-Q16873-F1	LEUKOTRIENE C4 SYNTHASE;
ez9g-A	4.1	3.4	58	473	2	HUMAN:AF-Q13530-F1	SERINE INCORPORATOR 3;
e1ld-A	4.1	3.3	57	743	11	HUMAN:AF-Q9Y4J8-F1	DYSTROBREVIN ALPHA;
ffz5-A	4.1	8.6	60	724	8	HUMAN:AF-Q6SZW1-F1	NAD(+) HYDROLASE SARM1;
e05c-A	4.1	4.9	59	574	7	HUMAN:AF-Q8WV41-F1	SORTING NEXIN-33;
e28u-A	4.1	2.9	60	663	5	HUMAN:AF-Q96MT1-F1	RING FINGER PROTEIN 145;
ffgv-A	4.1	8	62	443	5	HUMAN:AF-Q9HD23-F1	MAGNESIUM TRANSPORTER MRS2 HOMOLOG, MITOCHONDRIAL
fgfx-A	4.1	2.9	52	732	4	HUMAN:AF-P33402-F1	GUANYLATE CYCLASE SOLUBLE SUBUNIT ALPHA-2;
e38d-A	4.1	3.1	56	750	2	HUMAN:AF-P08473-F1	NEPRILYSIN;
e7td-A	4.1	8.3	61	1397	5	HUMAN:AF-Q8NF91-F38	NESPRIN-1;
e4cc-A	4.1	2.9	56	1400	5	HUMAN:AF-Q96M86-F15	DYNEIN HEAVY CHAIN DOMAIN-CONTAINING PROTEIN 1;
ffh3-A	4.1	8.4	60	2635	3	HUMAN:AF-Q9P2D8-F1	PROTEIN UNC-79 HOMOLOG;
fd9z-A	4.1	8.3	56	564	11	HUMAN:AF-Q9HA77-F1	PROBABLE CYSTEINE--TRNA LIGASE, MITOCHONDRIAL;
ezx9-A	4.1	3.9	63	147	2	HUMAN:AF-Q99735-F1	MICROSOMAL GLUTATHIONE S-TRANSFERASE 2;
e5ib-A	4.1	3.9	57	505	7	HUMAN:AF-Q86V40-F1	METALLOPROTEASE TIKI1;
fdyz-A	4.1	8.6	62	1143	3	HUMAN:AF-Q86XI2-F1	CONDENSIN-2 COMPLEX SUBUNIT G2;
e2l4-A	4.1	2.7	45	576	9	HUMAN:AF-Q96PD5-F1	N-ACETYLMURAMOYL-L-ALANINE AMIDASE;
e299-A	4.1	6.5	52	770	4	HUMAN:AF-P83436-F1	CONSERVED OLIGOMERIC GOLGI COMPLEX SUBUNIT 7;
fgx1-A	4.1	3	54	662	9	HUMAN:AF-P16050-F1	POLYUNSATURATED FATTY ACID LIPOXYGENASE ALOX15;
fek4-A	4.1	7.4	62	641	5	HUMAN:AF-Q9Y2W2-F1	WW DOMAIN-BINDING PROTEIN 11;
e249-A	4.1	4	47	166	13	HUMAN:AF-A0A1B0GUA7	-F1 TESTIS-EXPRESSED PROTEIN 51;
e2kr-A	4.1	4.6	61	2098	10	HUMAN:AF-Q9Y2I7-F1	1-PHOSPHATIDYLINOSITOL 3-PHOSPHATE 5-KINASE;
e5de-A	4.1	8.4	62	504	3	HUMAN:AF-Q8TC21-F1	ZINC FINGER PROTEIN 596;
fbgt-A	4.1	7.7	61	1231	8	HUMAN:AF-Q8N3U4-F1	COHESIN SUBUNIT SA-2;
e3bu-A	4.1	4.5	60	822	8	HUMAN:AF-P07332-F1	TYROSINE-PROTEIN KINASE FES/FPS;
e01r-A	4.1	3.2	54	512	6	HUMAN:AF-Q8N108-F1	MESODERM INDUCTION EARLY RESPONSE PROTEIN 1;
fanh-A	4.1	8.5	63	492	8	HUMAN:AF-O60784-F1	TARGET OF MYB PROTEIN 1;
e4b3-A	4.1	2.7	54	1400	11	HUMAN:AF-Q8WXX0-F7	DYNEIN HEAVY CHAIN 7, AXONEMAL;
ferh-A	4.1	2.9	56	1400	5	HUMAN:AF-Q96M86-F16	DYNEIN HEAVY CHAIN DOMAIN-CONTAINING PROTEIN 1;
e9ko-A	4.1	8.6	61	1400	10	HUMAN:AF-P46939-F4	UTROPHIN;
fejq-A	4.1	2.5	58	1400	21	HUMAN:AF-Q8NCM8-F7	CYTOPLASMIC DYNEIN 2 HEAVY CHAIN 1;
fdvv-A	4.1	2.8	54	1400	7	HUMAN:AF-Q8TE73-F12	DYNEIN HEAVY CHAIN 5, AXONEMAL;
fcnl-A	4.1	2.3	49	623	8	HUMAN:AF-O60506-F1	HETEROGENEOUS NUCLEAR RIBONUCLEOPROTEIN Q;
fb1j-A	4.1	2.4	60	1400	10	HUMAN:AF-Q9P2D7-F11	DYNEIN HEAVY CHAIN 1, AXONEMAL;
e5v2-A	4.1	2.7	60	276	8	HUMAN:AF-Q8NGY7-F1	PUTATIVE OLFACTORY RECEPTOR 10J6;
e2u8-A	4.1	3.2	60	1262	3	HUMAN:AF-Q9UFH2-F17	DYNEIN HEAVY CHAIN 17, AXONEMAL;
fbr3-A	4.1	2.3	51	1400	10	HUMAN:AF-Q9C0G6-F3	DYNEIN HEAVY CHAIN 6, AXONEMAL;
e9id-A	4.1	2.7	55	1400	9	HUMAN:AF-Q0VDD8-F5	DYNEIN HEAVY CHAIN 14, AXONEMAL;
ezym-A	4	2.7	48	514	10	HUMAN:AF-Q9ULR3-F1	PROTEIN PHOSPHATASE 1H;
e25u-A	4	3.5	46	188	2	HUMAN:AF-Q14442-F1	PHOSPHATIDYLINOSITOL N-ACETYLGLUCOSAMINYLTRANSFER
fgut-A	4	3	54	1068	6	HUMAN:AF-P28749-F1	RETINOBLASTOMA-LIKE PROTEIN 1;
e4dy-A	4	2.1	49	276	6	HUMAN:AF-O76038-F1	SECRETAGOGIN;
e9ng-A	4	3.1	60	933	5	HUMAN:AF-Q9HCR9-F1	DUAL 3',5'-CYCLIC-AMP AND -GMP PHOSPHODIESTERASE
e4cm-A	4	2.1	49	575	14	HUMAN:AF-Q6NT32-F1	CARBOXYLESTERASE 5A;
fekt-A	4	8.1	62	301	3	HUMAN:AF-Q9UJA2-F1	CARDIOLIPIN SYNTHASE (CMP-FORMING);
e4zt-A	4	3.5	59	863	14	HUMAN:AF-P33991-F1	DNA REPLICATION LICENSING FACTOR MCM4;
fa25-A	4	3	60	580	5	HUMAN:AF-P51654-F1	GLYPICAN-3;
fcx2-A	4	7.6	53	728	13	HUMAN:AF-O00459-F1	PHOSPHATIDYLINOSITOL 3-KINASE REGULATORY SUBUNIT
e0oc-A	4	3.6	47	284	6	HUMAN:AF-O60725-F1	PROTEIN-S-ISOPRENYLCYSTEINE O-METHYLTRANSFERASE;
e62i-A	4	8.2	63	1400	8	HUMAN:AF-Q15149-F2	PLECTIN;
e00m-A	4	3.4	58	342	10	HUMAN:AF-Q5VZI3-F1	TRANSMEMBRANE PROTEIN 268;
e27s-A	4	7.7	58	1336	3	HUMAN:AF-Q8TE82-F1	SH3 DOMAIN AND TETRATRICOPEPTIDE REPEAT-CONTAININ
ezd4-A	4	8.4	63	1037	3	HUMAN:AF-O15397-F1	IMPORTIN-8;
e6dx-A	4	3.7	55	999	7	HUMAN:AF-Q9Y4L1-F1	HYPOXIA UP-REGULATED PROTEIN 1;
fdp2-A	4	8.7	62	1048	13	HUMAN:AF-Q9Y2H5-F1	PLECKSTRIN HOMOLOGY DOMAIN-CONTAINING FAMILY A ME
e45u-A	4	2.4	45	331	13	HUMAN:AF-Q9NZC3-F1	GLYCEROPHOSPHODIESTER PHOSPHODIESTERASE 1;
fegy-A	4	8.4	62	942	3	HUMAN:AF-Q16512-F1	SERINE/THREONINE-PROTEIN KINASE N1;
e1ov-A	4	2.4	45	538	4	HUMAN:AF-Q96KA5-F1	CLEFT LIP AND PALATE TRANSMEMBRANE PROTEIN 1-LIKE
e08a-A	4	2.9	58	572	7	HUMAN:AF-P78333-F1	GLYPICAN-5;
e5fy-A	4	2.7	52	468	6	HUMAN:AF-Q8WXD2-F1	SECRETOGRANIN-3;
e517-A	4	4.5	62	173	3	HUMAN:AF-Q9BTX3-F1	TRANSMEMBRANE PROTEIN 208;
e7no-A	4	8.5	60	2156	7	HUMAN:AF-P56715-F1	OXYGEN-REGULATED PROTEIN 1;
fcpj-A	4	2.9	56	745	5	HUMAN:AF-P51003-F1	POLY(A) POLYMERASE ALPHA;
e20a-A	4	3.2	60	505	12	HUMAN:AF-Q9NU19-F1	TBC1 DOMAIN FAMILY MEMBER 22B;
fea0-A	4	3.7	52	501	6	HUMAN:AF-Q9UPY5-F1	CYSTINE/GLUTAMATE TRANSPORTER;
fcel-A	4	2.9	58	300	9	HUMAN:AF-O95407-F1	TUMOR NECROSIS FACTOR RECEPTOR SUPERFAMILY MEMBER
fc0r-A	4	8.9	57	985	11	HUMAN:AF-Q5JTZ9-F1	ALANINE--TRNA LIGASE, MITOCHONDRIAL;
fb4s-A	4	3.6	55	1040	15	HUMAN:AF-Q9NTJ4-F1	ALPHA-MANNOSIDASE 2C1;
e9zd-A	4	7.8	59	1749	3	HUMAN:AF-Q9UG01-F1	INTRAFLAGELLAR TRANSPORT PROTEIN 172 HOMOLOG;
e72z-A	4	8.3	60	1230	13	HUMAN:AF-Q86VP6-F1	CULLIN-ASSOCIATED NEDD8-DISSOCIATED PROTEIN 1;
e8o7-A	4	8.5	63	652	3	HUMAN:AF-Q13492-F1	PHOSPHATIDYLINOSITOL-BINDING CLATHRIN ASSEMBLY PR
fc97-A	4	3.1	57	1495	12	HUMAN:AF-Q5VYS8-F1	TERMINAL URIDYLYLTRANSFERASE 7;
e8ey-A	4	2.7	54	1400	11	HUMAN:AF-Q8WXX0-F8	DYNEIN HEAVY CHAIN 7, AXONEMAL;
fb4g-A	4	2.7	54	1400	11	HUMAN:AF-Q8WXX0-F6	DYNEIN HEAVY CHAIN 7, AXONEMAL;
e2kc-A	4	3.1	61	574	2	HUMAN:AF-O75084-F1	FRIZZLED-7;
fgr3-A	4	2.6	60	1400	7	HUMAN:AF-Q9P225-F8	DYNEIN HEAVY CHAIN 2, AXONEMAL;
e931-A	4	8.7	61	1400	10	HUMAN:AF-P46939-F5	UTROPHIN;
ez4q-A	4	7.7	59	1748	3	HUMAN:AF-P0DJD0-F1	RANBP2-LIKE AND GRIP DOMAIN-CONTAINING PROTEIN 1;
fdf6-A	4	3.4	63	309	2	HUMAN:AF-P59537-F1	TASTE RECEPTOR TYPE 2 MEMBER 43;
ffvl-A	4	3.3	58	1400	7	HUMAN:AF-Q9C0G6-F13	DYNEIN HEAVY CHAIN 6, AXONEMAL;
e5w3-A	4	4	56	1400	5	HUMAN:AF-Q8TE73-F10	DYNEIN HEAVY CHAIN 5, AXONEMAL;
e94t-A	4	2.8	52	1400	6	HUMAN:AF-Q5CZC0-F5	FIBROUS SHEATH-INTERACTING PROTEIN 2;
ez55-A	3.9	3.1	57	453	7	HUMAN:AF-Q969Q6-F1	SERINE/THREONINE-PROTEIN PHOSPHATASE 2A REGULATOR
fdmy-A	3.9	3.4	59	1235	5	HUMAN:AF-Q9UL54-F1	SERINE/THREONINE-PROTEIN KINASE TAO2;
e2yg-A	3.9	2.7	62	758	2	HUMAN:AF-Q6NUT2-F1	PROBABLE C-MANNOSYLTRANSFERASE DPY19L2;
e3xo-A	3.9	3.2	46	1214	4	HUMAN:AF-Q16760-F1	DIACYLGLYCEROL KINASE DELTA;
ffj5-A	3.9	3.1	54	726	4	HUMAN:AF-P50747-F1	BIOTIN--PROTEIN LIGASE;
fejl-A	3.9	4	55	196	7	HUMAN:AF-O15258-F1	PROTEIN RER1;
fgkj-A	3.9	4.5	54	548	2	HUMAN:AF-Q86UY8-F1	5'-NUCLEOTIDASE DOMAIN-CONTAINING PROTEIN 3;
e2u2-A	3.9	3.2	47	1124	9	HUMAN:AF-Q5TAH2-F1	SODIUM/HYDROGEN EXCHANGER 11;
e04x-A	3.9	2.5	59	1251	10	HUMAN:AF-O43520-F1	PHOSPHOLIPID-TRANSPORTING ATPASE IC;
e6js-A	3.9	2.9	47	775	11	HUMAN:AF-O95672-F1	ENDOTHELIN-CONVERTING ENZYME-LIKE 1;
fb6h-A	3.9	3.9	60	808	12	HUMAN:AF-P25205-F1	DNA REPLICATION LICENSING FACTOR MCM3;
fbiv-A	3.9	4.4	53	852	11	HUMAN:AF-Q86WA8-F1	LON PROTEASE HOMOLOG 2, PEROXISOMAL;
e988-A	3.9	7.6	61	255	7	HUMAN:AF-O43752-F1	SYNTAXIN-6;
e0oy-A	3.9	8.3	54	1400	7	HUMAN:AF-Q86UQ4-F1	ATP-BINDING CASSETTE SUB-FAMILY A MEMBER 13;
fant-A	3.9	3.6	60	405	7	HUMAN:AF-P80365-F1	CORTICOSTEROID 11-BETA-DEHYDROGENASE ISOZYME 2;
e796-A	3.9	8.7	54	822	11	HUMAN:AF-Q9UKN8-F1	GENERAL TRANSCRIPTION FACTOR 3C POLYPEPTIDE 4;
fges-A	3.9	4.5	48	226	4	HUMAN:AF-Q15005-F1	SIGNAL PEPTIDASE COMPLEX SUBUNIT 2;
e7sh-A	3.9	8.4	62	1400	8	HUMAN:AF-Q8NF91-F28	NESPRIN-1;
fc1z-A	3.9	8.3	62	704	11	HUMAN:AF-Q9BYT8-F1	NEUROLYSIN, MITOCHONDRIAL;
fcv6-A	3.9	2.4	43	274	14	HUMAN:AF-Q53H96-F1	PYRROLINE-5-CARBOXYLATE REDUCTASE 3;
e1xv-A	3.9	3.1	48	208	4	HUMAN:AF-Q8N511-F1	TRANSMEMBRANE PROTEIN 199;
fah3-A	3.9	7.3	52	1057	12	HUMAN:AF-Q5GLZ8-F1	PROBABLE E3 UBIQUITIN-PROTEIN LIGASE HERC4;
e4ng-A	3.9	6.1	49	1400	2	HUMAN:AF-Q7Z6Z7-F11	E3 UBIQUITIN-PROTEIN LIGASE HUWE1;
e5ly-A	3.9	8.6	58	1215	3	HUMAN:AF-Q9HCJ5-F1	ZINC FINGER SWIM DOMAIN-CONTAINING PROTEIN 6;
e2m3-A	3.9	3.3	62	1400	15	HUMAN:AF-O95714-F8	E3 UBIQUITIN-PROTEIN LIGASE HERC2;
e9op-A	3.9	3.1	41	347	12	HUMAN:AF-Q6UWU4-F1	BOMBESIN RECEPTOR-ACTIVATED PROTEIN C6ORF89;
e371-A	3.9	3.9	55	1966	7	HUMAN:AF-Q8N1I0-F1	DEDICATOR OF CYTOKINESIS PROTEIN 4;
fgae-A	3.9	3	54	792	11	HUMAN:AF-P23921-F1	RIBONUCLEOSIDE-DIPHOSPHATE REDUCTASE LARGE SUBUNI
fciu-A	3.9	2.9	61	400	10	HUMAN:AF-P35462-F1	D(3) DOPAMINE RECEPTOR;
feiw-A	3.9	2.8	48	387	17	HUMAN:AF-P37059-F1	17-BETA-HYDROXYSTEROID DEHYDROGENASE TYPE 2;
e80s-A	3.9	5.8	44	199	7	HUMAN:AF-O60232-F1	PROTEIN ZNRD2;
e8gg-A	3.9	8.1	62	236	15	HUMAN:AF-Q9UNK0-F1	SYNTAXIN-8;
ez0n-A	3.9	3.3	50	312	8	HUMAN:AF-B4DZS4-F1	T-COMPLEX PROTEIN 11 X-LINKED PROTEIN 1;
e2nj-A	3.9	4.5	59	257	3	HUMAN:AF-Q9H6H4-F1	RECEPTOR EXPRESSION-ENHANCING PROTEIN 4;
e4h3-A	3.9	8.3	62	212	2	HUMAN:AF-O14653-F1	GOLGI SNAP RECEPTOR COMPLEX MEMBER 2;
ffdl-A	3.9	2.7	61	477	8	HUMAN:AF-P08588-F1	BETA-1 ADRENERGIC RECEPTOR;
feou-A	3.9	9.1	57	1717	5	HUMAN:AF-Q7Z3U7-F1	PROTEIN MON2 HOMOLOG;
e8w0-A	3.9	3.8	55	2030	9	HUMAN:AF-Q8IZD9-F1	DEDICATOR OF CYTOKINESIS PROTEIN 3;
faiy-A	3.9	9	58	1105	9	HUMAN:AF-O60518-F1	RAN-BINDING PROTEIN 6;
feeu-A	3.9	8.3	61	1164	7	HUMAN:AF-Q9Y613-F1	FH1/FH2 DOMAIN-CONTAINING PROTEIN 1;
fdea-A	3.9	2.2	44	223	7	HUMAN:AF-Q96CT7-F1	COILED-COIL DOMAIN-CONTAINING PROTEIN 124;
e5y4-A	3.9	9.2	59	1400	8	HUMAN:AF-Q8WXH0-F7	NESPRIN-2;
fg4r-A	3.9	8.4	57	2047	7	HUMAN:AF-Q96HP0-F1	DEDICATOR OF CYTOKINESIS PROTEIN 6;
e35o-A	3.9	3.1	63	307	2	HUMAN:AF-P59536-F1	TASTE RECEPTOR TYPE 2 MEMBER 41;
fgcw-A	3.9	2.3	45	864	7	HUMAN:AF-Q9UBC2-F1	EPIDERMAL GROWTH FACTOR RECEPTOR SUBSTRATE 15-LIK
e9zk-A	3.9	4.5	60	757	7	HUMAN:AF-O95140-F1	MITOFUSIN-2;
e4zn-A	3.9	8.4	59	1172	7	HUMAN:AF-Q6ZWH5-F1	SERINE/THREONINE-PROTEIN KINASE NEK10;
e7kc-A	3.9	2.5	45	1791	2	HUMAN:AF-Q9UI33-F1	SODIUM CHANNEL PROTEIN TYPE 11 SUBUNIT ALPHA;
fdjl-A	3.9	2.1	45	420	9	HUMAN:AF-P49642-F1	DNA PRIMASE SMALL SUBUNIT;
e5v6-A	3.9	3.3	59	1312	7	HUMAN:AF-Q9H7N4-F1	SPLICING FACTOR, ARGININE/SERINE-RICH 19;
e0gq-A	3.9	8.1	53	151	13	HUMAN:AF-P62277-F1	40S RIBOSOMAL PROTEIN S13;
e41i-A	3.9	2.3	60	1447	3	HUMAN:AF-Q9HAR2-F1	ADHESION G PROTEIN-COUPLED RECEPTOR L3;
fa3m-A	3.9	3.1	61	763	3	HUMAN:AF-Q7Z2D5-F1	2-LYSOPHOSPHATIDATE PHOSPHATASE PLPPR4;
e8bo-A	3.9	3.4	63	299	0	HUMAN:AF-P59539-F1	TASTE RECEPTOR TYPE 2 MEMBER 45;
e6ss-A	3.9	2.5	62	1400	5	HUMAN:AF-Q9HCU4-F7	CADHERIN EGF LAG SEVEN-PASS G-TYPE RECEPTOR 2;
e1y0-A	3.9	8.8	62	1400	2	HUMAN:AF-P46939-F10	UTROPHIN;
fdxg-A	3.9	2.7	60	1400	10	HUMAN:AF-Q9C0G6-F10	DYNEIN HEAVY CHAIN 6, AXONEMAL;
ez1t-A	3.9	3.2	56	1246	2	HUMAN:AF-Q14204-F18	CYTOPLASMIC DYNEIN 1 HEAVY CHAIN 1;
fd2w-A	3.9	2.8	50	1400	14	HUMAN:AF-Q8TD57-F5	DYNEIN HEAVY CHAIN 3, AXONEMAL;
fd61-A	3.9	3.3	56	1265	13	HUMAN:AF-Q9P2D7-F16	DYNEIN HEAVY CHAIN 1, AXONEMAL;
e89t-A	3.9	2.3	46	1400	11	HUMAN:AF-Q8TE73-F6	DYNEIN HEAVY CHAIN 5, AXONEMAL;
fdq8-A	3.9	2.2	44	599	9	HUMAN:AF-P43652-F1	AFAMIN;
fgue-A	3.9	2.8	62	693	8	HUMAN:AF-Q9Y653-F1	ADHESION G-PROTEIN COUPLED RECEPTOR G1;
fdat-A	3.9	2.5	48	1400	8	HUMAN:AF-Q9NYC9-F11	DYNEIN HEAVY CHAIN 9, AXONEMAL;
e05m-A	3.8	3.3	51	633	10	HUMAN:AF-O94927-F1	HAUS AUGMIN-LIKE COMPLEX SUBUNIT 5;
fen8-A	3.8	2.4	51	647	10	HUMAN:AF-Q9BTA9-F1	WW DOMAIN-CONTAINING ADAPTER PROTEIN WITH COILED-
e5bx-A	3.8	2.8	44	1365	9	HUMAN:AF-O96028-F1	HISTONE-LYSINE N-METHYLTRANSFERASE NSD2;
e731-A	3.8	2.9	47	508	4	HUMAN:AF-Q9Y4I5-F1	TESMIN;
e2rr-A	3.8	2.3	46	980	15	HUMAN:AF-Q8WX94-F1	NACHT, LRR AND PYD DOMAINS-CONTAINING PROTEIN 7;
e8tq-A	3.8	2.8	45	138	7	HUMAN:AF-Q495D7-F1	PUTATIVE UNCHARACTERIZED PROTEIN ENCODED BY LINC0
e7mx-A	3.8	3	55	634	9	HUMAN:AF-Q9BZE4-F1	NUCLEOLAR GTP-BINDING PROTEIN 1;
fflz-A	3.8	3.7	48	1434	2	HUMAN:AF-P29475-F1	NITRIC OXIDE SYNTHASE, BRAIN;
ezqg-A	3.8	3.3	56	520	7	HUMAN:AF-Q96S94-F1	CYCLIN-L2;
fe36-A	3.8	2.8	49	697	12	HUMAN:AF-O43167-F1	ZINC FINGER AND BTB DOMAIN-CONTAINING PROTEIN 24;
e7of-A	3.8	2.5	46	1674	20	HUMAN:AF-Q7Z4S6-F1	KINESIN-LIKE PROTEIN KIF21A;
fe4i-A	3.8	9	63	1088	10	HUMAN:AF-Q9H2T7-F1	RAN-BINDING PROTEIN 17;
e14t-A	3.8	3.5	48	419	10	HUMAN:AF-Q9Y276-F1	MITOCHONDRIAL CHAPERONE BCS1;
fcgc-A	3.8	8	62	355	21	HUMAN:AF-Q13190-F1	SYNTAXIN-5;
fgbj-A	3.8	3.9	48	399	10	HUMAN:AF-P51575-F1	P2X PURINOCEPTOR 1;
e5uw-A	3.8	8.5	63	507	5	HUMAN:AF-Q6ZVM7-F1	TOM1-LIKE PROTEIN 2;
e8lm-A	3.8	8.3	61	1101	7	HUMAN:AF-O60879-F1	PROTEIN DIAPHANOUS HOMOLOG 2;
e7n7-A	3.8	3.5	48	541	8	HUMAN:AF-Q9Y6F7-F1	TESTIS-SPECIFIC CHROMODOMAIN PROTEIN Y 2;
fa6j-A	3.8	8.8	55	491	11	HUMAN:AF-Q13098-F1	COP9 SIGNALOSOME COMPLEX SUBUNIT 1;
e849-A	3.8	8.8	60	2346	10	HUMAN:AF-Q13085-F1	ACETYL-COA CARBOXYLASE 1;
feow-A	3.8	8.1	60	623	7	HUMAN:AF-Q6W3E5-F1	GLYCEROPHOSPHODIESTER PHOSPHODIESTERASE DOMAIN-CO
e43w-A	3.8	3.6	57	831	2	HUMAN:AF-Q9ULF5-F1	ZINC TRANSPORTER ZIP10;
e2wv-A	3.8	8.4	61	1383	8	HUMAN:AF-Q5T4S7-F20	E3 UBIQUITIN-PROTEIN LIGASE UBR4;
ez1u-A	3.8	2.6	62	334	8	HUMAN:AF-Q8N336-F1	ELMO DOMAIN-CONTAINING PROTEIN 1;
fav9-A	3.8	5.7	44	725	16	HUMAN:AF-Q99661-F1	KINESIN-LIKE PROTEIN KIF2C;
e7lf-A	3.8	3.7	47	968	11	HUMAN:AF-O94804-F1	SERINE/THREONINE-PROTEIN KINASE 10;
ffml-A	3.8	3.3	61	920	5	HUMAN:AF-Q15849-F1	UREA TRANSPORTER 2;
e3eu-A	3.8	8.3	63	249	10	HUMAN:AF-O60499-F1	SYNTAXIN-10;
e9ad-A	3.8	9.3	56	780	9	HUMAN:AF-Q93034-F1	CULLIN-5;
e47n-A	3.8	2.2	62	1079	5	HUMAN:AF-Q8IZF5-F1	ADHESION G-PROTEIN COUPLED RECEPTOR F3;
e0y1-A	3.8	8.4	61	1400	8	HUMAN:AF-Q5T4S7-F17	E3 UBIQUITIN-PROTEIN LIGASE UBR4;
e4j0-A	3.8	3.3	47	697	11	HUMAN:AF-Q86XR2-F1	PROTEIN NIBAN 3;
e0ft-A	3.8	4.2	61	1400	11	HUMAN:AF-Q02224-F6	CENTROMERE-ASSOCIATED PROTEIN E;
e6q7-A	3.8	8.1	61	890	8	HUMAN:AF-O76024-F1	WOLFRAMIN;
e1e1-A	3.8	4.1	46	633	15	HUMAN:AF-O76031-F1	ATP-DEPENDENT CLP PROTEASE ATP-BINDING SUBUNIT CL
fa5j-A	3.8	8.8	60	1400	12	HUMAN:AF-Q8TDX9-F4	POLYCYSTIC KIDNEY DISEASE PROTEIN 1-LIKE 1;
e4wa-A	3.8	3.4	46	209	4	HUMAN:AF-O14925-F1	MITOCHONDRIAL IMPORT INNER MEMBRANE TRANSLOCASE S
e7iq-A	3.8	2.6	52	699	13	HUMAN:AF-Q9NUY8-F1	TBC1 DOMAIN FAMILY MEMBER 23;
e76h-A	3.8	8.3	52	2364	2	HUMAN:AF-Q01082-F1	SPECTRIN BETA CHAIN, NON-ERYTHROCYTIC 1;
e9uv-A	3.8	2.7	46	1700	15	HUMAN:AF-A6NM11-F1	LEUCINE-RICH REPEAT-CONTAINING PROTEIN 37A2;
fek0-A	3.8	2.5	46	138	2	HUMAN:AF-Q8N2Z9-F1	CENTROMERE PROTEIN S;
e194-A	3.8	3.3	44	726	11	HUMAN:AF-Q8NBF2-F1	NHL REPEAT-CONTAINING PROTEIN 2;
ez76-A	3.8	3.4	54	679	11	HUMAN:AF-P38646-F1	STRESS-70 PROTEIN, MITOCHONDRIAL;
e00w-A	3.8	2.2	42	875	17	HUMAN:AF-Q05086-F1	UBIQUITIN-PROTEIN LIGASE E3A;
e9u6-A	3.8	3	49	593	6	HUMAN:AF-P43378-F1	TYROSINE-PROTEIN PHOSPHATASE NON-RECEPTOR TYPE 9;
fe6p-A	3.8	5.5	46	321	7	HUMAN:AF-Q96SQ7-F1	PROTEIN ATONAL HOMOLOG 8;
e8h7-A	3.8	8.8	63	1400	10	HUMAN:AF-Q8NF91-F10	NESPRIN-1;
e60z-A	3.8	8.3	61	1393	8	HUMAN:AF-Q9BWH6-F1	RNA POLYMERASE II-ASSOCIATED PROTEIN 1;
e3a9-A	3.8	2.1	46	853	4	HUMAN:AF-Q96RS0-F1	TRIMETHYLGUANOSINE SYNTHASE;
fgjg-A	3.8	3.1	60	829	10	HUMAN:AF-O60658-F1	HIGH AFFINITY CAMP-SPECIFIC AND IBMX-INSENSITIVE
fdso-A	3.8	8.4	60	639	7	HUMAN:AF-Q9UJY5-F1	ADP-RIBOSYLATION FACTOR-BINDING PROTEIN GGA1;
e43j-A	3.8	4	57	116	7	HUMAN:AF-Q16718-F1	NADH DEHYDROGENASE 1 ALPHA SUBCOMPLE
e2io-A	3.8	3	61	581	3	HUMAN:AF-Q9ULW2-F1	FRIZZLED-10;
e2q1-A	3.8	7.9	54	1400	2	HUMAN:AF-O15050-F4	TPR AND ANKYRIN REPEAT-CONTAINING PROTEIN 1;
e3zl-A	3.8	8.1	62	1116	13	HUMAN:AF-Q9HAU0-F1	PLECKSTRIN HOMOLOGY DOMAIN-CONTAINING FAMILY A ME
e0nz-A	3.8	8.4	53	1004	8	HUMAN:AF-Q969F9-F1	HERMANSKY-PUDLAK SYNDROME 3 PROTEIN;
e3re-A	3.8	2.5	45	220	18	HUMAN:AF-Q9BY27-F1	PROTEIN DGCR6L;
e4cy-A	3.8	2.9	50	894	6	HUMAN:AF-Q12906-F1	INTERLEUKIN ENHANCER-BINDING FACTOR 3;
e0jn-A	3.8	2.8	41	898	10	HUMAN:AF-Q6V1X1-F1	DIPEPTIDYL PEPTIDASE 8;
e0m8-A	3.8	2.9	60	371	7	HUMAN:AF-P30518-F1	VASOPRESSIN V2 RECEPTOR;
ey8n-A	3.8	8.4	61	575	11	HUMAN:AF-O95817-F1	BAG FAMILY MOLECULAR CHAPERONE REGULATOR 3;
ffhh-A	3.8	3.2	59	1400	10	HUMAN:AF-Q96DT5-F7	DYNEIN HEAVY CHAIN 11, AXONEMAL;
e2eu-A	3.8	2.7	61	1400	5	HUMAN:AF-Q9NYQ7-F10	CADHERIN EGF LAG SEVEN-PASS G-TYPE RECEPTOR 3;
e3hk-A	3.8	2.5	63	1400	3	HUMAN:AF-Q9NYQ6-F8	CADHERIN EGF LAG SEVEN-PASS G-TYPE RECEPTOR 1;
fabh-A	3.8	8.4	57	1400	9	HUMAN:AF-P11532-F7	DYSTROPHIN;
e96a-A	3.8	8.5	62	1400	13	HUMAN:AF-Q8WXH0-F20	NESPRIN-2;
e54h-A	3.8	2.6	57	1400	5	HUMAN:AF-Q14204-F15	CYTOPLASMIC DYNEIN 1 HEAVY CHAIN 1;
ff9y-A	3.8	7.7	59	1758	3	HUMAN:AF-A6NKT7-F1	RANBP2-LIKE AND GRIP DOMAIN-CONTAINING PROTEIN 3;
fc16-A	3.8	2.6	48	1400	10	HUMAN:AF-Q6ZR08-F8	DYNEIN HEAVY CHAIN 12, AXONEMAL;
e97k-A	3.8	2.6	52	726	8	HUMAN:AF-O60563-F1	CYCLIN-T1;
femz-A	3.8	3.1	60	593	8	HUMAN:AF-O76083-F1	HIGH AFFINITY CGMP-SPECIFIC 3',5'-CYCLIC PHOSPHOD
e5zr-A	3.8	2.4	51	1400	10	HUMAN:AF-Q6ZR08-F2	DYNEIN HEAVY CHAIN 12, AXONEMAL;
e5od-A	3.8	2.9	46	609	4	HUMAN:AF-P02771-F1	ALPHA-FETOPROTEIN;
e4tf-A	3.7	4.2	54	928	9	HUMAN:AF-P06400-F1	RETINOBLASTOMA-ASSOCIATED PROTEIN;
e5zz-A	3.7	3.3	47	1732	2	HUMAN:AF-Q7Z443-F1	POLYCYSTIC KIDNEY DISEASE PROTEIN 1-LIKE 3;
fcfd-A	3.7	3.1	60	195	2	HUMAN:AF-Q9H061-F1	TRANSMEMBRANE PROTEIN 126A;
fga8-A	3.7	3.7	48	1203	2	HUMAN:AF-P29474-F1	NITRIC OXIDE SYNTHASE, ENDOTHELIAL;
ffcu-A	3.7	3.9	48	178	6	HUMAN:AF-O60831-F1	PRA1 FAMILY PROTEIN 2;
fdy0-A	3.7	3.2	51	531	4	HUMAN:AF-Q02318-F1	STEROL 26-HYDROXYLASE, MITOCHONDRIAL;
e1yi-A	3.7	2.8	44	317	7	HUMAN:AF-Q9P0W2-F1	SWI/SNF-RELATED MATRIX-ASSOCIATED ACTIN-DEPENDENT
e3ku-A	3.7	2.8	60	727	15	HUMAN:AF-Q92556-F1	ENGULFMENT AND CELL MOTILITY PROTEIN 1;
feqn-A	3.7	3.1	61	311	7	HUMAN:AF-Q9P055-F1	JNK1/MAPK8-ASSOCIATED MEMBRANE PROTEIN;
fb5p-A	3.7	3.2	47	383	6	HUMAN:AF-Q9Y282-F1	ENDOPLASMIC RETICULUM-GOLGI INTERMEDIATE COMPARTM
e2q4-A	3.7	2.6	62	488	6	HUMAN:AF-Q9BV10-F1	DOL-P-MAN:MAN(7)GLCNAC(2)-PP-DOL
e7y5-A	3.7	3.4	53	1400	9	HUMAN:AF-Q9NU22-F10	MIDASIN;
ezqt-A	3.7	4	49	507	10	HUMAN:AF-Q9Y672-F1	DOLICHYL PYROPHOSPHATE MAN9GLCNAC2
e7c4-A	3.7	8.6	55	483	7	HUMAN:AF-Q9H579-F1	PROTEIN MROH8;
e16h-A	3.7	3.4	53	507	4	HUMAN:AF-Q01650-F1	LARGE NEUTRAL AMINO ACIDS TRANSPORTER SMALL SUBUN
e5m8-A	3.7	3.1	57	623	5	HUMAN:AF-Q8WZA9-F1	IMMUNITY-RELATED GTPASE FAMILY Q PROTEIN;
fg1o-A	3.7	8.5	54	785	4	HUMAN:AF-O75843-F1	AP-1 COMPLEX SUBUNIT GAMMA-LIKE 2;
ezjs-A	3.7	6.8	56	840	11	HUMAN:AF-Q6NY19-F1	KN MOTIF AND ANKYRIN REPEAT DOMAIN-CONTAINING PRO
fbea-A	3.7	5.4	52	776	0	HUMAN:AF-Q13616-F1	CULLIN-1;
fe9z-A	3.7	8	56	660	7	HUMAN:AF-P54136-F1	ARGININE--TRNA LIGASE, CYTOPLASMIC;
e1bk-A	3.7	8.8	62	1400	8	HUMAN:AF-Q8NF91-F31	NESPRIN-1;
e4hh-A	3.7	4.5	62	413	5	HUMAN:AF-Q9H6R6-F1	PALMITOYLTRANSFERASE ZDHHC6;
ezkg-A	3.7	2.4	42	243	7	HUMAN:AF-Q9BVC6-F1	TRANSMEMBRANE PROTEIN 109;
e24n-A	3.7	9.2	58	319	10	HUMAN:AF-Q8TB03-F1	UNCHARACTERIZED PROTEIN CXORF38;
ffp6-A	3.7	3.2	48	78	4	HUMAN:AF-Q5TGZ0-F1	MICOS COMPLEX SUBUNIT MIC10;
e3sw-A	3.7	3	59	540	7	HUMAN:AF-O95800-F1	PROBABLE G-PROTEIN COUPLED RECEPTOR 75;
e6z0-A	3.7	4.4	46	316	11	HUMAN:AF-P46736-F1	LYS-63-SPECIFIC DEUBIQUITINASE BRCC36;
fgmh-A	3.7	3	51	625	8	HUMAN:AF-Q9H9A7-F1	RECQ-MEDIATED GENOME INSTABILITY PROTEIN 1;
ez4z-A	3.7	2.7	60	1503	10	HUMAN:AF-A4FU69-F1	EF-HAND CALCIUM-BINDING DOMAIN-CONTAINING PROTEIN
e488-A	3.7	2.5	42	1400	2	HUMAN:AF-Q9UQ35-F1	SERINE/ARGININE REPETITIVE MATRIX PROTEIN 2;
e8gi-A	3.7	3.3	53	1726	13	HUMAN:AF-Q7KZ85-F1	TRANSCRIPTION ELONGATION FACTOR SPT6;
e1de-A	3.7	2.4	48	495	8	HUMAN:AF-Q9NS91-F1	E3 UBIQUITIN-PROTEIN LIGASE RAD18;
fe2e-A	3.7	3.5	60	337	10	HUMAN:AF-Q8NDV2-F1	G-PROTEIN COUPLED RECEPTOR 26;
e2fi-A	3.7	4	56	665	4	HUMAN:AF-Q96S55-F1	ATPASE WRNIP1;
e5xf-A	3.7	8.1	61	702	10	HUMAN:AF-Q9NPD5-F1	SOLUTE CARRIER ORGANIC ANION TRANSPORTER FAMILY M
e051-A	3.7	3.9	56	309	14	HUMAN:AF-P51948-F1	CDK-ACTIVATING KINASE ASSEMBLY FACTOR MAT1;
e533-A	3.7	3.9	48	388	10	HUMAN:AF-Q99571-F1	P2X PURINOCEPTOR 4;
ez5q-A	3.7	7.7	62	657	8	HUMAN:AF-C9JQI7-F1	TRANSMEMBRANE PROTEIN 232;
e1t1-A	3.7	2.8	60	720	12	HUMAN:AF-Q96BJ8-F1	ENGULFMENT AND CELL MOTILITY PROTEIN 3;
fb3d-A	3.7	2.5	39	650	3	HUMAN:AF-Q96G46-F1	TRNA-DIHYDROURIDINE(47) SYNTHASE -LIKE
e5gz-A	3.7	7.5	62	1980	5	HUMAN:AF-O60318-F1	GERMINAL-CENTER ASSOCIATED NUCLEAR PROTEIN;
e7vd-A	3.7	3.4	61	132	8	HUMAN:AF-Q5T4T1-F1	TRANSMEMBRANE PROTEIN 170B;
e05t-A	3.7	4.4	59	252	7	HUMAN:AF-Q9BRK0-F1	RECEPTOR EXPRESSION-ENHANCING PROTEIN 2;
e8jt-A	3.7	2.9	45	177	9	HUMAN:AF-Q8WWB3-F1	DPY30 DOMAIN-CONTAINING PROTEIN 1;
e5n6-A	3.7	3.2	42	264	14	HUMAN:AF-Q16594-F1	TRANSCRIPTION INITIATION FACTOR TFIID SUBUNIT 9;
fc4t-A	3.7	4.5	61	113	7	HUMAN:AF-Q96HJ9-F1	PROTEIN FMC1 HOMOLOG;
e02q-A	3.7	8.2	60	1400	17	HUMAN:AF-Q8WXH0-F4	NESPRIN-2;
e1hj-A	3.7	7.6	63	707	8	HUMAN:AF-Q8NE01-F1	METAL TRANSPORTER CNNM3;
fdrb-A	3.7	3.4	42	666	12	HUMAN:AF-Q7Z5R6-F1	AMYLOID BETA A4 PRECURSOR PROTEIN-BINDING FAMILY
e142-A	3.7	8.2	56	1400	9	HUMAN:AF-O75592-F2	E3 UBIQUITIN-PROTEIN LIGASE MYCBP2;
fdfm-A	3.7	8.2	61	2644	3	HUMAN:AF-Q13535-F1	SERINE/THREONINE-PROTEIN KINASE ATR;
e96y-A	3.7	5.2	60	675	7	HUMAN:AF-A1IGU5-F1	RHO GUANINE NUCLEOTIDE EXCHANGE FACTOR 37;
e4uw-A	3.7	2.6	60	239	17	HUMAN:AF-Q5VZ72-F1	IZUMO SPERM-EGG FUSION PROTEIN 3;
e53h-A	3.7	9.3	61	1400	11	HUMAN:AF-Q14643-F1	INOSITOL 1,4,5-TRISPHOSPHATE RECEPTOR TYPE 1;
e7ck-A	3.7	8.4	60	1434	10	HUMAN:AF-Q7Z5J8-F1	ANKYRIN AND ARMADILLO REPEAT-CONTAINING PROTEIN;
fg8p-A	3.7	3.1	62	303	8	HUMAN:AF-Q9NYV9-F1	TASTE RECEPTOR TYPE 2 MEMBER 13;
e8bz-A	3.7	7.7	55	1208	7	HUMAN:AF-Q9UNS1-F1	PROTEIN TIMELESS HOMOLOG;
e375-A	3.7	8.5	61	1400	8	HUMAN:AF-Q70CQ2-F5	UBIQUITIN CARBOXYL-TERMINAL HYDROLASE 34;
fdc4-A	3.7	8.8	62	1233	2	HUMAN:AF-P46939-F12	UTROPHIN;
fdjx-A	3.7	8.2	58	301	5	HUMAN:AF-A8MZ36-F1	ENVOPLAKIN-LIKE PROTEIN;
e0aj-A	3.7	7.9	61	784	10	HUMAN:AF-Q9H1K0-F1	RABENOSYN-5;
e4ad-A	3.7	8.6	58	2419	5	HUMAN:AF-P02549-F1	SPECTRIN ALPHA CHAIN, ERYTHROCYTIC 1;
fdjp-A	3.7	3.6	55	506	5	HUMAN:AF-Q8IVI9-F1	NOSTRIN;
e330-A	3.7	8.5	62	796	0	HUMAN:AF-Q96QK1-F1	VACUOLAR PROTEIN SORTING-ASSOCIATED PROTEIN 35;
fev4-A	3.7	3.1	63	488	5	HUMAN:AF-P35408-F1	PROSTAGLANDIN E2 RECEPTOR EP4 SUBTYPE;
e5am-A	3.7	2.4	51	1400	10	HUMAN:AF-Q8WXX0-F3	DYNEIN HEAVY CHAIN 7, AXONEMAL;
e5uq-A	3.7	8.4	58	1400	9	HUMAN:AF-Q8WXH0-F26	NESPRIN-2;
fg3p-A	3.7	8.5	62	1400	13	HUMAN:AF-Q8WXH0-F19	NESPRIN-2;
e7jp-A	3.7	2.5	56	1400	0	HUMAN:AF-Q96DT5-F13	DYNEIN HEAVY CHAIN 11, AXONEMAL;
ez75-A	3.7	2.6	52	1400	8	HUMAN:AF-Q9P2D7-F4	DYNEIN HEAVY CHAIN 1, AXONEMAL;
e1vd-A	3.7	3.4	60	1400	2	HUMAN:AF-Q9NYC9-F16	DYNEIN HEAVY CHAIN 9, AXONEMAL;
fgzh-A	3.7	3	58	1400	10	HUMAN:AF-Q8TE73-F9	DYNEIN HEAVY CHAIN 5, AXONEMAL;
fbpv-A	3.7	2.6	45	845	7	HUMAN:AF-Q8NE71-F1	ATP-BINDING CASSETTE SUB-FAMILY F MEMBER 1;
e7z9-A	3.7	2.6	50	1400	8	HUMAN:AF-Q9NYC9-F7	DYNEIN HEAVY CHAIN 9, AXONEMAL;
fdmd-A	3.6	2.8	49	252	8	HUMAN:AF-Q9Y5N6-F1	ORIGIN RECOGNITION COMPLEX SUBUNIT 6;
felc-A	3.6	2.7	44	347	9	HUMAN:AF-Q9NP66-F1	HIGH MOBILITY GROUP PROTEIN 20A;
e9jy-A	3.6	2.7	49	400	10	HUMAN:AF-Q9UDX4-F1	SEC14-LIKE PROTEIN 3;
ezws-A	3.6	4.8	46	677	7	HUMAN:AF-Q6UWJ1-F1	TRANSMEMBRANE AND COILED-COIL DOMAIN-CONTAINING P
ez2c-A	3.6	3.4	57	685	5	HUMAN:AF-Q13586-F1	STROMAL INTERACTION MOLECULE 1;
ffmr-A	3.6	2.8	47	406	9	HUMAN:AF-Q9UDX3-F1	SEC14-LIKE PROTEIN 4;
e3ya-A	3.6	2.8	57	668	9	HUMAN:AF-O94776-F1	METASTASIS-ASSOCIATED PROTEIN MTA2;
e5zd-A	3.6	3.2	55	846	9	HUMAN:AF-Q15398-F1	DISKS LARGE-ASSOCIATED PROTEIN 5;
e2ns-A	3.6	3	57	1400	7	HUMAN:AF-O75592-F14	E3 UBIQUITIN-PROTEIN LIGASE MYCBP2;
ffdv-A	3.6	6.3	45	171	4	HUMAN:AF-E7EU14-F1	PROTEIN PPP5D1;
e15p-A	3.6	8.6	55	534	4	HUMAN:AF-O43242-F1	26S PROTEASOME NON-ATPASE REGULATORY SUBUNIT 3;
e2zj-A	3.6	8.4	61	736	15	HUMAN:AF-Q07343-F1	CAMP-SPECIFIC 3',5'-CYCLIC PHOSPHODIESTERASE 4B;
fcvx-A	3.6	2.4	54	1479	7	HUMAN:AF-Q92626-F1	PEROXIDASIN HOMOLOG;
ezga-A	3.6	7.9	58	108	7	HUMAN:AF-O75347-F1	TUBULIN-SPECIFIC CHAPERONE A;
e5a9-A	3.6	4.2	43	211	12	HUMAN:AF-Q15544-F1	TRANSCRIPTION INITIATION FACTOR TFIID SUBUNIT 11;
ffi9-A	3.6	8.6	61	1143	8	HUMAN:AF-Q9C0D6-F1	FH2 DOMAIN-CONTAINING PROTEIN 1;
e9r5-A	3.6	2.8	56	528	9	HUMAN:AF-A6NHY2-F1	ANKYRIN REPEAT AND DEATH DOMAIN-CONTAINING PROTEI
fbs2-A	3.6	9.1	59	873	12	HUMAN:AF-Q5H9R7-F1	SERINE/THREONINE-PROTEIN PHOSPHATASE 6 REGULATORY
e2as-A	3.6	3.7	47	251	6	HUMAN:AF-Q8WY22-F1	BRI3-BINDING PROTEIN;
fe9l-A	3.6	5.8	48	392	15	HUMAN:AF-Q9Y383-F1	PUTATIVE RNA-BINDING PROTEIN LUC7-LIKE 2;
e41y-A	3.6	7.2	56	851	7	HUMAN:AF-Q63ZY3-F1	KN MOTIF AND ANKYRIN REPEAT DOMAIN-CONTAINING PRO
ezs6-A	3.6	3.4	59	535	12	HUMAN:AF-Q3MIP1-F1	INOSITOL 1,4,5-TRISPHOSPHATE RECEPTOR-INTERACTING
ezwd-A	3.6	4	59	492	3	HUMAN:AF-Q15043-F1	METAL CATION SYMPORTER ZIP14;
feok-A	3.6	8.1	61	712	8	HUMAN:AF-Q9NYB5-F1	SOLUTE CARRIER ORGANIC ANION TRANSPORTER FAMILY M
e3zx-A	3.6	2.3	42	1088	10	HUMAN:AF-Q9NRM7-F1	SERINE/THREONINE-PROTEIN KINASE LATS2;
fbbm-A	3.6	3.7	53	560	15	HUMAN:AF-Q99741-F1	CELL DIVISION CONTROL PROTEIN 6 HOMOLOG;
e4s0-A	3.6	4.2	49	712	8	HUMAN:AF-P22079-F1	LACTOPEROXIDASE;
ezsm-A	3.6	2.7	57	860	9	HUMAN:AF-A4D1F6-F1	LEUCINE-RICH REPEAT AND DEATH DOMAIN-CONTAINING P
fbrj-A	3.6	2.2	48	520	8	HUMAN:AF-Q9H857-F1	5'-NUCLEOTIDASE DOMAIN-CONTAINING PROTEIN 2;
e26n-A	3.6	8.4	55	1400	7	HUMAN:AF-P11532-F9	DYSTROPHIN;
e65d-A	3.6	8.2	60	232	8	HUMAN:AF-Q9UEU0-F1	VESICLE TRANSPORT THROUGH INTERACTION WITH T-SNAR
e203-A	3.6	8.5	62	1400	13	HUMAN:AF-Q8WXH0-F18	NESPRIN-2;
fdzy-A	3.6	3.5	48	377	4	HUMAN:AF-Q96RQ1-F1	ENDOPLASMIC RETICULUM-GOLGI INTERMEDIATE COMPARTM
fdvr-A	3.6	7.8	58	876	14	HUMAN:AF-Q14974-F1	IMPORTIN SUBUNIT BETA-1;
ff22-A	3.6	8	54	520	4	HUMAN:AF-Q86TZ1-F1	TETRATRICOPEPTIDE REPEAT PROTEIN 6;
fa3c-A	3.6	2.8	61	318	0	HUMAN:AF-Q8NGH5-F1	OLFACTORY RECEPTOR 56A1;
e5k2-A	3.6	2.5	63	259	10	HUMAN:AF-Q53HI1-F1	PROTEIN UNC-50 HOMOLOG;
e5qt-A	3.6	4.6	60	747	8	HUMAN:AF-Q765P7-F1	PROTEIN MTSS 2;
ff6z-A	3.6	4.5	60	961	10	HUMAN:AF-Q9UBS5-F1	GAMMA-AMINOBUTYRIC ACID TYPE B RECEPTOR SUBUNIT 1
e0jx-A	3.6	7.1	57	777	9	HUMAN:AF-P04150-F1	GLUCOCORTICOID RECEPTOR;
e8sm-A	3.6	6.3	53	953	11	HUMAN:AF-P53618-F1	COATOMER SUBUNIT BETA;
fc7d-A	3.6	8.4	62	577	3	HUMAN:AF-Q9HCI7-F1	E3 UBIQUITIN-PROTEIN LIGASE MSL2;
fgot-A	3.6	3.3	59	514	8	HUMAN:AF-Q15646-F1	2'-5'-OLIGOADENYLATE SYNTHASE-LIKE PROTEIN;
feo4-A	3.6	2.5	60	1147	3	HUMAN:AF-O43861-F1	PROBABLE PHOSPHOLIPID-TRANSPORTING ATPASE IIB;
ff6y-A	3.6	8.5	58	1400	10	HUMAN:AF-O60229-F1	KALIRIN;
fg9m-A	3.6	5.8	46	593	7	HUMAN:AF-P51689-F1	ARYLSULFATASE D;
fdut-A	3.6	9.3	57	1785	2	HUMAN:AF-Q9Y6D5-F1	BREFELDIN A-INHIBITED GUANINE NUCLEOTIDE-EXCHANGE
e7lt-A	3.6	8.1	62	288	11	HUMAN:AF-P61266-F1	SYNTAXIN-1B;
e47r-A	3.6	7.4	56	1400	5	HUMAN:AF-Q9Y4A5-F5	TRANSFORMATION/TRANSCRIPTION DOMAIN-ASSOCIATED PR
fg5y-A	3.6	2.7	52	356	8	HUMAN:AF-P40938-F1	REPLICATION FACTOR C SUBUNIT 3;
e41m-A	3.6	5.1	61	118	8	HUMAN:AF-Q9BU79-F1	TRANSMEMBRANE PROTEIN 243;
fd6n-A	3.6	7.7	62	239	11	HUMAN:AF-Q9NR28-F1	DIABLO HOMOLOG, MITOCHONDRIAL;
ff4h-A	3.6	8.7	52	905	12	HUMAN:AF-Q8TCG1-F1	PROTEIN CIP2A;
fci1-A	3.6	4.6	60	755	8	HUMAN:AF-O43312-F1	PROTEIN MTSS 1;
e3ki-A	3.6	7.9	62	1190	5	HUMAN:AF-Q7Z5K2-F1	WINGS APART-LIKE PROTEIN HOMOLOG;
fdki-A	3.6	8	56	968	18	HUMAN:AF-P49588-F1	ALANINE--TRNA LIGASE, CYTOPLASMIC;
farw-A	3.6	5	62	485	10	HUMAN:AF-Q96M29-F1	TEKTIN-5;
e3fm-A	3.6	3.4	54	555	7	HUMAN:AF-Q8WYK0-F1	ACETYL-COENZYME A THIOESTERASE;
ff3v-A	3.6	5.5	45	2005	4	HUMAN:AF-A6NHR9-F1	STRUCTURAL MAINTENANCE OF CHROMOSOMES FLEXIBLE HI
e6hk-A	3.6	8.8	60	501	10	HUMAN:AF-P11230-F1	ACETYLCHOLINE RECEPTOR SUBUNIT BETA;
e8v4-A	3.6	8.5	60	447	13	HUMAN:AF-Q9UL15-F1	BAG FAMILY MOLECULAR CHAPERONE REGULATOR 5;
e2h9-A	3.6	2.9	54	2458	7	HUMAN:AF-O00763-F1	ACETYL-COA CARBOXYLASE 2;
e6wo-A	3.6	5.7	47	144	4	HUMAN:AF-Q13503-F1	MEDIATOR OF RNA POLYMERASE II TRANSCRIPTION SUBUN
fgky-A	3.6	8.9	59	512	5	HUMAN:AF-P47870-F1	GAMMA-AMINOBUTYRIC ACID RECEPTOR SUBUNIT BETA-2;
fcey-A	3.6	3	60	366	7	HUMAN:AF-P30939-F1	5-HYDROXYTRYPTAMINE RECEPTOR 1F;
e6n7-A	3.6	9.6	59	1273	8	HUMAN:AF-Q13972-F1	RAS-SPECIFIC GUANINE NUCLEOTIDE-RELEASING FACTOR
ezb4-A	3.6	3.2	47	698	2	HUMAN:AF-Q6ZRP7-F1	SULFHYDRYL OXIDASE 2;
fcb7-A	3.6	7.6	61	364	3	HUMAN:AF-Q96A29-F1	GDP-FUCOSE TRANSPORTER 1;
e6f0-A	3.6	3.3	44	153	5	HUMAN:AF-A0A6I8PU40	-F1 TAURINE UP-REGULATED 1;
e83x-A	3.6	3.5	50	187	8	HUMAN:AF-Q96Q77-F1	CALCIUM AND INTEGRIN-BINDING FAMILY MEMBER 3;
e2eh-A	3.6	8.7	62	967	8	HUMAN:AF-Q2KHM9-F1	PROTEIN MOONRAKER;
e6au-A	3.6	8.2	52	1393	17	HUMAN:AF-Q9H2M9-F1	RAB3 GTPASE-ACTIVATING PROTEIN NON-CATALYTIC SUBU
e3mr-A	3.6	4.7	48	1647	4	HUMAN:AF-Q8WXG6-F1	MAP KINASE-ACTIVATING DEATH DOMAIN PROTEIN;
e5qo-A	3.6	8.4	61	1400	5	HUMAN:AF-Q9Y4D8-F11	PROBABLE E3 UBIQUITIN-PROTEIN LIGASE HECTD4;
fd71-A	3.6	4	52	979	8	HUMAN:AF-O95886-F1	DISKS LARGE-ASSOCIATED PROTEIN 3;
e57t-A	3.6	2.7	51	1400	12	HUMAN:AF-Q8NCM8-F6	CYTOPLASMIC DYNEIN 2 HEAVY CHAIN 1;
ezis-A	3.6	8.5	56	1400	9	HUMAN:AF-P11532-F5	DYSTROPHIN;
e54l-A	3.6	2.4	53	1400	4	HUMAN:AF-Q6ZR08-F5	DYNEIN HEAVY CHAIN 12, AXONEMAL;
e99h-A	3.6	8.8	61	1400	7	HUMAN:AF-Q96DT5-F3	DYNEIN HEAVY CHAIN 11, AXONEMAL;
fe2f-A	3.6	3.3	58	1400	14	HUMAN:AF-Q9P2D7-F15	DYNEIN HEAVY CHAIN 1, AXONEMAL;
fawu-A	3.6	3.2	60	1286	2	HUMAN:AF-Q9NYC9-F17	DYNEIN HEAVY CHAIN 9, AXONEMAL;
fcns-A	3.6	2.7	49	811	6	HUMAN:AF-P0DPD6-F1	ENDOTHELIN-CONVERTING ENZYME 2;
e26x-A	3.6	3.8	42	1873	10	HUMAN:AF-Q13698-F1	VOLTAGE-DEPENDENT L-TYPE CALCIUM CHANNEL SUBUNIT
e1zt-A	3.6	3.5	56	1400	5	HUMAN:AF-Q8WXX0-F4	DYNEIN HEAVY CHAIN 7, AXONEMAL;
e7ix-A	3.6	2.6	50	1400	10	HUMAN:AF-Q96DT5-F9	DYNEIN HEAVY CHAIN 11, AXONEMAL;
e5mn-A	3.6	2.8	59	716	5	HUMAN:AF-Q6ZPD9-F1	PROBABLE C-MANNOSYLTRANSFERASE DPY19L3;
fa5v-A	3.6	2.7	50	1400	10	HUMAN:AF-Q96DT5-F5	DYNEIN HEAVY CHAIN 11, AXONEMAL;
e7df-A	3.5	3	47	2235	13	HUMAN:AF-Q14667-F1	PROTEIN KIAA0100;
fdnn-A	3.5	2.4	50	1519	8	HUMAN:AF-Q8TER5-F1	RHO GUANINE NUCLEOTIDE EXCHANGE FACTOR 40;
ezny-A	3.5	3	46	1400	9	HUMAN:AF-O14686-F20	HISTONE-LYSINE N-METHYLTRANSFERASE 2D;
fbpu-A	3.5	2.6	44	709	7	HUMAN:AF-Q9NUQ8-F1	ATP-BINDING CASSETTE SUB-FAMILY F MEMBER 3;
fat6-A	3.5	2.8	47	116	13	HUMAN:AF-Q96HQ2-F1	CDKN2AIP N-TERMINAL-LIKE PROTEIN;
e3h1-A	3.5	2.2	46	250	9	HUMAN:AF-P30793-F1	GTP CYCLOHYDROLASE 1;
e7na-A	3.5	2.7	47	696	11	HUMAN:AF-O43304-F1	SEC14-LIKE PROTEIN 5;
fej1-A	3.5	2.8	54	1200	6	HUMAN:AF-Q5JYT7-F1	UNCHARACTERIZED PROTEIN KIAA1755;
e4z4-A	3.5	2.7	48	1400	4	HUMAN:AF-Q9Y4D8-F7	PROBABLE E3 UBIQUITIN-PROTEIN LIGASE HECTD4;
fcc2-A	3.5	3	48	731	2	HUMAN:AF-Q9UGI6-F1	SMALL CONDUCTANCE CALCIUM-ACTIVATED POTASSIUM CHA
e93i-A	3.5	2.4	50	1670	0	HUMAN:AF-Q9UK61-F1	PROTEIN TASOR;
e7iw-A	3.5	8.5	57	1400	9	HUMAN:AF-P11532-F6	DYSTROPHIN;
e72l-A	3.5	8.6	60	1178	15	HUMAN:AF-Q9C0B9-F1	ZINC FINGER CCHC DOMAIN-CONTAINING PROTEIN 2;
fdsj-A	3.5	8.9	62	782	11	HUMAN:AF-Q9UID3-F1	VACUOLAR PROTEIN SORTING-ASSOCIATED PROTEIN 51 HO
ezgp-A	3.5	4	54	307	11	HUMAN:AF-Q6UXR4-F1	PUTATIVE SERPIN A13;
e2om-A	3.5	3.4	60	874	5	HUMAN:AF-Q9H6E5-F1	SPECKLE TARGETED PIP5K1A-REGULATED POLY(A) POLYME
fbzu-A	3.5	4.1	45	344	7	HUMAN:AF-Q96DX7-F1	TRIPARTITE MOTIF-CONTAINING PROTEIN 44;
fe34-A	3.5	8.4	63	1038	2	HUMAN:AF-O95373-F1	IMPORTIN-7;
fapm-A	3.5	3	52	102	6	HUMAN:AF-Q5QFB9-F1	PROTEIN PAPPAS;
ez8v-A	3.5	8	60	851	13	HUMAN:AF-P52630-F1	SIGNAL TRANSDUCER AND ACTIVATOR OF TRANSCRIPTION
ezux-A	3.5	3.7	61	578	10	HUMAN:AF-Q9BXQ6-F1	TRANSMEMBRANE PROTEIN 121B;
ffb4-A	3.5	2.3	47	1637	9	HUMAN:AF-O75037-F1	KINESIN-LIKE PROTEIN KIF21B;
fdp9-A	3.5	8.3	55	248	18	HUMAN:AF-Q9BYG7-F1	PROTEIN MAESTRO;
e8kn-A	3.5	4.9	60	1068	10	HUMAN:AF-Q9Y4F9-F1	RHO FAMILY-INTERACTING CELL POLARIZATION REGULATO
e78l-A	3.5	8.1	62	998	10	HUMAN:AF-Q2TAC6-F1	KINESIN-LIKE PROTEIN KIF19;
e0jg-A	3.5	3.1	45	301	11	HUMAN:AF-Q13371-F1	PHOSDUCIN-LIKE PROTEIN;
fej3-A	3.5	7.6	51	334	4	HUMAN:AF-Q9HB09-F1	BCL-2-LIKE PROTEIN 12;
e9zn-A	3.5	2.8	47	332	9	HUMAN:AF-O14656-F1	TORSIN-1A;
e74s-A	3.5	8.8	60	929	10	HUMAN:AF-Q9NXF1-F1	TESTIS-EXPRESSED PROTEIN 10;
e55c-A	3.5	8.4	51	887	14	HUMAN:AF-Q9UL03-F1	INTEGRATOR COMPLEX SUBUNIT 6;
ffwp-A	3.5	8.2	62	513	6	HUMAN:AF-Q96NA8-F1	T-SNARE DOMAIN-CONTAINING PROTEIN 1;
ezyk-A	3.5	6	47	141	4	HUMAN:AF-Q13901-F1	NUCLEAR NUCLEIC ACID-BINDING PROTEIN C1D;
e9rq-A	3.5	5.1	61	426	8	HUMAN:AF-Q96RD7-F1	PANNEXIN-1;
e8vn-A	3.5	9.2	60	598	8	HUMAN:AF-Q15051-F1	IQ CALMODULIN-BINDING MOTIF-CONTAINING PROTEIN 1;
fay8-A	3.5	4.4	56	1177	7	HUMAN:AF-Q4G0N8-F1	SODIUM/HYDROGEN EXCHANGER 10;
e05w-A	3.5	3.7	43	433	5	HUMAN:AF-Q7L2K0-F1	TUBULIN EPSILON AND DELTA COMPLEX PROTEIN 2;
fdj1-A	3.5	2.5	45	798	4	HUMAN:AF-Q6AI14-F1	SODIUM/HYDROGEN EXCHANGER 4;
e9lv-A	3.5	3.4	45	1241	11	HUMAN:AF-P04920-F1	ANION EXCHANGE PROTEIN 2;
e90y-A	3.5	8.8	56	1400	5	HUMAN:AF-Q96Q15-F1	SERINE/THREONINE-PROTEIN KINASE SMG1;
e4a8-A	3.5	6.7	48	478	8	HUMAN:AF-Q14108-F1	LYSOSOME MEMBRANE PROTEIN 2;
e2by-A	3.5	5.8	52	507	4	HUMAN:AF-Q9Y6M5-F1	ZINC TRANSPORTER 1;
e4vj-A	3.5	6	47	270	13	HUMAN:AF-Q9NPJ6-F1	MEDIATOR OF RNA POLYMERASE II TRANSCRIPTION SUBUN
e4k9-A	3.5	9	60	1400	5	HUMAN:AF-Q15413-F2	RYANODINE RECEPTOR 3;
e1qb-A	3.5	4.2	56	340	16	HUMAN:AF-Q8TD22-F1	SIDEROFLEXIN-5;
e4m4-A	3.5	3.1	62	316	8	HUMAN:AF-Q8NGF4-F1	OLFACTORY RECEPTOR 5AP2;
fba3-A	3.5	2.6	62	874	3	HUMAN:AF-Q6QNK2-F1	ADHESION G-PROTEIN COUPLED RECEPTOR D1;
fc94-A	3.5	2.6	49	602	12	HUMAN:AF-P06276-F1	CHOLINESTERASE;
e584-A	3.5	3.4	61	314	8	HUMAN:AF-Q15619-F1	OLFACTORY RECEPTOR 1C1;
e4ei-A	3.5	8.3	60	1249	3	HUMAN:AF-Q27J81-F1	INVERTED FORMIN-2;
e41s-A	3.5	6.2	45	718	0	HUMAN:AF-Q9BYH8-F1	NF-KAPPA-B INHIBITOR ZETA;
fdkw-A	3.5	2.7	63	311	3	HUMAN:AF-O14495-F1	PHOSPHOLIPID PHOSPHATASE 3;
e339-A	3.5	8.6	60	1400	17	HUMAN:AF-Q15751-F1	PROBABLE E3 UBIQUITIN-PROTEIN LIGASE HERC1;
fc9m-A	3.5	1.8	38	2225	16	HUMAN:AF-P27708-F1	CAD PROTEIN;
fd1f-A	3.5	7.7	59	972	8	HUMAN:AF-Q92622-F1	RUN DOMAIN BECLIN-1-INTERACTING AND CYSTEINE-RICH
e5ng-A	3.5	6.2	49	580	10	HUMAN:AF-Q92565-F1	RAP GUANINE NUCLEOTIDE EXCHANGE FACTOR 5;
e7ae-A	3.5	7.4	55	746	4	HUMAN:AF-Q86VI1-F1	EXOCYST COMPLEX COMPONENT 3-LIKE PROTEIN;
fbdf-A	3.5	5.8	47	2000	6	HUMAN:AF-Q12873-F1	CHROMODOMAIN-HELICASE-DNA-BINDING PROTEIN 3;
e0sp-A	3.5	8.9	58	622	5	HUMAN:AF-Q8IXR9-F1	UNCHARACTERIZED PROTEIN C12ORF56;
e01e-A	3.5	8.8	60	1400	8	HUMAN:AF-Q8NF91-F35	NESPRIN-1;
fat8-A	3.5	8.1	49	666	14	HUMAN:AF-Q5SNT2-F1	TRANSMEMBRANE PROTEIN 201;
e7x5-A	3.5	2.9	51	106	6	HUMAN:AF-Q7Z7K0-F1	COX ASSEMBLY MITOCHONDRIAL PROTEIN HOMOLOG;
fasf-A	3.5	2.7	52	1400	8	HUMAN:AF-P98088-F4	MUCIN-5AC;
e87o-A	3.5	7.9	61	294	2	HUMAN:AF-Q8N4C7-F1	SYNTAXIN-19;
fgvo-A	3.5	4.6	41	128	5	HUMAN:AF-A4QN01-F1	PUTATIVE UNCHARACTERIZED PROTEIN ENCODED BY LINC0
e0oe-A	3.5	4.6	40	590	5	HUMAN:AF-Q9BQG1-F1	SYNAPTOTAGMIN-3;
e5zg-A	3.5	5.3	46	204	9	HUMAN:AF-Q6I9Y2-F1	THO COMPLEX SUBUNIT 7 HOMOLOG;
e3nj-A	3.5	8	60	474	12	HUMAN:AF-Q5T764-F1	INTERFERON-INDUCED PROTEIN WITH TETRATRICOPEPTIDE
e753-A	3.5	2.9	47	336	9	HUMAN:AF-O14657-F1	TORSIN-1B;
e3eh-A	3.5	8.1	63	1400	5	HUMAN:AF-Q8NF91-F6	NESPRIN-1;
faj0-A	3.5	3	46	653	7	HUMAN:AF-Q8N4M1-F1	CHOLINE TRANSPORTER-LIKE PROTEIN 3;
fgca-A	3.5	8.4	60	1259	8	HUMAN:AF-P48553-F1	TRAFFICKING PROTEIN PARTICLE COMPLEX SUBUNIT 10;
e5rk-A	3.5	3.2	51	1400	6	HUMAN:AF-Q9UFH2-F7	DYNEIN HEAVY CHAIN 17, AXONEMAL;
e4az-A	3.5	4.2	62	152	3	HUMAN:AF-O14880-F1	MICROSOMAL GLUTATHIONE S-TRANSFERASE 3;
fcpp-A	3.5	4.7	59	1244	5	HUMAN:AF-Q96QP1-F1	ALPHA-PROTEIN KINASE 1;
e2iz-A	3.5	2.9	46	2479	11	HUMAN:AF-O15078-F1	CENTROSOMAL PROTEIN OF 290 KDA;
fdyj-A	3.5	8.8	59	1400	10	HUMAN:AF-Q0VDD8-F2	DYNEIN HEAVY CHAIN 14, AXONEMAL;
e00f-A	3.5	2.3	39	1179	10	HUMAN:AF-Q6ZRV2-F1	PROTEIN FAM83H;
fdle-A	3.5	8.3	58	663	9	HUMAN:AF-Q7L0X2-F1	GLUTAMATE-RICH PROTEIN 6;
e690-A	3.5	7.2	53	1824	9	HUMAN:AF-P55196-F1	AFADIN;
e2wq-A	3.5	2.6	53	904	13	HUMAN:AF-P49736-F1	DNA REPLICATION LICENSING FACTOR MCM2;
fdbq-A	3.5	8.2	62	1092	2	HUMAN:AF-Q9ULE0-F1	PROTEIN WWC3;
e4wi-A	3.5	3.6	60	406	5	HUMAN:AF-Q8WUD6-F1	CHOLINEPHOSPHOTRANSFERASE 1;
fc84-A	3.5	2.6	50	648	4	HUMAN:AF-Q5T9A4-F1	ATPASE FAMILY AAA DOMAIN-CONTAINING PROTEIN 3B;
fd9x-A	3.5	3.8	56	297	5	HUMAN:AF-Q92535-F1	PHOSPHATIDYLINOSITOL N-ACETYLGLUCOSAMINYLTRANSFER
fety-A	3.5	6	47	238	9	HUMAN:AF-O75940-F1	SURVIVAL OF MOTOR NEURON-RELATED-SPLICING FACTOR
fetq-A	3.5	8.7	59	1722	5	HUMAN:AF-Q9NZ56-F1	FORMIN-2;
fcl1-A	3.5	2.8	49	1400	12	HUMAN:AF-Q8TE73-F7	DYNEIN HEAVY CHAIN 5, AXONEMAL;
e36p-A	3.5	7.5	56	837	2	HUMAN:AF-Q9Y4R8-F1	TELOMERE LENGTH REGULATION PROTEIN TEL2 HOMOLOG;
e681-A	3.5	7	53	1050	9	HUMAN:AF-Q15034-F1	PROBABLE E3 UBIQUITIN-PROTEIN LIGASE HERC3;
e9tx-A	3.5	3.5	51	1134	4	HUMAN:AF-P18206-F1	VINCULIN;
e4mu-A	3.5	5.8	45	495	7	HUMAN:AF-Q9Y5L3-F1	ECTONUCLEOSIDE TRIPHOSPHATE DIPHOSPHOHYDROLASE 2;
e6us-A	3.5	3.1	46	268	11	HUMAN:AF-Q7L2Z9-F1	CENTROMERE PROTEIN Q;
e6r1-A	3.5	2.8	57	1400	12	HUMAN:AF-Q0VDD8-F6	DYNEIN HEAVY CHAIN 14, AXONEMAL;
fcaw-A	3.5	2.7	50	1400	12	HUMAN:AF-Q8TE73-F8	DYNEIN HEAVY CHAIN 5, AXONEMAL;
fbzh-A	3.5	8.5	55	1400	7	HUMAN:AF-P11532-F8	DYSTROPHIN;
fakh-A	3.5	8.6	57	1400	12	HUMAN:AF-Q8TDX9-F5	POLYCYSTIC KIDNEY DISEASE PROTEIN 1-LIKE 1;
e5vb-A	3.5	3.3	58	1400	9	HUMAN:AF-Q8TE73-F17	DYNEIN HEAVY CHAIN 5, AXONEMAL;
e3sc-A	3.5	2.7	50	1400	10	HUMAN:AF-Q9C0G6-F4	DYNEIN HEAVY CHAIN 6, AXONEMAL;
famr-A	3.5	2.4	47	715	4	HUMAN:AF-P20592-F1	INTERFERON-INDUCED GTP-BINDING PROTEIN MX2;
e0mf-A	3.5	3.2	47	503	4	HUMAN:AF-Q8WWU5-F1	T-COMPLEX PROTEIN 11 HOMOLOG;
e0s5-A	3.5	2.3	44	623	7	HUMAN:AF-Q9UG63-F1	ATP-BINDING CASSETTE SUB-FAMILY F MEMBER 2;
fdii-A	3.4	2.4	43	753	12	HUMAN:AF-O94993-F1	TRANSCRIPTION FACTOR SOX-30;
e49d-A	3.4	2.9	50	794	6	HUMAN:AF-Q96CN4-F1	EVI5-LIKE PROTEIN;
fbvq-A	3.4	4.1	48	542	4	HUMAN:AF-Q5TKA1-F1	PROTEIN LIN-9 HOMOLOG;
faxa-A	3.4	3.3	52	236	8	HUMAN:AF-Q96FA7-F1	ZBED6 C-TERMINAL-LIKE PROTEIN;
e5re-A	3.4	3	48	579	2	HUMAN:AF-Q9H2S1-F1	SMALL CONDUCTANCE CALCIUM-ACTIVATED POTASSIUM CHA
faj7-A	3.4	3	44	1031	11	HUMAN:AF-P59923-F1	ZINC FINGER PROTEIN 445;
fgul-A	3.4	2.4	43	384	12	HUMAN:AF-P35713-F1	TRANSCRIPTION FACTOR SOX-18;
e44u-A	3.4	3.3	61	208	5	HUMAN:AF-Q8TDU5-F1	PUTATIVE VOMERONASAL RECEPTOR-LIKE PROTEIN 4;
e0pm-A	3.4	3.4	59	852	12	HUMAN:AF-Q6ZN28-F1	METASTASIS-ASSOCIATED IN COLON CANCER PROTEIN 1;
ey90-A	3.4	2.9	48	543	2	HUMAN:AF-Q92952-F1	SMALL CONDUCTANCE CALCIUM-ACTIVATED POTASSIUM CHA
e02y-A	3.4	3.2	43	1649	14	HUMAN:AF-Q9P2K8-F1	EIF-2-ALPHA KINASE GCN2;
e22x-A	3.4	3	47	1905	11	HUMAN:AF-A3KMH1-F1	VON WILLEBRAND FACTOR A DOMAIN-CONTAINING PROTEIN
fe0l-A	3.4	2.3	45	195	16	HUMAN:AF-Q9ULZ3-F1	APOPTOSIS-ASSOCIATED SPECK-LIKE PROTEIN CONTAININ
e0qw-A	3.4	3.2	52	1021	8	HUMAN:AF-P55017-F1	SOLUTE CARRIER FAMILY 12 MEMBER 3;
fcvr-A	3.4	5.8	46	562	7	HUMAN:AF-Q5FYA8-F1	ARYLSULFATASE H;
e2ni-A	3.4	8.4	55	1593	9	HUMAN:AF-Q8NI27-F1	THO COMPLEX SUBUNIT 2;
fg6n-A	3.4	2.7	50	770	8	HUMAN:AF-P42892-F1	ENDOTHELIN-CONVERTING ENZYME 1;
fbmm-A	3.4	8.8	63	1400	17	HUMAN:AF-P11532-F12	DYSTROPHIN;
fem7-A	3.4	2.7	61	593	8	HUMAN:AF-Q03431-F1	PARATHYROID HORMONE/PARATHYROID HORMONE-RELATED P
fg5a-A	3.4	6.4	47	651	11	HUMAN:AF-Q9NPI1-F1	BROMODOMAIN-CONTAINING PROTEIN 7;
e5ie-A	3.4	2.8	61	195	3	HUMAN:AF-Q9NR77-F1	PEROXISOMAL MEMBRANE PROTEIN 2;
e8h5-A	3.4	4.1	47	471	4	HUMAN:AF-Q9UBL9-F1	P2X PURINOCEPTOR 2;
ff7v-A	3.4	8.8	60	2390	8	HUMAN:AF-O15020-F1	SPECTRIN BETA CHAIN, NON-ERYTHROCYTIC 2;
e1yf-A	3.4	8.8	58	722	16	HUMAN:AF-Q17RC7-F1	EXOCYST COMPLEX COMPONENT 3-LIKE PROTEIN 4;
fedl-A	3.4	3.1	63	926	6	HUMAN:AF-Q5T6X5-F1	G-PROTEIN COUPLED RECEPTOR FAMILY C GROUP 6 MEMBE
e458-A	3.4	2.9	50	307	18	HUMAN:AF-Q8N4L8-F1	COILED-COIL DOMAIN-CONTAINING PROTEIN 24;
e21i-A	3.4	2.5	46	2542	2	HUMAN:AF-Q8IWZ3-F1	ANKYRIN REPEAT AND KH DOMAIN-CONTAINING PROTEIN 1
e7je-A	3.4	3	51	681	4	HUMAN:AF-Q99501-F1	GAS2-LIKE PROTEIN 1;
e2a2-A	3.4	8.4	61	1400	13	HUMAN:AF-Q8NF91-F13	NESPRIN-1;
fe7v-A	3.4	2.4	42	407	5	HUMAN:AF-Q5VUY0-F1	ARYLACETAMIDE DEACETYLASE-LIKE 3;
e7kg-A	3.4	2.8	42	447	5	HUMAN:AF-Q9UKT4-F1	F-BOX ONLY PROTEIN 5;
e67l-A	3.4	4.6	47	81	4	HUMAN:AF-Q8NHE4-F1	V-TYPE PROTON ATPASE SUBUNIT E 2;
fb5l-A	3.4	2.7	55	206	2	HUMAN:AF-Q8WUY8-F1	N-ACETYLTRANSFERASE 14;
fbjc-A	3.4	2.8	62	560	5	HUMAN:AF-Q86SQ6-F1	ADHESION G PROTEIN-COUPLED RECEPTOR A1;
fckj-A	3.4	2.7	59	882	10	HUMAN:AF-Q8IUR5-F1	PROTEIN O-MANNOSYL-TRANSFERASE TMTC1;
e0nn-A	3.4	3	50	791	12	HUMAN:AF-P49619-F1	DIACYLGLYCEROL KINASE GAMMA;
e3e9-A	3.4	3.2	58	1273	7	HUMAN:AF-Q96ST3-F1	PAIRED AMPHIPATHIC HELIX PROTEIN SIN3A;
ezjv-A	3.4	3.3	52	621	12	HUMAN:AF-Q99543-F1	DNAJ HOMOLOG SUBFAMILY C MEMBER 2;
e5rv-A	3.4	7.6	62	951	5	HUMAN:AF-Q9NRU3-F1	METAL TRANSPORTER CNNM1;
fdp8-A	3.4	2.4	50	599	4	HUMAN:AF-P23219-F1	PROSTAGLANDIN G/H SYNTHASE 1;
ffcf-A	3.4	7.6	57	613	5	HUMAN:AF-Q9UJY4-F1	ADP-RIBOSYLATION FACTOR-BINDING PROTEIN GGA2;
e8fg-A	3.4	5.3	53	433	13	HUMAN:AF-Q9BWW9-F1	APOLIPOPROTEIN L5;
e6qt-A	3.4	2.9	61	457	2	HUMAN:AF-P32241-F1	VASOACTIVE INTESTINAL POLYPEPTIDE RECEPTOR 1;
fby6-A	3.4	3	60	520	7	HUMAN:AF-P35368-F1	ALPHA-1B ADRENERGIC RECEPTOR;
e9ro-A	3.4	8.4	62	1400	15	HUMAN:AF-Q9UPN3-F14	MICROTUBULE-ACTIN CROSS-LINKING FACTOR 1, ISOFORM
e2rf-A	3.4	8.8	60	2623	10	HUMAN:AF-O15021-F1	MICROTUBULE-ASSOCIATED SERINE/THREONINE-PROTEIN K
e2ic-A	3.4	7.6	56	2036	9	HUMAN:AF-Q6GYQ0-F1	RAL GTPASE-ACTIVATING PROTEIN SUBUNIT ALPHA-1;
e33f-A	3.4	8.4	61	1086	5	HUMAN:AF-Q96PY5-F1	FORMIN-LIKE PROTEIN 2;
e1ms-A	3.4	2.6	55	1400	7	HUMAN:AF-Q5T4S7-F3	E3 UBIQUITIN-PROTEIN LIGASE UBR4;
e270-A	3.4	3.8	62	138	10	HUMAN:AF-Q96C01-F1	PROTEIN FAM136A;
ezq4-A	3.4	8.6	60	580	3	HUMAN:AF-Q9GZU1-F1	MUCOLIPIN-1;
fcuq-A	3.4	3	55	896	13	HUMAN:AF-O75113-F1	NEDD4-BINDING PROTEIN 1;
fczj-A	3.4	7.4	54	1400	11	HUMAN:AF-O60281-F1	ZINC FINGER PROTEIN 292;
ezfi-A	3.4	8.6	59	1253	14	HUMAN:AF-Q7L576-F1	CYTOPLASMIC FMR1-INTERACTING PROTEIN 1;
fgl5-A	3.4	3.8	60	910	10	HUMAN:AF-O60337-F1	E3 UBIQUITIN-PROTEIN LIGASE MARCHF6;
e20h-A	3.4	8.8	56	920	7	HUMAN:AF-P10275-F1	ANDROGEN RECEPTOR;
e6jr-A	3.4	2.8	61	468	5	HUMAN:AF-P41586-F1	PITUITARY ADENYLATE CYCLASE-ACTIVATING POLYPEPTID
e81r-A	3.4	2.4	62	910	5	HUMAN:AF-Q5T601-F1	ADHESION G-PROTEIN COUPLED RECEPTOR F1;
e8lw-A	3.4	7.9	52	1400	2	HUMAN:AF-Q15413-F5	RYANODINE RECEPTOR 3;
fgr8-A	3.4	8.4	63	1756	11	HUMAN:AF-O60437-F1	PERIPLAKIN;
fcix-A	3.4	6.1	46	132	4	HUMAN:AF-A6NNB3-F1	INTERFERON-INDUCED TRANSMEMBRANE PROTEIN 5;
e8am-A	3.4	5.6	44	447	11	HUMAN:AF-Q9Y4P3-F1	TRANSDUCIN BETA-LIKE PROTEIN 2;
e06n-A	3.4	4.3	48	441	10	HUMAN:AF-O15547-F1	P2X PURINOCEPTOR 6;
ffco-A	3.4	8.4	60	792	10	HUMAN:AF-Q6NUQ1-F1	RAD50-INTERACTING PROTEIN 1;
e8n4-A	3.4	8.4	61	719	10	HUMAN:AF-Q86UG4-F1	SOLUTE CARRIER ORGANIC ANION TRANSPORTER FAMILY M
e3nt-A	3.4	4.5	57	703	7	HUMAN:AF-Q8ND24-F1	RING FINGER PROTEIN 214;
fg1f-A	3.4	5.4	40	416	8	HUMAN:AF-Q8WUF8-F1	COTRANSCRIPTIONAL REGULATOR FAM172A;
e56x-A	3.4	8.6	62	1400	8	HUMAN:AF-Q9NRC6-F11	SPECTRIN BETA CHAIN, NON-ERYTHROCYTIC 5;
e4sk-A	3.4	3.2	42	139	12	HUMAN:AF-Q8N7L0-F1	PROTEIN FAM216B;
e1dv-A	3.4	8.6	55	1400	11	HUMAN:AF-Q14204-F3	CYTOPLASMIC DYNEIN 1 HEAVY CHAIN 1;
fd77-A	3.4	3.7	56	1321	9	HUMAN:AF-O95342-F1	BILE SALT EXPORT PUMP;
e2cs-A	3.4	9.2	59	454	8	HUMAN:AF-Q70Z44-F1	5-HYDROXYTRYPTAMINE RECEPTOR 3D;
e2im-A	3.4	8.7	57	878	14	HUMAN:AF-Q2VPB7-F1	AP-5 COMPLEX SUBUNIT BETA-1;
ff7h-A	3.4	8.2	60	1016	7	HUMAN:AF-Q9UPR3-F1	PROTEIN SMG5;
fc4e-A	3.4	8.1	59	995	5	HUMAN:AF-Q5T7N3-F1	KN MOTIF AND ANKYRIN REPEAT DOMAIN-CONTAINING PRO
e44x-A	3.4	3	44	268	9	HUMAN:AF-Q6UXV4-F1	MICOS COMPLEX SUBUNIT MIC27;
fdn9-A	3.4	6.1	51	1352	4	HUMAN:AF-Q14678-F1	KN MOTIF AND ANKYRIN REPEAT DOMAIN-CONTAINING PRO
ez3e-A	3.4	4.6	62	1172	5	HUMAN:AF-Q63HM2-F1	PECANEX-LIKE PROTEIN 4;
e4xb-A	3.4	3.3	40	847	13	HUMAN:AF-P06737-F1	GLYCOGEN PHOSPHORYLASE, LIVER FORM;
e12d-A	3.4	8.5	61	1428	8	HUMAN:AF-Q8N3P4-F1	VACUOLAR PROTEIN SORTING-ASSOCIATED PROTEIN 8 HOM
e1pf-A	3.4	8.8	60	1400	8	HUMAN:AF-P15924-F4	DESMOPLAKIN;
fcz6-A	3.4	3.8	42	684	12	HUMAN:AF-Q9UKF6-F1	CLEAVAGE AND POLYADENYLATION SPECIFICITY FACTOR S
e91y-A	3.4	3	62	946	5	HUMAN:AF-O75185-F1	CALCIUM-TRANSPORTING ATPASE TYPE 2C MEMBER 2;
fbxx-A	3.4	8	55	380	7	HUMAN:AF-Q6DKK2-F1	TETRATRICOPEPTIDE REPEAT PROTEIN 19, MITOCHONDRIA
e9mf-A	3.4	9	60	1193	7	HUMAN:AF-Q9NSV4-F1	PROTEIN DIAPHANOUS HOMOLOG 3;
e8hk-A	3.4	3.6	55	1393	0	HUMAN:AF-A3KN83-F1	PROTEIN STRAWBERRY NOTCH HOMOLOG 1;
ezj6-A	3.4	3.1	59	642	19	HUMAN:AF-Q53EQ6-F1	TIGGER TRANSPOSABLE ELEMENT-DERIVED PROTEIN 5;
fe9a-A	3.4	3.9	43	469	2	HUMAN:AF-Q5T5N4-F1	UNCHARACTERIZED PROTEIN C6ORF118;
e7lp-A	3.4	5.5	40	293	3	HUMAN:AF-Q8NDD1-F1	UNCHARACTERIZED PROTEIN C1ORF131;
ffno-A	3.4	3.3	44	361	7	HUMAN:AF-O75683-F1	SURFEIT LOCUS PROTEIN 6;
fehr-A	3.4	7.7	55	813	7	HUMAN:AF-Q8TEQ0-F1	SORTING NEXIN-29;
e6vu-A	3.4	7.7	59	585	15	HUMAN:AF-Q92624-F1	AMYLOID PROTEIN-BINDING PROTEIN 2;
e382-A	3.4	2.6	45	1912	7	HUMAN:AF-Q14839-F1	CHROMODOMAIN-HELICASE-DNA-BINDING PROTEIN 4;
e16z-A	3.4	9	60	1400	7	HUMAN:AF-Q63HN8-F17	E3 UBIQUITIN-PROTEIN LIGASE RNF213;
e229-A	3.4	7.7	54	257	7	HUMAN:AF-P82914-F1	28S RIBOSOMAL PROTEIN S15, MITOCHONDRIAL;
e3as-A	3.4	4.8	43	173	16	HUMAN:AF-Q9Y543-F1	TRANSCRIPTION FACTOR HES-2;
e2qb-A	3.4	3	54	572	9	HUMAN:AF-Q8NDF8-F1	TERMINAL NUCLEOTIDYLTRANSFERASE 4B;
fc2m-A	3.4	8.5	62	1353	8	HUMAN:AF-Q9ULU8-F1	CALCIUM-DEPENDENT SECRETION ACTIVATOR 1;
e5qz-A	3.4	6.5	47	1469	9	HUMAN:AF-Q5SXM2-F1	SNRNA-ACTIVATING PROTEIN COMPLEX SUBUNIT 4;
fcd5-A	3.4	2.4	43	285	7	HUMAN:AF-Q9NPL8-F1	COMPLEX I ASSEMBLY FACTOR TIMMDC1, MITOCHONDRIAL;
falh-A	3.4	3.4	45	757	13	HUMAN:AF-Q8IYL2-F1	PROBABLE TRNA (URACIL-O(2)-)-METHYLTRANSFERASE;
e543-A	3.4	7.6	57	579	12	HUMAN:AF-Q14995-F1	NUCLEAR RECEPTOR SUBFAMILY 1 GROUP D MEMBER 2;
e0yd-A	3.4	8.4	57	1400	9	HUMAN:AF-P11532-F3	DYSTROPHIN;
ffng-A	3.4	3.7	53	322	8	HUMAN:AF-Q9H9B4-F1	SIDEROFLEXIN-1;
e7wa-A	3.4	3.4	62	981	8	HUMAN:AF-Q5FWE3-F1	PROLINE-RICH TRANSMEMBRANE PROTEIN 3;
e7kk-A	3.4	2.9	48	423	6	HUMAN:AF-Q9NXH8-F1	TORSIN-4A;
e23s-A	3.4	8.7	59	350	3	HUMAN:AF-P48556-F1	26S PROTEASOME NON-ATPASE REGULATORY SUBUNIT 8;
e79u-A	3.4	2.7	42	275	17	HUMAN:AF-Q9NQT5-F1	EXOSOME COMPLEX COMPONENT RRP40;
e7du-A	3.4	8.1	58	1400	9	HUMAN:AF-Q8WXH0-F21	NESPRIN-2;
e8zf-A	3.4	2.9	62	908	8	HUMAN:AF-O00222-F1	METABOTROPIC GLUTAMATE RECEPTOR 8;
fg2h-A	3.4	8.5	62	1400	13	HUMAN:AF-Q8WXH0-F17	NESPRIN-2;
ez06-A	3.4	2.6	52	1400	8	HUMAN:AF-Q9P2D7-F3	DYNEIN HEAVY CHAIN 1, AXONEMAL;
e159-A	3.4	2.7	49	1400	10	HUMAN:AF-Q96JB1-F5	DYNEIN HEAVY CHAIN 8, AXONEMAL;
e48u-A	3.4	3.4	60	1400	7	HUMAN:AF-Q63HN8-F14	E3 UBIQUITIN-PROTEIN LIGASE RNF213;
e1s7-A	3.4	8.8	62	1400	8	HUMAN:AF-Q8NF91-F32	NESPRIN-1;
e89r-A	3.4	8.8	61	1400	8	HUMAN:AF-Q8NF91-F37	NESPRIN-1;
ezcc-A	3.4	8.9	60	1400	8	HUMAN:AF-Q8NF91-F36	NESPRIN-1;
ffw3-A	3.4	2.8	51	1400	6	HUMAN:AF-Q5CZC0-F2	FIBROUS SHEATH-INTERACTING PROTEIN 2;
e6ed-A	3.4	2.7	49	883	6	HUMAN:AF-P0DPD8-F1	EEF1AKMT4-ECE2 READTHROUGH TRANSCRIPT PROTEIN;
e2sd-A	3.4	6.7	56	1400	9	HUMAN:AF-Q8TE73-F5	DYNEIN HEAVY CHAIN 5, AXONEMAL;
faig-A	3.4	2.7	49	1400	12	HUMAN:AF-Q8IVF4-F5	DYNEIN HEAVY CHAIN 10, AXONEMAL;
fftq-A	3.4	3.3	55	1400	7	HUMAN:AF-Q6ZR08-F3	DYNEIN HEAVY CHAIN 12, AXONEMAL;
fawf-A	3.4	6.7	57	1400	7	HUMAN:AF-Q96JB1-F6	DYNEIN HEAVY CHAIN 8, AXONEMAL;
fe96-A	3.4	3.6	57	1400	11	HUMAN:AF-Q9P2D7-F7	DYNEIN HEAVY CHAIN 1, AXONEMAL;
fe71-A	3.4	2.7	50	1400	8	HUMAN:AF-Q9NYC9-F6	DYNEIN HEAVY CHAIN 9, AXONEMAL;
e9zu-A	3.4	2.3	44	1551	5	HUMAN:AF-Q9NRD9-F1	DUAL OXIDASE 1;
ffb7-A	3.4	4.8	47	1400	6	HUMAN:AF-Q86UQ4-F17	ATP-BINDING CASSETTE SUB-FAMILY A MEMBER 13;
fes6-A	3.3	3.2	48	589	6	HUMAN:AF-Q96S65-F1	CYSTEINE/SERINE-RICH NUCLEAR PROTEIN 1;
fbit-A	3.3	2.8	44	246	9	HUMAN:AF-Q00059-F1	TRANSCRIPTION FACTOR A, MITOCHONDRIAL;
fajm-A	3.3	4.3	49	687	2	HUMAN:AF-P51801-F1	CHLORIDE CHANNEL PROTEIN CLC-KB;
fcpn-A	3.3	3	54	677	9	HUMAN:AF-Q92994-F1	TRANSCRIPTION FACTOR IIIB 90 KDA SUBUNIT;
fcgq-A	3.3	3	55	316	9	HUMAN:AF-Q00403-F1	TRANSCRIPTION INITIATION FACTOR IIB;
e27r-A	3.3	2.8	59	358	8	HUMAN:AF-P43116-F1	PROSTAGLANDIN E2 RECEPTOR EP2 SUBTYPE;
e2gk-A	3.3	3.5	51	617	6	HUMAN:AF-Q86TM6-F1	E3 UBIQUITIN-PROTEIN LIGASE SYNOVIOLIN;
e9ip-A	3.3	3.2	43	315	14	HUMAN:AF-Q8TF65-F1	PDZ DOMAIN-CONTAINING PROTEIN GIPC2;
fa9a-A	3.3	2.2	44	327	11	HUMAN:AF-Q9H920-F1	RING FINGER PROTEIN 121;
fbr6-A	3.3	2.8	52	419	8	HUMAN:AF-Q9HAW0-F1	TRANSCRIPTION FACTOR IIIB 50 KDA SUBUNIT;
e75b-A	3.3	2.7	46	715	13	HUMAN:AF-Q92503-F1	SEC14-LIKE PROTEIN 1;
e9q4-A	3.3	2.4	40	471	10	HUMAN:AF-Q6B0B8-F1	TIGGER TRANSPOSABLE ELEMENT-DERIVED PROTEIN 3;
e4ko-A	3.3	4.8	46	197	13	HUMAN:AF-Q53FT3-F1	PROTEIN HIKESHI;
fb7v-A	3.3	8.7	59	1309	14	HUMAN:AF-O60307-F1	MICROTUBULE-ASSOCIATED SERINE/THREONINE-PROTEIN K
e2az-A	3.3	5.5	48	1400	8	HUMAN:AF-Q5VT06-F3	CENTROSOME-ASSOCIATED PROTEIN 350;
e79z-A	3.3	8.6	56	819	7	HUMAN:AF-Q96ST2-F1	PROTEIN IWS1 HOMOLOG;
fbdw-A	3.3	7.3	55	706	11	HUMAN:AF-Q9NVM9-F1	INTEGRATOR COMPLEX SUBUNIT 13;
e0ak-A	3.3	8.7	52	911	4	HUMAN:AF-O43707-F1	ALPHA-ACTININ-4;
e4e8-A	3.3	2.6	57	445	7	HUMAN:AF-Q15761-F1	NEUROPEPTIDE Y RECEPTOR TYPE 5;
e4ij-A	3.3	8.6	57	543	11	HUMAN:AF-C9JE40-F1	PROTEIN PAT1 HOMOLOG 2;
feue-A	3.3	8.4	50	861	14	HUMAN:AF-Q5JSJ4-F1	INTEGRATOR COMPLEX SUBUNIT 6-LIKE;
e099-A	3.3	8	57	615	7	HUMAN:AF-Q9Y5A7-F1	NEDD8 ULTIMATE BUSTER 1;
few6-A	3.3	4.9	61	1129	7	HUMAN:AF-Q9ULH1-F1	ARF-GAP WITH SH3 DOMAIN, ANK REPEAT AND PH DOMAIN
fb2y-A	3.3	2.6	60	1300	7	HUMAN:AF-O60423-F1	PHOSPHOLIPID-TRANSPORTING ATPASE IK;
e9ss-A	3.3	4.1	61	647	5	HUMAN:AF-Q6P5W5-F1	ZINC TRANSPORTER ZIP4;
e46x-A	3.3	4.4	42	259	7	HUMAN:AF-Q96EU6-F1	RIBOSOMAL RNA PROCESSING PROTEIN 36 HOMOLOG;
e1c0-A	3.3	4.5	48	1949	2	HUMAN:AF-Q4ZG55-F1	PROTEIN GREB1;
e4sh-A	3.3	3.1	47	530	0	HUMAN:AF-Q96P56-F1	CATION CHANNEL SPERM-ASSOCIATED PROTEIN 2;
ezfe-A	3.3	8.1	58	984	9	HUMAN:AF-Q16513-F1	SERINE/THREONINE-PROTEIN KINASE N2;
e425-A	3.3	8.8	60	1400	10	HUMAN:AF-Q9NYC9-F3	DYNEIN HEAVY CHAIN 9, AXONEMAL;
e9nd-A	3.3	4.9	59	189	2	HUMAN:AF-Q00765-F1	RECEPTOR EXPRESSION-ENHANCING PROTEIN 5;
ezct-A	3.3	4.2	56	777	5	HUMAN:AF-Q9NXL2-F1	RHO GUANINE NUCLEOTIDE EXCHANGE FACTOR 38;
e6sp-A	3.3	2.8	50	395	10	HUMAN:AF-Q92665-F1	28S RIBOSOMAL PROTEIN S31, MITOCHONDRIAL;
e3ny-A	3.3	2.7	61	411	8	HUMAN:AF-Q13324-F1	CORTICOTROPIN-RELEASING FACTOR RECEPTOR 2;
ffhg-A	3.3	3.5	55	773	5	HUMAN:AF-Q9NVE7-F1	4'-PHOSPHOPANTETHEINE PHOSPHATASE;
fct8-A	3.3	3.9	48	891	6	HUMAN:AF-Q8NBS3-F1	SODIUM BICARBONATE TRANSPORTER-LIKE PROTEIN 11;
e2ao-A	3.3	6.4	45	1942	7	HUMAN:AF-P42694-F1	PROBABLE HELICASE WITH ZINC FINGER DOMAIN;
fgd2-A	3.3	3.4	58	906	5	HUMAN:AF-P42261-F1	GLUTAMATE RECEPTOR 1;
fd0a-A	3.3	8.3	51	963	6	HUMAN:AF-Q15020-F1	SQUAMOUS CELL CARCINOMA ANTIGEN RECOGNIZED BY T-C
e9tw-A	3.3	7.1	55	962	5	HUMAN:AF-O43592-F1	EXPORTIN-T;
ff94-A	3.3	6.1	54	523	4	HUMAN:AF-Q9UI10-F1	TRANSLATION INITIATION FACTOR EIF-2B SUBUNIT DELT
fgf6-A	3.3	6.9	50	620	6	HUMAN:AF-Q4ZIN3-F1	MEMBRALIN;
e81w-A	3.3	5.7	60	701	10	HUMAN:AF-Q9Y3L3-F1	SH3 DOMAIN-BINDING PROTEIN 1;
e5pn-A	3.3	8.4	59	843	3	HUMAN:AF-Q86TV6-F1	TETRATRICOPEPTIDE REPEAT PROTEIN 7B;
e0fq-A	3.3	8	52	894	4	HUMAN:AF-P55157-F1	MICROSOMAL TRIGLYCERIDE TRANSFER PROTEIN LARGE SU
ff0g-A	3.3	8.2	55	529	11	HUMAN:AF-Q15822-F1	NEURONAL ACETYLCHOLINE RECEPTOR SUBUNIT ALPHA-2;
ffsl-A	3.3	8.5	55	963	2	HUMAN:AF-Q7Z3J2-F1	VPS35 ENDOSOMAL PROTEIN-SORTING FACTOR-LIKE;
e9v1-A	3.3	8.7	61	467	7	HUMAN:AF-A8MPY1-F1	GAMMA-AMINOBUTYRIC ACID RECEPTOR SUBUNIT RHO-3;
fbxa-A	3.3	1.5	38	547	3	HUMAN:AF-Q9H9T3-F1	ELONGATOR COMPLEX PROTEIN 3;
e01x-A	3.3	5.2	59	818	12	HUMAN:AF-Q17R89-F1	RHO GTPASE-ACTIVATING PROTEIN 44;
e9gp-A	3.3	3	41	438	10	HUMAN:AF-Q9ULK6-F1	RING FINGER PROTEIN 150;
e7sk-A	3.3	4.2	61	162	10	HUMAN:AF-Q9NPI0-F1	TRANSMEMBRANE PROTEIN 138;
e8xp-A	3.3	6.5	45	329	13	HUMAN:AF-Q9Y5K5-F1	UBIQUITIN CARBOXYL-TERMINAL HYDROLASE ISOZYME L5;
fdfd-A	3.3	7.7	56	889	5	HUMAN:AF-Q6P5Z2-F1	SERINE/THREONINE-PROTEIN KINASE N3;
e0gg-A	3.3	8	59	1400	10	HUMAN:AF-Q8TE73-F4	DYNEIN HEAVY CHAIN 5, AXONEMAL;
fdi0-A	3.3	2.5	63	417	2	HUMAN:AF-Q02161-F1	BLOOD GROUP RH(D) POLYPEPTIDE;
e2up-A	3.3	3.5	43	1400	5	HUMAN:AF-Q2LD37-F16	TRANSMEMBRANE PROTEIN KIAA1109;
e1gs-A	3.3	7	46	754	7	HUMAN:AF-Q5UE93-F1	PHOSPHOINOSITIDE 3-KINASE REGULATORY SUBUNIT 6;
e4u3-A	3.3	3.3	55	1006	7	HUMAN:AF-O43150-F1	ARF-GAP WITH SH3 DOMAIN, ANK REPEAT AND PH DOMAIN
e915-A	3.3	8	57	753	5	HUMAN:AF-O75175-F1	CCR4-NOT TRANSCRIPTION COMPLEX SUBUNIT 3;
fbj3-A	3.3	3.1	62	291	5	HUMAN:AF-Q9NYV7-F1	TASTE RECEPTOR TYPE 2 MEMBER 16;
fg3o-A	3.3	8.3	63	287	2	HUMAN:AF-O75558-F1	SYNTAXIN-11;
fezr-A	3.3	8.8	61	2319	7	HUMAN:AF-Q13023-F1	A-KINASE ANCHOR PROTEIN 6;
ez1r-A	3.3	9	61	2371	8	HUMAN:AF-A2RRP1-F1	NEUROBLASTOMA-AMPLIFIED SEQUENCE;
e0vx-A	3.3	8.7	63	201	8	HUMAN:AF-Q96EN9-F1	REQUIRED FOR EXCISION 1-B DOMAIN-CONTAINING PROTE
e15h-A	3.3	7.9	62	2177	6	HUMAN:AF-Q93074-F1	MEDIATOR OF RNA POLYMERASE II TRANSCRIPTION SUBUN
fe7u-A	3.3	7.6	54	551	9	HUMAN:AF-Q16630-F1	CLEAVAGE AND POLYADENYLATION SPECIFICITY FACTOR S
e1nh-A	3.3	3.2	50	471	12	HUMAN:AF-P48723-F1	HEAT SHOCK 70 KDA PROTEIN 13;
ff25-A	3.3	8.4	61	1698	3	HUMAN:AF-Q14999-F1	CULLIN-7;
e7cf-A	3.3	4.7	62	1594	2	HUMAN:AF-Q8TDY2-F1	RB1-INDUCIBLE COILED-COIL PROTEIN 1;
e23e-A	3.3	7.9	56	622	9	HUMAN:AF-O15287-F1	FANCONI ANEMIA GROUP G PROTEIN;
e0ys-A	3.3	8.5	56	1400	4	HUMAN:AF-Q8WXH0-F15	NESPRIN-2;
e19j-A	3.3	9.1	52	2102	12	HUMAN:AF-P42356-F1	PHOSPHATIDYLINOSITOL 4-KINASE ALPHA;
ff5d-A	3.3	8.7	56	941	9	HUMAN:AF-Q6ZMT4-F1	LYSINE-SPECIFIC DEMETHYLASE 7A;
e6wv-A	3.3	7.7	60	410	3	HUMAN:AF-Q96K37-F1	SOLUTE CARRIER FAMILY 35 MEMBER E1;
e24k-A	3.3	6.3	46	986	13	HUMAN:AF-Q8N960-F1	CENTROSOMAL PROTEIN OF 120 KDA;
e3x2-A	3.3	8.2	62	360	3	HUMAN:AF-O95273-F1	CYCLIN-D1-BINDING PROTEIN 1;
e6qr-A	3.3	4.3	62	529	6	HUMAN:AF-Q6UXY1-F1	BRAIN-SPECIFIC ANGIOGENESIS INHIBITOR 1-ASSOCIATE
e1cn-A	3.3	2.2	47	2511	6	HUMAN:AF-P49327-F1	FATTY ACID SYNTHASE;
ezpr-A	3.3	5.2	60	745	13	HUMAN:AF-O15111-F1	INHIBITOR OF NUCLEAR FACTOR KAPPA-B KINASE SUBUNI
e46t-A	3.3	4.2	40	636	5	HUMAN:AF-Q15025-F1	TNFAIP3-INTERACTING PROTEIN 1;
e6ps-A	3.3	8.3	62	1078	11	HUMAN:AF-Q9Y4D1-F1	DISHEVELED-ASSOCIATED ACTIVATOR OF MORPHOGENESIS
ezse-A	3.3	2.5	39	773	5	HUMAN:AF-Q8WYQ5-F1	MICROPROCESSOR COMPLEX SUBUNIT DGCR8;
e69z-A	3.3	6.3	48	135	2	HUMAN:AF-Q9BTT4-F1	MEDIATOR OF RNA POLYMERASE II TRANSCRIPTION SUBUN
fccv-A	3.3	8.2	59	569	5	HUMAN:AF-Q5TAA0-F1	TETRATRICOPEPTIDE REPEAT PROTEIN 22;
fbm5-A	3.3	6.3	52	567	6	HUMAN:AF-Q92696-F1	GERANYLGERANYL TRANSFERASE TYPE-2 SUBUNIT ALPHA;
e88i-A	3.3	5	60	946	12	HUMAN:AF-Q96MK2-F1	RIPOR FAMILY MEMBER 3;
e1e0-A	3.3	3.5	50	187	8	HUMAN:AF-O75838-F1	CALCIUM AND INTEGRIN-BINDING FAMILY MEMBER 2;
fc5b-A	3.3	5.5	43	529	12	HUMAN:AF-Q8ND07-F1	BASAL BODY-ORIENTATION FACTOR 1;
ff50-A	3.3	4.2	44	124	9	HUMAN:AF-Q15543-F1	TRANSCRIPTION INITIATION FACTOR TFIID SUBUNIT 13;
e6y8-A	3.3	7.9	59	940	5	HUMAN:AF-Q8IYF3-F1	TESTIS-EXPRESSED PROTEIN 11;
e12l-A	3.3	8.7	63	1400	10	HUMAN:AF-Q9UPN3-F18	MICROTUBULE-ACTIN CROSS-LINKING FACTOR 1, ISOFORM
e5r5-A	3.3	8.3	61	1400	5	HUMAN:AF-Q9UPN3-F25	MICROTUBULE-ACTIN CROSS-LINKING FACTOR 1, ISOFORM
e1fv-A	3.3	2.9	55	1372	7	HUMAN:AF-Q8ND23-F1	CAPPING PROTEIN, ARP2/3 AND MYOSIN-I LINKER PROTE
e6nj-A	3.3	8.8	54	941	6	HUMAN:AF-Q9H270-F1	VACUOLAR PROTEIN SORTING-ASSOCIATED PROTEIN 11 HO
e7vi-A	3.3	2.4	42	342	7	HUMAN:AF-Q9UK28-F1	TRANSMEMBRANE PROTEIN 59-LIKE;
e7wj-A	3.3	3.7	53	1025	4	HUMAN:AF-Q9BYX4-F1	INTERFERON-INDUCED HELICASE C DOMAIN-CONTAINING P
fd22-A	3.3	3.3	55	880	0	HUMAN:AF-Q8NHY3-F1	GAS2-LIKE PROTEIN 2;
e2hk-A	3.3	3.9	42	614	7	HUMAN:AF-Q13772-F1	NUCLEAR RECEPTOR COACTIVATOR 4;
e2e6-A	3.3	2.7	52	454	10	HUMAN:AF-P49593-F1	PROTEIN PHOSPHATASE 1F;
e1ln-A	3.3	2.8	46	598	11	HUMAN:AF-Q9HA90-F1	EF-HAND AND COILED-COIL DOMAIN-CONTAINING PROTEIN
e0mb-A	3.3	8.6	61	516	3	HUMAN:AF-Q9BVI4-F1	NUCLEOLAR COMPLEX PROTEIN 4 HOMOLOG;
e4l9-A	3.3	4.8	50	1400	8	HUMAN:AF-Q13315-F2	SERINE-PROTEIN KINASE ATM;
e09v-A	3.3	8.2	56	384	4	HUMAN:AF-Q9NZN9-F1	ARYL-HYDROCARBON-INTERACTING PROTEIN-LIKE 1;
ff03-A	3.3	2.3	43	211	5	HUMAN:AF-B2RPK0-F1	PUTATIVE HIGH MOBILITY GROUP PROTEIN B1-LIKE 1;
e4ny-A	3.3	8.8	60	1400	8	HUMAN:AF-Q8NF91-F34	NESPRIN-1;
e3qk-A	3.3	4.9	43	779	7	HUMAN:AF-Q9Y233-F1	CAMP AND CAMP-INHIBITED CGMP 3',5'-CYCLIC PHOSPHO
e96j-A	3.3	3.4	58	1271	10	HUMAN:AF-Q8IVF4-F17	DYNEIN HEAVY CHAIN 10, AXONEMAL;
e8x8-A	3.3	3.4	55	1400	15	HUMAN:AF-Q9P225-F6	DYNEIN HEAVY CHAIN 2, AXONEMAL;
e6td-A	3.3	2.6	44	764	7	HUMAN:AF-P17480-F1	NUCLEOLAR TRANSCRIPTION FACTOR 1;
e9fs-A	3.3	5.4	48	1400	8	HUMAN:AF-Q86UQ4-F12	ATP-BINDING CASSETTE SUB-FAMILY A MEMBER 13;
fcjs-A	3.3	2.2	46	1400	9	HUMAN:AF-Q9P2D7-F5	DYNEIN HEAVY CHAIN 1, AXONEMAL;
e9pn-A	3.3	5	47	1400	6	HUMAN:AF-Q86UQ4-F13	ATP-BINDING CASSETTE SUB-FAMILY A MEMBER 13;
e1mv-A	3.3	2.2	44	1548	5	HUMAN:AF-Q9NRD8-F1	DUAL OXIDASE 2;
fg82-A	3.2	3.4	45	731	11	HUMAN:AF-Q9BSW2-F1	EF-HAND CALCIUM-BINDING DOMAIN-CONTAINING PROTEIN
ffr7-A	3.2	2.9	43	1584	7	HUMAN:AF-Q5SW79-F1	CENTROSOMAL PROTEIN OF 170 KDA;
ezmb-A	3.2	3	44	941	5	HUMAN:AF-Q8WY36-F1	HMG BOX TRANSCRIPTION FACTOR BBX;
fcju-A	3.2	4.4	53	1447	2	HUMAN:AF-O14924-F1	REGULATOR OF G-PROTEIN SIGNALING 12;
fgxs-A	3.2	3.7	46	555	2	HUMAN:AF-Q8NBN3-F1	TRANSMEMBRANE PROTEIN 87A;
e48y-A	3.2	2.1	42	485	5	HUMAN:AF-Q9UKL0-F1	REST COREPRESSOR 1;
fanb-A	3.2	2.8	48	423	10	HUMAN:AF-P22830-F1	FERROCHELATASE, MITOCHONDRIAL;
fgub-A	3.2	3.9	44	760	14	HUMAN:AF-P02786-F1	TRANSFERRIN RECEPTOR PROTEIN 1;
fgyl-A	3.2	2.2	47	1061	15	HUMAN:AF-P59046-F1	NACHT, LRR AND PYD DOMAINS-CONTAINING PROTEIN 12;
e4st-A	3.2	3.2	60	907	8	HUMAN:AF-O75473-F1	LEUCINE-RICH REPEAT-CONTAINING G-PROTEIN COUPLED
e6ix-A	3.2	3.4	61	330	7	HUMAN:AF-Q8TDU6-F1	G-PROTEIN COUPLED BILE ACID RECEPTOR 1;
ey9a-A	3.2	8.1	58	1578	7	HUMAN:AF-Q5SYB0-F1	FERM AND PDZ DOMAIN-CONTAINING PROTEIN 1;
e3yu-A	3.2	8	62	620	8	HUMAN:AF-O43663-F1	PROTEIN REGULATOR OF CYTOKINESIS 1;
farn-A	3.2	3	46	348	11	HUMAN:AF-Q9H4T2-F1	ZINC FINGER AND SCAN DOMAIN-CONTAINING PROTEIN 16
ezj7-A	3.2	4.6	39	230	8	HUMAN:AF-O95237-F1	LECITHIN RETINOL ACYLTRANSFERASE;
e2n2-A	3.2	7.2	52	315	6	HUMAN:AF-Q6PD74-F1	ALPHA- AND GAMMA-ADAPTIN-BINDING PROTEIN P34;
e1sp-A	3.2	7.8	50	909	10	HUMAN:AF-Q8IYU2-F1	E3 UBIQUITIN-PROTEIN LIGASE HACE1;
e8q1-A	3.2	2	46	1400	9	HUMAN:AF-Q9P225-F7	DYNEIN HEAVY CHAIN 2, AXONEMAL;
e6e1-A	3.2	3.2	59	309	3	HUMAN:AF-Q8NGR8-F1	OLFACTORY RECEPTOR 1L8;
fdy8-A	3.2	8.5	62	916	10	HUMAN:AF-O60502-F1	PROTEIN O-GLCNACASE;
fbhf-A	3.2	3.2	61	343	3	HUMAN:AF-Q96GM1-F1	PHOSPHOLIPID PHOSPHATASE-RELATED PROTEIN TYPE 2;
e01n-A	3.2	4.1	52	200	10	HUMAN:AF-Q9UMX6-F1	GUANYLYL CYCLASE-ACTIVATING PROTEIN 2;
fcik-A	3.2	4	48	258	4	HUMAN:AF-O14645-F1	AXONEMAL DYNEIN LIGHT INTERMEDIATE POLYPEPTIDE 1;
e02x-A	3.2	8.5	51	1400	8	HUMAN:AF-Q14643-F5	INOSITOL 1,4,5-TRISPHOSPHATE RECEPTOR TYPE 1;
e8q3-A	3.2	5.5	62	881	6	HUMAN:AF-Q68EM7-F1	RHO GTPASE-ACTIVATING PROTEIN 17;
e75v-A	3.2	4.2	46	95	9	HUMAN:AF-Q9Y5L4-F1	MITOCHONDRIAL IMPORT INNER MEMBRANE TRANSLOCASE S
e9eq-A	3.2	5	58	273	9	HUMAN:AF-Q5T9Z0-F1	TRANSMEMBRANE EPIDIDYMAL PROTEIN 1;
e7tt-A	3.2	8.5	61	886	15	HUMAN:AF-P27815-F1	CAMP-SPECIFIC 3',5'-CYCLIC PHOSPHODIESTERASE 4A;
e6ho-A	3.2	7.5	60	2671	13	HUMAN:AF-Q92616-F1	EIF-2-ALPHA KINASE ACTIVATOR GCN1;
ezmp-A	3.2	3.4	54	1119	20	HUMAN:AF-Q08828-F1	ADENYLATE CYCLASE TYPE 1;
e2qc-A	3.2	8	57	1400	7	HUMAN:AF-Q9NZJ4-F8	SACSIN;
fggo-A	3.2	3.5	50	307	0	HUMAN:AF-P25874-F1	MITOCHONDRIAL BROWN FAT UNCOUPLING PROTEIN 1;
ezzi-A	3.2	8.4	46	624	2	HUMAN:AF-Q9NZM6-F1	POLYCYSTIC KIDNEY DISEASE 2-LIKE 2 PROTEIN;
e3lz-A	3.2	2.6	45	752	7	HUMAN:AF-Q569K6-F1	COILED-COIL DOMAIN-CONTAINING PROTEIN 157;
fa37-A	3.2	8.1	57	608	14	HUMAN:AF-Q8IWF6-F1	PROTEIN DENND6A;
e29y-A	3.2	3	61	418	8	HUMAN:AF-P37288-F1	VASOPRESSIN V1A RECEPTOR;
fdlx-A	3.2	9.3	51	1395	10	HUMAN:AF-Q5JY77-F1	G-PROTEIN COUPLED RECEPTOR-ASSOCIATED SORTING PRO
fahn-A	3.2	3.4	41	964	12	HUMAN:AF-O94972-F1	E3 UBIQUITIN-PROTEIN LIGASE TRIM37;
e721-A	3.2	2.8	63	1459	5	HUMAN:AF-O95490-F1	ADHESION G PROTEIN-COUPLED RECEPTOR L2;
e470-A	3.2	4.3	52	511	4	HUMAN:AF-P48444-F1	COATOMER SUBUNIT DELTA;
e4ld-A	3.2	7.6	56	732	7	HUMAN:AF-O15259-F1	NEPHROCYSTIN-1;
e49p-A	3.2	3.1	47	1083	4	HUMAN:AF-Q9ULD8-F1	POTASSIUM VOLTAGE-GATED CHANNEL SUBFAMILY H MEMBE
ffpy-A	3.2	3.2	61	314	5	HUMAN:AF-Q96R54-F1	OLFACTORY RECEPTOR 14A2;
e872-A	3.2	3.4	48	2332	8	HUMAN:AF-Q3ZCN5-F1	OTOGELIN-LIKE PROTEIN;
fg75-A	3.2	3.6	44	597	2	HUMAN:AF-A6NNA2-F1	SERINE/ARGININE REPETITIVE MATRIX PROTEIN 3;
fc38-A	3.2	6	51	528	12	HUMAN:AF-P14314-F1	GLUCOSIDASE 2 SUBUNIT BETA;
fatq-A	3.2	3.8	62	169	5	HUMAN:AF-P30536-F1	TRANSLOCATOR PROTEIN;
faqb-A	3.2	8.1	61	1400	7	HUMAN:AF-Q92736-F18	RYANODINE RECEPTOR 2;
e416-A	3.2	3.9	44	135	7	HUMAN:AF-A1A4F0-F1	PUTATIVE UNCHARACTERIZED PROTEIN SLC66A1L;
e01a-A	3.2	8.6	60	941	2	HUMAN:AF-A5D8W1-F1	CILIA- AND FLAGELLA-ASSOCIATED PROTEIN 69;
fd6d-A	3.2	8	61	837	10	HUMAN:AF-Q93050-F1	V-TYPE PROTON ATPASE 116 KDA SUBUNIT A1;
e9by-A	3.2	8	59	1507	5	HUMAN:AF-Q9Y4B6-F1	DDB1- AND CUL4-ASSOCIATED FACTOR 1;
fg1u-A	3.2	1.6	45	466	9	HUMAN:AF-Q86VR2-F1	RETICULOPHAGY REGULATOR 3;
fb5n-A	3.2	9.1	63	1530	10	HUMAN:AF-Q9BX26-F1	SYNAPTONEMAL COMPLEX PROTEIN 2;
e2b2-A	3.2	8.6	60	566	3	HUMAN:AF-Q8IZK6-F1	MUCOLIPIN-2;
e42k-A	3.2	6	46	92	11	HUMAN:AF-P01148-F1	PROGONADOLIBERIN-1;
e51l-A	3.2	4.9	62	1136	6	HUMAN:AF-Q92619-F1	RHO GTPASE-ACTIVATING PROTEIN 45;
e296-A	3.2	3.7	55	1400	5	HUMAN:AF-Q02817-F3	MUCIN-2;
fe91-A	3.2	3.1	41	183	5	HUMAN:AF-Q9NPB0-F1	SAYSVFN DOMAIN-CONTAINING PROTEIN 1;
fe6z-A	3.2	2.7	54	711	6	HUMAN:AF-Q9BYJ1-F1	HYDROPEROXIDE ISOMERASE ALOXE3;
e898-A	3.2	4	57	357	12	HUMAN:AF-P30533-F1	ALPHA-2-MACROGLOBULIN RECEPTOR-ASSOCIATED PROTEIN
e02m-A	3.2	2.8	52	1400	8	HUMAN:AF-Q15751-F10	PROBABLE E3 UBIQUITIN-PROTEIN LIGASE HERC1;
fgvd-A	3.2	8.7	60	1137	5	HUMAN:AF-Q92540-F1	PROTEIN SMG7;
e0yl-A	3.2	8.3	59	1498	12	HUMAN:AF-P42695-F1	CONDENSIN-2 COMPLEX SUBUNIT D3;
e9e1-A	3.2	5.9	48	268	8	HUMAN:AF-Q96G25-F1	MEDIATOR OF RNA POLYMERASE II TRANSCRIPTION SUBUN
e9en-A	3.2	5.8	45	811	9	HUMAN:AF-Q8N5U6-F1	RING FINGER PROTEIN 10;
e2mt-A	3.2	3.9	57	155	9	HUMAN:AF-P10620-F1	MICROSOMAL GLUTATHIONE S-TRANSFERASE 1;
e4qc-A	3.2	3.5	52	503	6	HUMAN:AF-Q16656-F1	NUCLEAR RESPIRATORY FACTOR 1;
fe9i-A	3.2	5.7	45	217	13	HUMAN:AF-Q9BZE7-F1	UPF0193 PROTEIN EVG1;
e02r-A	3.2	8.4	62	770	5	HUMAN:AF-Q86TB9-F1	PROTEIN PAT1 HOMOLOG 1;
e145-A	3.2	3.2	52	591	8	HUMAN:AF-Q8NFR7-F1	COILED-COIL DOMAIN-CONTAINING PROTEIN 148;
e9i6-A	3.2	2.3	63	381	11	HUMAN:AF-Q96FG2-F1	ELMO DOMAIN-CONTAINING PROTEIN 3;
e26a-A	3.2	8.9	55	821	11	HUMAN:AF-Q6PJG6-F1	BRCA1-ASSOCIATED ATM ACTIVATOR 1;
ezjh-A	3.2	8.6	61	1400	10	HUMAN:AF-Q9Y4A5-F12	TRANSFORMATION/TRANSCRIPTION DOMAIN-ASSOCIATED PR
e9cn-A	3.2	2.7	56	463	5	HUMAN:AF-Q6NXR0-F1	INTERFERON-INDUCIBLE GTPASE 5;
ff3x-A	3.2	2.8	41	396	5	HUMAN:AF-Q53F39-F1	METALLOPHOSPHOESTERASE 1;
fdys-A	3.2	9.2	53	1297	9	HUMAN:AF-Q5JTH9-F1	RRP12-LIKE PROTEIN;
e91l-A	3.2	2.5	62	284	10	HUMAN:AF-O14494-F1	PHOSPHOLIPID PHOSPHATASE 1;
e4ol-A	3.2	7.3	52	783	2	HUMAN:AF-Q8TCS8-F1	POLYRIBONUCLEOTIDE NUCLEOTIDYLTRANSFERASE 1, MITO
e23c-A	3.2	2.6	40	1423	5	HUMAN:AF-Q76I76-F1	PROTEIN PHOSPHATASE SLINGSHOT HOMOLOG 2;
e73d-A	3.2	3.4	50	459	8	HUMAN:AF-Q9Y330-F1	ZINC FINGER AND BTB DOMAIN-CONTAINING PROTEIN 12;
e439-A	3.2	2.8	51	432	6	HUMAN:AF-P20248-F1	CYCLIN-A2;
fdvx-A	3.2	2.5	51	248	4	HUMAN:AF-Q8N1B3-F1	CYCLIN-Q;
ffog-A	3.2	3.1	54	366	11	HUMAN:AF-P0CF75-F1	ENDOGENOUS BORNAVIRUS-LIKE NUCLEOPROTEIN 1;
fglv-A	3.2	2.7	54	674	4	HUMAN:AF-P09917-F1	POLYUNSATURATED FATTY ACID 5-LIPOXYGENASE;
e3rx-A	3.2	5.9	47	422	9	HUMAN:AF-Q9UK53-F1	INHIBITOR OF GROWTH PROTEIN 1;
e3jj-A	3.2	5.1	59	1400	7	HUMAN:AF-Q99996-F8	A-KINASE ANCHOR PROTEIN 9;
ffwk-A	3.2	7.8	58	1137	5	HUMAN:AF-O15068-F1	GUANINE NUCLEOTIDE EXCHANGE FACTOR DBS;
e2mp-A	3.2	9.5	59	1237	10	HUMAN:AF-O14827-F1	RAS-SPECIFIC GUANINE NUCLEOTIDE-RELEASING FACTOR
fgvi-A	3.2	5	61	1830	3	HUMAN:AF-Q92608-F1	DEDICATOR OF CYTOKINESIS PROTEIN 2;
e5td-A	3.2	5.9	47	352	2	HUMAN:AF-O15372-F1	EUKARYOTIC TRANSLATION INITIATION FACTOR 3 SUBUNI
e50t-A	3.2	3.3	60	1140	8	HUMAN:AF-O95759-F1	TBC1 DOMAIN FAMILY MEMBER 8;
eznx-A	3.2	9.1	62	980	6	HUMAN:AF-Q8WTW3-F1	CONSERVED OLIGOMERIC GOLGI COMPLEX SUBUNIT 1;
e1pn-A	3.2	8.6	62	1037	11	HUMAN:AF-O00291-F1	HUNTINGTIN-INTERACTING PROTEIN 1;
ffxo-A	3.2	2.2	47	660	6	HUMAN:AF-Q8NHV4-F1	PROTEIN NEDD1;
fbtf-A	3.2	6.4	44	869	7	HUMAN:AF-O15146-F1	MUSCLE, SKELETAL RECEPTOR TYROSINE-PROTEIN KINASE
e8sh-A	3.2	8.7	58	923	7	HUMAN:AF-Q8IVT5-F1	KINASE SUPPRESSOR OF RAS 1;
fbhg-A	3.2	6.4	46	225	22	HUMAN:AF-Q8TAA5-F1	GRPE PROTEIN HOMOLOG 2, MITOCHONDRIAL;
fe9f-A	3.2	8.8	59	548	2	HUMAN:AF-P32780-F1	GENERAL TRANSCRIPTION FACTOR IIH SUBUNIT 1;
fglu-A	3.2	9.1	62	925	6	HUMAN:AF-P10911-F1	PROTO-ONCOGENE DBL;
fd3q-A	3.2	3.3	60	1500	5	HUMAN:AF-Q04656-F1	COPPER-TRANSPORTING ATPASE 1;
e00u-A	3.2	5	41	710	7	HUMAN:AF-Q92541-F1	RNA POLYMERASE-ASSOCIATED PROTEIN RTF1 HOMOLOG;
fdib-A	3.2	3	61	375	3	HUMAN:AF-Q99527-F1	G-PROTEIN COUPLED ESTROGEN RECEPTOR 1;
e65s-A	3.2	3.2	46	904	17	HUMAN:AF-Q8ND61-F1	UNCHARACTERIZED PROTEIN C3ORF20;
e3uf-A	3.2	2.7	49	749	10	HUMAN:AF-P78562-F1	PHOSPHATE-REGULATING NEUTRAL ENDOPEPTIDASE PHEX;
fgdt-A	3.2	3.9	51	704	2	HUMAN:AF-Q9H4Z3-F1	MRNA (2'-O-METHYLADENOSINE-N(6)-)-METHYLTRANSFERA
fe25-A	3.2	4.4	57	646	5	HUMAN:AF-P11142-F1	HEAT SHOCK COGNATE 71 KDA PROTEIN;
e8p6-A	3.2	8.3	55	1224	9	HUMAN:AF-P53621-F1	COATOMER SUBUNIT ALPHA;
fd7f-A	3.2	3.9	44	333	11	HUMAN:AF-O14908-F1	PDZ DOMAIN-CONTAINING PROTEIN GIPC1;
fewy-A	3.2	3.9	41	61	17	HUMAN:AF-P31358-F1	CAMPATH-1 ANTIGEN;
e2f9-A	3.2	5.8	47	432	11	HUMAN:AF-O95232-F1	LUC7-LIKE PROTEIN 3;
e9j2-A	3.2	3.2	61	319	8	HUMAN:AF-A6NGY5-F1	OLFACTORY RECEPTOR 51F1;
e42d-A	3.2	8.7	53	1294	8	HUMAN:AF-O75122-F1	CLIP-ASSOCIATING PROTEIN 2;
e3ur-A	3.2	9.1	55	873	4	HUMAN:AF-Q6NUP7-F1	SERINE/THREONINE-PROTEIN PHOSPHATASE 4 REGULATORY
e80p-A	3.2	2.4	62	457	3	HUMAN:AF-Q86SQ3-F1	PUTATIVE ADHESION G PROTEIN-COUPLED RECEPTOR E4P;
fbxq-A	3.2	3	60	319	5	HUMAN:AF-Q9BTD3-F1	TRANSMEMBRANE PROTEIN 121;
e7mc-A	3.2	3.8	45	312	13	HUMAN:AF-Q8TF64-F1	PDZ DOMAIN-CONTAINING PROTEIN GIPC3;
ffba-A	3.2	8.4	58	333	9	HUMAN:AF-Q8N140-F1	EP300-INTERACTING INHIBITOR OF DIFFERENTIATION 3;
e5bc-A	3.2	3.3	42	432	5	HUMAN:AF-Q15818-F1	NEURONAL PENTRAXIN-1;
fgry-A	3.2	3.2	52	834	12	HUMAN:AF-Q96P50-F1	ARF-GAP WITH COILED-COIL, ANK REPEAT AND PH DOMAI
fdt1-A	3.2	8.6	59	2146	8	HUMAN:AF-P49750-F1	YLP MOTIF-CONTAINING PROTEIN 1;
e8op-A	3.2	2.8	60	839	8	HUMAN:AF-Q8TE23-F1	TASTE RECEPTOR TYPE 1 MEMBER 2;
e6jt-A	3.2	8.4	60	773	5	HUMAN:AF-Q96TA2-F1	ATP-DEPENDENT ZINC METALLOPROTEASE YME1L1;
e5so-A	3.2	3.9	43	226	5	HUMAN:AF-Q8N6S5-F1	ADP-RIBOSYLATION FACTOR-LIKE PROTEIN 6-INTERACTIN
fgjr-A	3.2	8	61	1173	15	HUMAN:AF-Q6PD62-F1	RNA POLYMERASE-ASSOCIATED PROTEIN CTR9 HOMOLOG;
ezpl-A	3.2	8	60	809	0	HUMAN:AF-Q8TF30-F1	WASP HOMOLOG-ASSOCIATED PROTEIN WITH ACTIN, MEMBR
e9jx-A	3.2	2.8	57	870	9	HUMAN:AF-P0C881-F1	RADIAL SPOKE HEAD 10 HOMOLOG B;
fb3k-A	3.2	8.7	59	1400	10	HUMAN:AF-Q8WXH0-F27	NESPRIN-2;
e8h6-A	3.2	3.2	42	1382	12	HUMAN:AF-Q96J66-F1	ATP-BINDING CASSETTE SUB-FAMILY C MEMBER 11;
ez41-A	3.2	3.3	55	1400	11	HUMAN:AF-Q9P2D7-F9	DYNEIN HEAVY CHAIN 1, AXONEMAL;
ff7f-A	3.1	3	56	1720	5	HUMAN:AF-O95602-F1	DNA-DIRECTED RNA POLYMERASE I SUBUNIT RPA1;
e2rk-A	3.1	2.1	59	750	8	HUMAN:AF-Q9UKY4-F1	PROTEIN O-MANNOSYL-TRANSFERASE 2;
fbnb-A	3.1	3.1	57	1989	11	HUMAN:AF-O60293-F1	ZINC FINGER C3H1 DOMAIN-CONTAINING PROTEIN;
e5my-A	3.1	3.5	53	1353	11	HUMAN:AF-O60503-F1	ADENYLATE CYCLASE TYPE 9;
e85c-A	3.1	3.4	56	809	4	HUMAN:AF-Q08499-F1	CAMP-SPECIFIC 3',5'-CYCLIC PHOSPHODIESTERASE 4D;
e5gp-A	3.1	2.8	43	837	7	HUMAN:AF-Q92830-F1	HISTONE ACETYLTRANSFERASE KAT2A;
fe68-A	3.1	2	43	736	5	HUMAN:AF-Q6PJT7-F1	ZINC FINGER CCCH DOMAIN-CONTAINING PROTEIN 14;
fee0-A	3.1	3.5	56	740	11	HUMAN:AF-Q9UER7-F1	DEATH DOMAIN-ASSOCIATED PROTEIN 6;
fayy-A	3.1	2.9	46	336	9	HUMAN:AF-Q9NWR8-F1	CALCIUM UNIPORTER REGULATORY SUBUNIT MCUB, MITOCH
fdb7-A	3.1	2.4	44	509	9	HUMAN:AF-P38567-F1	HYALURONIDASE PH-20;
fdr9-A	3.1	2.8	51	949	8	HUMAN:AF-Q6EKJ0-F1	GENERAL TRANSCRIPTION FACTOR II-I REPEAT DOMAIN-C
fe6i-A	3.1	8.5	59	1447	3	HUMAN:AF-Q9NTI5-F1	SISTER CHROMATID COHESION PROTEIN PDS5 HOMOLOG B;
feu7-A	3.1	6	48	233	8	HUMAN:AF-O43513-F1	MEDIATOR OF RNA POLYMERASE II TRANSCRIPTION SUBUN
e29o-A	3.1	2.7	57	290	5	HUMAN:AF-Q99463-F1	PUTATIVE NEUROPEPTIDE Y RECEPTOR TYPE 6;
e3lv-A	3.1	2.8	44	209	5	HUMAN:AF-P26583-F1	HIGH MOBILITY GROUP PROTEIN B2;
e914-A	3.1	3.6	47	633	11	HUMAN:AF-Q86YP4-F1	TRANSCRIPTIONAL REPRESSOR P66-ALPHA;
e907-A	3.1	7.9	58	614	16	HUMAN:AF-P20393-F1	NUCLEAR RECEPTOR SUBFAMILY 1 GROUP D MEMBER 1;
e6ae-A	3.1	3.2	51	618	12	HUMAN:AF-Q8IXI2-F1	MITOCHONDRIAL RHO GTPASE 1;
e0aa-A	3.1	2.6	53	676	4	HUMAN:AF-O15296-F1	POLYUNSATURATED FATTY ACID LIPOXYGENASE ALOX15B;
e5lc-A	3.1	2.4	43	406	5	HUMAN:AF-P62195-F1	26S PROTEASOME REGULATORY SUBUNIT 8;
fceh-A	3.1	3.5	55	436	9	HUMAN:AF-O43929-F1	ORIGIN RECOGNITION COMPLEX SUBUNIT 4;
e6nf-A	3.1	2.6	61	1461	0	HUMAN:AF-O94823-F1	PHOSPHOLIPID-TRANSPORTING ATPASE VB;
fgki-A	3.1	4.1	57	729	5	HUMAN:AF-Q9UHD2-F1	SERINE/THREONINE-PROTEIN KINASE TBK1;
fdr8-A	3.1	3.3	49	1153	6	HUMAN:AF-P35228-F1	NITRIC OXIDE SYNTHASE, INDUCIBLE;
e4g9-A	3.1	7.9	54	578	9	HUMAN:AF-Q5T160-F1	PROBABLE ARGININE--TRNA LIGASE, MITOCHONDRIAL;
e78d-A	3.1	4.9	48	1157	8	HUMAN:AF-Q8IY37-F1	PROBABLE ATP-DEPENDENT RNA HELICASE DHX37;
e49n-A	3.1	8.2	48	607	10	HUMAN:AF-P52306-F1	RAP1 GTPASE-GDP DISSOCIATION STIMULATOR 1;
e1be-A	3.1	3.3	60	494	7	HUMAN:AF-Q8IZ08-F1	G-PROTEIN COUPLED RECEPTOR 135;
fa1e-A	3.1	7.1	53	502	9	HUMAN:AF-P17787-F1	NEURONAL ACETYLCHOLINE RECEPTOR SUBUNIT BETA-2;
e4qf-A	3.1	8.2	62	724	5	HUMAN:AF-Q6ZQN7-F1	SOLUTE CARRIER ORGANIC ANION TRANSPORTER FAMILY M
ffxc-A	3.1	4.7	58	387	2	HUMAN:AF-Q9UNH6-F1	SORTING NEXIN-7;
e9gg-A	3.1	8.2	60	1400	3	HUMAN:AF-Q03001-F4	DYSTONIN;
e1lw-A	3.1	3.2	62	311	5	HUMAN:AF-A0A2R8YED5	-F1 OLFACTORY RECEPTOR;
fel1-A	3.1	2.9	51	465	6	HUMAN:AF-P78396-F1	CYCLIN-A1;
e4nm-A	3.1	3.4	49	518	10	HUMAN:AF-Q8NHP6-F1	MOTILE SPERM DOMAIN-CONTAINING PROTEIN 2;
fdl6-A	3.1	3.8	59	1223	5	HUMAN:AF-P46020-F1	PHOSPHORYLASE B KINASE REGULATORY SUBUNIT ALPHA,
e392-A	3.1	2.6	58	221	5	HUMAN:AF-A6NI61-F1	PROTEIN MYOMAKER;
e29v-A	3.1	8.3	62	1400	13	HUMAN:AF-Q03001-F28	DYSTONIN;
e84y-A	3.1	3	43	440	2	HUMAN:AF-P62191-F1	26S PROTEASOME REGULATORY SUBUNIT 4;
fai7-A	3.1	2.9	56	719	2	HUMAN:AF-P33993-F1	DNA REPLICATION LICENSING FACTOR MCM7;
fe8w-A	3.1	2.9	52	433	8	HUMAN:AF-Q99538-F1	LEGUMAIN;
e134-A	3.1	6.1	47	352	6	HUMAN:AF-Q969V5-F1	MITOCHONDRIAL UBIQUITIN LIGASE ACTIVATOR OF NFKB
e0n6-A	3.1	3.9	44	1220	16	HUMAN:AF-Q14562-F1	ATP-DEPENDENT RNA HELICASE DHX8;
e8as-A	3.1	3.5	60	1139	12	HUMAN:AF-Q08999-F1	RETINOBLASTOMA-LIKE PROTEIN 2;
fcmj-A	3.1	8.3	55	1249	2	HUMAN:AF-P29144-F1	TRIPEPTIDYL-PEPTIDASE 2;
e7p3-A	3.1	5.4	40	894	10	HUMAN:AF-Q2TBE0-F1	CWF19-LIKE PROTEIN 2;
fbi5-A	3.1	4.3	46	349	9	HUMAN:AF-Q8IV48-F1	3'-5' EXORIBONUCLEASE 1;
e8f0-A	3.1	3.3	57	579	4	HUMAN:AF-Q86VD9-F1	GPI MANNOSYLTRANSFERASE 4;
e53x-A	3.1	8.7	57	2243	0	HUMAN:AF-O75165-F1	DNAJ HOMOLOG SUBFAMILY C MEMBER 13;
e3x6-A	3.1	2.4	46	991	13	HUMAN:AF-Q7RTR0-F1	NACHT, LRR AND PYD DOMAINS-CONTAINING PROTEIN 9;
fdpo-A	3.1	3.3	46	759	4	HUMAN:AF-Q9BXS9-F1	SOLUTE CARRIER FAMILY 26 MEMBER 6;
faou-A	3.1	5.1	62	899	6	HUMAN:AF-G9CGD6-F1	CNK3/IPCEF1 FUSION PROTEIN;
ezkn-A	3.1	4.3	47	1400	17	HUMAN:AF-Q8TDJ6-F5	DMX-LIKE PROTEIN 2;
e4fe-A	3.1	3.1	42	902	5	HUMAN:AF-P48058-F1	GLUTAMATE RECEPTOR 4;
fa2f-A	3.1	2.9	48	1400	8	HUMAN:AF-Q8IVF4-F6	DYNEIN HEAVY CHAIN 10, AXONEMAL;
fc4k-A	3.1	8.8	63	957	5	HUMAN:AF-Q13474-F1	DYSTROPHIN-RELATED PROTEIN 2;
e638-A	3.1	4.9	52	591	6	HUMAN:AF-P41440-F1	REDUCED FOLATE TRANSPORTER;
e495-A	3.1	2.5	46	527	4	HUMAN:AF-P56282-F1	DNA POLYMERASE EPSILON SUBUNIT 2;
e2zq-A	3.1	8.4	58	1113	9	HUMAN:AF-Q8IX03-F1	PROTEIN KIBRA;
e78r-A	3.1	3.1	62	288	6	HUMAN:AF-O43688-F1	PHOSPHOLIPID PHOSPHATASE 2;
e3ma-A	3.1	2.5	44	203	11	HUMAN:AF-Q15041-F1	ADP-RIBOSYLATION FACTOR-LIKE PROTEIN 6-INTERACTIN
e33e-A	3.1	2.3	38	795	13	HUMAN:AF-P54886-F1	DELTA-1-PYRROLINE-5-CARBOXYLATE SYNTHASE;
e7j9-A	3.1	8	60	400	5	HUMAN:AF-Q9BTV4-F1	TRANSMEMBRANE PROTEIN 43;
e4ec-A	3.1	3.5	56	486	4	HUMAN:AF-Q9UNF0-F1	PROTEIN KINASE C AND CASEIN KINASE SUBSTRATE IN N
e1gj-A	3.1	2.5	43	273	5	HUMAN:AF-P40306-F1	PROTEASOME SUBUNIT BETA TYPE-10;
ffup-A	3.1	3.3	61	508	3	HUMAN:AF-Q96P66-F1	PROBABLE G-PROTEIN COUPLED RECEPTOR 101;
e8xr-A	3.1	2.8	49	797	10	HUMAN:AF-Q9Y4W6-F1	AFG3-LIKE PROTEIN 2;
e2zl-A	3.1	2.3	46	652	13	HUMAN:AF-Q08357-F1	SODIUM-DEPENDENT PHOSPHATE TRANSPORTER 2;
e7ps-A	3.1	7.9	52	310	10	HUMAN:AF-Q6ZR62-F1	RETROTRANSPOSON GAG-LIKE PROTEIN 4;
e9mb-A	3.1	8.3	60	607	10	HUMAN:AF-P04843-F1	DOLICHYL-DIPHOSPHOOLIGOSACCHARIDE--PROTEIN
e239-A	3.1	6.1	47	1265	4	HUMAN:AF-P16885-F1	1-PHOSPHATIDYLINOSITOL 4,5-BISPHOSPHATE PHOSPHODI
fad0-A	3.1	3.3	43	521	12	HUMAN:AF-Q17RP2-F1	TIGGER TRANSPOSABLE ELEMENT-DERIVED PROTEIN 6;
fcsj-A	3.1	4.1	48	1189	8	HUMAN:AF-Q92835-F1	PHOSPHATIDYLINOSITOL 3,4,5-TRISPHOSPHATE 5-PHOSPH
ffxt-A	3.1	8.6	51	1358	8	HUMAN:AF-Q14643-F8	INOSITOL 1,4,5-TRISPHOSPHATE RECEPTOR TYPE 1;
e45g-A	3.1	4.6	46	534	4	HUMAN:AF-Q6ZU67-F1	BEN DOMAIN-CONTAINING PROTEIN 4;
e50g-A	3.1	3.2	51	618	12	HUMAN:AF-Q8IXI1-F1	MITOCHONDRIAL RHO GTPASE 2;
e7tp-A	3.1	3.6	53	115	6	HUMAN:AF-A6NFY7-F1	SUCCINATE DEHYDROGENASE ASSEMBLY FACTOR 1, MITOCH
fa9c-A	3.1	2.7	45	1954	11	HUMAN:AF-Q8TDI0-F1	CHROMODOMAIN-HELICASE-DNA-BINDING PROTEIN 5;
fcok-A	3.1	8.9	62	2564	13	HUMAN:AF-Q9H254-F1	SPECTRIN BETA CHAIN, NON-ERYTHROCYTIC 4;
e68s-A	3.1	3.9	45	300	7	HUMAN:AF-Q7L4S7-F1	PROTEIN ARMCX6;
fgrd-A	3.1	3	47	321	4	HUMAN:AF-Q5JU69-F1	TORSIN-2A;
e0ri-A	3.1	2.8	57	267	7	HUMAN:AF-Q9NUN7-F1	ALKALINE CERAMIDASE 3;
fcjl-A	3.1	3.1	63	321	6	HUMAN:AF-Q8TDS7-F1	MAS-RELATED G-PROTEIN COUPLED RECEPTOR MEMBER D;
ff3l-A	3.1	8.7	61	1581	8	HUMAN:AF-Q09428-F1	ATP-BINDING CASSETTE SUB-FAMILY C MEMBER 8;
fdua-A	3.1	3.4	46	281	11	HUMAN:AF-Q96IY1-F1	KINETOCHORE-ASSOCIATED PROTEIN NSL1 HOMOLOG;
fb13-A	3.1	9	55	746	11	HUMAN:AF-O95876-F1	WD REPEAT-CONTAINING AND PLANAR CELL POLARITY EFF
e1jf-A	3.1	8.6	59	1400	8	HUMAN:AF-Q15413-F18	RYANODINE RECEPTOR 3;
fbc9-A	3.1	8	50	541	6	HUMAN:AF-O00482-F1	NUCLEAR RECEPTOR SUBFAMILY 5 GROUP A MEMBER 2;
e77t-A	3.1	8.5	59	1400	5	HUMAN:AF-Q8NF91-F19	NESPRIN-1;
e42q-A	3.1	4.6	41	634	7	HUMAN:AF-Q8IXW0-F1	LAMIN TAIL DOMAIN-CONTAINING PROTEIN 2;
e62d-A	3.1	4.9	43	847	9	HUMAN:AF-Q8IY81-F1	PRE-RRNA 2'-O-RIBOSE RNA METHYLTRANSFERASE FTSJ3;
fcxy-A	3.1	2.8	50	336	10	HUMAN:AF-Q8IYX1-F1	TBC1 DOMAIN FAMILY MEMBER 21;
feex-A	3.1	4.6	60	660	0	HUMAN:AF-Q15067-F1	PEROXISOMAL ACYL-COENZYME A OXIDASE 1;
e35m-A	3.1	7.6	57	620	4	HUMAN:AF-Q6VN20-F1	RAN-BINDING PROTEIN 10;
e7wp-A	3.1	7.8	62	371	10	HUMAN:AF-P23610-F1	40-KDA HUNTINGTIN-ASSOCIATED PROTEIN;
fa0w-A	3.1	5	54	1187	9	HUMAN:AF-P29597-F1	NON-RECEPTOR TYROSINE-PROTEIN KINASE TYK2;
ff06-A	3.1	7.4	62	383	5	HUMAN:AF-Q9H841-F1	NIPA-LIKE PROTEIN 2;
fbwr-A	3.1	2.3	44	525	9	HUMAN:AF-Q15742-F1	NGFI-A-BINDING PROTEIN 2;
e3e3-A	3.1	3	62	303	3	HUMAN:AF-Q9NX52-F1	RHOMBOID-RELATED PROTEIN 2;
e57c-A	3.1	7.1	52	1024	2	HUMAN:AF-Q9UII4-F1	E3 ISG15--PROTEIN LIGASE HERC5;
fg36-A	3.1	9.1	52	504	4	HUMAN:AF-Q16401-F1	26S PROTEASOME NON-ATPASE REGULATORY SUBUNIT 5;
e5mv-A	3.1	8.8	58	564	3	HUMAN:AF-Q9Y262-F1	EUKARYOTIC TRANSLATION INITIATION FACTOR 3 SUBUNI
e88q-A	3.1	3.2	60	327	7	HUMAN:AF-Q8NH55-F1	OLFACTORY RECEPTOR 52E5;
fftc-A	3.1	3.1	62	404	3	HUMAN:AF-P58872-F1	RHOMBOID-RELATED PROTEIN 3;
fbtx-A	3.1	5.7	47	298	9	HUMAN:AF-P36542-F1	ATP SYNTHASE SUBUNIT GAMMA, MITOCHONDRIAL;
fg9z-A	3.1	3	58	384	12	HUMAN:AF-Q9GZN0-F1	PROBABLE G-PROTEIN COUPLED RECEPTOR 88;
ffgr-A	3.1	8.9	61	175	5	HUMAN:AF-O60895-F1	RECEPTOR ACTIVITY-MODIFYING PROTEIN 2;
e11t-A	3.1	8.8	61	1400	7	HUMAN:AF-Q96DT5-F2	DYNEIN HEAVY CHAIN 11, AXONEMAL;
e2id-A	3.1	8.3	61	735	7	HUMAN:AF-Q9UPT5-F1	EXOCYST COMPLEX COMPONENT 7;
fgqm-A	3.1	4	56	474	14	HUMAN:AF-Q9ULV8-F1	E3 UBIQUITIN-PROTEIN LIGASE CBL-C;
e82c-A	3.1	2.8	62	413	11	HUMAN:AF-P07550-F1	BETA-2 ADRENERGIC RECEPTOR;
e0vt-A	3.1	8.1	60	858	10	HUMAN:AF-Q9ULT0-F1	TETRATRICOPEPTIDE REPEAT PROTEIN 7A;
e83n-A	3.1	2	41	472	12	HUMAN:AF-Q9NQL9-F1	DOUBLESEX- AND MAB-3-RELATED TRANSCRIPTION FACTOR
e53l-A	3.1	3.2	48	1667	13	HUMAN:AF-Q8N7X0-F1	ANDROGLOBIN;
fdfl-A	3.1	4.9	47	706	13	HUMAN:AF-Q6IA69-F1	GLUTAMINE-DEPENDENT NAD(+) SYNTHETASE;
e0ba-A	3.1	6.4	43	579	7	HUMAN:AF-Q5VV42-F1	THREONYLCARBAMOYLADENOSINE TRNA METHYLTHIOTRANSFE
fg4s-A	3.1	8.1	59	472	12	HUMAN:AF-P09913-F1	INTERFERON-INDUCED PROTEIN WITH TETRATRICOPEPTIDE
e53f-A	3.1	3.3	54	847	7	HUMAN:AF-Q8N475-F1	FOLLISTATIN-RELATED PROTEIN 5;
femm-A	3.1	3.5	50	509	12	HUMAN:AF-Q0VDF9-F1	HEAT SHOCK 70 KDA PROTEIN 14;
e48j-A	3.1	8.1	51	1817	6	HUMAN:AF-P52948-F1	NUCLEAR PORE COMPLEX PROTEIN NUP98-NUP96;
e08c-A	3.1	8.2	59	131	2	HUMAN:AF-O15243-F1	LEPTIN RECEPTOR GENE-RELATED PROTEIN;
e03b-A	3.1	3.7	59	1982	8	HUMAN:AF-Q9UKL3-F1	CASP8-ASSOCIATED PROTEIN 2;
e218-A	3.1	6.8	45	1132	4	HUMAN:AF-O60674-F1	TYROSINE-PROTEIN KINASE JAK2;
e9ml-A	3.1	2.2	47	294	6	HUMAN:AF-O95873-F1	UNCHARACTERIZED PROTEIN C6ORF47;
e5ku-A	3.1	8.5	60	235	8	HUMAN:AF-Q6ZS82-F1	REGULATOR OF G-PROTEIN SIGNALING 9-BINDING PROTEI
feay-A	3.1	4.9	52	201	4	HUMAN:AF-Q9H902-F1	RECEPTOR EXPRESSION-ENHANCING PROTEIN 1;
e37z-A	3.1	9.4	50	1400	2	HUMAN:AF-Q6ZQQ6-F5	WD REPEAT-CONTAINING PROTEIN 87;
e7c7-A	3.1	5.9	48	1012	13	HUMAN:AF-O43303-F1	CENTRIOLAR COILED-COIL PROTEIN OF 110 KDA;
e0p2-A	3.1	3.2	47	290	4	HUMAN:AF-Q969X5-F1	ENDOPLASMIC RETICULUM-GOLGI INTERMEDIATE COMPARTM
e45v-A	3.1	6.2	45	758	11	HUMAN:AF-Q8WUQ7-F1	CACTIN;
ezpu-A	3.1	3.5	58	588	5	HUMAN:AF-Q53T94-F1	TATA BOX-BINDING PROTEIN-ASSOCIATED FACTOR RNA PO
fe5f-A	3.1	2.7	45	695	9	HUMAN:AF-P56696-F1	POTASSIUM VOLTAGE-GATED CHANNEL SUBFAMILY KQT MEM
e1di-A	3.1	6.4	47	683	9	HUMAN:AF-Q13769-F1	THO COMPLEX SUBUNIT 5 HOMOLOG;
e1qu-A	3.1	8.6	61	1400	3	HUMAN:AF-Q63HN8-F20	E3 UBIQUITIN-PROTEIN LIGASE RNF213;
ff97-A	3.1	9.1	52	497	4	HUMAN:AF-Q15173-F1	SERINE/THREONINE-PROTEIN PHOSPHATASE 2A 56 KDA RE
e257-A	3.1	8.1	58	1400	9	HUMAN:AF-O15050-F7	TPR AND ANKYRIN REPEAT-CONTAINING PROTEIN 1;
e80q-A	3.1	5.9	43	646	7	HUMAN:AF-Q6PCB7-F1	LONG-CHAIN FATTY ACID TRANSPORT PROTEIN 1;
e7h3-A	3.1	5.4	47	275	17	HUMAN:AF-Q14CZ0-F1	UPF0472 PROTEIN C16ORF72;
fb77-A	3.1	3.2	46	463	11	HUMAN:AF-Q9Y230-F1	RUVB-LIKE 2;
fdl1-A	3.1	3.3	54	703	6	HUMAN:AF-A6NHC0-F1	CALPAIN-8;
fglq-A	3.1	3.8	51	270	8	HUMAN:AF-Q14493-F1	HISTONE RNA HAIRPIN-BINDING PROTEIN;
e1kq-A	3.1	3.4	61	855	5	HUMAN:AF-Q96CC6-F1	INACTIVE RHOMBOID PROTEIN 1;
e5q8-A	3.1	3.4	44	603	11	HUMAN:AF-Q68CZ6-F1	HAUS AUGMIN-LIKE COMPLEX SUBUNIT 3;
e828-A	3.1	8.5	59	2033	7	HUMAN:AF-Q92817-F1	ENVOPLAKIN;
e99w-A	3.1	3.5	52	270	4	HUMAN:AF-Q9NS61-F1	KV CHANNEL-INTERACTING PROTEIN 2;
e0ay-A	3.1	2.9	50	1400	12	HUMAN:AF-Q9Y493-F7	ZONADHESIN;
e8rw-A	3.1	8.5	63	573	6	HUMAN:AF-Q5TGP6-F1	MAESTRO HEAT-LIKE REPEAT-CONTAINING PROTEIN FAMIL
e08w-A	3.1	7.8	55	606	4	HUMAN:AF-O14678-F1	LYSOSOMAL COBALAMIN TRANSPORTER ABCD4;
e4gh-A	3.1	3.4	58	919	5	HUMAN:AF-Q13003-F1	GLUTAMATE RECEPTOR IONOTROPIC, KAINATE 3;
fef6-A	3.1	6.8	54	833	9	HUMAN:AF-Q6IN85-F1	SERINE/THREONINE-PROTEIN PHOSPHATASE 4 REGULATORY
fbdg-A	3.1	7.5	54	1400	2	HUMAN:AF-Q96M86-F6	DYNEIN HEAVY CHAIN DOMAIN-CONTAINING PROTEIN 1;
e7bf-A	3.1	2.8	50	1400	10	HUMAN:AF-Q8NCM8-F4	CYTOPLASMIC DYNEIN 2 HEAVY CHAIN 1;
fb4p-A	3.1	3.3	57	1400	11	HUMAN:AF-Q9UFH2-F16	DYNEIN HEAVY CHAIN 17, AXONEMAL;
fctz-A	3.1	2.9	48	1400	8	HUMAN:AF-Q8IVF4-F7	DYNEIN HEAVY CHAIN 10, AXONEMAL;
ffip-A	3.1	8.9	58	1400	10	HUMAN:AF-P46939-F2	UTROPHIN;
fdha-A	3.1	2.4	43	215	5	HUMAN:AF-P09429-F1	HIGH MOBILITY GROUP PROTEIN B1;
ez5g-A	3.1	1.6	40	840	5	HUMAN:AF-Q9UJA3-F1	DNA HELICASE MCM8;
fbq6-A	3.1	2.6	47	193	13	HUMAN:AF-P37235-F1	HIPPOCALCIN-LIKE PROTEIN 1;
faw3-A	3.1	4.4	49	336	6	HUMAN:AF-O00180-F1	POTASSIUM CHANNEL SUBFAMILY K MEMBER 1;
e2dd-A	3.1	6.4	45	1400	9	HUMAN:AF-Q9UFH2-F4	DYNEIN HEAVY CHAIN 17, AXONEMAL;
fdpb-A	3.1	2.8	51	2168	10	HUMAN:AF-Q9UIF8-F1	BROMODOMAIN ADJACENT TO ZINC FINGER DOMAIN PROTEI
e8el-A	3.1	2.5	52	1400	6	HUMAN:AF-Q8TD57-F4	DYNEIN HEAVY CHAIN 3, AXONEMAL;
e6s4-A	3	3.5	46	638	4	HUMAN:AF-Q96PR1-F1	POTASSIUM VOLTAGE-GATED CHANNEL SUBFAMILY C MEMBE
e5hp-A	3	2.8	44	411	7	HUMAN:AF-Q969G3-F1	SWI/SNF-RELATED MATRIX-ASSOCIATED ACTIN-DEPENDENT
ez2n-A	3	3.8	47	693	2	HUMAN:AF-Q49AG3-F1	ZINC FINGER BED DOMAIN-CONTAINING PROTEIN 5;
fads-A	3	2.9	54	617	6	HUMAN:AF-Q13585-F1	MELATONIN-RELATED RECEPTOR;
e2ol-A	3	2.5	43	446	7	HUMAN:AF-P41225-F1	TRANSCRIPTION FACTOR SOX-3;
e0pn-A	3	2.8	51	520	6	HUMAN:AF-Q8TCT8-F1	SIGNAL PEPTIDE PEPTIDASE-LIKE 2A;
e511-A	3	3.6	47	647	11	HUMAN:AF-Q9UFC0-F1	LEUCINE-RICH REPEAT AND WD REPEAT-CONTAINING PROT
e56h-A	3	3.8	51	330	6	HUMAN:AF-Q7Z7C7-F1	STIMULATED BY RETINOIC ACID GENE 8 PROTEIN HOMOLO
e6be-A	3	2.8	40	548	8	HUMAN:AF-Q9NWZ5-F1	URIDINE-CYTIDINE KINASE-LIKE 1;
e6zq-A	3	3.4	45	1218	18	HUMAN:AF-Q4VNC0-F1	PROBABLE CATION-TRANSPORTING ATPASE 13A5;
fbk3-A	3	3.1	59	159	7	HUMAN:AF-O14609-F1	TESTIS-SPECIFIC XK-RELATED PROTEIN, Y-LINKED;
e1ma-A	3	3.1	60	359	12	HUMAN:AF-P43088-F1	PROSTAGLANDIN F2-ALPHA RECEPTOR;
e56f-A	3	3.9	43	1041	12	HUMAN:AF-O60231-F1	PRE-MRNA-SPLICING FACTOR ATP-DEPENDENT RNA HELICA
e1t5-A	3	7.5	52	563	8	HUMAN:AF-Q8WYA6-F1	BETA-CATENIN-LIKE PROTEIN 1;
e97q-A	3	8.7	47	725	11	HUMAN:AF-Q9HAU8-F1	AMINOPEPTIDASE RNPEPL1;
e5xi-A	3	6.1	48	96	4	HUMAN:AF-L0R819-F1	ASNSD1 UPSTREAM OPEN READING FRAME PROTEIN;
e16m-A	3	2.1	48	625	10	HUMAN:AF-Q14397-F1	GLUCOKINASE REGULATORY PROTEIN;
e8ls-A	3	8.7	62	1211	6	HUMAN:AF-A4D2P6-F1	DELPHILIN;
ey9w-A	3	4.1	44	566	11	HUMAN:AF-Q6ZS11-F1	RAS AND RAB INTERACTOR-LIKE PROTEIN;
e2ry-A	3	3.1	63	273	6	HUMAN:AF-Q8N4S7-F1	PROGESTIN AND ADIPOQ RECEPTOR FAMILY MEMBER 4;
e0tf-A	3	6.2	46	290	15	HUMAN:AF-Q9Y2B4-F1	TP53-TARGET GENE 5 PROTEIN;
fd4a-A	3	3	47	397	4	HUMAN:AF-Q9H497-F1	TORSIN-3A;
fdxu-A	3	3.6	39	564	3	HUMAN:AF-O95361-F1	TRIPARTITE MOTIF-CONTAINING PROTEIN 16;
e6i7-A	3	8.7	61	1125	8	HUMAN:AF-Q96QU8-F1	EXPORTIN-6;
fevg-A	3	7.9	61	563	3	HUMAN:AF-Q4U2R8-F1	SOLUTE CARRIER FAMILY 22 MEMBER 6;
e682-A	3	2.6	47	97	11	HUMAN:AF-Q56P42-F1	PYRIN DOMAIN-CONTAINING PROTEIN 2;
e8o2-A	3	8.9	60	836	8	HUMAN:AF-Q5T1N1-F1	PROTEIN AKNAD1;
e7zr-A	3	3	54	1400	4	HUMAN:AF-Q6ZRI0-F1	OTOGELIN;
fboe-A	3	5.4	48	763	15	HUMAN:AF-Q8N957-F1	ANKYRIN REPEAT AND FIBRONECTIN TYPE-III DOMAIN-CO
e209-A	3	4.4	52	201	12	HUMAN:AF-P43080-F1	GUANYLYL CYCLASE-ACTIVATING PROTEIN 1;
fgfd-A	3	8.2	58	1400	12	HUMAN:AF-Q9NRC6-F5	SPECTRIN BETA CHAIN, NON-ERYTHROCYTIC 5;
e46p-A	3	7.7	60	689	15	HUMAN:AF-P52888-F1	THIMET OLIGOPEPTIDASE;
fdw3-A	3	3.4	63	312	6	HUMAN:AF-Q86SM8-F1	MAS-RELATED G-PROTEIN COUPLED RECEPTOR MEMBER E;
ffpj-A	3	4.9	59	437	5	HUMAN:AF-Q5VWJ9-F1	SORTING NEXIN-30;
e1wf-A	3	2.5	47	300	15	HUMAN:AF-Q8NHV1-F1	GTPASE IMAP FAMILY MEMBER 7;
fgp6-A	3	3.4	49	393	10	HUMAN:AF-Q9NYG8-F1	POTASSIUM CHANNEL SUBFAMILY K MEMBER 4;
e1em-A	3	3.6	47	515	11	HUMAN:AF-A0A087X1C5	-F1 PUTATIVE CYTOCHROME P450 2D7;
e4ao-A	3	2.9	56	1631	5	HUMAN:AF-Q86VI3-F1	RAS GTPASE-ACTIVATING-LIKE PROTEIN IQGAP3;
e8sd-A	3	8.2	55	1032	9	HUMAN:AF-Q8N1T3-F1	UNCONVENTIONAL MYOSIN-IH;
e2og-A	3	4.6	44	1400	7	HUMAN:AF-Q15149-F8	PLECTIN;
e3w2-A	3	6.2	43	585	14	HUMAN:AF-Q9BY44-F1	EUKARYOTIC TRANSLATION INITIATION FACTOR 2A;
e3xg-A	3	5.8	48	256	10	HUMAN:AF-Q8TC29-F1	ENKURIN;
e3m3-A	3	7.4	45	154	9	HUMAN:AF-Q9H633-F1	RIBONUCLEASE P PROTEIN SUBUNIT P21;
fb2u-A	3	4.2	46	1093	9	HUMAN:AF-Q2Y0W8-F1	ELECTRONEUTRAL SODIUM BICARBONATE EXCHANGER 1;
e98b-A	3	8.8	58	1485	7	HUMAN:AF-O60306-F1	RNA HELICASE AQUARIUS;
e4jk-A	3	2.1	53	745	9	HUMAN:AF-P05164-F1	MYELOPEROXIDASE;
e9jk-A	3	8.4	60	307	10	HUMAN:AF-Q96IW7-F1	VESICLE-TRAFFICKING PROTEIN SEC22A;
e5fe-A	3	2.9	56	919	5	HUMAN:AF-P18858-F1	DNA LIGASE 1;
e82n-A	3	4.9	60	418	13	HUMAN:AF-Q969V4-F1	TEKTIN-1;
ez93-A	3	8.6	59	1436	7	HUMAN:AF-Q12769-F1	NUCLEAR PORE COMPLEX PROTEIN NUP160;
e89d-A	3	3.6	43	1025	12	HUMAN:AF-Q53GL7-F1	PROTEIN MONO-ADP-RIBOSYLTRANSFERASE PARP10;
e2vy-A	3	3.6	54	842	9	HUMAN:AF-Q6ZN44-F1	NETRIN RECEPTOR UNC5A;
e21c-A	3	5.2	58	902	12	HUMAN:AF-Q9BSJ2-F1	GAMMA-TUBULIN COMPLEX COMPONENT 2;
e1v5-A	3	5.3	50	509	4	HUMAN:AF-P09622-F1	DIHYDROLIPOYL DEHYDROGENASE, MITOCHONDRIAL;
fah8-A	3	6.5	44	902	18	HUMAN:AF-B4DH59-F1	NEUROBLASTOMA BREAKPOINT FAMILY MEMBER 26;
e6ek-A	3	3.7	40	638	10	HUMAN:AF-Q96LD4-F1	E3 UBIQUITIN-PROTEIN LIGASE TRIM47;
e21t-A	3	9	61	488	7	HUMAN:AF-Q9NV64-F1	TRANSMEMBRANE PROTEIN 39A;
e2yi-A	3	2.5	45	2009	2	HUMAN:AF-P35498-F1	SODIUM CHANNEL PROTEIN TYPE 1 SUBUNIT ALPHA;
fejj-A	3	5.8	45	1172	4	HUMAN:AF-Q13751-F1	LAMININ SUBUNIT BETA-3;
e1bc-A	3	3.7	56	142	9	HUMAN:AF-Q9NZG7-F1	NINJURIN-2;
ez2b-A	3	7.3	53	1400	4	HUMAN:AF-P21817-F7	RYANODINE RECEPTOR 1;
ffz3-A	3	7.9	39	510	3	HUMAN:AF-Q9BYM8-F1	RANBP-TYPE AND C3HC4-TYPE ZINC FINGER-CONTAINING
e1hp-A	3	7.5	50	525	6	HUMAN:AF-O75886-F1	SIGNAL TRANSDUCING ADAPTER MOLECULE 2;
fd0r-A	3	4.1	41	744	2	HUMAN:AF-Q9C040-F1	TRIPARTITE MOTIF-CONTAINING PROTEIN 2;
fbxl-A	3	8.6	57	1262	5	HUMAN:AF-P41252-F1	ISOLEUCINE--TRNA LIGASE, CYTOPLASMIC;
e6hq-A	3	3.4	49	838	8	HUMAN:AF-Q9NV58-F1	E3 UBIQUITIN-PROTEIN LIGASE RNF19A;
e9ap-A	3	2.6	44	513	7	HUMAN:AF-Q9UIX4-F1	POTASSIUM VOLTAGE-GATED CHANNEL SUBFAMILY G MEMBE
febh-A	3	7.9	59	165	7	HUMAN:AF-Q5BJH2-F1	TRANSMEMBRANE PROTEIN 128;
e4mx-A	3	4.2	54	796	6	HUMAN:AF-Q68CJ6-F1	NUCLEAR GTPASE SLIP-GC;
e6kt-A	3	2.6	36	103	3	HUMAN:AF-P62805-F1	HISTONE H4;
farp-A	3	8.9	61	517	3	HUMAN:AF-P07510-F1	ACETYLCHOLINE RECEPTOR SUBUNIT GAMMA;
fa5p-A	3	2.7	56	1279	9	HUMAN:AF-Q12770-F1	STEROL REGULATORY ELEMENT-BINDING PROTEIN CLEAVAG
e1cl-A	3	8.4	58	276	7	HUMAN:AF-Q96ET8-F1	GOLGI APPARATUS MEMBRANE PROTEIN TVP23 HOMOLOG C;
fe3o-A	3	3.2	44	501	14	HUMAN:AF-Q6VVX0-F1	VITAMIN D 25-HYDROXYLASE;
e5yi-A	3	4.6	46	668	9	HUMAN:AF-O60331-F1	PHOSPHATIDYLINOSITOL 4-PHOSPHATE 5-KINASE TYPE-1
e47f-A	3	4.6	42	166	2	HUMAN:AF-Q5TA89-F1	TRANSCRIPTION FACTOR HES-5;
e8y4-A	3	3.6	41	442	2	HUMAN:AF-Q14142-F1	TRIPARTITE MOTIF-CONTAINING PROTEIN 14;
e91h-A	3	2.9	45	855	7	HUMAN:AF-Q8N0Z3-F1	SPINDLE AND CENTRIOLE-ASSOCIATED PROTEIN 1;
fd62-A	3	7.9	58	530	7	HUMAN:AF-Q86TW2-F1	AARF DOMAIN-CONTAINING PROTEIN KINASE 1;
fbtn-A	3	2.8	57	320	9	HUMAN:AF-Q96FM1-F1	POST-GPI ATTACHMENT TO PROTEINS FACTOR 3;
e0fv-A	3	6.6	52	1400	10	HUMAN:AF-Q63HN8-F5	E3 UBIQUITIN-PROTEIN LIGASE RNF213;
e0k8-A	3	6.5	47	131	9	HUMAN:AF-Q8N4V1-F1	ER MEMBRANE PROTEIN COMPLEX SUBUNIT 5;
fbnv-A	3	8.7	57	359	11	HUMAN:AF-Q9NZL4-F1	HSP70-BINDING PROTEIN 1;
e4jy-A	3	2.8	51	1881	14	HUMAN:AF-P16157-F1	ANKYRIN-1;
fa8q-A	3	8.1	55	468	9	HUMAN:AF-P30532-F1	NEURONAL ACETYLCHOLINE RECEPTOR SUBUNIT ALPHA-5;
e5ta-A	3	3.3	49	1024	8	HUMAN:AF-Q9NPP4-F1	NLR FAMILY CARD DOMAIN-CONTAINING PROTEIN 4;
e75d-A	3	3.1	60	440	12	HUMAN:AF-Q86V85-F1	INTEGRAL MEMBRANE PROTEIN GPR180;
e5pp-A	3	8.2	62	983	13	HUMAN:AF-Q5H8A4-F1	GPI ETHANOLAMINE PHOSPHATE TRANSFERASE 2;
fglm-A	3	8.9	57	1151	14	HUMAN:AF-Q9C0E2-F1	EXPORTIN-4;
e0f1-A	3	8	61	116	10	HUMAN:AF-E9PQX1-F1	TRANSMEMBRANE PROTEIN 262;
e39r-A	3	8.8	61	493	7	HUMAN:AF-Q04844-F1	ACETYLCHOLINE RECEPTOR SUBUNIT EPSILON;
fe23-A	3	7	44	2346	11	HUMAN:AF-Q5VU43-F1	MYOMEGALIN;
e8de-A	3	8.1	56	1036	11	HUMAN:AF-Q8IYT8-F1	SERINE/THREONINE-PROTEIN KINASE ULK2;
fet9-A	3	6.4	45	360	4	HUMAN:AF-Q8NE79-F1	BLOOD VESSEL EPICARDIAL SUBSTANCE;
e0j1-A	3	3	45	828	2	HUMAN:AF-P0C7U0-F1	PROTEIN ELFN1;
fafu-A	3	3.3	40	405	10	HUMAN:AF-Q08495-F1	DEMATIN;
e59p-A	3	2.9	44	299	14	HUMAN:AF-Q9H9Q4-F1	NON-HOMOLOGOUS END-JOINING FACTOR 1;
ezir-A	3	2.7	46	674	15	HUMAN:AF-Q6PIW4-F1	FIDGETIN-LIKE PROTEIN 1;
e9om-A	3	3.5	50	708	4	HUMAN:AF-Q9UGI0-F1	UBIQUITIN THIOESTERASE ZRANB1;
fgpi-A	3	2.5	43	301	2	HUMAN:AF-Q9HAI6-F1	TLR ADAPTER INTERACTING WITH SLC15A4 ON THE LYSOS
ffqp-A	3	7.4	60	461	10	HUMAN:AF-Q92903-F1	PHOSPHATIDATE CYTIDYLYLTRANSFERASE 1;
fgm1-A	3	5.5	43	282	14	HUMAN:AF-Q07021-F1	COMPLEMENT COMPONENT 1 Q SUBCOMPONENT-BINDING PRO
e8lz-A	3	8.5	59	148	5	HUMAN:AF-O60894-F1	RECEPTOR ACTIVITY-MODIFYING PROTEIN 1;
e7mu-A	3	8.6	59	643	5	HUMAN:AF-Q9UKV5-F1	E3 UBIQUITIN-PROTEIN LIGASE AMFR;
ez2y-A	3	9.1	62	1296	3	HUMAN:AF-Q86UW7-F1	CALCIUM-DEPENDENT SECRETION ACTIVATOR 2;
e31m-A	3	4.4	60	247	5	HUMAN:AF-Q5SWH9-F1	TRANSMEMBRANE PROTEIN 69;
e05b-A	3	2.4	36	176	6	HUMAN:AF-Q01658-F1	PROTEIN DR1;
e38t-A	3	3	53	1400	6	HUMAN:AF-A2VEC9-F2	SCO-SPONDIN;
fb15-A	3	8.8	60	748	5	HUMAN:AF-P49589-F1	CYSTEINE--TRNA LIGASE, CYTOPLASMIC;
fa2g-A	3	6.8	44	860	9	HUMAN:AF-Q5C9Z4-F1	NUCLEOLAR MIF4G DOMAIN-CONTAINING PROTEIN 1;
ffo5-A	3	4.5	41	211	10	HUMAN:AF-Q96HR9-F1	RECEPTOR EXPRESSION-ENHANCING PROTEIN 6;
ffn3-A	3	3.4	42	399	5	HUMAN:AF-Q9C0C6-F1	CLOCK-INTERACTING PACEMAKER;
fcqj-A	3	6.2	47	442	11	HUMAN:AF-Q6VUC0-F1	TRANSCRIPTION FACTOR AP-2-EPSILON;
fdt4-A	3	8.3	56	1019	9	HUMAN:AF-Q6P9B9-F1	INTEGRATOR COMPLEX SUBUNIT 5;
ezib-A	3	3.1	47	101	6	HUMAN:AF-Q3ZAQ7-F1	VACUOLAR ATPASE ASSEMBLY INTEGRAL MEMBRANE PROTEI
e6cv-A	3	3.6	54	1034	4	HUMAN:AF-Q8WXI2-F1	CONNECTOR ENHANCER OF KINASE SUPPRESSOR OF RAS 2;
e841-A	3	5.7	47	249	9	HUMAN:AF-Q9UNL4-F1	INHIBITOR OF GROWTH PROTEIN 4;
e9o2-A	3	4.2	53	261	6	HUMAN:AF-Q9UHY7-F1	ENOLASE-PHOSPHATASE E1;
e73y-A	3	9.2	58	478	9	HUMAN:AF-P46098-F1	5-HYDROXYTRYPTAMINE RECEPTOR 3A;
fbqu-A	3	7.8	62	1225	3	HUMAN:AF-Q9UJ98-F1	COHESIN SUBUNIT SA-3;
e6a7-A	3	8.8	60	800	7	HUMAN:AF-Q8WTT2-F1	NUCLEOLAR COMPLEX PROTEIN 3 HOMOLOG;
e4s6-A	3	3.2	55	1054	4	HUMAN:AF-Q9P1A6-F1	DISKS LARGE-ASSOCIATED PROTEIN 2;
e101-A	3	8.5	59	2266	5	HUMAN:AF-Q8WYP5-F1	PROTEIN ELYS;
fayg-A	3	5.4	47	2627	9	HUMAN:AF-Q99973-F1	TELOMERASE PROTEIN COMPONENT 1;
e4ry-A	3	5.6	46	450	2	HUMAN:AF-Q15884-F1	PROTEIN FAM189A2;
e5un-A	3	4.5	53	795	11	HUMAN:AF-Q58DX5-F1	INACTIVE N-ACETYLATED-ALPHA-LINKED ACIDIC DIPEPTI
fchk-A	3	2.9	50	1036	8	HUMAN:AF-Q96P20-F1	NACHT, LRR AND PYD DOMAINS-CONTAINING PROTEIN 3;
fgmb-A	3	5	60	226	18	HUMAN:AF-Q9Y2Y6-F1	TRANSMEMBRANE PROTEIN 98;
e7jc-A	3	3.5	49	1114	8	HUMAN:AF-Q9P278-F1	FOLLICULIN-INTERACTING PROTEIN 2;
fcog-A	3	5.3	46	495	11	HUMAN:AF-Q5MY95-F1	ECTONUCLEOSIDE TRIPHOSPHATE DIPHOSPHOHYDROLASE 8;
e237-A	3	8	60	669	5	HUMAN:AF-Q9BSK4-F1	PROTEIN FEM-1 HOMOLOG A;
ezt8-A	3	3	54	584	7	HUMAN:AF-P23368-F1	NAD-DEPENDENT MALIC ENZYME, MITOCHONDRIAL;
e2rt-A	3	8.8	59	190	8	HUMAN:AF-Q8WZA0-F1	PROTEIN LZIC;
e4g6-A	3	3.5	52	592	8	HUMAN:AF-Q13183-F1	SOLUTE CARRIER FAMILY 13 MEMBER 2;
fbua-A	3	7.2	57	984	9	HUMAN:AF-P08235-F1	MINERALOCORTICOID RECEPTOR;
fb47-A	3	6.7	46	1409	4	HUMAN:AF-Q63HR2-F1	TENSIN-2;
e91q-A	3	3.3	61	309	7	HUMAN:AF-Q8NHC5-F1	OLFACTORY RECEPTOR 14A16;
e49v-A	3	8.5	63	1400	5	HUMAN:AF-Q9UPN3-F29	MICROTUBULE-ACTIN CROSS-LINKING FACTOR 1, ISOFORM
fgix-A	3	3.4	61	289	7	HUMAN:AF-Q86SM5-F1	MAS-RELATED G-PROTEIN COUPLED RECEPTOR MEMBER G;
fakc-A	3	2.6	43	160	9	HUMAN:AF-Q8WVJ9-F1	TWIST-RELATED PROTEIN 2;
e6ml-A	3	2.8	50	933	10	HUMAN:AF-P07202-F1	THYROID PEROXIDASE;
e6sl-A	3	4.1	56	2080	5	HUMAN:AF-O75923-F1	DYSFERLIN;
fa4i-A	3	4.7	47	906	6	HUMAN:AF-Q8TDI7-F1	TRANSMEMBRANE CHANNEL-LIKE PROTEIN 2;
fgrx-A	3	3.9	46	541	13	HUMAN:AF-Q8N6S4-F1	ANKYRIN REPEAT DOMAIN-CONTAINING PROTEIN 13C;
e47l-A	3	8.6	54	1096	11	HUMAN:AF-O75151-F1	LYSINE-SPECIFIC DEMETHYLASE PHF2;
e3kv-A	3	3	60	303	10	HUMAN:AF-Q8NGF9-F1	OLFACTORY RECEPTOR 4X2;
fd7x-A	3	3.1	42	512	7	HUMAN:AF-Q8IY51-F1	TIGGER TRANSPOSABLE ELEMENT-DERIVED PROTEIN 4;
e7jr-A	3	3.5	61	1400	7	HUMAN:AF-Q15751-F7	PROBABLE E3 UBIQUITIN-PROTEIN LIGASE HERC1;
e3zr-A	3	2.9	61	443	7	HUMAN:AF-P14416-F1	D(2) DOPAMINE RECEPTOR;
e4yp-A	3	2.9	39	1400	10	HUMAN:AF-Q5T4S7-F4	E3 UBIQUITIN-PROTEIN LIGASE UBR4;
e6qo-A	3	8.8	61	1400	8	HUMAN:AF-Q8NF91-F33	NESPRIN-1;
e9dh-A	3	2.8	44	200	7	HUMAN:AF-O15347-F1	HIGH MOBILITY GROUP PROTEIN B3;
fdy5-A	3	2.6	57	1400	7	HUMAN:AF-Q63HN8-F8	E3 UBIQUITIN-PROTEIN LIGASE RNF213;
e6de-A	3	2.7	50	1400	10	HUMAN:AF-Q8NCM8-F5	CYTOPLASMIC DYNEIN 2 HEAVY CHAIN 1;
ffwu-A	3	3.2	50	1400	12	HUMAN:AF-Q9P225-F5	DYNEIN HEAVY CHAIN 2, AXONEMAL;
fctw-A	3	3.5	60	1400	5	HUMAN:AF-Q8TDX9-F8	POLYCYSTIC KIDNEY DISEASE PROTEIN 1-LIKE 1;
fab1-A	3	3.8	46	1400	11	HUMAN:AF-Q63HN8-F6	E3 UBIQUITIN-PROTEIN LIGASE RNF213;
e9qf-A	3	5.2	56	572	7	HUMAN:AF-P25100-F1	ALPHA-1D ADRENERGIC RECEPTOR;
e11s-A	3	7.4	50	1400	10	HUMAN:AF-Q96M86-F4	DYNEIN HEAVY CHAIN DOMAIN-CONTAINING PROTEIN 1;
e6aw-A	2.9	3	47	271	4	HUMAN:AF-Q9H2C2-F1	PROTEIN ARV1;
e7lw-A	2.9	2.6	61	814	5	HUMAN:AF-Q8NFN8-F1	PROBABLE G-PROTEIN COUPLED RECEPTOR 156;
fcsy-A	2.9	1.9	43	802	9	HUMAN:AF-Q99459-F1	CELL DIVISION CYCLE 5-LIKE PROTEIN;
e351-A	2.9	2.6	50	403	10	HUMAN:AF-Q9BRR3-F1	POST-GPI ATTACHMENT TO PROTEINS FACTOR 4;
e1wj-A	2.9	2.3	43	2430	7	HUMAN:AF-Q5VWN6-F1	PROTEIN TASOR 2;
e1ta-A	2.9	3.3	48	293	2	HUMAN:AF-Q13868-F1	EXOSOME COMPLEX COMPONENT RRP4;
e728-A	2.9	3.1	42	1883	14	HUMAN:AF-Q9H2Y7-F1	ZINC FINGER PROTEIN 106;
e7ua-A	2.9	3.3	45	515	7	HUMAN:AF-Q2VPK5-F1	CYTOPLASMIC TRNA 2-THIOLATION PROTEIN 2;
e1wo-A	2.9	3	44	514	7	HUMAN:AF-O60381-F1	HMG BOX-CONTAINING PROTEIN 1;
e9yd-A	2.9	2.6	42	127	2	HUMAN:AF-A6NFE3-F1	EF-HAND CALCIUM-BINDING DOMAIN-CONTAINING PROTEIN
feyl-A	2.9	3	44	1608	5	HUMAN:AF-Q96RK0-F1	PROTEIN CAPICUA HOMOLOG;
e3gd-A	2.9	3	49	631	6	HUMAN:AF-Q9H4E7-F1	DIFFERENTIALLY EXPRESSED IN FDCP 6 HOMOLOG;
fb3h-A	2.9	4.1	42	221	10	HUMAN:AF-Q9HCC6-F1	TRANSCRIPTION FACTOR HES-4;
farl-A	2.9	5.7	46	227	11	HUMAN:AF-Q9NX63-F1	MICOS COMPLEX SUBUNIT MIC19;
ffgw-A	2.9	3.9	47	276	6	HUMAN:AF-P28062-F1	PROTEASOME SUBUNIT BETA TYPE-8;
e8vv-A	2.9	5.1	43	858	12	HUMAN:AF-Q14721-F1	POTASSIUM VOLTAGE-GATED CHANNEL SUBFAMILY B MEMBE
e5iu-A	2.9	3	52	525	10	HUMAN:AF-Q4W5G0-F1	TIGGER TRANSPOSABLE ELEMENT-DERIVED PROTEIN 2;
e8nz-A	2.9	3.5	60	293	5	HUMAN:AF-Q8IZ81-F1	ELMO DOMAIN-CONTAINING PROTEIN 2;
fek7-A	2.9	2.6	61	444	8	HUMAN:AF-P34998-F1	CORTICOTROPIN-RELEASING FACTOR RECEPTOR 1;
e5c5-A	2.9	8.1	57	239	4	HUMAN:AF-Q8N6N2-F1	TETRATRICOPEPTIDE REPEAT PROTEIN 9B;
e2a7-A	2.9	8.1	60	1400	3	HUMAN:AF-Q03001-F1	DYSTONIN;
fg86-A	2.9	7.8	58	833	9	HUMAN:AF-Q14D04-F1	VENTRICULAR ZONE-EXPRESSED PH DOMAIN-CONTAINING P
fgls-A	2.9	6.1	46	310	11	HUMAN:AF-O00487-F1	26S PROTEASOME NON-ATPASE REGULATORY SUBUNIT 14;
ezsg-A	2.9	3.5	40	477	10	HUMAN:AF-Q6ZMU5-F1	TRIPARTITE MOTIF-CONTAINING PROTEIN 72;
e8e8-A	2.9	8.4	60	2140	13	HUMAN:AF-Q96N67-F1	DEDICATOR OF CYTOKINESIS PROTEIN 7;
e1xk-A	2.9	7.5	61	1400	11	HUMAN:AF-Q96N23-F5	CILIA- AND FLAGELLA-ASSOCIATED PROTEIN 54;
e32k-A	2.9	2.6	42	1000	12	HUMAN:AF-Q9Y6Y8-F1	SEC23-INTERACTING PROTEIN;
e41j-A	2.9	2.8	41	320	15	HUMAN:AF-Q8WZ55-F1	BARTTIN;
e1r2-A	2.9	3.9	59	555	7	HUMAN:AF-Q96K49-F1	TRANSMEMBRANE PROTEIN 87B;
e5jo-A	2.9	5	51	128	2	HUMAN:AF-Q5VVB8-F1	TRANSMEMBRANE PROTEIN 244;
e71r-A	2.9	5	50	739	12	HUMAN:AF-P41250-F1	GLYCINE--TRNA LIGASE;
ffxk-A	2.9	7.7	62	745	2	HUMAN:AF-P33897-F1	ATP-BINDING CASSETTE SUB-FAMILY D MEMBER 1;
ff24-A	2.9	7.7	49	1493	12	HUMAN:AF-Q8IVE3-F1	PLECKSTRIN HOMOLOGY DOMAIN-CONTAINING FAMILY H ME
e4zv-A	2.9	2.8	53	161	9	HUMAN:AF-P20292-F1	ARACHIDONATE 5-LIPOXYGENASE-ACTIVATING PROTEIN;
fex8-A	2.9	8.7	58	441	10	HUMAN:AF-O95264-F1	5-HYDROXYTRYPTAMINE RECEPTOR 3B;
e5ai-A	2.9	2.9	48	436	4	HUMAN:AF-Q9UNX9-F1	ATP-SENSITIVE INWARD RECTIFIER POTASSIUM CHANNEL
fac9-A	2.9	3.5	47	356	11	HUMAN:AF-Q9H410-F1	KINETOCHORE-ASSOCIATED PROTEIN DSN1 HOMOLOG;
faxx-A	2.9	7	43	636	0	HUMAN:AF-Q8IW92-F1	BETA-GALACTOSIDASE-1-LIKE PROTEIN 2;
e8w3-A	2.9	8.8	62	2071	8	HUMAN:AF-Q9P2D3-F1	HEAT REPEAT-CONTAINING PROTEIN 5B;
e1rk-A	2.9	4.3	58	266	9	HUMAN:AF-Q5TZF3-F1	ANKYRIN REPEAT DOMAIN-CONTAINING PROTEIN 45;
e58z-A	2.9	6	46	216	11	HUMAN:AF-Q8IV31-F1	TRANSMEMBRANE PROTEIN 139;
e6a1-A	2.9	4.2	60	1905	8	HUMAN:AF-Q9UIF9-F1	BROMODOMAIN ADJACENT TO ZINC FINGER DOMAIN PROTEI
e6wa-A	2.9	8.8	62	271	8	HUMAN:AF-Q8NBQ7-F1	AQUAPORIN-11;
fe8r-A	2.9	4.9	38	1017	8	HUMAN:AF-Q8N3X1-F1	FORMIN-BINDING PROTEIN 4;
fapc-A	2.9	3.1	40	359	13	HUMAN:AF-Q96AQ8-F1	MITOCHONDRIAL CALCIUM UNIPORTER REGULATOR 1;
fbah-A	2.9	5.4	60	565	3	HUMAN:AF-Q9UBW5-F1	BRIDGING INTEGRATOR 2;
e3rs-A	2.9	3.3	53	1400	15	HUMAN:AF-Q5CZC0-F16	FIBROUS SHEATH-INTERACTING PROTEIN 2;
fgou-A	2.9	8.2	57	1066	9	HUMAN:AF-Q96S38-F1	RIBOSOMAL PROTEIN S6 KINASE DELTA-1;
fdyw-A	2.9	3.4	62	673	6	HUMAN:AF-Q05516-F1	ZINC FINGER AND BTB DOMAIN-CONTAINING PROTEIN 16;
e88x-A	2.9	2.5	51	1357	14	HUMAN:AF-Q01484-F14	ANKYRIN-2;
e3o0-A	2.9	4	54	1247	7	HUMAN:AF-P10745-F1	RETINOL-BINDING PROTEIN 3;
e5nz-A	2.9	5.5	46	859	4	HUMAN:AF-Q8NB91-F1	FANCONI ANEMIA GROUP B PROTEIN;
e7qv-A	2.9	3.1	47	253	2	HUMAN:AF-O75937-F1	DNAJ HOMOLOG SUBFAMILY C MEMBER 8;
e12o-A	2.9	2.8	46	1589	7	HUMAN:AF-Q9Y4F5-F1	CENTROSOMAL PROTEIN OF 170 KDA PROTEIN B;
e32u-A	2.9	7.8	63	157	6	HUMAN:AF-O95807-F1	TRANSMEMBRANE PROTEIN 50A;
e1yp-A	2.9	8.5	63	1400	5	HUMAN:AF-Q03001-F16	DYSTONIN;
ffsc-A	2.9	2.9	53	601	4	HUMAN:AF-Q15642-F1	CDC42-INTERACTING PROTEIN 4;
e1xs-A	2.9	4.2	42	115	12	HUMAN:AF-A2RU14-F1	TRANSMEMBRANE PROTEIN 218;
fc4a-A	2.9	8.2	59	1433	7	HUMAN:AF-A0A0G2JMS6	-F1 UNCHARACTERIZED PROTEIN;
e6xu-A	2.9	6.1	48	178	6	HUMAN:AF-Q96HR3-F1	MEDIATOR OF RNA POLYMERASE II TRANSCRIPTION SUBUN
e1hh-A	2.9	8.7	56	696	14	HUMAN:AF-Q9UBH6-F1	XENOTROPIC AND POLYTROPIC RETROVIRUS RECEPTOR 1;
fftl-A	2.9	8.2	62	1492	8	HUMAN:AF-Q5T3U5-F1	ATP-BINDING CASSETTE SUB-FAMILY C MEMBER 10;
fa9o-A	2.9	8	52	1060	6	HUMAN:AF-Q9UPP1-F1	HISTONE LYSINE DEMETHYLASE PHF8;
e9p9-A	2.9	4.5	41	224	5	HUMAN:AF-Q96HZ4-F1	TRANSCRIPTION COFACTOR HES-6;
fgu7-A	2.9	2.7	55	1371	13	HUMAN:AF-Q5VZK9-F1	F-ACTIN-UNCAPPING PROTEIN LRRC16A;
fgc0-A	2.9	3	60	461	5	HUMAN:AF-Q16602-F1	CALCITONIN GENE-RELATED PEPTIDE TYPE 1 RECEPTOR;
e8dc-A	2.9	6.5	46	172	9	HUMAN:AF-O96000-F1	NADH DEHYDROGENASE 1 BETA SUBCOMPLEX
e5m1-A	2.9	2.2	41	495	2	HUMAN:AF-Q9P2K3-F1	REST COREPRESSOR 3;
e4k2-A	2.9	2.7	49	732	10	HUMAN:AF-P23276-F1	KELL BLOOD GROUP GLYCOPROTEIN;
e9vn-A	2.9	2.4	45	834	7	HUMAN:AF-P48764-F1	SODIUM/HYDROGEN EXCHANGER 3;
e3ka-A	2.9	7.7	57	650	11	HUMAN:AF-P51693-F1	AMYLOID-LIKE PROTEIN 1;
fgdd-A	2.9	8.5	58	1275	7	HUMAN:AF-Q96C45-F1	SERINE/THREONINE-PROTEIN KINASE ULK4;
few8-A	2.9	8.5	62	1873	8	HUMAN:AF-Q8N7Z5-F1	ANKYRIN REPEAT DOMAIN-CONTAINING PROTEIN 31;
e8zk-A	2.9	3.4	51	1400	6	HUMAN:AF-Q02817-F6	MUCIN-2;
e7b6-A	2.9	4	57	267	4	HUMAN:AF-Q96GR4-F1	PALMITOYLTRANSFERASE ZDHHC12;
e8ag-A	2.9	3.3	61	355	5	HUMAN:AF-P49238-F1	CX3C CHEMOKINE RECEPTOR 1;
e46s-A	2.9	5	62	289	6	HUMAN:AF-A1XBS5-F1	PROTEIN FAM92A;
fbe4-A	2.9	2.5	44	772	5	HUMAN:AF-Q92523-F1	CARNITINE O-PALMITOYLTRANSFERASE 1, MUSCLE ISOFOR
e0lh-A	2.9	3.7	42	147	7	HUMAN:AF-Q96NS8-F1	PUTATIVE PROTEIN CLUHP3;
fe19-A	2.9	5.8	47	349	6	HUMAN:AF-Q15545-F1	TRANSCRIPTION INITIATION FACTOR TFIID SUBUNIT 7;
e0mt-A	2.9	5.9	49	1946	10	HUMAN:AF-Q9Y2K3-F1	MYOSIN-15;
fd3r-A	2.9	3.1	47	286	6	HUMAN:AF-P0C7U9-F1	PROTEIN FAM87A;
fgij-A	2.9	2.7	60	196	5	HUMAN:AF-Q2QL34-F1	MPV17-LIKE PROTEIN;
fbo2-A	2.9	6.3	55	785	7	HUMAN:AF-Q9H9E3-F1	CONSERVED OLIGOMERIC GOLGI COMPLEX SUBUNIT 4;
e55g-A	2.9	7.2	56	757	14	HUMAN:AF-Q8NG48-F1	PROTEIN LINES HOMOLOG 1;
favq-A	2.9	2.4	45	487	13	HUMAN:AF-Q13506-F1	NGFI-A-BINDING PROTEIN 1;
e81m-A	2.9	7.4	53	671	8	HUMAN:AF-Q7Z4V5-F1	HEPATOMA-DERIVED GROWTH FACTOR-RELATED PROTEIN 2;
e71a-A	2.9	3.1	41	1227	10	HUMAN:AF-Q5T481-F1	RNA-BINDING PROTEIN 20;
feaq-A	2.9	6.1	48	355	8	HUMAN:AF-A5D8V6-F1	VACUOLAR PROTEIN SORTING-ASSOCIATED PROTEIN 37C;
ezg1-A	2.9	8.2	55	502	11	HUMAN:AF-P36544-F1	NEURONAL ACETYLCHOLINE RECEPTOR SUBUNIT ALPHA-7;
fcwn-A	2.9	8.1	63	779	10	HUMAN:AF-Q9H4M7-F1	PLECKSTRIN HOMOLOGY DOMAIN-CONTAINING FAMILY A ME
e58e-A	2.9	2	48	543	8	HUMAN:AF-Q8NC44-F1	RETICULOPHAGY REGULATOR 2;
fe8x-A	2.9	8.1	63	758	6	HUMAN:AF-Q16891-F1	MICOS COMPLEX SUBUNIT MIC60;
fcmp-A	2.9	5.2	41	512	2	HUMAN:AF-Q6ZN54-F1	DIFFERENTIALLY EXPRESSED IN FDCP 8 HOMOLOG;
e5oc-A	2.9	3	62	706	5	HUMAN:AF-O60353-F1	FRIZZLED-6;
fbgz-A	2.9	8.1	58	1234	5	HUMAN:AF-Q2VIQ3-F1	CHROMOSOME-ASSOCIATED KINESIN KIF4B;
e7o7-A	2.9	3.8	51	992	8	HUMAN:AF-Q9Y2H0-F1	DISKS LARGE-ASSOCIATED PROTEIN 4;
ffqx-A	2.9	3.7	61	690	8	HUMAN:AF-Q86WN1-F1	F-BAR AND DOUBLE SH3 DOMAINS PROTEIN 1;
e5oy-A	2.9	3.8	53	256	6	HUMAN:AF-Q9Y2W7-F1	CALSENILIN;
fcs3-A	2.9	3.3	48	503	6	HUMAN:AF-P11511-F1	AROMATASE;
ffow-A	2.9	8.4	58	709	5	HUMAN:AF-Q2YD98-F1	UV-STIMULATED SCAFFOLD PROTEIN A;
e9i9-A	2.9	3.1	61	312	11	HUMAN:AF-Q8NH64-F1	OLFACTORY RECEPTOR 51A7;
e1ex-A	2.9	8.2	63	1996	14	HUMAN:AF-Q8TF72-F1	PROTEIN SHROOM3;
e6xk-A	2.9	3.4	59	929	12	HUMAN:AF-Q6XUX3-F1	DUAL SERINE/THREONINE AND TYROSINE PROTEIN KINASE
fefm-A	2.9	2.5	59	389	7	HUMAN:AF-Q8WVF1-F1	PROTEIN OSCP1;
e9c1-A	2.9	7.7	59	582	7	HUMAN:AF-A2A3L6-F1	TETRATRICOPEPTIDE REPEAT PROTEIN 24;
e5h9-A	2.9	4.1	47	954	15	HUMAN:AF-Q5T7W0-F1	ZINC FINGER PROTEIN 618;
e8ia-A	2.9	2.1	39	385	10	HUMAN:AF-Q49AM1-F1	TRANSCRIPTION TERMINATION FACTOR 2, MITOCHONDRIAL
e4ku-A	2.9	8	60	192	3	HUMAN:AF-P17152-F1	TRANSMEMBRANE PROTEIN 11, MITOCHONDRIAL;
e75i-A	2.9	9.4	54	406	11	HUMAN:AF-Q9BT78-F1	COP9 SIGNALOSOME COMPLEX SUBUNIT 4;
e9i4-A	2.9	3.7	61	719	5	HUMAN:AF-P29728-F1	2'-5'-OLIGOADENYLATE SYNTHASE 2;
femf-A	2.9	2.7	58	472	9	HUMAN:AF-A6NDV4-F1	TRANSMEMBRANE PROTEIN 8B;
e84o-A	2.9	6	47	1523	2	HUMAN:AF-Q8N3D4-F1	EH DOMAIN-BINDING PROTEIN 1-LIKE PROTEIN 1;
fex9-A	2.9	3	61	477	7	HUMAN:AF-P47871-F1	GLUCAGON RECEPTOR;
fbii-A	2.9	4.6	47	795	2	HUMAN:AF-O43143-F1	PRE-MRNA-SPLICING FACTOR ATP-DEPENDENT RNA HELICA
fdsn-A	2.9	7.9	62	1077	6	HUMAN:AF-Q13905-F1	RAP GUANINE NUCLEOTIDE EXCHANGE FACTOR 1;
e155-A	2.9	3.9	45	1663	4	HUMAN:AF-Q9H0J4-F1	GLUTAMINE-RICH PROTEIN 2;
e6cw-A	2.9	5.8	47	531	6	HUMAN:AF-Q8N5A5-F1	ZINC FINGER CCCH-TYPE WITH G PATCH DOMAIN-CONTAIN
e0lm-A	2.9	3.3	52	939	8	HUMAN:AF-Q9UPR6-F1	ZINC FINGER RNA-BINDING PROTEIN 2;
ez12-A	2.9	8.2	56	307	4	HUMAN:AF-Q9NP79-F1	VACUOLAR PROTEIN SORTING-ASSOCIATED PROTEIN VTA1
fd1l-A	2.9	5.3	45	170	0	HUMAN:AF-Q8N6L7-F1	TRANSMEMBRANE PROTEIN 252;
fa4d-A	2.9	3.2	41	1710	2	HUMAN:AF-O94986-F1	CENTROSOMAL PROTEIN OF 152 KDA;
e66o-A	2.9	8.2	62	488	10	HUMAN:AF-O75907-F1	DIACYLGLYCEROL O-ACYLTRANSFERASE 1;
fg6h-A	2.9	7.8	55	962	11	HUMAN:AF-Q9NVH2-F1	INTEGRATOR COMPLEX SUBUNIT 7;
fel0-A	2.9	5.9	47	1231	4	HUMAN:AF-Q8NDI1-F1	EH DOMAIN-BINDING PROTEIN 1;
e42e-A	2.9	8.9	53	1914	9	HUMAN:AF-Q13129-F1	ZINC FINGER PROTEIN RLF;
fftx-A	2.9	9	61	1943	13	HUMAN:AF-Q5T5P2-F1	SICKLE TAIL PROTEIN HOMOLOG;
e9av-A	2.9	2.8	46	785	13	HUMAN:AF-Q16666-F1	GAMMA-INTERFERON-INDUCIBLE PROTEIN 16;
e943-A	2.9	7.3	62	360	3	HUMAN:AF-Q8N8Q9-F1	MAGNESIUM TRANSPORTER NIPA2;
e479-A	2.9	3.6	47	1246	6	HUMAN:AF-Q15477-F1	HELICASE SKI2W;
fa3y-A	2.9	2.9	55	522	15	HUMAN:AF-Q495B1-F1	ANKYRIN REPEAT AND DEATH DOMAIN-CONTAINING PROTEI
e0p6-A	2.9	6.7	53	849	8	HUMAN:AF-Q5MIZ7-F1	SERINE/THREONINE-PROTEIN PHOSPHATASE 4 REGULATORY
e0cy-A	2.9	6.9	45	1400	13	HUMAN:AF-Q709C8-F3	VACUOLAR PROTEIN SORTING-ASSOCIATED PROTEIN 13C;
e66s-A	2.9	2.4	60	318	5	HUMAN:AF-P0DMS8-F1	ADENOSINE RECEPTOR A3;
ez9e-A	2.9	7.8	39	387	5	HUMAN:AF-Q9H0F6-F1	SHARPIN;
fbp8-A	2.9	2.7	49	326	12	HUMAN:AF-O60683-F1	PEROXISOME BIOGENESIS FACTOR 10;
e6mb-A	2.9	2.6	60	308	10	HUMAN:AF-Q8NG92-F1	OLFACTORY RECEPTOR 13H1;
fbud-A	2.9	5.7	46	1048	2	HUMAN:AF-Q9H0E3-F1	HISTONE DEACETYLASE COMPLEX SUBUNIT SAP130;
e05o-A	2.9	7.6	62	271	6	HUMAN:AF-Q8N2U9-F1	SOLUTE CARRIER FAMILY 66 MEMBER 2;
fgm6-A	2.9	2.8	44	647	7	HUMAN:AF-Q9NSA2-F1	POTASSIUM VOLTAGE-GATED CHANNEL SUBFAMILY D MEMBE
e1dg-A	2.9	7	48	471	6	HUMAN:AF-P23381-F1	TRYPTOPHAN--TRNA LIGASE, CYTOPLASMIC;
fdva-A	2.9	2.4	40	88	10	HUMAN:AF-Q5EE01-F1	CENTROMERE PROTEIN W;
e538-A	2.9	4.5	42	141	5	HUMAN:AF-Q6ZN92-F1	PUTATIVE INACTIVE DEOXYURIDINE 5'-TRIPHOSPHATE
e1m4-A	2.9	6.2	48	939	8	HUMAN:AF-Q14149-F1	MORC FAMILY CW-TYPE ZINC FINGER PROTEIN 3;
fbqo-A	2.9	7.1	45	542	4	HUMAN:AF-Q15554-F1	TELOMERIC REPEAT-BINDING FACTOR 2;
e1tu-A	2.9	4.6	61	271	10	HUMAN:AF-Q8IY95-F1	TRANSMEMBRANE PROTEIN 192;
e65k-A	2.9	8.7	53	755	4	HUMAN:AF-Q9UJX4-F1	ANAPHASE-PROMOTING COMPLEX SUBUNIT 5;
e5rp-A	2.9	2.8	44	391	14	HUMAN:AF-Q15011-F1	HOMOCYSTEINE-RESPONSIVE ENDOPLASMIC RETICULUM-RES
e7ia-A	2.9	2.8	60	1132	7	HUMAN:AF-Q8NB49-F1	PHOSPHOLIPID-TRANSPORTING ATPASE IG;
fbnf-A	2.9	2.7	45	815	7	HUMAN:AF-P19634-F1	SODIUM/HYDROGEN EXCHANGER 1;
e83q-A	2.9	3	49	410	2	HUMAN:AF-Q9H5I1-F1	HISTONE-LYSINE N-METHYLTRANSFERASE SUV39H2;
e2hq-A	2.9	8.5	58	2214	9	HUMAN:AF-Q8NB66-F1	PROTEIN UNC-13 HOMOLOG C;
ff0t-A	2.9	6.9	47	587	4	HUMAN:AF-Q9NTJ5-F1	PHOSPHATIDYLINOSITOL-3-PHOSPHATASE SAC1;
e23h-A	2.9	8.6	60	196	10	HUMAN:AF-Q6UWH6-F1	PROTEIN TEX261;
e7nc-A	2.9	2.3	49	614	14	HUMAN:AF-P22303-F1	ACETYLCHOLINESTERASE;
few1-A	2.9	8.2	59	505	7	HUMAN:AF-Q9C0B1-F1	ALPHA-KETOGLUTARATE-DEPENDENT DIOXYGENASE FTO;
e5j3-A	2.9	2.2	43	194	2	HUMAN:AF-Q9Y584-F1	MITOCHONDRIAL IMPORT INNER MEMBRANE TRANSLOCASE S
e68e-A	2.9	8.8	57	923	9	HUMAN:AF-O95398-F1	RAP GUANINE NUCLEOTIDE EXCHANGE FACTOR 3;
e4ds-A	2.9	8.5	56	1052	16	HUMAN:AF-Q5XX13-F1	F-BOX/WD REPEAT-CONTAINING PROTEIN 10;
fazm-A	2.9	7.5	55	1118	9	HUMAN:AF-P40818-F1	UBIQUITIN CARBOXYL-TERMINAL HYDROLASE 8;
feck-A	2.9	5	40	491	10	HUMAN:AF-Q86SS6-F1	SYNAPTOTAGMIN-9;
fc4n-A	2.9	3.4	43	599	16	HUMAN:AF-P07199-F1	MAJOR CENTROMERE AUTOANTIGEN B;
fgd5-A	2.9	3	44	118	2	HUMAN:AF-Q5RI15-F1	CYTOCHROME C OXIDASE ASSEMBLY PROTEIN COX20, MITO
e3fk-A	2.9	5	58	628	9	HUMAN:AF-Q96RF0-F1	SORTING NEXIN-18;
e505-A	2.9	8.2	62	927	6	HUMAN:AF-P57103-F1	SODIUM/CALCIUM EXCHANGER 3;
fgfv-A	2.9	8.7	60	1400	7	HUMAN:AF-Q96DT5-F4	DYNEIN HEAVY CHAIN 11, AXONEMAL;
ffjs-A	2.9	2.9	56	1400	7	HUMAN:AF-Q5T4S7-F5	E3 UBIQUITIN-PROTEIN LIGASE UBR4;
e81p-A	2.9	8.4	61	1400	10	HUMAN:AF-Q9UFH2-F3	DYNEIN HEAVY CHAIN 17, AXONEMAL;
e9w3-A	2.9	8.2	62	1400	8	HUMAN:AF-Q5T4S7-F1	E3 UBIQUITIN-PROTEIN LIGASE UBR4;
favp-A	2.9	2	53	715	9	HUMAN:AF-P11678-F1	EOSINOPHIL PEROXIDASE;
e3kw-A	2.9	3.6	46	686	11	HUMAN:AF-Q03519-F1	ANTIGEN PEPTIDE TRANSPORTER 2;
e9d8-A	2.9	8.7	54	1837	6	HUMAN:AF-A7E2V4-F1	ZINC FINGER SWIM DOMAIN-CONTAINING PROTEIN 8;
e9tt-A	2.9	2.1	41	191	10	HUMAN:AF-Q9UM19-F1	HIPPOCALCIN-LIKE PROTEIN 4;
e3hb-A	2.9	5.3	47	588	4	HUMAN:AF-Q16538-F1	PROBABLE G-PROTEIN COUPLED RECEPTOR 162;
e4yv-A	2.9	7.8	53	941	8	HUMAN:AF-O00408-F1	CGMP-DEPENDENT 3',5'-CYCLIC PHOSPHODIESTERASE;
fcn7-A	2.9	2.7	51	879	0	HUMAN:AF-Q14832-F1	METABOTROPIC GLUTAMATE RECEPTOR 3;
e1ap-A	2.9	9.1	55	1400	13	HUMAN:AF-Q8WXG9-F24	ADHESION G-PROTEIN COUPLED RECEPTOR V1;
e6nr-A	2.8	3.1	52	1590	12	HUMAN:AF-Q8N2E2-F1	VON WILLEBRAND FACTOR D AND EGF DOMAIN-CONTAINING
fczo-A	2.8	2.6	49	638	8	HUMAN:AF-C9JSJ3-F1	MEIOSIS INITIATOR PROTEIN;
e22r-A	2.8	6.6	42	622	12	HUMAN:AF-Q9H0B6-F1	KINESIN LIGHT CHAIN 2;
e48t-A	2.8	3.8	45	348	11	HUMAN:AF-Q7Z7A3-F1	CYTOPLASMIC TRNA 2-THIOLATION PROTEIN 1;
fezc-A	2.8	3.1	46	1103	9	HUMAN:AF-O43896-F1	KINESIN-LIKE PROTEIN KIF1C;
e644-A	2.8	2.5	43	763	7	HUMAN:AF-P35711-F1	TRANSCRIPTION FACTOR SOX-5;
e7v8-A	2.8	2.4	43	317	7	HUMAN:AF-P48431-F1	TRANSCRIPTION FACTOR SOX-2;
fbv6-A	2.8	2.7	44	477	7	HUMAN:AF-Q9Y2Z4-F1	TYROSINE--TRNA LIGASE, MITOCHONDRIAL;
e1y2-A	2.8	2.9	61	315	7	HUMAN:AF-Q8NGC6-F1	OLFACTORY RECEPTOR 4K17;
e28n-A	2.8	1.9	40	213	5	HUMAN:AF-A0A3B3IT52	-F1 PUTATIVE UNCHARACTERIZED PROTEIN MSANTD5;
e4oc-A	2.8	2.4	43	240	7	HUMAN:AF-O95416-F1	TRANSCRIPTION FACTOR SOX-14;
e0d4-A	2.8	2.4	43	276	9	HUMAN:AF-Q9Y651-F1	TRANSCRIPTION FACTOR SOX-21;
fdwg-A	2.8	6.2	45	257	7	HUMAN:AF-Q8N4L2-F1	TYPE 2 PHOSPHATIDYLINOSITOL 4,5-BISPHOSPHATE 4-PH
e21d-A	2.8	3.5	49	339	12	HUMAN:AF-Q96H22-F1	CENTROMERE PROTEIN N;
e215-A	2.8	3	61	332	8	HUMAN:AF-P32245-F1	MELANOCORTIN RECEPTOR 4;
ey9s-A	2.8	2.7	60	912	5	HUMAN:AF-Q14833-F1	METABOTROPIC GLUTAMATE RECEPTOR 4;
fghx-A	2.8	8.3	61	1328	10	HUMAN:AF-Q9BQG0-F1	MYB-BINDING PROTEIN 1A;
feg8-A	2.8	3	60	322	5	HUMAN:AF-Q8WZ92-F1	OLFACTORY RECEPTOR 5P2;
e2f5-A	2.8	8.7	61	1077	13	HUMAN:AF-Q96RU2-F1	UBIQUITIN CARBOXYL-TERMINAL HYDROLASE 28;
fab4-A	2.8	4.6	46	1227	9	HUMAN:AF-Q8IWY9-F1	CODANIN-1;
e7hd-A	2.8	2.7	44	383	11	HUMAN:AF-Q9NP85-F1	PODOCIN;
e5gl-A	2.8	6.4	48	291	15	HUMAN:AF-Q9HBV1-F1	POPEYE DOMAIN-CONTAINING PROTEIN 3;
e36w-A	2.8	4	56	300	11	HUMAN:AF-Q6NXT1-F1	ANKYRIN REPEAT DOMAIN-CONTAINING PROTEIN 54;
e2jc-A	2.8	5.7	45	274	4	HUMAN:AF-Q8IWP9-F1	COILED-COIL DOMAIN-CONTAINING PROTEIN 28A;
faow-A	2.8	7.3	53	903	4	HUMAN:AF-Q15031-F1	PROBABLE LEUCINE--TRNA LIGASE, MITOCHONDRIAL;
ezcg-A	2.8	8.1	58	723	12	HUMAN:AF-Q9NZ52-F1	ADP-RIBOSYLATION FACTOR-BINDING PROTEIN GGA3;
e6pg-A	2.8	4.9	60	840	15	HUMAN:AF-P34932-F1	HEAT SHOCK 70 KDA PROTEIN 4;
fean-A	2.8	8.7	62	479	5	HUMAN:AF-P24046-F1	GAMMA-AMINOBUTYRIC ACID RECEPTOR SUBUNIT RHO-1;
e1z1-A	2.8	3.1	61	2253	3	HUMAN:AF-Q9NTG1-F1	POLYCYSTIC KIDNEY DISEASE AND RECEPTOR FOR EGG JE
fc3k-A	2.8	3.3	48	809	13	HUMAN:AF-Q9NQW8-F1	CYCLIC NUCLEOTIDE-GATED CATION CHANNEL BETA-3;
fbyo-A	2.8	8.8	54	510	11	HUMAN:AF-Q9UKZ1-F1	CCR4-NOT TRANSCRIPTION COMPLEX SUBUNIT 11;
fglj-A	2.8	3.2	49	400	10	HUMAN:AF-Q9UPV7-F1	PHD FINGER PROTEIN 24;
e1h2-A	2.8	3.2	57	368	16	HUMAN:AF-Q6ZUK4-F1	TRANSMEMBRANE PROTEIN 26;
e366-A	2.8	8.9	56	328	13	HUMAN:AF-Q8N4F7-F1	RING FINGER PROTEIN 175;
fcu0-A	2.8	8.4	58	505	7	HUMAN:AF-Q9NRY5-F1	PROTEIN FAM114A2;
ezgy-A	2.8	3.7	57	578	14	HUMAN:AF-A2CJ06-F1	DYSTROTELIN;
ezkj-A	2.8	3	47	758	2	HUMAN:AF-Q9UI36-F1	DACHSHUND HOMOLOG 1;
ffns-A	2.8	2.8	43	434	7	HUMAN:AF-Q96Q11-F1	CCA TRNA NUCLEOTIDYLTRANSFERASE 1, MITOCHONDRIAL;
e77z-A	2.8	8.5	59	1347	10	HUMAN:AF-Q6ZU65-F1	UBINUCLEIN-2;
e143-A	2.8	8.6	59	1400	14	HUMAN:AF-P21817-F19	RYANODINE RECEPTOR 1;
fdlu-A	2.8	8.9	59	1400	10	HUMAN:AF-O75592-F17	E3 UBIQUITIN-PROTEIN LIGASE MYCBP2;
e62r-A	2.8	3.1	53	362	8	HUMAN:AF-A0AVI4-F1	E3 UBIQUITIN-PROTEIN LIGASE TM129;
fbpa-A	2.8	3.3	48	285	8	HUMAN:AF-Q8N954-F1	G PATCH DOMAIN-CONTAINING PROTEIN 11;
e5ae-A	2.8	8.3	51	682	0	HUMAN:AF-Q5VTQ0-F1	TETRATRICOPEPTIDE REPEAT PROTEIN 39B;
e4a7-A	2.8	8.5	61	1400	3	HUMAN:AF-Q03001-F24	DYSTONIN;
e8gy-A	2.8	8.3	61	475	7	HUMAN:AF-Q9UBB4-F1	ATAXIN-10;
ezm1-A	2.8	3.3	49	2572	16	HUMAN:AF-Q9C0A1-F1	ZINC FINGER HOMEOBOX PROTEIN 2;
e9rm-A	2.8	3.4	61	1042	10	HUMAN:AF-P16615-F1	SARCOPLASMIC/ENDOPLASMIC RETICULUM CALCIUM ATPASE
e3uz-A	2.8	3.6	55	152	11	HUMAN:AF-Q92982-F1	NINJURIN-1;
ffcc-A	2.8	2.8	61	312	5	HUMAN:AF-Q9NZP2-F1	OLFACTORY RECEPTOR 6C2;
e4mv-A	2.8	3.1	45	510	4	HUMAN:AF-Q8N2W9-F1	E3 SUMO-PROTEIN LIGASE PIAS4;
ez4j-A	2.8	5.6	46	198	9	HUMAN:AF-Q9H3Z4-F1	DNAJ HOMOLOG SUBFAMILY C MEMBER 5;
e5nm-A	2.8	5.7	46	346	9	HUMAN:AF-Q9H0I2-F1	ENKURIN DOMAIN-CONTAINING PROTEIN 1;
e3vq-A	2.8	5	59	567	8	HUMAN:AF-Q96S06-F1	LIPASE MATURATION FACTOR 1;
e502-A	2.8	8.6	62	1710	6	HUMAN:AF-O14646-F1	CHROMODOMAIN-HELICASE-DNA-BINDING PROTEIN 1;
e9bc-A	2.8	3	61	323	3	HUMAN:AF-Q96RD2-F1	OLFACTORY RECEPTOR 52B2;
e5gy-A	2.8	8.3	55	1318	5	HUMAN:AF-Q6P2S7-F1	PUTATIVE TETRATRICOPEPTIDE REPEAT PROTEIN 41;
e57z-A	2.8	6.2	50	752	2	HUMAN:AF-O75027-F1	ATP-BINDING CASSETTE SUB-FAMILY B MEMBER 7, MITOC
fgtg-A	2.8	4.2	59	155	7	HUMAN:AF-P27449-F1	V-TYPE PROTON ATPASE 16 KDA PROTEOLIPID SUBUNIT;
e08r-A	2.8	4.8	61	741	7	HUMAN:AF-Q8IWA4-F1	MITOFUSIN-1;
e0yf-A	2.8	8.5	56	590	9	HUMAN:AF-Q8IXH7-F1	NEGATIVE ELONGATION FACTOR C/D;
falm-A	2.8	3.1	52	1568	10	HUMAN:AF-Q6ZWJ8-F1	KIELIN/CHORDIN-LIKE PROTEIN;
e2q9-A	2.8	4.5	40	92	10	HUMAN:AF-Q9P2X0-F1	DOLICHOL-PHOSPHATE MANNOSYLTRANSFERASE SUBUNIT 3;
e3hx-A	2.8	7.6	54	950	11	HUMAN:AF-Q6VAB6-F1	KINASE SUPPRESSOR OF RAS 2;
ezfl-A	2.8	6.4	47	315	6	HUMAN:AF-Q8NEJ9-F1	NEUROGUIDIN;
e7vy-A	2.8	4.1	53	501	9	HUMAN:AF-Q12874-F1	SPLICING FACTOR 3A SUBUNIT 3;
fdwk-A	2.8	7.7	52	529	6	HUMAN:AF-Q9Y2X3-F1	NUCLEOLAR PROTEIN 58;
fb8i-A	2.8	8.9	57	1400	14	HUMAN:AF-Q9NZJ4-F16	SACSIN;
fcv4-A	2.8	4.4	44	538	9	HUMAN:AF-Q9UQF0-F1	SYNCYTIN-1;
e6ft-A	2.8	8.1	56	593	11	HUMAN:AF-Q96GW9-F1	METHIONINE--TRNA LIGASE, MITOCHONDRIAL;
feem-A	2.8	2.9	60	471	8	HUMAN:AF-P28223-F1	5-HYDROXYTRYPTAMINE RECEPTOR 2A;
fb83-A	2.8	8.7	60	453	2	HUMAN:AF-Q16445-F1	GAMMA-AMINOBUTYRIC ACID RECEPTOR SUBUNIT ALPHA-6;
e17g-A	2.8	2.6	44	186	9	HUMAN:AF-Q8WW32-F1	HIGH MOBILITY GROUP PROTEIN B4;
fe1a-A	2.8	8.1	60	855	7	HUMAN:AF-Q86Y56-F1	DYNEIN ASSEMBLY FACTOR 5, AXONEMAL;
fgm9-A	2.8	3.1	61	450	0	HUMAN:AF-P18089-F1	ALPHA-2B ADRENERGIC RECEPTOR;
fgu4-A	2.8	5.6	43	407	9	HUMAN:AF-O60858-F1	E3 UBIQUITIN-PROTEIN LIGASE TRIM13;
e1n6-A	2.8	8	60	643	13	HUMAN:AF-Q92959-F1	SOLUTE CARRIER ORGANIC ANION TRANSPORTER FAMILY M
e7nz-A	2.8	5	43	200	9	HUMAN:AF-Q9NTU4-F1	CATION CHANNEL SPERM-ASSOCIATED PROTEIN SUBUNIT Z
fbik-A	2.8	4.1	42	425	7	HUMAN:AF-Q8N806-F1	PUTATIVE E3 UBIQUITIN-PROTEIN LIGASE UBR7;
fd1j-A	2.8	3.1	46	575	11	HUMAN:AF-Q3LXA3-F1	TRIOKINASE/FMN CYCLASE;
fgn5-A	2.8	2.8	47	740	4	HUMAN:AF-Q8IZ41-F1	RAS AND EF-HAND DOMAIN-CONTAINING PROTEIN;
e5j6-A	2.8	3	44	514	14	HUMAN:AF-Q9BWV3-F1	CYTIDINE AND DCMP DEAMINASE DOMAIN-CONTAINING PRO
e6l2-A	2.8	4	61	257	11	HUMAN:AF-Q8WW43-F1	GAMMA-SECRETASE SUBUNIT APH-1B;
e6l0-A	2.8	4.8	48	1060	6	HUMAN:AF-P51530-F1	DNA REPLICATION ATP-DEPENDENT HELICASE/NUCLEASE D
fg9h-A	2.8	3.5	52	139	6	HUMAN:AF-A0A1B0GVD1	-F1 PROTEIN FAM237B;
fae5-A	2.8	6.5	48	1907	6	HUMAN:AF-Q5JRA6-F1	TRANSPORT AND GOLGI ORGANIZATION PROTEIN 1 HOMOLO
ezam-A	2.8	4.3	48	2057	4	HUMAN:AF-A0AVI2-F1	FER-1-LIKE PROTEIN 5;
fb84-A	2.8	2.6	42	99	2	HUMAN:AF-Q9C005-F1	PROTEIN DPY-30 HOMOLOG;
e0eg-A	2.8	3.3	59	1188	5	HUMAN:AF-Q9NTI2-F1	PHOSPHOLIPID-TRANSPORTING ATPASE IB;
ez0z-A	2.8	6.9	43	1320	12	HUMAN:AF-Q8NDW8-F1	TETRATRICOPEPTIDE REPEAT PROTEIN 21A;
e9ca-A	2.8	6.5	47	535	4	HUMAN:AF-B6SEH9-F1	ENDOGENOUS RETROVIRUS GROUP V MEMBER 2 ENV POLYPR
fem4-A	2.8	3.1	53	1009	6	HUMAN:AF-Q14289-F1	PROTEIN-TYROSINE KINASE 2-BETA;
faiu-A	2.8	3.1	43	1742	19	HUMAN:AF-Q9ULI1-F1	NACHT AND WD REPEAT DOMAIN-CONTAINING PROTEIN 2;
e4j8-A	2.8	8.7	57	1683	11	HUMAN:AF-Q149N8-F1	E3 UBIQUITIN-PROTEIN LIGASE SHPRH;
e4ab-A	2.8	5.9	48	1400	13	HUMAN:AF-O15230-F6	LAMININ SUBUNIT ALPHA-5;
fe32-A	2.8	3.7	52	655	13	HUMAN:AF-O75509-F1	TUMOR NECROSIS FACTOR RECEPTOR SUPERFAMILY MEMBER
e4sy-A	2.8	2.8	45	291	7	HUMAN:AF-Q8TAV4-F1	STOMATIN-LIKE PROTEIN 3;
fg6r-A	2.8	8.3	54	342	7	HUMAN:AF-Q9NRS6-F1	SORTING NEXIN-15;
e74y-A	2.8	5	60	681	7	HUMAN:AF-Q99424-F1	PEROXISOMAL ACYL-COENZYME A OXIDASE 2;
e4b1-A	2.8	8.7	60	1400	12	HUMAN:AF-Q14571-F5	INOSITOL 1,4,5-TRISPHOSPHATE RECEPTOR TYPE 2;
fbri-A	2.8	6.4	44	1816	7	HUMAN:AF-O60333-F1	KINESIN-LIKE PROTEIN KIF1B;
fei4-A	2.8	3.5	41	446	2	HUMAN:AF-Q8NEF3-F1	COILED-COIL DOMAIN-CONTAINING PROTEIN 112;
e1rt-A	2.8	4.1	61	810	3	HUMAN:AF-Q0JRZ9-F1	F-BAR DOMAIN ONLY PROTEIN 2;
e9u3-A	2.8	5.8	43	875	9	HUMAN:AF-Q9NXC5-F1	GATOR COMPLEX PROTEIN MIOS;
e2qp-A	2.8	5.3	41	608	15	HUMAN:AF-O94826-F1	MITOCHONDRIAL IMPORT RECEPTOR SUBUNIT TOM70;
e8qh-A	2.8	8	63	792	5	HUMAN:AF-Q92845-F1	KINESIN-ASSOCIATED PROTEIN 3;
fc8k-A	2.8	3.8	56	2155	7	HUMAN:AF-O75443-F1	ALPHA-TECTORIN;
fdvd-A	2.8	3.6	42	82	5	HUMAN:AF-Q08AG7-F1	MITOTIC-SPINDLE ORGANIZING PROTEIN 1;
ez98-A	2.8	3.8	51	1400	18	HUMAN:AF-Q86UP3-F1	ZINC FINGER HOMEOBOX PROTEIN 4;
ffha-A	2.8	7.9	60	447	7	HUMAN:AF-Q5W5X9-F1	TETRATRICOPEPTIDE REPEAT PROTEIN 23;
e59z-A	2.8	2.9	45	356	9	HUMAN:AF-Q9UJZ1-F1	STOMATIN-LIKE PROTEIN 2, MITOCHONDRIAL;
fffz-A	2.8	3.1	61	465	2	HUMAN:AF-P08913-F1	ALPHA-2A ADRENERGIC RECEPTOR;
e8x4-A	2.8	8.9	62	1439	6	HUMAN:AF-Q7Z591-F1	MICROTUBULE ORGANIZATION PROTEIN AKNA;
e2th-A	2.8	3.2	57	591	7	HUMAN:AF-Q96MW7-F1	TIGGER TRANSPOSABLE ELEMENT-DERIVED PROTEIN 1;
e32f-A	2.8	7.6	62	1141	8	HUMAN:AF-Q12772-F1	STEROL REGULATORY ELEMENT-BINDING PROTEIN 2;
fbpt-A	2.8	8.6	54	457	4	HUMAN:AF-Q13451-F1	PEPTIDYL-PROLYL CIS-TRANS ISOMERASE FKBP5;
e4nk-A	2.8	6.1	47	475	2	HUMAN:AF-Q8WWH4-F1	ANKYRIN REPEAT, SAM AND BASIC LEUCINE ZIPPER DOMA
fajo-A	2.8	2.9	61	312	8	HUMAN:AF-A6NM76-F1	OLFACTORY RECEPTOR 6C76;
e9sp-A	2.8	2.6	61	398	8	HUMAN:AF-Q9H228-F1	SPHINGOSINE 1-PHOSPHATE RECEPTOR 5;
fdfq-A	2.8	3.1	62	342	3	HUMAN:AF-Q8NH61-F1	OLFACTORY RECEPTOR 51F2;
e9za-A	2.8	7.7	52	594	10	HUMAN:AF-O00567-F1	NUCLEOLAR PROTEIN 56;
fb8u-A	2.8	5.2	49	1288	16	HUMAN:AF-Q9NTJ3-F1	STRUCTURAL MAINTENANCE OF CHROMOSOMES PROTEIN 4;
e5op-A	2.8	7.2	45	501	9	HUMAN:AF-Q6NXE6-F1	ARMADILLO REPEAT-CONTAINING PROTEIN 6;
fd3u-A	2.8	9.1	50	536	14	HUMAN:AF-Q9HB96-F1	FANCONI ANEMIA GROUP E PROTEIN;
famt-A	2.8	5.8	47	300	6	HUMAN:AF-Q9HB20-F1	PLECKSTRIN HOMOLOGY DOMAIN-CONTAINING FAMILY A ME
feux-A	2.8	3.2	55	910	5	HUMAN:AF-Q9HB75-F1	P53-INDUCED DEATH DOMAIN-CONTAINING PROTEIN 1;
e920-A	2.8	6.6	52	106	8	HUMAN:AF-Q9Y284-F1	PAT COMPLEX SUBUNIT ASTERIX;
fgre-A	2.8	7.9	56	843	7	HUMAN:AF-Q6P3X3-F1	TETRATRICOPEPTIDE REPEAT PROTEIN 27;
e4q3-A	2.8	7.8	42	518	14	HUMAN:AF-Q9HCM9-F1	E3 UBIQUITIN-PROTEIN LIGASE TRIM39;
e37g-A	2.8	5.5	47	844	11	HUMAN:AF-A8MVX0-F1	RHO GUANINE NUCLEOTIDE EXCHANGE FACTOR 33;
e9ws-A	2.8	6.8	46	652	15	HUMAN:AF-Q68BL7-F1	OLFACTOMEDIN-LIKE PROTEIN 2A;
e2cp-A	2.8	8.2	57	340	5	HUMAN:AF-A6NIE6-F1	PUTATIVE RRN3-LIKE PROTEIN RRN3P2;
e7c0-A	2.8	3.8	60	538	5	HUMAN:AF-Q9UPQ8-F1	DOLICHOL KINASE;
e5vv-A	2.8	7.3	62	466	3	HUMAN:AF-Q0D2K0-F1	MAGNESIUM TRANSPORTER NIPA4;
fept-A	2.8	3.3	61	1243	7	HUMAN:AF-Q01814-F1	PLASMA MEMBRANE CALCIUM-TRANSPORTING ATPASE 2;
fgbb-A	2.8	7.5	56	1104	11	HUMAN:AF-Q7Z2W7-F1	TRANSIENT RECEPTOR POTENTIAL CATION CHANNEL SUBFA
fe74-A	2.8	5.3	58	436	0	HUMAN:AF-Q96MY1-F1	NUCLEOLAR PROTEIN 4-LIKE;
e5c1-A	2.8	3.4	48	185	6	HUMAN:AF-Q9UI14-F1	PRENYLATED RAB ACCEPTOR PROTEIN 1;
ff2s-A	2.8	8.6	46	558	9	HUMAN:AF-Q6P1M9-F1	ARMADILLO REPEAT-CONTAINING X-LINKED PROTEIN 5;
e3su-A	2.8	7.7	62	276	10	HUMAN:AF-Q86Y82-F1	SYNTAXIN-12;
ez4r-A	2.8	2.5	49	1882	2	HUMAN:AF-Q9ULI4-F1	KINESIN-LIKE PROTEIN KIF26A;
fdnr-A	2.8	9	52	1585	12	HUMAN:AF-Q7Z745-F1	MAESTRO HEAT-LIKE REPEAT-CONTAINING PROTEIN FAMIL
e38k-A	2.8	7.9	63	852	8	HUMAN:AF-Q2M3G4-F1	PROTEIN SHROOM1;
e2fy-A	2.8	3.6	43	198	14	HUMAN:AF-A0A1W2PR64	-F1 TATA-BOX-BINDING PROTEIN-ASSOCIATED FACTOR 11-
e3z7-A	2.8	8.4	61	1400	13	HUMAN:AF-Q03001-F31	DYSTONIN;
e92y-A	2.8	2.4	44	89	18	HUMAN:AF-Q8WXC3-F1	PYRIN DOMAIN-CONTAINING PROTEIN 1;
fgq4-A	2.8	5.6	51	745	8	HUMAN:AF-Q13617-F1	CULLIN-2;
e58v-A	2.8	6	46	432	7	HUMAN:AF-O75528-F1	TRANSCRIPTIONAL ADAPTER 3;
e5bn-A	2.8	2.7	60	360	5	HUMAN:AF-P34972-F1	CANNABINOID RECEPTOR 2;
ffuo-A	2.8	5.5	48	709	10	HUMAN:AF-O75069-F1	TRANSMEMBRANE AND COILED-COIL DOMAINS PROTEIN 2;
feci-A	2.8	9	52	228	13	HUMAN:AF-Q9NWU2-F1	GLUCOSE-INDUCED DEGRADATION PROTEIN 8 HOMOLOG;
e4pe-A	2.8	5.5	47	1146	4	HUMAN:AF-Q8TF21-F1	ANKYRIN REPEAT DOMAIN-CONTAINING PROTEIN 24;
fboa-A	2.8	7.6	63	158	6	HUMAN:AF-P56557-F1	TRANSMEMBRANE PROTEIN 50B;
fbu0-A	2.8	3.4	55	716	7	HUMAN:AF-Q14164-F1	INHIBITOR OF NUCLEAR FACTOR KAPPA-B KINASE SUBUNI
ff51-A	2.8	3.6	42	1400	7	HUMAN:AF-Q9UMN6-F7	HISTONE-LYSINE N-METHYLTRANSFERASE 2B;
fg09-A	2.8	3.2	62	299	5	HUMAN:AF-Q9NYW5-F1	TASTE RECEPTOR TYPE 2 MEMBER 4;
fgw8-A	2.8	4.4	61	513	5	HUMAN:AF-P00395-F1	CYTOCHROME C OXIDASE SUBUNIT 1;
fgxj-A	2.8	6	47	531	6	HUMAN:AF-Q2M3C6-F1	TRANSMEMBRANE PROTEIN 266;
e06f-A	2.8	3.5	56	424	7	HUMAN:AF-Q9UKS6-F1	PROTEIN KINASE C AND CASEIN KINASE SUBSTRATE IN N
e5h6-A	2.8	5	43	359	7	HUMAN:AF-Q86WV1-F1	SRC KINASE-ASSOCIATED PHOSPHOPROTEIN 1;
e61p-A	2.8	3.2	61	320	8	HUMAN:AF-O76099-F1	OLFACTORY RECEPTOR 7C1;
fgqu-A	2.8	8.8	52	2527	12	HUMAN:AF-Q5S007-F1	LEUCINE-RICH REPEAT SERINE/THREONINE-PROTEIN KINA
fgds-A	2.8	8.2	55	1316	5	HUMAN:AF-Q7Z4L5-F1	TETRATRICOPEPTIDE REPEAT PROTEIN 21B;
e0r1-A	2.8	8.3	57	327	5	HUMAN:AF-O75344-F1	INACTIVE PEPTIDYL-PROLYL CIS-TRANS ISOMERASE FKBP
e36e-A	2.8	6.8	46	672	7	HUMAN:AF-Q96NG3-F1	OUTER DYNEIN ARM-DOCKING COMPLEX SUBUNIT 4;
fen4-A	2.8	4	51	662	14	HUMAN:AF-Q9H714-F1	PROTEIN ASSOCIATED WITH UVRAG AS AUTOPHAGY ENHANC
e288-A	2.8	8.3	55	472	11	HUMAN:AF-Q6PHR2-F1	SERINE/THREONINE-PROTEIN KINASE ULK3;
fc61-A	2.8	5.6	43	443	7	HUMAN:AF-Q9H095-F1	DYNEIN REGULATORY COMPLEX PROTEIN 9;
fd7e-A	2.8	6.4	45	68	4	HUMAN:AF-P56277-F1	CX9C MOTIF-CONTAINING PROTEIN 4;
e11p-A	2.8	3.1	54	323	11	HUMAN:AF-P82673-F1	28S RIBOSOMAL PROTEIN S35, MITOCHONDRIAL;
ez7c-A	2.8	8.5	60	1274	3	HUMAN:AF-Q5TIA1-F1	MEIOSIS INHIBITOR PROTEIN 1;
fbuo-A	2.8	2.9	51	1395	14	HUMAN:AF-Q8WWL7-F1	G2/MITOTIC-SPECIFIC CYCLIN-B3;
e8ce-A	2.8	4.6	47	896	11	HUMAN:AF-Q14940-F1	SODIUM/HYDROGEN EXCHANGER 5;
fe1q-A	2.8	6.3	43	204	12	HUMAN:AF-Q9BRP8-F1	PARTNER OF Y14 AND MAGO;
e47c-A	2.8	4.3	45	793	7	HUMAN:AF-O14782-F1	KINESIN-LIKE PROTEIN KIF3C;
e4vq-A	2.8	8.1	47	1067	13	HUMAN:AF-Q9ULJ6-F1	ZINC FINGER MIZ DOMAIN-CONTAINING PROTEIN 1;
fee9-A	2.8	7.9	60	840	5	HUMAN:AF-Q9HBG4-F1	V-TYPE PROTON ATPASE 116 KDA SUBUNIT A ISOFORM 4;
e4xt-A	2.8	7.6	56	847	9	HUMAN:AF-P42226-F1	SIGNAL TRANSDUCER AND ACTIVATOR OF TRANSCRIPTION
e0ym-A	2.8	8.5	62	981	5	HUMAN:AF-Q9BYT9-F1	ANOCTAMIN-3;
e5ca-A	2.8	3	55	169	5	HUMAN:AF-Q8IZ96-F1	CKLF-LIKE MARVEL TRANSMEMBRANE DOMAIN-CONTAINING
e9x0-A	2.8	2.7	59	731	14	HUMAN:AF-Q86SP6-F1	PROBABLE G-PROTEIN COUPLED RECEPTOR 149;
ezhk-A	2.8	5.7	45	764	9	HUMAN:AF-Q9BXB5-F1	OXYSTEROL-BINDING PROTEIN-RELATED PROTEIN 10;
e8vi-A	2.8	7	49	1243	16	HUMAN:AF-O43314-F1	INOSITOL HEXAKISPHOSPHATE AND DIPHOSPHOINOSITOL-
fdtx-A	2.8	7.4	55	788	11	HUMAN:AF-P49321-F1	NUCLEAR AUTOANTIGENIC SPERM PROTEIN;
fbuc-A	2.8	2.8	61	375	11	HUMAN:AF-Q9NS67-F1	PROBABLE G-PROTEIN COUPLED RECEPTOR 27;
fg7h-A	2.8	6.5	48	404	6	HUMAN:AF-Q9NNX6-F1	CD209 ANTIGEN;
ffkz-A	2.8	2.2	45	551	2	HUMAN:AF-Q96S66-F1	CHLORIDE CHANNEL CLIC-LIKE PROTEIN 1;
e2hs-A	2.8	4.4	44	914	9	HUMAN:AF-Q12967-F1	RAL GUANINE NUCLEOTIDE DISSOCIATION STIMULATOR;
e4ju-A	2.8	3.5	46	540	2	HUMAN:AF-Q16610-F1	EXTRACELLULAR MATRIX PROTEIN 1;
ezf3-A	2.8	4.8	44	556	7	HUMAN:AF-O75564-F1	JERKY PROTEIN HOMOLOG;
e70v-A	2.8	7.7	56	811	7	HUMAN:AF-Q9Y2D4-F1	EXOCYST COMPLEX COMPONENT 6B;
e2nk-A	2.8	2.8	57	372	7	HUMAN:AF-Q9Y5Y3-F1	PROBABLE G-PROTEIN COUPLED RECEPTOR 45;
e7gc-A	2.8	6.7	45	1400	4	HUMAN:AF-Q9Y485-F8	DMX-LIKE PROTEIN 1;
fcqn-A	2.8	7.1	52	482	8	HUMAN:AF-P02708-F1	ACETYLCHOLINE RECEPTOR SUBUNIT ALPHA;
fg5p-A	2.8	8.6	56	627	7	HUMAN:AF-P43681-F1	NEURONAL ACETYLCHOLINE RECEPTOR SUBUNIT ALPHA-4;
e2tq-A	2.8	8.1	54	585	9	HUMAN:AF-Q8NEG7-F1	PROTEIN DENND6B;
e4ca-A	2.8	3.2	41	1722	15	HUMAN:AF-Q96JM4-F1	LEUCINE-RICH REPEAT AND IQ DOMAIN-CONTAINING PROT
e2xn-A	2.8	5.5	46	571	4	HUMAN:AF-P0CG20-F1	PROLINE-RICH PROTEIN 35;
fd9p-A	2.8	8.4	63	1094	8	HUMAN:AF-Q9C0B7-F1	TRANSPORT AND GOLGI ORGANIZATION PROTEIN 6 HOMOLO
e3dr-A	2.8	4.1	61	265	5	HUMAN:AF-Q96BI3-F1	GAMMA-SECRETASE SUBUNIT APH-1A;
fezt-A	2.8	5.1	41	196	5	HUMAN:AF-Q9HD42-F1	CHARGED MULTIVESICULAR BODY PROTEIN 1A;
e3s2-A	2.8	2.7	60	472	8	HUMAN:AF-P21554-F1	CANNABINOID RECEPTOR 1;
feox-A	2.8	3	62	666	5	HUMAN:AF-Q9NPG1-F1	FRIZZLED-3;
e34f-A	2.8	3.3	62	322	8	HUMAN:AF-Q96LB2-F1	MAS-RELATED G-PROTEIN COUPLED RECEPTOR MEMBER X1;
fg2f-A	2.8	3	48	1400	8	HUMAN:AF-Q96DT5-F6	DYNEIN HEAVY CHAIN 11, AXONEMAL;
e3yk-A	2.8	2.5	56	1400	9	HUMAN:AF-Q14204-F9	CYTOPLASMIC DYNEIN 1 HEAVY CHAIN 1;
fcsa-A	2.8	2.8	60	312	5	HUMAN:AF-A6NL08-F1	OLFACTORY RECEPTOR 6C75;
e7wh-A	2.8	2.8	60	312	7	HUMAN:AF-A6NIJ9-F1	OLFACTORY RECEPTOR 6C70;
e18h-A	2.8	3.4	63	309	3	HUMAN:AF-P0DSN6-F1	PUTATIVE TASTE RECEPTOR TYPE 2 MEMBER 33;
e3b0-A	2.8	7.4	55	1400	5	HUMAN:AF-Q9NYQ6-F6	CADHERIN EGF LAG SEVEN-PASS G-TYPE RECEPTOR 1;
e4o8-A	2.8	3	61	311	7	HUMAN:AF-Q9NZP0-F1	OLFACTORY RECEPTOR 6C3;
e5t1-A	2.8	3	49	1400	14	HUMAN:AF-Q8TD57-F3	DYNEIN HEAVY CHAIN 3, AXONEMAL;
fgel-A	2.8	2.1	41	193	7	HUMAN:AF-P84074-F1	NEURON-SPECIFIC CALCIUM-BINDING PROTEIN HIPPOCALC
e8qa-A	2.8	3.8	42	1400	5	HUMAN:AF-Q8IVF4-F8	DYNEIN HEAVY CHAIN 10, AXONEMAL;
e3nl-A	2.8	2.5	45	1120	4	HUMAN:AF-Q0IIM8-F1	TBC1 DOMAIN FAMILY MEMBER 8B;
e15s-A	2.7	2.7	62	350	10	HUMAN:AF-Q9GZM5-F1	PROTEIN YIPF3;
fevx-A	2.7	3	38	953	3	HUMAN:AF-Q8TCN5-F1	ZINC FINGER PROTEIN 507;
e1wt-A	2.7	2.4	43	509	19	HUMAN:AF-P48436-F1	TRANSCRIPTION FACTOR SOX-9;
e96r-A	2.7	2.8	52	755	17	HUMAN:AF-Q8WY54-F1	PROTEIN PHOSPHATASE 1E;
fa5g-A	2.7	2.4	48	223	10	HUMAN:AF-Q9NY30-F1	PROTEIN BTG4;
fgt8-A	2.7	2.8	44	400	7	HUMAN:AF-P0CB48-F1	PUTATIVE UPSTREAM-BINDING FACTOR 1-LIKE PROTEIN 6
e4i1-A	2.7	3	49	399	4	HUMAN:AF-Q99551-F1	TRANSCRIPTION TERMINATION FACTOR 1, MITOCHONDRIAL
fgx4-A	2.7	8.5	52	855	10	HUMAN:AF-Q9HCS7-F1	PRE-MRNA-SPLICING FACTOR SYF1;
fcnr-A	2.7	3.2	49	90	12	HUMAN:AF-P57730-F1	CASPASE RECRUITMENT DOMAIN-CONTAINING PROTEIN 18;
e2pk-A	2.7	3.6	51	514	6	HUMAN:AF-Q07973-F1	1,25-DIHYDROXYVITAMIN D(3) 24-HYDROXYLASE, MITOCH
fa6o-A	2.7	8.1	46	1081	9	HUMAN:AF-B1ANS9-F1	WD REPEAT-CONTAINING PROTEIN 64;
e5cv-A	2.7	3.3	60	355	8	HUMAN:AF-P51685-F1	C-C CHEMOKINE RECEPTOR TYPE 8;
ffim-A	2.7	2.4	43	361	7	HUMAN:AF-Q8NBU5-F1	OUTER MITOCHONDRIAL TRANSMEMBRANE HELIX TRANSLOCA
e2nr-A	2.7	2.9	41	875	0	HUMAN:AF-Q96P47-F1	ARF-GAP WITH GTPASE, ANK REPEAT AND PH DOMAIN-CON
e61c-A	2.7	3	60	230	10	HUMAN:AF-Q8IUX1-F1	COMPLEX I ASSEMBLY FACTOR TMEM126B, MITOCHONDRIAL
fas3-A	2.7	3.4	53	708	4	HUMAN:AF-P49959-F1	DOUBLE-STRAND BREAK REPAIR PROTEIN MRE11;
e2kt-A	2.7	6.4	45	1400	4	HUMAN:AF-Q96Q15-F7	SERINE/THREONINE-PROTEIN KINASE SMG1;
fc35-A	2.7	4.9	58	1001	9	HUMAN:AF-Q8N283-F1	ANKYRIN REPEAT DOMAIN-CONTAINING PROTEIN 35;
e3wc-A	2.7	8.2	43	782	9	HUMAN:AF-Q9NP80-F1	CALCIUM-INDEPENDENT PHOSPHOLIPASE A2-GAMMA;
fchq-A	2.7	8.3	61	325	10	HUMAN:AF-O14662-F1	SYNTAXIN-16;
[truncated: 2,076 more rows]

## Sheet: Gal11 KIX AF (Sc) hits
Chain	Z	rmsd	lali	nres	%id	Af file	Description
evcd-A	11.5	1.9	85	1081	100	YEAST:AF-P19659-F1	MEDIATOR OF RNA POLYMERASE II TRANSCRIPTION SUBUN
ewv0-A	8.1	2.5	71	404	18	YEAST:AF-Q12090-F1	RNA EXONUCLEASE 3;
ewse-A	6.9	3.8	78	651	4	YEAST:AF-P40357-F1	PROTEIN TRANSPORT PROTEIN SEC9;
ey4v-A	6.6	2.9	78	317	3	YEAST:AF-Q02896-F1	ALKALINE CERAMIDASE YDC1;
ew8g-A	6.2	2.9	72	594	11	YEAST:AF-P36106-F1	TRANSCRIPTION FACTOR BYE1;
eygt-A	6.1	3.3	78	397	5	YEAST:AF-Q04359-F1	SPORULATION-SPECIFIC PROTEIN 20;
euls-A	5.9	3.4	73	94	3	YEAST:AF-Q6Q560-F1	PROTEIN ISD11;
ev91-A	5.8	4.2	71	626	3	YEAST:AF-P39081-F1	PROTEIN PCF11;
eytg-A	5.8	3.8	71	1083	1	YEAST:AF-P22855-F1	ALPHA-MANNOSIDASE;
evzl-A	5.6	3.8	77	532	13	YEAST:AF-P38745-F1	UNCHARACTERIZED MEMBRANE PROTEIN YHL071W;
ew7d-A	5.5	3.1	78	616	4	YEAST:AF-P30777-F1	GPI MANNOSYLTRANSFERASE 3;
evwu-A	5.5	2.7	74	555	9	YEAST:AF-P53868-F1	ALPHA-1,2-MANNOSYLTRANSFERASE ALG9;
eyz4-A	5.4	3.8	77	523	12	YEAST:AF-P32857-F1	MEMBRANE PROTEIN PTM1;
ever-A	5.4	3.5	76	619	9	YEAST:AF-Q99234-F1	PROTEIN DFG16;
ev5r-A	5.3	3	70	123	6	YEAST:AF-Q03429-F1	MITOCHONDRIAL ZINC MAINTENANCE PROTEIN 1, MITOCHO
evta-A	5.3	3.8	65	133	6	YEAST:AF-Q04401-F1	SUCCINATE DEHYDROGENASE ASSEMBLY FACTOR 3, MITOCH
ewp7-A	5.2	7.6	77	339	4	YEAST:AF-Q12520-F1	UDP-GALACTOSE TRANSPORTER HOMOLOG 1;
evcb-A	5.2	3.4	78	366	9	YEAST:AF-P53938-F1	N-GLYCOSYLATION PROTEIN EOS1;
eyka-A	5.2	4.1	76	844	12	YEAST:AF-P48582-F1	VACUOLAR-SORTING PROTEIN BRO1;
eyq0-A	5.1	2.2	65	309	14	YEAST:AF-P07273-F1	TRANSCRIPTION ELONGATION FACTOR S-II;
euzn-A	5.1	2.7	71	155	10	YEAST:AF-P40491-F1	ATP SYNTHASE ASSEMBLY FACTOR FMC1, MITOCHONDRIAL;
ew89-A	5.1	3.6	75	1753	4	YEAST:AF-P32634-F1	NEGATIVE REGULATOR OF SPORULATION PMD1;
eus2-A	5.1	3.3	67	293	6	YEAST:AF-P10834-F1	PROTEIN PET54;
euug-A	5	3.2	59	100	7	YEAST:AF-Q04597-F1	UNCHARACTERIZED PROTEIN YDR114C;
ewgp-A	5	3.8	65	708	8	YEAST:AF-Q06411-F1	PRE-MRNA-SPLICING FACTOR SPP382;
extl-A	4.9	3.4	73	336	7	YEAST:AF-P42836-F1	PALMITOYLTRANSFERASE PFA3;
ex0x-A	4.9	2.4	72	260	7	YEAST:AF-Q05779-F1	UBIQUINONE BIOSYNTHESIS PROTEIN COQ9, MITOCHONDRI
ex9z-A	4.8	4	76	725	8	YEAST:AF-P47144-F1	PROTEIN ECM27;
exf0-A	4.8	3.5	71	669	3	YEAST:AF-Q05080-F1	CYTOKINESIS PROTEIN 2;
ey3g-A	4.8	3.3	67	516	7	YEAST:AF-Q12428-F1	PROBABLE 2-METHYLCITRATE DEHYDRATASE;
evin-A	4.8	7.2	76	1289	12	YEAST:AF-Q08748-F1	UNCHARACTERIZED PROTEIN YOR296W;
eyts-A	4.8	2.7	72	753	6	YEAST:AF-P47190-F1	DOLICHYL-PHOSPHATE-MANNOSE--PROTEIN MANNOSYLTRANS
ev06-A	4.7	4.3	72	141	11	YEAST:AF-P47118-F1	PROTEIN YAE1;
eyzi-A	4.7	3.9	77	552	8	YEAST:AF-P40988-F1	LOW-AFFINITY FE(2+) TRANSPORT PROTEIN;
ey3f-A	4.7	3.3	68	644	10	YEAST:AF-P39987-F1	HEAT SHOCK PROTEIN SSC3, MITOCHONDRIAL;
eu2c-A	4.7	4	68	667	7	YEAST:AF-P47042-F1	PROBABLE SERINE/THREONINE-PROTEIN KINASE IKS1;
ey3s-A	4.6	3.2	64	662	5	YEAST:AF-Q06644-F1	PROBABLE DOLICHYL-PHOSPHATE-MANNOSE--PROTEIN
evnz-A	4.6	3.4	76	473	7	YEAST:AF-Q12116-F1	MEMBRANE PROTEIN TMS1;
eyk2-A	4.6	8.5	79	745	13	YEAST:AF-P47101-F1	UPF0508 PROTEIN YJR030C;
ev6w-A	4.6	4.3	64	1333	6	YEAST:AF-P53756-F1	ABC TRANSPORTER ATP-BINDING PROTEIN/PERMEASE PDR1
exhi-A	4.6	3.3	64	365	6	YEAST:AF-Q12167-F1	REQUIRED FOR RESPIRATORY GROWTH PROTEIN 1, MITOCH
eumn-A	4.6	3.1	75	1394	7	YEAST:AF-Q08409-F1	ATP-DEPENDENT PERMEASE AUS1;
evl9-A	4.6	4.8	74	140	5	YEAST:AF-Q06537-F1	UNCHARACTERIZED PROTEIN YPR153W;
ex33-A	4.5	8.9	77	871	5	YEAST:AF-Q06245-F1	EXOCYST COMPLEX COMPONENT SEC10;
evv5-A	4.5	6.9	77	758	4	YEAST:AF-P39529-F1	PUTATIVE TRANSCRIPTIONAL REGULATORY PROTEIN YJL20
exs8-A	4.5	8	77	224	12	YEAST:AF-Q03322-F1	T-SNARE AFFECTING A LATE GOLGI COMPARTMENT PROTEI
excl-A	4.5	2.3	72	357	8	YEAST:AF-P25625-F1	PROTEIN PER1;
ew6j-A	4.5	5.8	67	868	4	YEAST:AF-Q07798-F1	SPORULATION-SPECIFIC PROTEIN 75;
exi7-A	4.5	7.1	72	417	6	YEAST:AF-P53079-F1	CONSERVED OLIGOMERIC GOLGI COMPLEX SUBUNIT 1;
ewty-A	4.5	3.3	70	241	7	YEAST:AF-Q06686-F1	COPPER TRANSPORT PROTEIN CTR3;
eys5-A	4.4	2.7	57	1411	4	YEAST:AF-P40550-F1	ATP-DEPENDENT PERMEASE PDR11;
extg-A	4.4	7.9	80	295	11	YEAST:AF-P39926-F1	PROTEIN SSO2;
ewax-A	4.4	7.5	74	223	12	YEAST:AF-P38736-F1	GOLGI SNAP RECEPTOR COMPLEX MEMBER 1;
eu38-A	4.4	4.9	75	693	13	YEAST:AF-P32589-F1	HEAT SHOCK PROTEIN HOMOLOG SSE1;
eva7-A	4.4	2.9	75	961	4	YEAST:AF-Q12361-F1	G PROTEIN-COUPLED RECEPTOR GPR1;
ewko-A	4.4	3.8	71	656	8	YEAST:AF-P53955-F1	PHOSPHATIDYLINOSITOL 4,5-BISPHOSPHATE-BINDING PRO
ey3b-A	4.4	7.3	81	184	4	YEAST:AF-Q12016-F1	VACUOLAR PROTEIN SORTING-ASSOCIATED PROTEIN 68;
euo6-A	4.4	2.7	76	1319	11	YEAST:AF-P40318-F1	ERAD-ASSOCIATED E3 UBIQUITIN-PROTEIN LIGASE DOA10
evhl-A	4.4	4.9	66	1511	11	YEAST:AF-P33302-F1	PLEIOTROPIC ABC EFFLUX TRANSPORTER OF MULTIPLE DR
exc9-A	4.4	7.9	80	290	11	YEAST:AF-P32867-F1	PROTEIN SSO1;
eyso-A	4.4	2.7	62	338	6	YEAST:AF-P09937-F1	SPORULATION-SPECIFIC PROTEIN 4;
ew1j-A	4.3	4.8	67	946	6	YEAST:AF-P40559-F1	PHOSPHATIDYLINOSITOL 4,5-BISPHOSPHATE 5-PHOSPHATA
exu3-A	4.3	3.5	58	705	2	YEAST:AF-Q03824-F1	INHERITANCE OF PEROXISOMES PROTEIN 2;
eu66-A	4.3	4.2	63	1501	6	YEAST:AF-P32568-F1	PROTEIN SNQ2;
exsz-A	4.3	3.2	59	1294	7	YEAST:AF-Q08234-F1	UNCHARACTERIZED ABC TRANSPORTER ATP-BINDING
ew7g-A	4.3	8.4	75	577	9	YEAST:AF-P53075-F1	OUTER SPORE WALL ASSEMBLY PROTEIN SHE10;
ew5c-A	4.3	3.8	71	686	6	YEAST:AF-P40485-F1	PHOSPHATIDYLINOSITOL 4,5-BISPHOSPHATE-BINDING PRO
ewa7-A	4.3	8.4	73	538	7	YEAST:AF-Q12315-F1	NUCLEOPORIN GLE1;
ev3d-A	4.3	4.1	67	946	10	YEAST:AF-Q12369-F1	PROTEIN SFI1;
ex1d-A	4.3	8.3	77	510	16	YEAST:AF-P43611-F1	OUTER SPORE WALL PROTEIN 7;
ew81-A	4.3	4.1	66	321	9	YEAST:AF-Q03290-F1	RNA POLYMERASE II TRANSCRIPTION FACTOR B SUBUNIT
euun-A	4.3	4.5	73	693	14	YEAST:AF-P32590-F1	HEAT SHOCK PROTEIN HOMOLOG SSE2;
evd9-A	4.2	7.5	82	690	2	YEAST:AF-P40416-F1	IRON-SULFUR CLUSTERS TRANSPORTER ATM1, MITOCHONDR
eum6-A	4.2	5	73	963	10	YEAST:AF-P14180-F1	CHITIN SYNTHASE 2;
evnf-A	4.2	4.5	60	1636	3	YEAST:AF-P48563-F1	PROTEIN MON2;
euuc-A	4.2	3.7	65	2273	5	YEAST:AF-P32874-F1	ACETYL-COA CARBOXYLASE, MITOCHONDRIAL;
ewi9-A	4.2	3.3	75	224	7	YEAST:AF-P47056-F1	OUTER SPORE WALL PROTEIN 6;
exkx-A	4.2	3.6	67	654	7	YEAST:AF-P0CS90-F1	IMPORT MOTOR SUBUNIT, MITOCHONDRIAL;
exrh-A	4.2	3.4	70	714	6	YEAST:AF-P43556-F1	RHO-GTPASE-ACTIVATING PROTEIN RGD2;
eyp8-A	4.2	7.8	80	283	5	YEAST:AF-Q07560-F1	CARDIOLIPIN SYNTHASE (CMP-FORMING);
ex1e-A	4.2	3.2	62	288	10	YEAST:AF-Q06834-F1	ALCOHOL-SENSITIVE RING FINGER PROTEIN 1;
ex3w-A	4.2	3.2	54	87	7	YEAST:AF-O74700-F1	MITOCHONDRIAL IMPORT INNER MEMBRANE TRANSLOCASE S
exod-A	4.2	3.3	80	316	4	YEAST:AF-P53239-F1	CYTOCHROME C OXIDASE ASSEMBLY PROTEIN COX18, MITO
ewpx-A	4.2	2.5	71	759	14	YEAST:AF-P31382-F1	DOLICHYL-PHOSPHATE-MANNOSE--PROTEIN MANNOSYLTRANS
ewds-A	4.2	8.4	68	2474	6	YEAST:AF-P32600-F1	SERINE/THREONINE-PROTEIN KINASE TOR2;
ewss-A	4.2	3.9	75	1487	7	YEAST:AF-P53094-F1	NEGATIVE REGULATOR OF SPORULATION MDS3;
eu2y-A	4.1	4.9	66	1564	9	YEAST:AF-P51533-F1	ATP-DEPENDENT PERMEASE PDR10;
ew3z-A	4.1	3.8	61	1511	3	YEAST:AF-Q02785-F1	ATP-DEPENDENT PERMEASE PDR12;
ev45-A	4.1	3.7	72	179	6	YEAST:AF-Q03036-F1	UNCHARACTERIZED PROTEIN IRC4;
eyg7-A	4.1	7.2	78	283	4	YEAST:AF-Q12241-F1	SYNTAXIN VAM3;
ev9k-A	4.1	8.3	77	607	6	YEAST:AF-P53749-F1	UNCHARACTERIZED TRANSCRIPTIONAL REGULATORY PROTEI
ewzi-A	4.1	8.4	78	991	8	YEAST:AF-Q12252-F1	PHOSPHATE METABOLISM PROTEIN 7;
exsv-A	4.1	2.4	48	760	8	YEAST:AF-P25574-F1	ER MEMBRANE PROTEIN COMPLEX SUBUNIT 1;
eyc0-A	4.1	7.5	68	1038	12	YEAST:AF-P36097-F1	TEL2-INTERACTING PROTEIN 1;
eu0c-A	4.1	2.7	64	659	3	YEAST:AF-P32641-F1	CHECKPOINT PROTEIN RAD24;
exeg-A	4.1	3.1	79	316	3	YEAST:AF-P38843-F1	CHITIN SYNTHASE EXPORT CHAPERONE;
exvp-A	4.1	7.8	78	190	9	YEAST:AF-P53209-F1	UNCHARACTERIZED MEMBRANE PROTEIN YGR016W;
exv3-A	4.1	2.6	51	80	4	YEAST:AF-Q3E790-F1	SERINE PALMITOYLTRANSFERASE-REGULATING PROTEIN TS
eyjy-A	4.1	2.8	51	479	4	YEAST:AF-Q08750-F1	PROTEIN MUM3;
ex03-A	4	4.4	63	1049	5	YEAST:AF-P25371-F1	PROBABLE ATP-DEPENDENT PERMEASE;
ewla-A	4	4.5	76	845	13	YEAST:AF-P38132-F1	DNA REPLICATION LICENSING FACTOR MCM7;
ex4j-A	4	4.3	74	219	5	YEAST:AF-P47055-F1	OUTER SPORE WALL PROTEIN 4;
eyd3-A	4	4.3	72	633	7	YEAST:AF-P38822-F1	PROTEIN BZZ1;
evwz-A	4	3.6	71	724	7	YEAST:AF-Q03455-F1	PROBABLE ZINC TRANSPORTER MSC2;
ey0g-A	4	3.7	66	657	6	YEAST:AF-Q05931-F1	IRON-SULFUR CLUSTER BIOGENESIS CHAPERONE, MITOCHO
ewje-A	4	6.8	56	254	4	YEAST:AF-P10355-F1	PROTEIN PET122, MITOCHONDRIAL;
ewtu-A	4	4.5	64	162	13	YEAST:AF-P07253-F1	CYTOCHROME B PRE-MRNA-PROCESSING PROTEIN 6;
eypg-A	4	3.4	70	525	17	YEAST:AF-P32505-F1	NUCLEAR POLYADENYLATED RNA-BINDING PROTEIN NAB2;
evuj-A	4	7.7	62	691	10	YEAST:AF-P40460-F1	KINETOCHORE PROTEIN NDC80;
eyci-A	4	2.4	53	572	13	YEAST:AF-P22204-F1	CELL CYCLE PROTEIN KINASE DBF2;
extc-A	4	4.4	75	656	7	YEAST:AF-P13099-F1	DNA TOPOISOMERASE 3;
eym4-A	4	2.8	62	1332	8	YEAST:AF-P35177-F1	TRANSCRIPTIONAL ACTIVATOR SPT7;
ewfi-A	4	4.3	66	642	12	YEAST:AF-P22202-F1	HEAT SHOCK PROTEIN SSA4;
evq9-A	4	3.2	69	919	12	YEAST:AF-P36051-F1	GPI ETHANOLAMINE PHOSPHATE TRANSFERASE 1;
evga-A	4	3.6	61	257	15	YEAST:AF-Q08457-F1	MITOCHONDRIAL MORPHOGENESIS PROTEIN SLD7;
euo1-A	3.9	4.2	75	855	7	YEAST:AF-P38297-F1	MITOFUSIN FZO1;
ey5b-A	3.9	4.1	61	616	8	YEAST:AF-Q12374-F1	NUCLEAR CONTROL OF ATPASE PROTEIN 2;
ewgu-A	3.9	7.7	73	1174	8	YEAST:AF-P47108-F1	NUCLEOLAR PRE-RIBOSOMAL-ASSOCIATED PROTEIN 2;
ewle-A	3.9	3.2	54	215	7	YEAST:AF-P32341-F1	VACUOLAR ATPASE ASSEMBLY INTEGRAL MEMBRANE PROTEI
ew8r-A	3.9	7.9	76	244	7	YEAST:AF-P25385-F1	PROTEIN TRANSPORT PROTEIN BOS1;
evyo-A	3.9	4.4	70	1859	4	YEAST:AF-P53819-F1	Y' ELEMENT ATP-DEPENDENT HELICASE PROTEIN 1 COPY
eylc-A	3.9	8	75	919	5	YEAST:AF-P38073-F1	TRANSCRIPTIONAL REGULATORY PROTEIN EDS1;
ew9p-A	3.9	8.1	75	1215	5	YEAST:AF-P39986-F1	ENDOPLASMIC RETICULUM TRANSMEMBRANE HELIX TRANSLO
eyun-A	3.9	3.4	66	188	3	YEAST:AF-P38264-F1	SRP-INDEPENDENT TARGETING PROTEIN 3;
exur-A	3.9	8.5	58	1065	3	YEAST:AF-P32855-F1	EXOCYST COMPLEX COMPONENT SEC8;
ex5h-A	3.9	8.5	77	747	8	YEAST:AF-P32795-F1	MITOCHONDRIAL INNER MEMBRANE I-AAA PROTEASE SUPER
ey33-A	3.9	8.7	74	752	5	YEAST:AF-P43535-F1	PROTEIN GCN20;
ey5s-A	3.9	3.2	54	271	6	YEAST:AF-P46989-F1	AUTOPHAGY-RELATED PROTEIN 27;
ew35-A	3.9	8	72	2368	8	YEAST:AF-P38111-F1	SERINE/THREONINE-PROTEIN KINASE MEC1;
eure-A	3.9	3.9	54	109	7	YEAST:AF-P32830-F1	MITOCHONDRIAL IMPORT INNER MEMBRANE TRANSLOCASE S
ev40-A	3.9	8.1	79	1375	10	YEAST:AF-P40450-F1	BNI1-RELATED PROTEIN 1;
eyjo-A	3.9	3.6	54	93	4	YEAST:AF-P87108-F1	MITOCHONDRIAL IMPORT INNER MEMBRANE TRANSLOCASE S
eu8w-A	3.9	3.5	64	639	6	YEAST:AF-P10592-F1	HEAT SHOCK PROTEIN SSA2;
ex07-A	3.9	3.6	67	1379	9	YEAST:AF-P40340-F1	TAT-BINDING HOMOLOG 7;
ey0b-A	3.9	2.9	74	817	5	YEAST:AF-P33775-F1	DOLICHYL-PHOSPHATE-MANNOSE--PROTEIN MANNOSYLTRANS
ewl9-A	3.9	3.3	62	659	8	YEAST:AF-P38760-F1	RNA-BINDING PROTEIN MIP6;
ewqp-A	3.8	2.9	77	316	6	YEAST:AF-P38298-F1	ALKALINE CERAMIDASE YPC1;
ewcj-A	3.8	8.1	82	870	9	YEAST:AF-P41909-F1	PEROXISOMAL LONG-CHAIN FATTY ACID IMPORT PROTEIN
ev1w-A	3.8	3.7	66	113	11	YEAST:AF-Q08245-F1	PROTEIN ZEO1;
eu7l-A	3.8	3.6	77	265	3	YEAST:AF-P53133-F1	UNCHARACTERIZED PROTEIN YGL117W;
ey3n-A	3.8	4.2	66	568	8	YEAST:AF-P29468-F1	POLY(A) POLYMERASE;
eu2g-A	3.8	2.6	54	79	6	YEAST:AF-P56508-F1	PROTEIN SNA2;
ew5a-A	3.8	2.7	50	207	8	YEAST:AF-Q03079-F1	MIOREX COMPLEX COMPONENT 11;
ewpy-A	3.8	8	67	666	7	YEAST:AF-P47077-F1	NUCLEOLAR PROTEIN 9;
eusj-A	3.8	8.6	61	1056	13	YEAST:AF-P40395-F1	GUANINE NUCLEOTIDE EXCHANGE FACTOR SUBUNIT RIC1;
ey6h-A	3.8	4.5	66	642	9	YEAST:AF-P10591-F1	HEAT SHOCK PROTEIN SSA1;
ey1c-A	3.8	7.7	74	543	3	YEAST:AF-P47041-F1	TARGET OF RAPAMYCIN COMPLEX 2 SUBUNIT BIT61;
ewx1-A	3.8	3.4	65	904	5	YEAST:AF-Q04195-F1	E3 SUMO-PROTEIN LIGASE SIZ1;
evx6-A	3.8	8.5	67	1900	9	YEAST:AF-P37297-F1	PHOSPHATIDYLINOSITOL 4-KINASE STT4;
expp-A	3.7	3.6	52	298	4	YEAST:AF-P32605-F1	U1 SMALL NUCLEAR RIBONUCLEOPROTEIN A;
eyzy-A	3.7	3.1	58	596	10	YEAST:AF-P29056-F1	TRANSCRIPTION FACTOR IIIB 70 KDA SUBUNIT;
ex5s-A	3.7	3.8	58	855	9	YEAST:AF-P38970-F1	SERINE/THREONINE-PROTEIN KINASE HAL5;
ev65-A	3.7	7.4	58	126	5	YEAST:AF-P0CY11-F1	SILENCED MATING-TYPE PROTEIN A1;
ey0d-A	3.7	8.5	71	1459	6	YEAST:AF-P39993-F1	ARF GUANINE-NUCLEOTIDE EXCHANGE FACTOR 2;
ewxe-A	3.7	8	71	545	4	YEAST:AF-P38346-F1	PROBABLE TARGET OF RAPAMYCIN COMPLEX 2 SUBUNIT BI
eyej-A	3.7	4.7	71	567	6	YEAST:AF-Q12108-F1	RESTRICTION OF TELOMERE CAPPING PROTEIN 5;
ey1x-A	3.7	3.6	68	868	12	YEAST:AF-P29469-F1	DNA REPLICATION LICENSING FACTOR MCM2;
evq7-A	3.7	7.4	78	189	8	YEAST:AF-P38865-F1	COPPER TRANSPORT PROTEIN CTR2;
extb-A	3.7	2.8	69	132	6	YEAST:AF-P87287-F1	UNCHARACTERIZED PROTEIN YDR366C;
exij-A	3.7	3.5	54	105	4	YEAST:AF-P53299-F1	MITOCHONDRIAL IMPORT INNER MEMBRANE TRANSLOCASE S
eu2b-A	3.7	3.2	69	885	7	YEAST:AF-P50275-F1	ANAPHASE SPINDLE ELONGATION PROTEIN;
ew0g-A	3.7	3.3	79	273	1	YEAST:AF-P36125-F1	PROTEIN GMH1;
exox-A	3.7	4	63	157	6	YEAST:AF-P40502-F1	ALTERED INHERITANCE OF MITOCHONDRIA PROTEIN 19,
exqd-A	3.7	2.7	51	539	8	YEAST:AF-Q03761-F1	TRANSCRIPTION INITIATION FACTOR TFIID SUBUNIT 12;
ev7h-A	3.7	3.4	54	1272	13	YEAST:AF-P36006-F1	MYOSIN-3;
ewnw-A	3.7	4.5	65	587	8	YEAST:AF-P40151-F1	DNA-DEPENDENT ATPASE MGS1;
eytx-A	3.7	2.5	44	301	11	YEAST:AF-Q12350-F1	J DOMAIN-CONTAINING PROTEIN 1;
eyy2-A	3.7	7.6	79	886	9	YEAST:AF-P08638-F1	REGULATORY PROTEIN LEU3;
ev67-A	3.7	3	77	743	4	YEAST:AF-P52867-F1	DOLICHYL-PHOSPHATE-MANNOSE--PROTEIN MANNOSYLTRANS
evo3-A	3.7	4.4	54	527	6	YEAST:AF-P10869-F1	ASPARTOKINASE;
eyum-A	3.6	2.7	56	243	11	YEAST:AF-P51601-F1	GTP CYCLOHYDROLASE 1;
evji-A	3.6	3.3	69	1094	6	YEAST:AF-P38114-F1	UNCHARACTERIZED TRANSCRIPTIONAL REGULATORY PROTEI
eyvb-A	3.6	3.8	69	825	6	YEAST:AF-P40341-F1	MITOCHONDRIAL RESPIRATORY CHAIN COMPLEXES ASSEMBL
exje-A	3.6	3.2	60	811	8	YEAST:AF-P47161-F1	VACUOLAR PROTEIN SORTING-ASSOCIATED PROTEIN 70;
evmw-A	3.6	9	67	958	7	YEAST:AF-P53076-F1	VACUOLAR IMPORT AND DEGRADATION PROTEIN 30;
eylh-A	3.6	4	51	936	6	YEAST:AF-P53253-F1	PROTEIN NNF2;
evwa-A	3.6	2.6	53	1545	8	YEAST:AF-Q03640-F1	TRICALBIN-3;
ew20-A	3.6	7.9	75	1073	0	YEAST:AF-Q06839-F1	PX DOMAIN-CONTAINING PROTEIN YPR097W;
exz9-A	3.6	4	62	274	11	YEAST:AF-Q99216-F1	PRE-RRNA-PROCESSING PROTEIN PNO1;
ex7h-A	3.6	3.1	51	956	10	YEAST:AF-P32504-F1	CENTROMERE DNA-BINDING PROTEIN COMPLEX CBF3 SUBUN
eye4-A	3.6	7.6	79	406	10	YEAST:AF-P49573-F1	COPPER TRANSPORT PROTEIN CTR1;
euxo-A	3.6	3.7	72	152	6	YEAST:AF-P25585-F1	PROTEIN FYV5;
ew0d-A	3.6	7.2	69	1137	4	YEAST:AF-P21339-F1	MORPHOGENESIS-RELATED PROTEIN MSB1;
eyck-A	3.6	3	70	491	3	YEAST:AF-P40499-F1	PROTEIN ICE2;
ew4e-A	3.6	7	66	641	5	YEAST:AF-P39904-F1	VACUOLAR PROTEIN SORTING-ASSOCIATED PROTEIN 52;
ewi4-A	3.6	7.2	78	405	4	YEAST:AF-Q03687-F1	SCRAMBLASE ANY1;
exj9-A	3.6	3.3	73	577	5	YEAST:AF-P40351-F1	DOLICHYL PYROPHOSPHATE GLC1MAN9GLCNAC2
ewhr-A	3.6	7.7	67	1048	9	YEAST:AF-P46970-F1	NONSENSE-MEDIATED MRNA DECAY PROTEIN 5;
exz1-A	3.6	8.7	72	830	8	YEAST:AF-P40367-F1	GPI ETHANOLAMINE PHOSPHATE TRANSFERASE 2;
ew8c-A	3.6	7.3	75	462	5	YEAST:AF-P21592-F1	PROTOHEME IX FARNESYLTRANSFERASE, MITOCHONDRIAL;
eymh-A	3.6	7.4	75	503	5	YEAST:AF-P34240-F1	ZINC-REGULATED TRANSPORTER 3;
eu44-A	3.6	3	53	181	2	YEAST:AF-Q12262-F1	INNER KINETOCHORE SUBUNIT MCM16;
exwb-A	3.6	3.9	64	534	0	YEAST:AF-Q06631-F1	PROTEIN BFR2;
ex3i-A	3.6	8.4	71	322	8	YEAST:AF-P47818-F1	PROTEIN CCC1;
evtc-A	3.6	7.7	77	608	4	YEAST:AF-P40969-F1	CENTROMERE DNA-BINDING PROTEIN COMPLEX CBF3 SUBUN
ewyl-A	3.6	4.2	63	567	5	YEAST:AF-Q02648-F1	TRNA (URACIL-O(2)-)-METHYLTRANSFERASE;
exr0-A	3.5	2.7	61	541	3	YEAST:AF-P33893-F1	GLUTAMYL-TRNA(GLN) AMIDOTRANSFERASE SUBUNIT B,
eyth-A	3.5	3.7	69	357	6	YEAST:AF-P34246-F1	MAINTENANCE OF TELOMERE CAPPING PROTEIN 2;
eyyi-A	3.5	7.6	78	262	3	YEAST:AF-P53271-F1	CONSERVED OLIGOMERIC GOLGI COMPLEX SUBUNIT 2;
eutp-A	3.5	2.6	71	316	4	YEAST:AF-Q03080-F1	UNCHARACTERIZED PROTEIN YPL039W;
eu1u-A	3.5	3.5	53	472	4	YEAST:AF-Q02199-F1	NUCLEOPORIN NUP49/NSP49;
evp1-A	3.5	5.4	60	108	7	YEAST:AF-Q12431-F1	ER MEMBRANE PROTEIN COMPLEX SUBUNIT 6;
ew9f-A	3.5	7.7	77	340	4	YEAST:AF-Q01590-F1	INTEGRAL MEMBRANE PROTEIN SED5;
eu63-A	3.5	8.4	49	131	10	YEAST:AF-P02294-F1	HISTONE H2B.2;
evby-A	3.5	7.7	76	582	8	YEAST:AF-P36172-F1	VACUOLAR BASIC AMINO ACID TRANSPORTER 5;
eyec-A	3.5	7	67	346	3	YEAST:AF-P40544-F1	ZINC TRANSPORTER YKE4;
ey0e-A	3.5	3.7	67	682	7	YEAST:AF-P16474-F1	ENDOPLASMIC RETICULUM CHAPERONE BIP;
eyc2-A	3.5	3.2	76	470	3	YEAST:AF-P06783-F1	PHEROMONE A FACTOR RECEPTOR;
eyuq-A	3.5	7.4	80	1515	5	YEAST:AF-P39109-F1	METAL RESISTANCE PROTEIN YCF1;
ew7t-A	3.5	8	76	403	11	YEAST:AF-P53951-F1	CONSERVED OLIGOMERIC GOLGI COMPLEX SUBUNIT 5;
eumg-A	3.5	2.7	57	564	12	YEAST:AF-P32328-F1	SERINE/THREONINE-PROTEIN KINASE DBF20;
ev14-A	3.4	8.1	77	706	5	YEAST:AF-Q12296-F1	PROTEIN MAM3;
ey2j-A	3.4	4.8	75	309	4	YEAST:AF-Q08743-F1	VACUOLAR MEMBRANE PROTEIN YOR292C;
eu0k-A	3.4	8	77	768	5	YEAST:AF-Q04602-F1	VACUOLAR BASIC AMINO ACID TRANSPORTER 4;
ewm2-A	3.4	2.4	58	181	5	YEAST:AF-Q99382-F1	SRP-INDEPENDENT TARGETING PROTEIN 2;
evtv-A	3.4	4.2	73	661	14	YEAST:AF-Q12033-F1	PH-RESPONSE REGULATOR PROTEIN PALA/RIM20;
eyj8-A	3.4	3.3	45	50	7	YEAST:AF-Q9ZZW3-F1	PUTATIVE UNCHARACTERIZED PROTEIN Q0143, MITOCHOND
eyms-A	3.4	2.8	62	557	8	YEAST:AF-Q02948-F1	VACUOLAR PROTEIN SORTING-ASSOCIATED PROTEIN 30;
eyhn-A	3.4	7.2	75	673	8	YEAST:AF-P53918-F1	UNCHARACTERIZED TRANSPORTER ESBP6;
ev8m-A	3.4	9	62	944	3	YEAST:AF-Q08387-F1	DNA LIGASE 4;
eyv6-A	3.4	4	56	101	5	YEAST:AF-P53089-F1	UNCHARACTERIZED PROTEIN YGL204C;
evlq-A	3.4	4	58	79	7	YEAST:AF-Q3E785-F1	SUCCINATE DEHYDROGENASE ASSEMBLY FACTOR 1, MITOCH
exxy-A	3.4	2.7	53	246	4	YEAST:AF-Q03973-F1	HIGH MOBILITY GROUP PROTEIN 1;
ey5l-A	3.4	8	70	217	9	YEAST:AF-Q04338-F1	T-SNARE VTI1;
euxe-A	3.4	3.4	68	179	15	YEAST:AF-Q07887-F1	PROTEIN LDB18;
ewab-A	3.4	7.2	74	507	7	YEAST:AF-Q04712-F1	RNA POLYMERASE I-SPECIFIC TRANSCRIPTION INITIATIO
exth-A	3.4	4.6	68	1133	3	YEAST:AF-P36775-F1	LON PROTEASE HOMOLOG, MITOCHONDRIAL;
ewm7-A	3.4	3.1	56	536	20	YEAST:AF-P21623-F1	SPORE WALL MATURATION PROTEIN DIT1;
ex42-A	3.4	4.2	66	614	2	YEAST:AF-P39012-F1	GPI TRANSAMIDASE COMPONENT GAA1;
eyp5-A	3.4	8.5	73	278	8	YEAST:AF-P38878-F1	ENDOPLASMIC RETICULUM JUNCTION FORMATION PROTEIN
eyyv-A	3.4	7.8	63	620	3	YEAST:AF-Q12333-F1	FERRIC/CUPRIC REDUCTASE TRANSMEMBRANE COMPONENT 7
exs7-A	3.4	9.4	67	1408	3	YEAST:AF-P47102-F1	ARF GUANINE-NUCLEOTIDE EXCHANGE FACTOR 1;
eun5-A	3.4	4.1	66	1071	9	YEAST:AF-P17255-F1	V-TYPE PROTON ATPASE CATALYTIC SUBUNIT A;
eye0-A	3.4	2.8	52	657	8	YEAST:AF-Q02981-F1	ABC1 FAMILY PROTEIN YPL109C, MITOCHONDRIAL;
eyix-A	3.3	7.8	72	140	7	YEAST:AF-P47111-F1	VACUOLAR PROTEIN SORTING-ASSOCIATED PROTEIN 55;
ev46-A	3.3	3.8	62	647	5	YEAST:AF-Q02892-F1	NUCLEOLAR GTP-BINDING PROTEIN 1;
ewal-A	3.3	3.2	56	593	11	YEAST:AF-P47083-F1	U3 SMALL NUCLEOLAR RNA-ASSOCIATED PROTEIN MPP10;
ew5h-A	3.3	5.2	62	859	6	YEAST:AF-Q08269-F1	MAGNESIUM TRANSPORTER ALR1;
evj7-A	3.3	3.6	65	551	5	YEAST:AF-P36113-F1	E3 UBIQUITIN-PROTEIN LIGASE HEL1;
euv7-A	3.3	3.8	62	1528	5	YEAST:AF-P22147-F1	5'-3' EXORIBONUCLEASE 1;
exla-A	3.3	3.9	64	111	8	YEAST:AF-P38834-F1	UNCHARACTERIZED PROTEIN YHR130C;
eyer-A	3.3	7.9	73	624	15	YEAST:AF-P40090-F1	MAU2 CHROMATID COHESION FACTOR HOMOLOG;
ewt7-A	3.3	8.6	64	836	6	YEAST:AF-P06102-F1	GENERAL NEGATIVE REGULATOR OF TRANSCRIPTION SUBUN
ewmo-A	3.3	2.2	52	756	12	YEAST:AF-P53894-F1	SERINE/THREONINE-PROTEIN KINASE CBK1;
exgl-A	3.3	3.2	68	465	7	YEAST:AF-Q04922-F1	MITOCHONDRIAL F-BOX PROTEIN MFB1;
exku-A	3.3	4.1	68	968	7	YEAST:AF-P33338-F1	PROTEIN SLA2;
ewi2-A	3.3	7.9	68	588	10	YEAST:AF-P32608-F1	RETROGRADE REGULATION PROTEIN 2;
ew2u-A	3.3	8.1	72	776	11	YEAST:AF-Q99287-F1	PROTEIN SEY1;
ex2x-A	3.3	3.3	62	1495	10	YEAST:AF-Q12280-F1	RAS GTPASE-ACTIVATING-LIKE PROTEIN IQG1;
ev66-A	3.3	3.5	75	372	5	YEAST:AF-P32378-F1	4-HYDROXYBENZOATE POLYPRENYLTRANSFERASE, MITOCHON
ewyy-A	3.3	7.9	77	383	4	YEAST:AF-P28791-F1	PROTEIN TRANSPORT PROTEIN SEC20;
eype-A	3.3	4	73	355	7	YEAST:AF-Q05881-F1	UNCHARACTERIZED PROTEIN YLR287C;
ey7g-A	3.3	6.1	52	1398	12	YEAST:AF-P43638-F1	MAP-HOMOLOGOUS PROTEIN 1;
ewqk-A	3.3	8.6	65	642	12	YEAST:AF-P32776-F1	GENERAL TRANSCRIPTION AND DNA REPAIR FACTOR IIH S
eywx-A	3.3	7.4	65	1223	3	YEAST:AF-Q02979-F1	GLYCEROPHOSPHOCHOLINE PHOSPHODIESTERASE GDE1;
eu1z-A	3.3	3.9	67	524	6	YEAST:AF-P48564-F1	MIOREX COMPLEX COMPONENT 6;
evua-A	3.3	6.9	65	1032	5	YEAST:AF-Q02932-F1	IMPORTIN BETA-LIKE PROTEIN KAP120;
eynd-A	3.3	3.9	69	669	6	YEAST:AF-P23900-F1	GLYCEROL UPTAKE/EFFLUX FACILITATOR PROTEIN;
ew9r-A	3.3	7.7	75	1150	9	YEAST:AF-P40541-F1	COHESIN SUBUNIT SCC3;
euvq-A	3.3	4.5	59	1428	7	YEAST:AF-P06786-F1	DNA TOPOISOMERASE 2;
exag-A	3.3	7.4	72	947	4	YEAST:AF-P19657-F1	PLASMA MEMBRANE ATPASE 2;
eyil-A	3.3	3.9	65	162	5	YEAST:AF-P53846-F1	PROTEIN LTO1;
ey0q-A	3.3	4.2	73	846	5	YEAST:AF-P53540-F1	SPINDLE POLE BODY COMPONENT SPC98;
evb5-A	3.3	2.8	52	285	4	YEAST:AF-Q06058-F1	SEIPIN;
ewea-A	3.3	7.9	70	763	1	YEAST:AF-P38883-F1	PRE-RRNA-PROCESSING PROTEIN RIX1;
ev1k-A	3.3	8.6	69	753	10	YEAST:AF-P38261-F1	EXOCYST COMPLEX COMPONENT EXO84;
eyhu-A	3.3	2.9	57	353	5	YEAST:AF-Q12297-F1	TRANSCRIPTION INITIATION FACTOR TFIID SUBUNIT 3;
evwe-A	3.3	3.2	58	1170	2	YEAST:AF-Q12200-F1	NPC INTRACELLULAR STEROL TRANSPORTER 1-RELATED PR
eyuu-A	3.3	3.4	66	622	3	YEAST:AF-P39723-F1	SPINDLE POLE COMPONENT SPC72;
exon-A	3.3	3.3	60	1374	7	YEAST:AF-Q07888-F1	Y' ELEMENT ATP-DEPENDENT HELICASE YLL067C;
exp2-A	3.2	3.9	66	584	8	YEAST:AF-P53632-F1	POLY(A) RNA POLYMERASE PROTEIN 2;
evrq-A	3.2	4.5	64	804	3	YEAST:AF-P53243-F1	ZINC FINGER PROTEIN YGR067C;
excw-A	3.2	2.5	62	551	3	YEAST:AF-Q08157-F1	UNCHARACTERIZED MEMBRANE PROTEIN YOL019W;
eys7-A	3.2	2.9	73	235	5	YEAST:AF-P53093-F1	PROTEIN YIP4;
ex9x-A	3.2	2.9	50	110	2	YEAST:AF-P38220-F1	UNCHARACTERIZED PROTEIN YBR027C;
eu69-A	3.2	3.6	53	123	6	YEAST:AF-P38357-F1	UNCHARACTERIZED PROTEIN YBR292C;
exco-A	3.2	3.4	74	543	1	YEAST:AF-Q07959-F1	ADIPOR-LIKE RECEPTOR IZH3;
ey6t-A	3.2	6.3	66	858	6	YEAST:AF-P43553-F1	MAGNESIUM TRANSPORTER ALR2;
eygx-A	3.2	8	63	1597	2	YEAST:AF-P53552-F1	THO COMPLEX SUBUNIT 2;
ew61-A	3.2	3.3	59	737	10	YEAST:AF-P32580-F1	ATP-DEPENDENT RNA HELICASE SUV3, MITOCHONDRIAL;
evod-A	3.2	4	64	247	14	YEAST:AF-P47150-F1	37S RIBOSOMAL PROTEIN S7, MITOCHONDRIAL;
eyi2-A	3.2	7.7	65	869	5	YEAST:AF-P38966-F1	UNCHARACTERIZED PROTEIN YDR089W;
ewy6-A	3.2	3.9	67	274	4	YEAST:AF-P15807-F1	SIROHEME BIOSYNTHESIS PROTEIN MET8;
eykw-A	3.2	8	57	198	4	YEAST:AF-P40993-F1	RIBONUCLEASE MRP PROTEIN SUBUNIT SNM1;
exfl-A	3.2	2.5	54	605	6	YEAST:AF-P53261-F1	PESCADILLO HOMOLOG;
ev7s-A	3.2	3.8	78	431	4	YEAST:AF-D6VTK4-F1	PHEROMONE ALPHA FACTOR RECEPTOR;
ew15-A	3.2	8.1	77	555	9	YEAST:AF-Q04162-F1	PROBABLE METABOLITE TRANSPORT PROTEIN YDR387C;
eymz-A	3.2	1.7	52	117	0	YEAST:AF-P25650-F1	UNCHARACTERIZED PROTEIN YCR085W;
ew24-A	3.2	3.8	61	610	7	YEAST:AF-P40024-F1	ABC TRANSPORTER ATP-BINDING PROTEIN ARB1;
eywy-A	3.2	3.3	59	313	8	YEAST:AF-P34253-F1	PROTEIN KTI12;
eywz-A	3.2	3.9	72	374	4	YEAST:AF-Q03289-F1	PALMITOYLTRANSFERASE PFA5;
eyuo-A	3.2	3.8	76	488	9	YEAST:AF-P08417-F1	FUMARATE HYDRATASE, MITOCHONDRIAL;
eym5-A	3.2	4.9	52	952	8	YEAST:AF-P39935-F1	EUKARYOTIC INITIATION FACTOR 4F SUBUNIT P150;
evg2-A	3.2	4.1	53	289	4	YEAST:AF-P53895-F1	PROTEIN ASI2;
evs5-A	3.2	7.8	77	655	10	YEAST:AF-P32500-F1	NUCLEOPORIN NDC1;
euvi-A	3.2	4.4	74	502	7	YEAST:AF-P0CX08-F1	MANNITOL DEHYDROGENASE DSF1;
ev3l-A	3.2	8.7	59	151	7	YEAST:AF-P05756-F1	40S RIBOSOMAL PROTEIN S13;
evq5-A	3.2	2.8	44	237	11	YEAST:AF-P43615-F1	INCREASED RECOMBINATION CENTERS PROTEIN 6;
eyr3-A	3.2	4.1	66	1796	5	YEAST:AF-P0CX21-F1	Y' ELEMENT ATP-DEPENDENT HELICASE PROTEIN 1 COPY
ey12-A	3.2	4.1	68	933	4	YEAST:AF-P30665-F1	DNA REPLICATION LICENSING FACTOR MCM4;
ewz9-A	3.2	5.3	67	1859	13	YEAST:AF-P0CX14-F1	Y' ELEMENT ATP-DEPENDENT HELICASE PROTEIN 1 COPY
ewjp-A	3.1	3	54	326	6	YEAST:AF-Q12251-F1	UNCHARACTERIZED MITOCHONDRIAL CARRIER YPR011C;
euo4-A	3.1	3.8	65	1803	14	YEAST:AF-P47024-F1	TRANSPOSON TY4-J GAG-POL POLYPROTEIN;
evz1-A	3.1	3.7	70	378	3	YEAST:AF-Q12006-F1	PALMITOYLTRANSFERASE PFA4;
ewxg-A	3.1	2.4	48	56	10	YEAST:AF-Q3E771-F1	UNCHARACTERIZED PROTEIN YLR285C-A;
exia-A	3.1	7.2	73	913	5	YEAST:AF-Q12151-F1	STEROL UPTAKE CONTROL PROTEIN 2;
evbb-A	3.1	4.1	60	185	12	YEAST:AF-Q12032-F1	ALTERED INHERITANCE OF MITOCHONDRIA PROTEIN 41,
evum-A	3.1	2.8	64	659	0	YEAST:AF-Q12256-F1	POLYAMINE TRANSPORTER 4;
ewjc-A	3.1	3	57	105	5	YEAST:AF-P47131-F1	TMEM14 PROTEIN HOMOLOG YJR085C;
exyp-A	3.1	2.9	61	644	7	YEAST:AF-P32526-F1	KARYOGAMY PROTEIN KAR9;
ewoj-A	3.1	3.9	68	413	3	YEAST:AF-P45819-F1	SPORULATION-SPECIFIC PROTEIN 74;
ex7i-A	3.1	3.6	52	1267	4	YEAST:AF-Q04217-F1	PROBABLE ATP-DEPENDENT RNA HELICASE DHR1;
ev8v-A	3.1	7.7	77	543	4	YEAST:AF-P33335-F1	PROTEIN SGE1;
ev0u-A	3.1	3.6	47	679	2	YEAST:AF-P34237-F1	PROTEIN CASP;
euxa-A	3.1	8.1	53	758	9	YEAST:AF-P38042-F1	ANAPHASE-PROMOTING COMPLEX SUBUNIT CDC27;
ewm5-A	3.1	3.4	52	77	8	YEAST:AF-P41806-F1	VACUOLAR ATPASE ASSEMBLY INTEGRAL MEMBRANE PROTEI
euw6-A	3.1	3.2	51	732	6	YEAST:AF-Q03254-F1	RNA POLYMERASE II SUBUNIT A C-TERMINAL DOMAIN PHO
eyc9-A	3.1	4.3	74	440	5	YEAST:AF-P53107-F1	RAN-SPECIFIC GTPASE-ACTIVATING PROTEIN 30;
ev8f-A	3.1	5.1	55	467	5	YEAST:AF-Q02825-F1	TRNA-SPLICING ENDONUCLEASE SUBUNIT SEN54;
euos-A	3.1	5.9	51	1420	4	YEAST:AF-P38931-F1	MEDIATOR OF RNA POLYMERASE II TRANSCRIPTION SUBUN
evhm-A	3.1	5.2	59	203	7	YEAST:AF-P41544-F1	PROTEIN SYS1;
euo3-A	3.1	3.6	70	666	9	YEAST:AF-P38339-F1	RHO GTPASE-ACTIVATING PROTEIN RGD1;
euze-A	3.1	4.6	61	180	5	YEAST:AF-Q12402-F1	PROTEIN YOP1;
ewn4-A	3.1	7.8	61	1038	7	YEAST:AF-P38164-F1	SEH-ASSOCIATED PROTEIN 4;
eyk9-A	3.1	4.5	50	838	8	YEAST:AF-Q03714-F1	U1 SNP1-ASSOCIATING PROTEIN 1;
ewyo-A	3.1	2.3	53	1875	6	YEAST:AF-Q02455-F1	PROTEIN MLP1;
exjm-A	3.1	3.3	69	609	9	YEAST:AF-Q12411-F1	SPORULATION-SPECIFIC PROTEIN 21;
eyxk-A	3.1	3.5	69	128	9	YEAST:AF-Q9ZZX9-F1	PUTATIVE UNCHARACTERIZED PROTEIN Q0010, MITOCHOND
eu81-A	3.1	4.1	54	279	2	YEAST:AF-P53195-F1	CONSERVED OLIGOMERIC GOLGI COMPLEX SUBUNIT 7;
eyml-A	3.1	7.8	70	1274	9	YEAST:AF-P39702-F1	VACUOLAR PROTEIN SORTING-ASSOCIATED PROTEIN 8;
exmy-A	3.1	3.6	54	415	4	YEAST:AF-P39727-F1	ER-DERIVED VESICLES PROTEIN ERV46;
ewzt-A	3.1	4	71	450	8	YEAST:AF-P47048-F1	UNCHARACTERIZED PROTEIN YJL049W;
eumc-A	3.1	7.9	74	822	5	YEAST:AF-P47061-F1	VACUOLAR PROTEIN SORTING-ASSOCIATED PROTEIN 53;
eyei-A	3.1	3.2	50	224	8	YEAST:AF-P53721-F1	RESPIRATORY SUPERCOMPLEX FACTOR 2, MITOCHONDRIAL;
euub-A	3.1	7.5	48	306	8	YEAST:AF-P10962-F1	PROTEIN MAK16;
ey2b-A	3.1	7.8	57	1317	11	YEAST:AF-P49687-F1	NUCLEOPORIN NUP145;
eymr-A	3.1	3.8	61	2014	7	YEAST:AF-P39526-F1	AP-1 ACCESSORY PROTEIN LAA1;
ex14-A	3.1	7.7	76	458	7	YEAST:AF-P25594-F1	VACUOLAR BASIC AMINO ACID TRANSPORTER 3;
ex2a-A	3.1	3.2	59	971	10	YEAST:AF-P24279-F1	DNA REPLICATION LICENSING FACTOR MCM3;
eu4m-A	3	6.9	62	546	10	YEAST:AF-Q08904-F1	PROTEIN RDR1;
evzh-A	3	3	44	597	7	YEAST:AF-P33417-F1	INTRASTRAND CROSS-LINK RECOGNITION PROTEIN;
ew5f-A	3	3.4	50	176	8	YEAST:AF-P53633-F1	PRENYLATED RAB ACCEPTOR 1;
eu99-A	3	2.9	53	120	6	YEAST:AF-O13544-F1	UNCHARACTERIZED PROTEIN YLR302C;
euy8-A	3	6.8	53	144	6	YEAST:AF-P40571-F1	RIBONUCLEASE P PROTEIN SUBUNIT RPR2;
ex94-A	3	7.6	65	555	2	YEAST:AF-P46996-F1	UNCHARACTERIZED MEMBRANE PROTEIN YJL163C;
ey5u-A	3	4.1	66	726	2	YEAST:AF-Q12216-F1	E3 SUMO-PROTEIN LIGASE SIZ2;
eyit-A	3	8.6	65	354	11	YEAST:AF-P25369-F1	LAS SEVENTEEN-BINDING PROTEIN 5;
ewh8-A	3	6.9	59	1336	7	YEAST:AF-P33332-F1	EXOCYST COMPLEX COMPONENT SEC3;
eymw-A	3	3.2	51	749	10	YEAST:AF-P40957-F1	SPINDLE ASSEMBLY CHECKPOINT COMPONENT MAD1;
ew00-A	3	8.2	75	971	5	YEAST:AF-P89102-F1	EXOCYST COMPLEX COMPONENT SEC5;
ewwo-A	3	2.6	46	434	4	YEAST:AF-P36080-F1	RIBOSOMAL RNA-PROCESSING PROTEIN 14;
exru-A	3	8	76	413	7	YEAST:AF-Q02783-F1	MITOCHONDRIAL INNER MEMBRANE MAGNESIUM TRANSPORTE
evlh-A	3	8.3	58	944	5	YEAST:AF-P34110-F1	VACUOLAR PROTEIN SORTING-ASSOCIATED PROTEIN 35;
evk3-A	3	2.7	64	1017	13	YEAST:AF-P35688-F1	RHO-GTPASE-ACTIVATING PROTEIN LRG1;
evoj-A	3	7.3	77	614	3	YEAST:AF-P38156-F1	MALTOSE PERMEASE MAL31;
eyto-A	3	2.7	66	1355	11	YEAST:AF-P39524-F1	PROBABLE PHOSPHOLIPID-TRANSPORTING ATPASE DRS2;
eu0z-A	3	6.7	69	540	4	YEAST:AF-P43562-F1	PROBABLE METABOLITE TRANSPORT PROTEIN YFL040W;
ew0y-A	3	3.7	57	404	5	YEAST:AF-P21957-F1	TRANSCRIPTIONAL REPRESSOR OPI1;
ex9r-A	3	2.7	53	288	4	YEAST:AF-P37293-F1	PUTATIVE N-TERMINAL ACETYLTRANSFERASE 2;
exk7-A	3	3.4	55	94	2	YEAST:AF-P46965-F1	SIGNAL PEPTIDASE COMPLEX SUBUNIT SPC1;
evtt-A	3	4.2	48	373	6	YEAST:AF-P36224-F1	NUCLEAR MIGRATION PROTEIN JNM1;
ewf3-A	3	4.6	56	1081	5	YEAST:AF-P32767-F1	IMPORTIN BETA-LIKE PROTEIN KAP122;
extt-A	3	8.6	63	560	5	YEAST:AF-Q12514-F1	GENERAL NEGATIVE REGULATOR OF TRANSCRIPTION SUBUN
evf1-A	3	7.1	56	480	0	YEAST:AF-P38348-F1	DNA MISMATCH REPAIR PROTEIN HSM3;
evnc-A	3	4.5	50	404	12	YEAST:AF-P38083-F1	UNCHARACTERIZED PROTEIN YBR063C;
exiz-A	3	3.2	67	830	4	YEAST:AF-P40850-F1	POST-TRANSCRIPTIONAL REGULATOR MKT1;
ex77-A	3	3.7	61	585	7	YEAST:AF-P36158-F1	UNCHARACTERIZED PROTEIN YKR078W;
exr9-A	3	5.2	49	174	6	YEAST:AF-P30902-F1	ATP SYNTHASE SUBUNIT D, MITOCHONDRIAL;
eyy9-A	3	4.2	76	544	4	YEAST:AF-Q12001-F1	DOLICHYL PYROPHOSPHATE MAN9GLCNAC2
ev3z-A	3	8.6	78	551	1	YEAST:AF-Q08109-F1	ERAD-ASSOCIATED E3 UBIQUITIN-PROTEIN LIGASE HRD1;
ey5e-A	3	8.2	70	710	4	YEAST:AF-P39744-F1	NUCLEOLAR COMPLEX PROTEIN 2;
ew7p-A	3	2.5	47	841	9	YEAST:AF-P25582-F1	27S PRE-RRNA (GUANOSINE(2922)-2'-O)-METHYLTRANSFE
ew5w-A	3	7.7	81	763	5	YEAST:AF-Q12300-F1	HIGH GLUCOSE SENSOR RGT2;
ewq7-A	3	7.2	74	2672	5	YEAST:AF-P33892-F1	EIF-2-ALPHA KINASE ACTIVATOR GCN1;
evfo-A	3	5.3	64	239	9	YEAST:AF-P25354-F1	DUP240 PROTEIN YCR007C;
ew5j-A	3	7.1	60	285	7	YEAST:AF-P40056-F1	GOLGI TO ER TRAFFIC PROTEIN 2;
ewjh-A	3	3.4	62	460	10	YEAST:AF-P24871-F1	G2/MITOTIC-SPECIFIC CYCLIN-4;
euye-A	3	3.5	61	783	7	YEAST:AF-Q08919-F1	UNCHARACTERIZED PROTEIN TRE1;
ey15-A	3	7.3	78	397	6	YEAST:AF-Q08144-F1	T-SNARE AFFECTING A LATE GOLGI COMPARTMENT PROTEI
ev0e-A	3	3.4	75	289	9	YEAST:AF-Q05521-F1	DIACYLGLYCEROL PYROPHOSPHATE PHOSPHATASE 1;
eynq-A	3	8.3	76	1100	4	YEAST:AF-P33418-F1	EXPORTIN-T;
ewsb-A	3	3.6	74	482	5	YEAST:AF-Q05911-F1	ADENYLOSUCCINATE LYASE;
evud-A	3	3.1	72	270	8	YEAST:AF-Q12253-F1	UNCHARACTERIZED MEMBRANE PROTEIN YLR046C;
euz9-A	3	3.3	55	551	7	YEAST:AF-Q08977-F1	CU(2+) SUPPRESSING AND BLEOMYCIN SENSITIVE PROTEI
ey1q-A	3	2.4	52	375	6	YEAST:AF-Q12063-F1	DEHYDRODOLICHYL DIPHOSPHATE SYNTHASE COMPLEX SUBU
exjn-A	3	3.8	60	1017	10	YEAST:AF-P53091-F1	DNA REPLICATION LICENSING FACTOR MCM6;
ew6x-A	3	5.6	56	761	16	YEAST:AF-P39925-F1	MITOCHONDRIAL RESPIRATORY CHAIN COMPLEXES ASSEMBL
evq8-A	3	5.1	51	875	6	YEAST:AF-P22543-F1	PHOSPHATIDYLINOSITOL 3-KINASE VPS34;
exot-A	3	4	58	1859	16	YEAST:AF-P0CX15-F1	Y' ELEMENT ATP-DEPENDENT HELICASE PROTEIN 1 COPY
exax-A	3	3.3	60	220	8	YEAST:AF-P06197-F1	CDP-DIACYLGLYCEROL--INOSITOL 3-PHOSPHATIDYLTRANSF
evvr-A	2.9	6	57	1513	9	YEAST:AF-P38198-F1	PROTEIN STU1;
evly-A	2.9	7.8	75	869	7	YEAST:AF-P05374-F1	PHOSPHATIDYLETHANOLAMINE N-METHYLTRANSFERASE;
exxa-A	2.9	7.5	55	712	4	YEAST:AF-P32501-F1	TRANSLATION INITIATION FACTOR EIF-2B SUBUNIT EPSI
eys3-A	2.9	7.8	73	1195	7	YEAST:AF-P36168-F1	EST/SMG-LIKE PROTEIN 2;
ex9y-A	2.9	7.2	80	560	4	YEAST:AF-P38318-F1	UNCHARACTERIZED MEMBRANE PROTEIN YBR220C;
euxq-A	2.9	3.5	63	435	2	YEAST:AF-P38826-F1	ORIGIN RECOGNITION COMPLEX SUBUNIT 6;
ev7r-A	2.9	6.3	59	150	7	YEAST:AF-P38729-F1	PUTATIVE UNCHARACTERIZED PROTEIN YHL042W;
eyzv-A	2.9	3.1	63	393	11	YEAST:AF-P37366-F1	CYCLIN CCL1;
exlf-A	2.9	7.7	81	540	5	YEAST:AF-P42833-F1	HEXOSE TRANSPORTER HXT14;
ew7b-A	2.9	8	71	731	7	YEAST:AF-P38330-F1	PROTEIN RMD9-LIKE, MITOCHONDRIAL;
ewsn-A	2.9	3.7	53	295	6	YEAST:AF-Q04947-F1	RETICULON-LIKE PROTEIN 1;
exaz-A	2.9	2.7	54	169	6	YEAST:AF-P0CF20-F1	PUTATIVE UNCHARACTERIZED TRANSPORTER YOL163W;
eun0-A	2.9	3.4	65	342	8	YEAST:AF-Q08219-F1	OUTER SPORE WALL PROTEIN RRT8;
euvu-A	2.9	3.2	50	62	8	YEAST:AF-Q3E7B5-F1	UNCHARACTERIZED PROTEIN YMR230W-A;
exm3-A	2.9	7.6	78	609	5	YEAST:AF-P30606-F1	MYO-INOSITOL TRANSPORTER 2;
extd-A	2.9	3.3	60	327	8	YEAST:AF-Q12029-F1	SIDEROFLEXIN FSF1;
ex4r-A	2.9	2.7	52	342	6	YEAST:AF-Q04216-F1	DEFECT AT LOW TEMPERATURE PROTEIN 1;
ey49-A	2.9	7.3	81	206	11	YEAST:AF-P05375-F1	PHOSPHATIDYL-N-METHYLETHANOLAMINE N-METHYLTRANSFE
eyia-A	2.9	4.9	64	520	6	YEAST:AF-P40047-F1	ALDEHYDE DEHYDROGENASE 5, MITOCHONDRIAL;
ev7p-A	2.9	3.6	55	205	2	YEAST:AF-Q04935-F1	CYTOCHROME C OXIDASE ASSEMBLY PROTEIN COX20, MITO
ew82-A	2.9	3.4	58	613	7	YEAST:AF-P40150-F1	RIBOSOME-ASSOCIATED MOLECULAR CHAPERONE SSB2;
ev5p-A	2.9	3.9	71	625	7	YEAST:AF-Q04053-F1	SORTING NEXIN-41;
eww9-A	2.9	4.4	70	881	10	YEAST:AF-P36016-F1	HEAT SHOCK PROTEIN 70 HOMOLOG LHS1;
ev4q-A	2.9	7.7	78	773	4	YEAST:AF-P33311-F1	ATP-DEPENDENT PERMEASE MDL2, MITOCHONDRIAL;
ey14-A	2.9	2.8	52	139	8	YEAST:AF-P32633-F1	MAINTENANCE OF TELOMERE CAPPING PROTEIN 7;
ex6f-A	2.9	7.1	77	790	8	YEAST:AF-P40971-F1	LYSINE BIOSYNTHESIS REGULATORY PROTEIN LYS14;
evfh-A	2.9	3.4	68	225	4	YEAST:AF-P26783-F1	40S RIBOSOMAL PROTEIN S5;
evm3-A	2.9	4.7	52	85	4	YEAST:AF-Q2V2Q0-F1	PUTATIVE UNCHARACTERIZED PROTEIN YDL007C-A;
exfg-A	2.9	2.2	50	1435	6	YEAST:AF-P38904-F1	PROTEIN SPP41;
ew59-A	2.9	7.7	82	327	12	YEAST:AF-P53748-F1	UNCHARACTERIZED MEMBRANE PROTEIN YNR062C;
exmv-A	2.9	7.9	78	606	4	YEAST:AF-Q08299-F1	SIDEROPHORE IRON TRANSPORTER ENB1;
ewpr-A	2.9	7.3	74	199	5	YEAST:AF-P38962-F1	GOLGI APPARATUS MEMBRANE PROTEIN TVP23;
eybb-A	2.9	4.8	73	1131	5	YEAST:AF-P08004-F1	CHITIN SYNTHASE 1;
eyx2-A	2.9	8.3	64	767	5	YEAST:AF-P53852-F1	CYSTEINE--TRNA LIGASE;
eul6-A	2.9	5.3	54	1049	9	YEAST:AF-Q07468-F1	VACUOLAR MORPHOGENESIS PROTEIN 6;
ew7l-A	2.9	3.4	52	233	6	YEAST:AF-P50087-F1	MICOS SUBUNIT MIC26;
ev24-A	2.9	4	70	775	10	YEAST:AF-P29496-F1	MINICHROMOSOME MAINTENANCE PROTEIN 5;
euk6-A	2.9	4.5	54	130	9	YEAST:AF-P53157-F1	MITOCHONDRIAL PYRUVATE CARRIER 1;
eyex-A	2.9	7.7	63	884	5	YEAST:AF-Q06163-F1	TELOMERASE REVERSE TRANSCRIPTASE;
exrc-A	2.9	7.9	73	455	4	YEAST:AF-Q08231-F1	NUCLEAR MRNA EXPORT PROTEIN THP1;
eyqm-A	2.9	3.3	58	613	7	YEAST:AF-P11484-F1	RIBOSOME-ASSOCIATED MOLECULAR CHAPERONE SSB1;
evss-A	2.9	4.1	67	1758	13	YEAST:AF-P40889-F1	Y' ELEMENT ATP-DEPENDENT HELICASE YJL225C;
eyyc-A	2.9	7.7	69	2470	10	YEAST:AF-P35169-F1	SERINE/THREONINE-PROTEIN KINASE TOR1;
ewfy-A	2.8	4.3	65	1571	5	YEAST:AF-P32660-F1	PHOSPHOLIPID-TRANSPORTING ATPASE DNF1;
ey7r-A	2.8	4.1	61	621	13	YEAST:AF-P32916-F1	SIGNAL RECOGNITION PARTICLE RECEPTOR SUBUNIT ALPH
eyx3-A	2.8	5.5	52	86	2	YEAST:AF-Q92316-F1	DOLICHYL-DIPHOSPHOOLIGOSACCHARIDE--PROTEIN
ewx7-A	2.8	8.1	82	613	5	YEAST:AF-P50080-F1	AZOLE RESISTANCE PROTEIN 1;
eviv-A	2.8	3.7	59	264	8	YEAST:AF-P40496-F1	37S RIBOSOMAL PROTEIN S25, MITOCHONDRIAL;
eys0-A	2.8	6	64	552	8	YEAST:AF-Q06512-F1	NUCLEOLAR COMPLEX PROTEIN 4;
ey4q-A	2.8	3	51	1113	6	YEAST:AF-P40578-F1	PROTEIN MGA2;
evpc-A	2.8	6.8	62	494	2	YEAST:AF-P49704-F1	PRE-MRNA-PROCESSING FACTOR 31;
evdl-A	2.8	3.4	59	479	5	YEAST:AF-P50874-F1	ORIGIN RECOGNITION COMPLEX SUBUNIT 5;
exu4-A	2.8	8	65	767	5	YEAST:AF-P53313-F1	PROTEIN SDA1;
eyfa-A	2.8	4.2	72	261	4	YEAST:AF-P47086-F1	UNCHARACTERIZED PROTEIN YJR011C;
ex7o-A	2.8	4.5	56	1029	2	YEAST:AF-P43571-F1	GPI INOSITOL-DEACYLASE;
eyfo-A	2.8	5.2	73	539	15	YEAST:AF-Q12412-F1	PROTEIN PNS1;
ex8b-A	2.8	3	50	66	0	YEAST:AF-Q8TGS1-F1	UNCHARACTERIZED PROTEIN YOR032W-A;
eybc-A	2.8	8	70	1118	10	YEAST:AF-P40456-F1	EST/SMG-LIKE PROTEIN 1;
ex2u-A	2.8	3.6	69	418	7	YEAST:AF-P36142-F1	TRANSMEMBRANE PROTEIN 184 HOMOLOG YKR051W;
ewi0-A	2.8	5.3	54	137	7	YEAST:AF-P87275-F1	ALTERED INHERITANCE OF MITOCHONDRIA PROTEIN 11;
eu5r-A	2.8	7.8	74	423	5	YEAST:AF-P47130-F1	COP9 SIGNALOSOME COMPLEX SUBUNIT 12;
ex3d-A	2.8	2.5	52	104	13	YEAST:AF-Q12111-F1	UNCHARACTERIZED PROTEIN YDR029W;
ey4k-A	2.8	7.4	75	984	5	YEAST:AF-Q07454-F1	UPF0592 PROTEIN YDL073W;
evp0-A	2.8	7.6	80	276	5	YEAST:AF-P08456-F1	CDP-DIACYLGLYCEROL--SERINE O-PHOSPHATIDYLTRANSFER
eukt-A	2.8	5.1	49	635	2	YEAST:AF-P31383-F1	PROTEIN PHOSPHATASE PP2A REGULATORY SUBUNIT A;
ewvt-A	2.8	3.7	69	551	6	YEAST:AF-P53730-F1	DOL-P-MAN:MAN(7)GLCNAC(2)-PP-DOL
ewd3-A	2.8	3	54	135	11	YEAST:AF-A0A023PZF	2-F1 UNCHARACTERIZED PROTEIN YEL009C-A;
exb8-A	2.8	2.7	53	243	4	YEAST:AF-Q12134-F1	PROTEIN HUA2;
ewpk-A	2.8	3.9	62	376	3	YEAST:AF-P53293-F1	UNCHARACTERIZED PROTEIN YGR168C;
ewnm-A	2.8	5.6	54	181	9	YEAST:AF-P37298-F1	SUCCINATE DEHYDROGENASE CYTOCHROME B
ev7k-A	2.8	7.4	82	616	6	YEAST:AF-P53048-F1	GENERAL ALPHA-GLUCOSIDE PERMEASE;
euta-A	2.8	7	65	1014	5	YEAST:AF-P20967-F1	2-OXOGLUTARATE DEHYDROGENASE, MITOCHONDRIAL;
ew90-A	2.8	3.9	47	157	15	YEAST:AF-Q05027-F1	TRANSCRIPTION INITIATION FACTOR TFIID SUBUNIT 9;
ex9n-A	2.8	5.5	56	943	4	YEAST:AF-Q12220-F1	U3 SMALL NUCLEOLAR RNA-ASSOCIATED PROTEIN 12;
eypm-A	2.8	7.9	74	802	4	YEAST:AF-P53121-F1	PUTATIVE FLAVIN CARRIER PROTEIN 3;
evfg-A	2.8	3.5	65	642	2	YEAST:AF-P25300-F1	BUD SITE SELECTION PROTEIN 5;
ewpm-A	2.8	4.4	76	1664	4	YEAST:AF-P10964-F1	DNA-DIRECTED RNA POLYMERASE I SUBUNIT RPA190;
ew4l-A	2.8	3.9	52	68	4	YEAST:AF-P62651-F1	PHOSPHATIDYLINOSITOL N-ACETYLGLUCOSAMINYLTRANSFER
ey7l-A	2.8	8.9	75	889	5	YEAST:AF-Q12071-F1	VACUOLAR PROTEIN SORTING-ASSOCIATED PROTEIN 54;
ew0n-A	2.8	7.8	76	518	4	YEAST:AF-P25346-F1	GLYCEROPHOSPHOINOSITOL TRANSPORTER 1;
ewve-A	2.8	7.2	62	686	3	YEAST:AF-Q12209-F1	PROBABLE FERRIC REDUCTASE TRANSMEMBRANE COMPONENT
eyee-A	2.8	3.3	61	580	5	YEAST:AF-P13365-F1	G1/S-SPECIFIC CYCLIN CLN3;
ew6s-A	2.8	4	74	1146	5	YEAST:AF-P48361-F1	ACTIVATOR OF SKN7 PROTEIN 10;
evn7-A	2.8	5.4	63	811	6	YEAST:AF-P33416-F1	HEAT SHOCK PROTEIN 78, MITOCHONDRIAL;
eym1-A	2.8	5.6	56	819	9	YEAST:AF-P39677-F1	RIBOSOME-RELEASING FACTOR 2, MITOCHONDRIAL;
eyjg-A	2.8	8.8	71	721	7	YEAST:AF-P47075-F1	VACUOLAR TRANSPORTER CHAPERONE 4;
ev5u-A	2.8	4	51	286	6	YEAST:AF-P32263-F1	PYRROLINE-5-CARBOXYLATE REDUCTASE;
evjt-A	2.8	5.2	49	206	2	YEAST:AF-P40470-F1	REGULATOR OF RDNA TRANSCRIPTION PROTEIN 14;
ey2z-A	2.8	2.1	53	142	0	YEAST:AF-P40538-F1	UNCHARACTERIZED PROTEIN YIL029C;
eusf-A	2.8	3.9	56	876	7	YEAST:AF-Q03361-F1	UNCHARACTERIZED PROTEIN JIP4;
eus9-A	2.8	4.3	48	554	4	YEAST:AF-P40055-F1	U3 SMALL NUCLEOLAR RNA-ASSOCIATED PROTEIN 7;
ew5n-A	2.8	2.3	52	94	8	YEAST:AF-P69850-F1	DASH COMPLEX SUBUNIT DAD3;
eu23-A	2.8	2.6	57	810	5	YEAST:AF-P15274-F1	AMP DEAMINASE;
exqs-A	2.8	3.8	75	402	5	YEAST:AF-P39952-F1	MITOCHONDRIAL INNER MEMBRANE PROTEIN OXA1;
ey7s-A	2.8	3.1	51	73	8	YEAST:AF-Q3E7B6-F1	V-TYPE PROTON ATPASE SUBUNIT E;
ew92-A	2.8	2.9	75	718	8	YEAST:AF-P39007-F1	DOLICHYL-DIPHOSPHOOLIGOSACCHARIDE--PROTEIN
exvz-A	2.8	5.5	63	1574	6	YEAST:AF-P19524-F1	MYOSIN-2;
exdy-A	2.7	3.6	66	215	9	YEAST:AF-P38166-F1	PROTEIN TRANSPORT PROTEIN SFT2;
ey5v-A	2.7	3.4	57	705	7	YEAST:AF-P38121-F1	DNA POLYMERASE ALPHA SUBUNIT B;
eupz-A	2.7	5.5	52	268	12	YEAST:AF-P46670-F1	TUBULIN-SPECIFIC CHAPERONE C;
eyap-A	2.7	3.6	70	526	7	YEAST:AF-P06776-F1	3',5'-CYCLIC-NUCLEOTIDE PHOSPHODIESTERASE 2;
ey4d-A	2.7	4.9	58	437	2	YEAST:AF-P53549-F1	26S PROTEASOME SUBUNIT RPT4;
exyh-A	2.7	5	62	908	8	YEAST:AF-P31539-F1	HEAT SHOCK PROTEIN 104;
ew3l-A	2.7	3.5	46	482	13	YEAST:AF-P36100-F1	TRANSCRIPTION INITIATION FACTOR IIE SUBUNIT ALPHA
exd0-A	2.7	4.2	53	134	0	YEAST:AF-P38325-F1	MITOCHONDRIAL OUTER MEMBRANE PROTEIN OM14;
ex7k-A	2.7	3.6	69	164	1	YEAST:AF-P32842-F1	V-TYPE PROTON ATPASE SUBUNIT C';
ey5x-A	2.7	7.8	69	752	7	YEAST:AF-P17629-F1	THO COMPLEX SUBUNIT HPR1;
ewht-A	2.7	3.8	67	587	4	YEAST:AF-P34248-F1	PROBABLE INTRAMEMBRANE PROTEASE YKL100C;
ewwe-A	2.7	9.2	63	929	5	YEAST:AF-P38810-F1	SED5-BINDING PROTEIN 3;
evnt-A	2.7	6.2	57	1085	0	YEAST:AF-P40352-F1	DNA REPAIR AND RECOMBINATION PROTEIN RAD26;
ewrt-A	2.7	4.2	44	338	5	YEAST:AF-P38200-F1	MITOTIC SPINDLE-ASSOCIATED PROTEIN SHE1;
eyzw-A	2.7	4.5	52	136	4	YEAST:AF-P34245-F1	UNCHARACTERIZED PROTEIN YKL097C;
exxi-A	2.7	3.9	47	346	9	YEAST:AF-P40546-F1	PROTEIN FAF1;
evsh-A	2.7	8.5	52	477	6	YEAST:AF-P40015-F1	INOSITOL PHOSPHOSPHINGOLIPIDS PHOSPHOLIPASE C;
eu8b-A	2.7	4.8	49	965	6	YEAST:AF-P53971-F1	FKBP12-ASSOCIATED PROTEIN 1;
eyte-A	2.7	4.6	64	1216	3	YEAST:AF-P38360-F1	P-TYPE CATION-TRANSPORTING ATPASE;
ey2u-A	2.7	3.4	46	271	2	YEAST:AF-P53335-F1	PROTEIN PXR1;
ex7e-A	2.7	3.8	51	237	2	YEAST:AF-Q03246-F1	37S RIBOSOMAL PROTEIN S17, MITOCHONDRIAL;
exrb-A	2.7	7.7	69	935	10	YEAST:AF-P32074-F1	COATOMER SUBUNIT GAMMA;
evfm-A	2.7	4.1	66	546	8	YEAST:AF-P21269-F1	CCA TRNA NUCLEOTIDYLTRANSFERASE, MITOCHONDRIAL;
evig-A	2.7	8	73	608	7	YEAST:AF-P53388-F1	DICARBOXYLIC AMINO ACID PERMEASE;
eveq-A	2.7	3.8	50	306	10	YEAST:AF-P43588-F1	UBIQUITIN CARBOXYL-TERMINAL HYDROLASE RPN11;
ew50-A	2.7	7	55	273	16	YEAST:AF-P34730-F1	PROTEIN BMH2;
ev0f-A	2.7	5	59	516	7	YEAST:AF-P40492-F1	PROTEIN FYV10;
evxu-A	2.7	8.5	81	815	6	YEAST:AF-Q12018-F1	CELL DIVISION CONTROL PROTEIN 53;
evn5-A	2.7	7.2	61	397	8	YEAST:AF-P40356-F1	MEDIATOR OF RNA POLYMERASE II TRANSCRIPTION SUBUN
evzv-A	2.7	3.4	52	102	8	YEAST:AF-Q04838-F1	UNCHARACTERIZED PROTEIN YMR254C;
ewtm-A	2.7	4.8	64	791	6	YEAST:AF-Q12050-F1	TELOMERE LENGTH REGULATION PROTEIN ELG1;
ev8z-A	2.7	3.2	52	1480	6	YEAST:AF-P32521-F1	ACTIN CYTOSKELETON-REGULATORY COMPLEX PROTEIN PAN
eyi4-A	2.7	4.8	55	802	18	YEAST:AF-P38996-F1	NUCLEAR POLYADENYLATED RNA-BINDING PROTEIN 3;
evsw-A	2.7	3.6	68	702	7	YEAST:AF-Q04924-F1	GLUCOSIDASE 2 SUBUNIT BETA;
evge-A	2.7	2.7	41	43	7	YEAST:AF-Q3E774-F1	UNCHARACTERIZED PROTEIN YDL159W-A;
evqe-A	2.7	3.9	61	637	7	YEAST:AF-Q08484-F1	GTPASE-ACTIVATING PROTEIN GYP1;
evof-A	2.7	2.7	47	487	9	YEAST:AF-P10862-F1	POSTREPLICATION REPAIR E3 UBIQUITIN-PROTEIN LIGAS
evbi-A	2.7	8.4	58	1071	7	YEAST:AF-P40453-F1	UBIQUITIN CARBOXYL-TERMINAL HYDROLASE 7;
eu3o-A	2.7	8.3	61	159	11	YEAST:AF-P40548-F1	HSP70 CO-CHAPERONE SNL1;
ew7e-A	2.7	7.7	76	2143	3	YEAST:AF-P43583-F1	PROTEASOME ACTIVATOR BLM10;
ev2y-A	2.7	2.9	57	876	12	YEAST:AF-P53953-F1	SED5-BINDING PROTEIN 2;
eum9-A	2.7	3.1	56	417	5	YEAST:AF-P25573-F1	MITOCHONDRIAL INNER MEMBRANE I-AAA PROTEASE SUPER
ev4u-A	2.7	7.2	61	437	7	YEAST:AF-P52917-F1	VACUOLAR PROTEIN SORTING-ASSOCIATED PROTEIN 4;
eurk-A	2.7	3	51	953	8	YEAST:AF-Q03516-F1	UNCHARACTERIZED PROTEIN RSN1;
ew4p-A	2.6	3.3	62	731	6	YEAST:AF-P47031-F1	INCLUSION BODY CLEARANCE PROTEIN IML2;
ex0s-A	2.6	4.3	58	779	12	YEAST:AF-P07834-F1	CELL DIVISION CONTROL PROTEIN 4;
evdn-A	2.6	5.2	58	2163	14	YEAST:AF-P32639-F1	PRE-MRNA-SPLICING HELICASE BRR2;
eyd8-A	2.6	3.4	63	259	3	YEAST:AF-P00854-F1	ATP SYNTHASE SUBUNIT A;
exee-A	2.6	2.9	51	184	2	YEAST:AF-P53193-F1	J-TYPE CO-CHAPERONE JAC1, MITOCHONDRIAL;
exnw-A	2.6	3.9	50	106	8	YEAST:AF-P38341-F1	MICOS COMPLEX SUBUNIT MIC12;
eymm-A	2.6	5.3	64	310	5	YEAST:AF-Q99190-F1	VERY-LONG-CHAIN ENOYL-COA REDUCTASE;
ewz3-A	2.6	5.2	50	530	4	YEAST:AF-P36119-F1	UNCHARACTERIZED PROTEIN YKR023W;
ex3s-A	2.6	7.5	73	408	7	YEAST:AF-P47040-F1	PROTEIN BTN1;
euu2-A	2.6	2	56	1683	4	YEAST:AF-P47054-F1	NUCLEOPORIN NUP192;
ewao-A	2.6	3.6	67	737	10	YEAST:AF-P0CF17-F1	UPF0507 PROTEIN YML002W;
exft-A	2.6	3.1	59	471	8	YEAST:AF-P24868-F1	G2/MITOTIC-SPECIFIC CYCLIN-1;
evvm-A	2.6	3.2	46	183	7	YEAST:AF-Q02486-F1	ARS-BINDING FACTOR 2, MITOCHONDRIAL;
evep-A	2.6	8	75	842	11	YEAST:AF-P47050-F1	CULLIN-8;
exy4-A	2.6	7.7	75	627	7	YEAST:AF-P38731-F1	SIDEROPHORE IRON TRANSPORTER ARN1;
evuu-A	2.6	3.8	70	389	3	YEAST:AF-P14905-F1	CYTOCHROME B TRANSLATIONAL ACTIVATOR PROTEIN CBS2
ewip-A	2.6	3.1	64	280	8	YEAST:AF-P46961-F1	PHOSPHATIDYLINOSITOL N-ACETYLGLUCOSAMINYLTRANSFER
ex38-A	2.6	8.1	80	1661	5	YEAST:AF-P32386-F1	ATP-DEPENDENT BILE ACID PERMEASE;
ewma-A	2.6	4.6	51	766	8	YEAST:AF-P20134-F1	FLOCCULATION SUPPRESSION PROTEIN;
ey0w-A	2.6	3.5	65	534	8	YEAST:AF-Q04080-F1	GPI TRANSAMIDASE COMPONENT GPI17;
ewft-A	2.6	3.7	51	831	10	YEAST:AF-P34218-F1	HISTONE ACETYLTRANSFERASE SAS3;
exsr-A	2.6	3	53	1403	2	YEAST:AF-P53127-F1	E3 UBIQUITIN-PROTEIN LIGASE SNT2;
ev6c-A	2.6	3.8	60	724	13	YEAST:AF-P36004-F1	PROBABLE SERINE/THREONINE-PROTEIN KINASE KKQ8;
ewlr-A	2.6	2.5	70	759	4	YEAST:AF-P42934-F1	DOLICHYL-PHOSPHATE-MANNOSE--PROTEIN MANNOSYLTRANS
evah-A	2.6	4.1	48	90	0	YEAST:AF-Q3E835-F1	INNER KINETOCHORE SUBUNIT MHF1;
exzz-A	2.6	2.7	45	59	9	YEAST:AF-Q05827-F1	PROTEIN HOR7;
exiw-A	2.6	6.7	74	586	5	YEAST:AF-P53389-F1	PROTEIN HOL1;
exvv-A	2.6	3.6	76	310	7	YEAST:AF-P53108-F1	PROTEIN YIP5;
eviu-A	2.6	3.7	53	1703	4	YEAST:AF-P22082-F1	TRANSCRIPTION REGULATORY PROTEIN SNF2;
evhx-A	2.6	2.9	68	510	6	YEAST:AF-Q03218-F1	MITOCHONDRIAL METAL TRANSPORTER 1;
evg3-A	2.6	4	73	303	7	YEAST:AF-P40100-F1	PROTOPORPHYRIN UPTAKE PROTEIN 1;
eu78-A	2.6	4.5	47	261	6	YEAST:AF-P40078-F1	RIBOSOME BIOGENESIS PROTEIN NSA2;
euq1-A	2.6	3	50	146	14	YEAST:AF-P53311-F1	MITOCHONDRIAL PYRUVATE CARRIER 3;
eyuc-A	2.6	3	55	132	5	YEAST:AF-Q08734-F1	UNCHARACTERIZED PROTEIN YOR268C;
eyeb-A	2.6	4	65	439	3	YEAST:AF-Q05919-F1	VACUOLAR PROTEIN SORTING-ASSOCIATED PROTEIN 38;
euqy-A	2.6	3.4	61	1770	8	YEAST:AF-Q12501-F1	TRANSPOSON TY2-OR2 GAG-POL POLYPROTEIN;
exyb-A	2.6	3.3	69	353	9	YEAST:AF-Q03702-F1	CRUCIFORM CUTTING ENDONUCLEASE 1, MITOCHONDRIAL;
evst-A	2.6	3.5	68	160	9	YEAST:AF-P25515-F1	V-TYPE PROTON ATPASE SUBUNIT C;
evvz-A	2.6	8.2	55	853	5	YEAST:AF-Q12440-F1	ANAPHASE-PROMOTING COMPLEX SUBUNIT 2;
eur8-A	2.6	3	68	484	6	YEAST:AF-Q08970-F1	MITOCHONDRIAL METAL TRANSPORTER 2;
ey0f-A	2.6	7.7	66	261	5	YEAST:AF-P53323-F1	EKC/KEOPS COMPLEX SUBUNIT BUD32;
eulm-A	2.6	8.2	77	470	8	YEAST:AF-Q01926-F1	MAGNESIUM TRANSPORTER MRS2, MITOCHONDRIAL;
eupw-A	2.6	7.8	77	558	3	YEAST:AF-P53870-F1	UNCHARACTERIZED PROTEIN YNL193W;
evzx-A	2.6	7.8	70	654	6	YEAST:AF-P07252-F1	CYTOCHROME B PRE-MRNA-PROCESSING PROTEIN 1;
exo2-A	2.6	3.8	69	213	10	YEAST:AF-P23968-F1	V-TYPE PROTON ATPASE SUBUNIT C'';
evy9-A	2.6	7.5	78	695	10	YEAST:AF-P33310-F1	ATP-DEPENDENT PERMEASE MDL1, MITOCHONDRIAL;
evx3-A	2.6	4.3	50	96	6	YEAST:AF-Q9ZZX7-F1	PUTATIVE UNCHARACTERIZED PROTEIN Q0032, MITOCHOND
ew14-A	2.6	3.9	47	207	6	YEAST:AF-P43557-F1	PROTEIN FMP32, MITOCHONDRIAL;
eyst-A	2.6	4.5	41	50	0	YEAST:AF-Q3E818-F1	UNCHARACTERIZED PROTEIN YDR194W-A;
eul4-A	2.6	3	56	733	5	YEAST:AF-P46995-F1	HISTONE-LYSINE N-METHYLTRANSFERASE, H3 LYSINE-36
eup3-A	2.6	2.9	53	157	13	YEAST:AF-Q08416-F1	INCREASED RECOMBINATION CENTERS PROTEIN 23;
exrm-A	2.6	7.8	80	488	4	YEAST:AF-P38142-F1	PROBABLE METABOLITE TRANSPORT PROTEIN YBR241C;
evxx-A	2.6	3.8	70	423	7	YEAST:AF-P25591-F1	VACUOLE-RELATED PROTEIN 17;
ewv3-A	2.6	2.7	51	135	12	YEAST:AF-Q03375-F1	PRE-MRNA-SPLICING FACTOR CWC21;
exk8-A	2.6	7.4	68	701	9	YEAST:AF-P33891-F1	PROTEIN TRANSPORT PROTEIN TIP20;
evew-A	2.6	8	78	1579	9	YEAST:AF-P53599-F1	MAP KINASE KINASE KINASE SSK2;
euw1-A	2.6	5.6	49	141	4	YEAST:AF-P40540-F1	ER MEMBRANE PROTEIN COMPLEX SUBUNIT 5;
eusp-A	2.6	3.2	54	354	9	YEAST:AF-P38251-F1	REPLICATION FACTOR C SUBUNIT 5;
ex8m-A	2.6	3.1	62	433	10	YEAST:AF-P32527-F1	ZUOTIN;
eyc7-A	2.6	8.5	59	106	7	YEAST:AF-P48606-F1	TUBULIN-SPECIFIC CHAPERONE A;
evez-A	2.6	8.4	58	220	10	YEAST:AF-P40555-F1	PROBABLE 26S PROTEASOME REGULATORY SUBUNIT P27;
ewfw-A	2.6	7.7	73	1072	10	YEAST:AF-P09436-F1	ISOLEUCINE--TRNA LIGASE, CYTOPLASMIC;
evo2-A	2.6	3.8	60	148	5	YEAST:AF-P40030-F1	ERGOSTEROL BIOSYNTHETIC PROTEIN 28;
ew06-A	2.6	3.6	48	175	10	YEAST:AF-P25296-F1	CALCINEURIN SUBUNIT B;
evp6-A	2.6	3.4	68	439	4	YEAST:AF-P32798-F1	COBALT UPTAKE PROTEIN COT1;
evcn-A	2.6	5	63	667	6	YEAST:AF-Q3E7Y5-F1	UNCHARACTERIZED HELICASE-LIKE PROTEIN YBL111C;
exw7-A	2.6	2.8	71	762	10	YEAST:AF-P46971-F1	DOLICHYL-PHOSPHATE-MANNOSE--PROTEIN MANNOSYLTRANS
ex9f-A	2.5	3.1	49	121	6	YEAST:AF-P53151-F1	UNCHARACTERIZED PROTEIN YGL088W;
ew44-A	2.5	7.1	59	1240	8	YEAST:AF-P53935-F1	STRESS RESPONSE PROTEIN NST1;
euvt-A	2.5	2.8	42	286	19	YEAST:AF-Q02795-F1	DOLICHYL-DIPHOSPHOOLIGOSACCHARIDE--PROTEIN
eysh-A	2.5	4.6	62	976	15	YEAST:AF-P48524-F1	UBIQUITIN LIGASE-BINDING PROTEIN BUL1;
euml-A	2.5	7.9	73	569	4	YEAST:AF-P40886-F1	HEXOSE TRANSPORTER HXT8;
evqb-A	2.5	7.3	75	546	11	YEAST:AF-P43581-F1	HEXOSE TRANSPORTER HXT10;
eu1t-A	2.5	4	74	1030	9	YEAST:AF-Q12180-F1	HALOTOLERANCE PROTEIN 9;
eymn-A	2.5	4.7	52	169	2	YEAST:AF-P47152-F1	UNCHARACTERIZED PROTEIN YJR115W;
ews9-A	2.5	4.9	68	724	10	YEAST:AF-Q12202-F1	OUTER SPORE WALL PROTEIN 2;
ey7q-A	2.5	3.8	46	80	2	YEAST:AF-Q3E829-F1	INNER KINETOCHORE SUBUNIT MHF2;
exyi-A	2.5	7.7	59	800	8	YEAST:AF-P08468-F1	PROTEIN PET111, MITOCHONDRIAL;
ewzu-A	2.5	5	53	915	9	YEAST:AF-P50111-F1	PROTEIN ZDS1;
evjh-A	2.5	2.7	52	186	6	YEAST:AF-Q07978-F1	PUTATIVE UNCHARACTERIZED PROTEIN YLR031W;
evoe-A	2.5	4.4	63	741	3	YEAST:AF-P49956-F1	CHROMOSOME TRANSMISSION FIDELITY PROTEIN 18;
eyc8-A	2.5	3.7	51	513	10	YEAST:AF-P09119-F1	CELL DIVISION CONTROL PROTEIN 6;
ex0d-A	2.5	3.2	47	66	6	YEAST:AF-Q3E6R4-F1	UNCHARACTERIZED PROTEIN YDR524C-B;
eyk6-A	2.5	3.4	65	442	3	YEAST:AF-P20107-F1	ZINC/CADMIUM RESISTANCE PROTEIN;
eyks-A	2.5	8	79	1219	10	YEAST:AF-P53120-F1	UNCHARACTERIZED MEMBRANE PROTEIN YGL140C;
ewu8-A	2.5	4.7	59	663	14	YEAST:AF-P24720-F1	PROTEIN MNE1;
exdm-A	2.5	5.4	64	523	5	YEAST:AF-Q06169-F1	PEROXISOMAL MEMBRANE PROTEIN PEX30;
ex9i-A	2.5	7.7	62	571	10	YEAST:AF-P38871-F1	SPORULATION-SPECIFIC PROTEIN 1;
eur9-A	2.5	3.2	63	435	14	YEAST:AF-P30283-F1	S-PHASE ENTRY CYCLIN-5;
evaz-A	2.5	8	79	1953	10	YEAST:AF-P41832-F1	PROTEIN BNI1;
ew7o-A	2.5	3.8	73	1733	5	YEAST:AF-P04050-F1	DNA-DIRECTED RNA POLYMERASE II SUBUNIT RPB1;
eyge-A	2.5	3.3	62	491	11	YEAST:AF-P24869-F1	G2/MITOTIC-SPECIFIC CYCLIN-2;
ev90-A	2.5	8.4	66	1764	8	YEAST:AF-P34241-F1	NUCLEOLAR PRE-RIBOSOMAL-ASSOCIATED PROTEIN 1;
ewno-A	2.5	7.9	72	1420	7	YEAST:AF-Q03496-F1	TRNA (CYTIDINE(32)-2'-O)-METHYLTRANSFERASE NON-CA
ewdb-A	2.5	8.5	80	196	4	YEAST:AF-P38162-F1	MITOCHONDRIAL INTERMEMBRANE SPACE CYSTEINE MOTIF-
eywg-A	2.5	8.2	76	586	4	YEAST:AF-P53943-F1	PROBABLE TRANSPORTER AQR1;
ewov-A	2.5	4	70	161	0	YEAST:AF-Q06089-F1	UNCHARACTERIZED MITOCHONDRIAL OUTER MEMBRANE PROT
ewqe-A	2.5	4.4	46	146	7	YEAST:AF-P42834-F1	MITOCHONDRIAL DNAJ HOMOLOG 2;
eu8t-A	2.5	7.9	77	1068	12	YEAST:AF-P12383-F1	TRANSCRIPTION FACTOR PDR1;
ewei-A	2.5	3.9	75	762	12	YEAST:AF-Q12424-F1	PUTATIVE CATION EXCHANGER YDL206W;
eva2-A	2.5	7.1	56	150	5	YEAST:AF-P38343-F1	PROTEIN SLM6;
ev08-A	2.5	5.5	63	235	10	YEAST:AF-P39547-F1	ULP1-INTERACTING PROTEIN 3;
eyw1-A	2.5	8.2	83	853	4	YEAST:AF-P34230-F1	PEROXISOMAL LONG-CHAIN FATTY ACID IMPORT PROTEIN
ewfh-A	2.5	8.4	74	575	3	YEAST:AF-P22438-F1	METHIONINE--TRNA LIGASE, MITOCHONDRIAL;
ewrd-A	2.5	8.6	64	888	6	YEAST:AF-P25339-F1	PUMILIO HOMOLOGY DOMAIN FAMILY MEMBER 4;
ewuz-A	2.5	3.2	74	309	1	YEAST:AF-P53045-F1	METHYLSTEROL MONOOXYGENASE;
ex3y-A	2.5	3.9	73	1083	3	YEAST:AF-Q06108-F1	REGULATOR OF THE GLYCEROL CHANNEL 1;
eyby-A	2.5	4.1	62	274	10	YEAST:AF-Q06152-F1	UNCHARACTERIZED PROTEIN YLR271W;
eye7-A	2.5	5.5	61	859	11	YEAST:AF-P39016-F1	SUPPRESSOR PROTEIN MPT5;
ewmu-A	2.5	4.8	60	519	7	YEAST:AF-P46367-F1	POTASSIUM-ACTIVATED ALDEHYDE DEHYDROGENASE, MITOC
evzy-A	2.5	3.5	66	458	9	YEAST:AF-Q12104-F1	TRANSCRIPTIONAL PROTEIN SWT1;
eyl4-A	2.5	3.9	55	190	7	YEAST:AF-P53073-F1	ER MEMBRANE PROTEIN COMPLEX SUBUNIT 4;
evmk-A	2.5	3.5	48	1648	6	YEAST:AF-Q12275-F1	UNCHARACTERIZED PROTEIN YOR093C;
ev2w-A	2.5	6.9	50	589	6	YEAST:AF-Q05567-F1	SPHINGOSINE-1-PHOSPHATE LYASE;
ev8h-A	2.5	7.4	66	513	3	YEAST:AF-Q04305-F1	U3 SMALL NUCLEOLAR RNA-ASSOCIATED PROTEIN 15;
exce-A	2.5	4	46	286	13	YEAST:AF-P32773-F1	TRANSCRIPTION INITIATION FACTOR IIA LARGE SUBUNIT
ewuy-A	2.5	4.9	53	558	4	YEAST:AF-P53064-F1	RNA POLYMERASE-ASSOCIATED PROTEIN RTF1;
exuf-A	2.5	3.5	50	880	6	YEAST:AF-Q06708-F1	VACUOLE MORPHOLOGY AND INHERITANCE PROTEIN 14;
eu1w-A	2.5	3.3	56	759	5	YEAST:AF-P32784-F1	GLYCEROL-3-PHOSPHATE O-ACYLTRANSFERASE 1;
exy7-A	2.5	3.1	63	609	3	YEAST:AF-P53306-F1	PHOSPHATIDYLINOSITOL N-ACETYLGLUCOSAMINYLTRANSFER
exgj-A	2.5	6.9	53	730	4	YEAST:AF-Q99248-F1	UNCHARACTERIZED PROTEIN YOR019W;
ew55-A	2.5	3.5	66	661	3	YEAST:AF-Q06160-F1	PROTEIN SPH1;
ewmc-A	2.5	7.9	69	646	6	YEAST:AF-P53140-F1	PROTEIN RMD9, MITOCHONDRIAL;
ev1z-A	2.5	4.5	59	1323	7	YEAST:AF-P07248-F1	REGULATORY PROTEIN ADR1;
exgc-A	2.5	3.2	72	644	7	YEAST:AF-P53925-F1	UNCHARACTERIZED VACUOLAR MEMBRANE PROTEIN YNL115C
eu97-A	2.5	2.5	46	289	11	YEAST:AF-P39731-F1	KINETOCHORE-ASSOCIATED PROTEIN MTW1;
eytt-A	2.5	5.3	63	235	14	YEAST:AF-P38727-F1	DUP240 PROTEIN YHL044W;
ew73-A	2.5	2.9	76	574	7	YEAST:AF-P38361-F1	PHOSPHATE PERMEASE PHO89;
ewzj-A	2.5	3.5	75	312	5	YEAST:AF-Q99393-F1	ADIPOR-LIKE RECEPTOR IZH4;
ev4v-A	2.5	3.4	60	1758	7	YEAST:AF-P40434-F1	Y' ELEMENT ATP-DEPENDENT HELICASE YIL177C;
eyp3-A	2.5	2.4	46	764	9	YEAST:AF-P39010-F1	PALMITOYLTRANSFERASE AKR1;
ey7f-A	2.5	7.6	59	1218	7	YEAST:AF-P0CE68-F1	ABC TRANSPORTER NFT1;
ex72-A	2.4	2.7	51	572	4	YEAST:AF-Q12511-F1	#NAME?
eymp-A	2.4	2.7	66	444	6	YEAST:AF-P29704-F1	SQUALENE SYNTHASE;
ewwq-A	2.4	2.8	58	189	9	YEAST:AF-P0CX83-F1	60S RIBOSOMAL PROTEIN L19-B;
ew4j-A	2.4	3	52	113	4	YEAST:AF-Q02889-F1	PROTEIN MGR2;
eypn-A	2.4	2.4	54	519	4	YEAST:AF-Q04347-F1	BUD SITE SELECTION PROTEIN 22;
ewrp-A	2.4	6.7	75	233	1	YEAST:AF-P41735-F1	5-DEMETHOXYUBIQUINONE HYDROXYLASE, MITOCHONDRIAL;
exnj-A	2.4	4.5	59	304	3	YEAST:AF-Q12477-F1	PHO85 CYCLIN-9;
eyem-A	2.4	5.4	56	833	5	YEAST:AF-Q05787-F1	ERAD-ASSOCIATED E3 UBIQUITIN-PROTEIN LIGASE COMPO
eu75-A	2.4	2.8	51	374	8	YEAST:AF-Q12341-F1	HISTONE ACETYLTRANSFERASE TYPE B CATALYTIC SUBUNI
exay-A	2.4	6	65	256	8	YEAST:AF-Q99325-F1	AUTOPHAGY-RELATED PROTEIN 40;
eu2l-A	2.4	3.6	55	894	5	YEAST:AF-P32786-F1	RNA POLYMERASE I-SPECIFIC TRANSCRIPTION INITIATIO
evyv-A	2.4	3.9	45	1887	18	YEAST:AF-P19097-F1	FATTY ACID SYNTHASE SUBUNIT ALPHA;
ey69-A	2.4	7.9	74	592	5	YEAST:AF-P38695-F1	PROBABLE GLUCOSE TRANSPORTER HXT5;
exni-A	2.4	9.6	56	825	4	YEAST:AF-P32591-F1	SWI/SNF COMPLEX SUBUNIT SWI3;
eyxt-A	2.4	8.3	71	812	3	YEAST:AF-P32497-F1	EUKARYOTIC TRANSLATION INITIATION FACTOR 3 SUBUNI
eyzl-A	2.4	7.8	76	486	5	YEAST:AF-P53142-F1	VACUOLAR PROTEIN SORTING-ASSOCIATED PROTEIN 73;
ex84-A	2.4	3.1	59	380	12	YEAST:AF-P32943-F1	S-PHASE ENTRY CYCLIN-6;
exjc-A	2.4	6.5	64	921	3	YEAST:AF-P40547-F1	VACUOLAR IMPORT AND DEGRADATION PROTEIN 28;
ewmb-A	2.4	3.2	69	417	6	YEAST:AF-Q06410-F1	AUTOPHAGY-RELATED PROTEIN 17;
eum1-A	2.4	8.7	59	575	12	YEAST:AF-P53617-F1	PROTEIN NRD1;
exdg-A	2.4	4.2	49	219	2	YEAST:AF-P47022-F1	UNCHARACTERIZED PROTEIN YJL118W;
eut2-A	2.4	5	73	273	7	YEAST:AF-Q12042-F1	VACUOLAR MEMBRANE PROTEIN YPL162C;
ey6a-A	2.4	8.3	53	265	4	YEAST:AF-P40572-F1	UNCHARACTERIZED PROTEIN YIR016W;
ewke-A	2.4	3.6	55	581	9	YEAST:AF-Q03124-F1	CHROMATIN STRUCTURE-REMODELING COMPLEX SUBUNIT RS
ew5i-A	2.4	8.9	68	579	15	YEAST:AF-Q06820-F1	MITOCHONDRIAL DISTRIBUTION AND MORPHOLOGY PROTEIN
ex0b-A	2.4	2.6	51	1077	16	YEAST:AF-Q05549-F1	ATP-DEPENDENT HELICASE HRQ1;
ewd2-A	2.4	2.8	52	706	6	YEAST:AF-P28743-F1	KINESIN-LIKE PROTEIN KIP2;
evg7-A	2.4	4.9	74	894	8	YEAST:AF-Q12344-F1	GTPASE-ACTIVATING PROTEIN GYP5;
ev3i-A	2.4	3.3	68	240	4	YEAST:AF-Q06170-F1	UNCHARACTERIZED MEMBRANE PROTEIN YLR326W;
ex8a-A	2.4	3.5	62	1108	10	YEAST:AF-P38080-F1	SERINE/THREONINE-PROTEIN KINASE AKL1;
ewv2-A	2.4	3.9	56	110	7	YEAST:AF-Q03864-F1	UNCHARACTERIZED PROTEIN YDR102C;
ey2o-A	2.4	4.6	51	1196	4	YEAST:AF-Q08972-F1	PRION FORMATION PROTEIN 1;
evet-A	2.4	3.6	55	234	7	YEAST:AF-P50945-F1	MICOS COMPLEX SUBUNIT MIC27;
evc8-A	2.4	9.2	62	316	8	YEAST:AF-P32912-F1	VACUOLAR MORPHOGENESIS PROTEIN 7;
eu6x-A	2.4	9.3	60	206	8	YEAST:AF-P33754-F1	TRANSLOCATION PROTEIN SEC66;
exsf-A	2.4	6.6	61	575	8	YEAST:AF-P38882-F1	U3 SMALL NUCLEOLAR RNA-ASSOCIATED PROTEIN 9;
ex5n-A	2.4	5.9	60	1032	5	YEAST:AF-P40469-F1	DNA REPAIR/TRANSCRIPTION PROTEIN MET18/MMS19;
ew8m-A	2.4	3.4	63	630	3	YEAST:AF-Q9ZZX1-F1	INTRON-ENCODED DNA ENDONUCLEASE AI5 ALPHA;
exhq-A	2.4	3.8	56	141	9	YEAST:AF-P32616-F1	UNCHARACTERIZED PROTEIN YEL045C;
ewxy-A	2.4	7.7	79	688	20	YEAST:AF-Q08968-F1	PROTEIN ADENYLYLTRANSFERASE SELO, MITOCHONDRIAL;
ewtd-A	2.4	4.3	59	240	5	YEAST:AF-Q08285-F1	EXOSOME COMPLEX COMPONENT RRP40;
evr6-A	2.4	4.2	61	234	8	YEAST:AF-P39552-F1	MULTICOPY SUPPRESSOR OF SEC21 PROTEIN 28;
evpy-A	2.4	4.5	66	217	9	YEAST:AF-P40857-F1	VERY-LONG-CHAIN (3R)-3-HYDROXYACYL-COA DEHYDRATAS
ew0w-A	2.4	5	53	219	2	YEAST:AF-Q08465-F1	PROTEIN YNG1;
eu55-A	2.4	7.2	74	475	4	YEAST:AF-Q04213-F1	ISWI ONE COMPLEX PROTEIN 4;
ev0j-A	2.4	5.4	54	859	6	YEAST:AF-P07271-F1	ATP-DEPENDENT DNA HELICASE PIF1;
evuf-A	2.4	6.8	82	1559	5	YEAST:AF-P14772-F1	BILE PIGMENT TRANSPORTER 1;
exio-A	2.4	8.7	61	230	7	YEAST:AF-P38771-F1	RIBOSOME-RECYCLING FACTOR, MITOCHONDRIAL;
evnl-A	2.4	5.1	50	671	6	YEAST:AF-Q12242-F1	UBA DOMAIN-CONTAINING PROTEIN RUP1;
ew1d-A	2.4	8.2	64	972	5	YEAST:AF-Q99189-F1	MRNA TRANSPORT REGULATOR MTR10;
ex2t-A	2.4	8	65	516	3	YEAST:AF-Q04174-F1	GPI MANNOSYLTRANSFERASE 4;
evju-A	2.4	5.5	57	861	9	YEAST:AF-Q06096-F1	CONSERVED OLIGOMERIC GOLGI COMPLEX SUBUNIT 4;
ewaf-A	2.4	6.2	61	1084	2	YEAST:AF-P30822-F1	EXPORTIN-1;
eybd-A	2.4	3.2	65	431	5	YEAST:AF-Q03236-F1	UNCHARACTERIZED PROTEIN YMR187C;
ew56-A	2.4	2.9	58	279	3	YEAST:AF-P24867-F1	PHO85 CYCLIN-1;
exnm-A	2.4	3.5	67	229	6	YEAST:AF-P38794-F1	PHO85 CYCLIN-5;
evmc-A	2.4	8.2	54	122	6	YEAST:AF-P38253-F1	UNCHARACTERIZED PROTEIN YBR090C;
evqv-A	2.4	3	60	1536	3	YEAST:AF-Q06625-F1	GLYCOGEN DEBRANCHING ENZYME;
exv0-A	2.4	3.6	57	548	11	YEAST:AF-P34163-F1	STEROL ESTERASE TGL1;
eygp-A	2.4	3.6	51	157	16	YEAST:AF-P25337-F1	PRE-MRNA-SPLICING FACTOR BUD31;
exhz-A	2.4	4.8	59	688	3	YEAST:AF-P53038-F1	TELOMERE LENGTH REGULATION PROTEIN TEL2;
evpb-A	2.4	3.4	51	258	8	YEAST:AF-P36525-F1	54S RIBOSOMAL PROTEIN L24, MITOCHONDRIAL;
ewqm-A	2.4	5	49	109	2	YEAST:AF-P22943-F1	12 KDA HEAT SHOCK PROTEIN;
eycx-A	2.4	9	65	1436	6	YEAST:AF-Q07527-F1	TRNA (GUANOSINE(18)-2'-O)-METHYLTRANSFERASE;
ewo5-A	2.4	4	52	316	4	YEAST:AF-P29703-F1	PROTEIN FARNESYLTRANSFERASE/GERANYLGERANYLTRANSFE
eu7j-A	2.4	4.4	60	305	7	YEAST:AF-P14741-F1	TRANSLATION INITIATION FACTOR EIF-2B SUBUNIT ALPH
eur4-A	2.4	7	74	601	8	YEAST:AF-P32901-F1	PEPTIDE TRANSPORTER PTR2;
ewf4-A	2.4	3.5	49	67	6	YEAST:AF-Q3E796-F1	UNCHARACTERIZED PROTEIN YDR182W-A;
ey1v-A	2.4	2.9	55	413	2	YEAST:AF-P38151-F1	PAB1-BINDING PROTEIN 2;
eyj3-A	2.4	2.6	48	112	0	YEAST:AF-Q06011-F1	PROTEIN ECM19;
ewca-A	2.4	4.1	57	649	19	YEAST:AF-P09435-F1	HEAT SHOCK PROTEIN SSA3;
ewkx-A	2.3	2.4	42	148	10	YEAST:AF-P40083-F1	UNCHARACTERIZED PROTEIN YEL137C;
eu56-A	2.3	8	65	583	8	YEAST:AF-P46997-F1	J PROTEIN JJJ2;
evtq-A	2.3	7.7	59	630	5	YEAST:AF-P03874-F1	CYTOCHROME B PRE-MRNA-PROCESSING PROTEIN 2;
evyd-A	2.3	8.5	72	1176	7	YEAST:AF-Q06156-F1	CONDENSIN COMPLEX SUBUNIT 1;
eu34-A	2.3	3.6	62	382	6	YEAST:AF-P47007-F1	MIOREX COMPLEX COMPONENT 5;
ev81-A	2.3	8.1	70	569	10	YEAST:AF-Q06567-F1	ABC1 FAMILY PROTEIN MCP2;
ex0e-A	2.3	3.3	57	662	5	YEAST:AF-P39722-F1	MITOCHONDRIAL RHO GTPASE 1;
ewoc-A	2.3	3.4	58	914	5	YEAST:AF-P54784-F1	ORIGIN RECOGNITION COMPLEX SUBUNIT 1;
evvs-A	2.3	4.2	51	528	10	YEAST:AF-P53940-F1	J DOMAIN-CONTAINING PROTEIN APJ1;
euxf-A	2.3	3.7	68	533	7	YEAST:AF-P48565-F1	PH-RESPONSE REGULATOR PROTEIN PALH/RIM21;
eyl7-A	2.3	4.9	51	96	18	YEAST:AF-Q6WNK7-F1	TRANSCRIPTION AND MRNA EXPORT FACTOR SUS1;
ey16-A	2.3	4.2	57	513	11	YEAST:AF-Q03104-F1	MEIOTIC SISTER CHROMATID RECOMBINATION PROTEIN 1;
euol-A	2.3	3.9	68	993	7	YEAST:AF-P40562-F1	ATP-DEPENDENT DNA HELICASE MPH1;
ewjn-A	2.3	7.1	79	552	6	YEAST:AF-P38799-F1	UNCHARACTERIZED PROTEIN YHR078W;
ew85-A	2.3	8	56	625	9	YEAST:AF-P33400-F1	PH-RESPONSE TRANSCRIPTION FACTOR PACC/RIM101;
exo8-A	2.3	4.4	50	943	2	YEAST:AF-P39523-F1	UNCHARACTERIZED PROTEIN YMR124W;
exxq-A	2.3	7.6	63	782	6	YEAST:AF-Q03653-F1	PROTEIN EFR3;
evvw-A	2.3	3.6	52	1178	8	YEAST:AF-P48231-F1	TRICALBIN-2;
ev3a-A	2.3	4.4	47	259	4	YEAST:AF-P18410-F1	SPORULATION-SPECIFIC PROTEIN SPO7;
exvn-A	2.3	3.1	42	54	10	YEAST:AF-Q3E755-F1	UNCHARACTERIZED PROTEIN YBR200W-A;
evn6-A	2.3	6	60	720	8	YEAST:AF-Q04322-F1	PROBABLE GTPASE-ACTIVATING PROTEIN GYL1;
exck-A	2.3	7.7	79	288	10	YEAST:AF-P32854-F1	SYNTAXIN PEP12;
evxj-A	2.3	5.3	58	298	9	YEAST:AF-P39551-F1	PHEROMONE-REGULATED MEMBRANE PROTEIN 9;
ey2x-A	2.3	3.2	54	260	9	YEAST:AF-P17261-F1	CYSTINE TRANSPORTER;
euvh-A	2.3	2.5	52	133	6	YEAST:AF-P14359-F1	PROTEIN SNA3;
ew7w-A	2.3	8.3	73	904	4	YEAST:AF-P07272-F1	PYRIMIDINE PATHWAY REGULATORY PROTEIN 1;
ewv5-A	2.3	7	68	814	7	YEAST:AF-Q05958-F1	STEROL REGULATORY ELEMENT-BINDING PROTEIN ECM22;
eyb3-A	2.3	7.6	55	810	11	YEAST:AF-P21538-F1	DNA-BINDING PROTEIN REB1;
ey1s-A	2.3	3.1	58	868	5	YEAST:AF-P33420-F1	PROTEIN NIP100;
euyt-A	2.3	7.5	54	104	7	YEAST:AF-P35195-F1	UPF0045 PROTEIN ECM15;
euok-A	2.3	7.8	71	554	6	YEAST:AF-P21826-F1	MALATE SYNTHASE 2;
evek-A	2.3	6	49	587	6	YEAST:AF-P53933-F1	PHOSPHATIDATE PHOSPHATASE APP1;
ewz7-A	2.3	8.4	71	515	6	YEAST:AF-Q08902-F1	LOW AFFINITY AMMONIUM TRANSPORTER;
eyxa-A	2.3	8.1	68	685	9	YEAST:AF-Q08683-F1	ANAPHASE-PROMOTING COMPLEX SUBUNIT 5;
ey7u-A	2.3	4.2	55	832	2	YEAST:AF-Q12028-F1	AP-1 COMPLEX SUBUNIT GAMMA-1;
ewcu-A	2.3	3.7	62	665	5	YEAST:AF-Q07799-F1	ELMO FAMILY PROTEIN LMO1;
eu4t-A	2.3	6.3	63	1125	11	YEAST:AF-Q07660-F1	PROTEIN BRE4;
eyoy-A	2.3	3.1	48	105	6	YEAST:AF-P40524-F1	UNCHARACTERIZED MEMBRANE PROTEIN YIL054W;
exn5-A	2.3	8.4	64	402	8	YEAST:AF-P43124-F1	NON-STRUCTURAL MAINTENANCE OF CHROMOSOME ELEMENT
ey00-A	2.3	4.7	49	170	4	YEAST:AF-P38728-F1	PROTEIN ECM34;
ev3x-A	2.3	3.1	48	410	13	YEAST:AF-P53286-F1	PROTEIN BTN2;
evuy-A	2.3	8.5	78	801	8	YEAST:AF-P40094-F1	CONSERVED OLIGOMERIC GOLGI COMPLEX SUBUNIT 3;
eyhm-A	2.3	3.8	57	545	12	YEAST:AF-P07251-F1	ATP SYNTHASE SUBUNIT ALPHA, MITOCHONDRIAL;
evqc-A	2.3	5.7	55	557	7	YEAST:AF-Q02908-F1	ELONGATOR COMPLEX PROTEIN 3;
ewsl-A	2.3	3.7	50	467	12	YEAST:AF-P33299-F1	26S PROTEASOME REGULATORY SUBUNIT 7 HOMOLOG;
ewxm-A	2.3	3.7	59	534	7	YEAST:AF-Q01722-F1	GLYCOLYTIC GENES TRANSCRIPTIONAL ACTIVATOR GCR2;
eu9k-A	2.3	6.6	57	354	11	YEAST:AF-P23202-F1	TRANSCRIPTIONAL REGULATOR URE2;
evo9-A	2.3	2.9	50	181	2	YEAST:AF-Q06891-F1	TRANS-ACTING FACTOR D;
ey2d-A	2.3	3.5	66	477	9	YEAST:AF-Q06134-F1	SPORULATION-SPECIFIC PROTEIN 77;
ewlt-A	2.3	7.2	62	290	5	YEAST:AF-P0CF16-F1	UPF0507 PROTEIN YML003W;
eu5q-A	2.3	7.1	71	375	8	YEAST:AF-Q08991-F1	FLUORIDE EXPORT PROTEIN 2;
ewfm-A	2.3	3.6	64	607	11	YEAST:AF-P42951-F1	PHOSPHATIDYLINOSITOL 4-KINASE LSB6;
ev86-A	2.3	7.8	62	399	5	YEAST:AF-P32464-F1	PROTEIN HYM1;
eumy-A	2.3	4	57	267	9	YEAST:AF-P14020-F1	DOLICHOL-PHOSPHATE MANNOSYLTRANSFERASE;
evht-A	2.3	3.8	49	191	8	YEAST:AF-Q12041-F1	TRANSCRIPTIONAL REGULATOR MET32;
ex4e-A	2.3	2	41	52	2	YEAST:AF-Q3E828-F1	UPF0618 PROTEIN YJL127C-B;
euyg-A	2.3	4.6	48	140	4	YEAST:AF-Q04082-F1	PHOSPHATIDYLINOSITOL N-ACETYLGLUCOSAMINYLTRANSFER
ewt6-A	2.3	3.2	49	445	0	YEAST:AF-P43555-F1	PROTEIN EMP47;
evi8-A	2.3	3.5	55	294	5	YEAST:AF-Q06596-F1	ARSENICAL-RESISTANCE PROTEIN ARR1;
ey6e-A	2.3	7.9	70	573	7	YEAST:AF-P38971-F1	BASIC AMINO-ACID PERMEASE;
exep-A	2.3	3.2	54	318	2	YEAST:AF-P17558-F1	37S RIBOSOMAL PROTEIN PET123, MITOCHONDRIAL;
exbe-A	2.3	7.5	72	512	7	YEAST:AF-P25621-F1	PANTOTHENATE TRANSPORTER FEN2;
ewtk-A	2.3	7.4	75	393	7	YEAST:AF-P17898-F1	CHOLINEPHOSPHOTRANSFERASE 1;
evph-A	2.3	2.9	50	199	2	YEAST:AF-P40155-F1	PEROXISOMAL MEMBRANE PROTEIN PEX17;
exx1-A	2.3	4.6	44	502	7	YEAST:AF-P27825-F1	CALNEXIN HOMOLOG;
ey27-A	2.3	5.3	44	385	5	YEAST:AF-P25604-F1	SUPPRESSOR PROTEIN STP22 OF TEMPERATURE-SENSITIVE
ey7t-A	2.3	2.8	50	197	6	YEAST:AF-P36147-F1	PRESEQUENCE TRANSLOCATED-ASSOCIATED MOTOR SUBUNIT
ewyj-A	2.3	4.7	63	513	11	YEAST:AF-P38840-F1	AROMATIC AMINO ACID AMINOTRANSFERASE 2;
ewte-A	2.3	2.9	56	210	4	YEAST:AF-P0CY09-F1	SILENCED MATING-TYPE PROTEIN ALPHA2;
exx7-A	2.3	5.3	59	2493	10	YEAST:AF-P35194-F1	U3 SMALL NUCLEOLAR RNA-ASSOCIATED PROTEIN 20;
eyly-A	2.3	4.3	73	748	10	YEAST:AF-P13711-F1	ACYL-COENZYME A OXIDASE;
evjy-A	2.3	3.9	40	704	8	YEAST:AF-P32325-F1	DDK KINASE REGULATORY SUBUNIT DBF4;
ewm0-A	2.3	4.9	54	470	6	YEAST:AF-Q06595-F1	MALTOSE FERMENTATION REGULATORY PROTEIN YPR196W;
evbr-A	2.3	2.9	50	554	2	YEAST:AF-P46945-F1	UNCHARACTERIZED PROTEIN YGL176C;
euox-A	2.3	3.2	48	307	8	YEAST:AF-P38747-F1	OTU DOMAIN-CONTAINING PROTEIN 2;
euz5-A	2.3	2.8	62	323	11	YEAST:AF-P47821-F1	RNA POLYMERASE II HOLOENZYME CYCLIN-LIKE SUBUNIT;
ey4u-A	2.3	4.8	45	168	7	YEAST:AF-Q07914-F1	MITOCHONDRIAL IMPORT INNER MEMBRANE TRANSLOCASE S
ewbu-A	2.3	8	82	474	10	YEAST:AF-P38358-F1	VACUOLAR BASIC AMINO ACID TRANSPORTER 2;
eu6t-A	2.3	9.3	59	1044	10	YEAST:AF-P53978-F1	ELONGATION FACTOR 3B;
ewyf-A	2.3	9.3	64	944	5	YEAST:AF-Q04175-F1	IMPORTIN BETA SMX1;
eu2u-A	2.2	9	65	759	9	YEAST:AF-P47988-F1	TY1 ENHANCER ACTIVATOR;
ewwn-A	2.2	8.4	64	805	5	YEAST:AF-P39944-F1	UBIQUITIN CARBOXYL-TERMINAL HYDROLASE 5;
ew4r-A	2.2	8.7	73	242	4	YEAST:AF-P40570-F1	VACUOLE LOCALIZED DSC PROTEIN 1;
exew-A	2.2	3.3	62	909	8	YEAST:AF-P53185-F1	UNCHARACTERIZED PROTEIN YGL036W;
eu2p-A	2.2	6.6	60	896	7	YEAST:AF-P31688-F1	TREHALOSE-PHOSPHATASE;
evlb-A	2.2	8.3	60	515	8	YEAST:AF-P32609-F1	VACUOLAR SEGREGATION PROTEIN PEP7;
ex81-A	2.2	4	65	582	9	YEAST:AF-Q04089-F1	HISTONE-LYSINE N-METHYLTRANSFERASE, H3 LYSINE-79
ewmp-A	2.2	5	61	385	7	YEAST:AF-P07172-F1	HISTIDINOL-PHOSPHATE AMINOTRANSFERASE;
eu6q-A	2.2	7.1	58	586	10	YEAST:AF-P46982-F1	ALPHA-1,2-MANNOSYLTRANSFERASE MNN5;
eya6-A	2.2	3.4	56	443	5	YEAST:AF-P36075-F1	UBIQUITIN-BINDING PROTEIN CUE2;
ewsi-A	2.2	4.3	74	317	3	YEAST:AF-P53047-F1	PROTEIN RTA1;
ev5i-A	2.2	7.3	69	628	9	YEAST:AF-P39980-F1	SIDEROPHORE IRON TRANSPORTER 1;
ev3w-A	2.2	3.9	65	253	3	YEAST:AF-P40526-F1	POLYPRENOL REDUCTASE;
eu36-A	2.2	4.1	60	625	7	YEAST:AF-Q02206-F1	CHROMATIN STRUCTURE-REMODELING COMPLEX SUBUNIT RS
ev6s-A	2.2	6	51	663	6	YEAST:AF-P14906-F1	PROTEIN TRANSLOCATION PROTEIN SEC63;
exoo-A	2.2	4.4	57	558	4	YEAST:AF-P25045-F1	SERINE PALMITOYLTRANSFERASE 1;
evo6-A	2.2	3.5	52	149	6	YEAST:AF-P0CD90-F1	AQUAPORIN-LIKE PROTEIN 2;
exkb-A	2.2	3.2	47	1868	4	YEAST:AF-P38737-F1	PROTEASOME COMPONENT ECM29;
eu32-A	2.2	7	61	208	3	YEAST:AF-Q12488-F1	DNA REPLICATION COMPLEX GINS PROTEIN PSF1;
evrc-A	2.2	4.4	53	881	9	YEAST:AF-Q12386-F1	ACTIN-LIKE PROTEIN ARP8;
eyy5-A	2.2	2.9	51	1222	12	YEAST:AF-P06105-F1	PROTEIN SCP160;
eyjn-A	2.2	7	74	622	5	YEAST:AF-Q06451-F1	POLYAMINE TRANSPORTER 3;
eydn-A	2.2	3.1	49	225	8	YEAST:AF-Q12403-F1	PROTEIN ERP3;
exti-A	2.2	4	61	506	8	YEAST:AF-P54114-F1	ALDEHYDE DEHYDROGENASE 2;
evtw-A	2.2	3.2	44	312	14	YEAST:AF-Q12746-F1	PLASMA MEMBRANE-ASSOCIATED COENZYME Q6 REDUCTASE
evgi-A	2.2	7.2	56	692	7	YEAST:AF-Q08818-F1	MEIOTIC SISTER-CHROMATID RECOMBINATION PROTEIN 6,
euo8-A	2.2	5.4	58	310	5	YEAST:AF-P53337-F1	ER-DERIVED VESICLES PROTEIN ERV29;
exl3-A	2.2	5	60	234	2	YEAST:AF-P39548-F1	DUP240 PROTEIN YAR028W;
exzk-A	2.2	4.2	66	380	11	YEAST:AF-Q08214-F1	ENDONUCLEASE III HOMOLOG 2;
exjd-A	2.2	2.6	47	192	4	YEAST:AF-Q08749-F1	MITOCHONDRIAL IMPORT INNER MEMBRANE TRANSLOCASE S
exgg-A	2.2	2.9	54	283	7	YEAST:AF-P36139-F1	PROTEIN PET10;
evqj-A	2.2	8.5	70	648	3	YEAST:AF-P43634-F1	ACTIVATORY PROTEIN CHA4;
ex1y-A	2.2	7	58	570	12	YEAST:AF-P53109-F1	PROBABLE METALLOREDUCTASE AIM14;
eu4b-A	2.2	3	52	309	4	YEAST:AF-P25605-F1	ACETOLACTATE SYNTHASE SMALL SUBUNIT, MITOCHONDRIA
eu9n-A	2.2	8.7	75	533	4	YEAST:AF-P17064-F1	PURINE-CYTOSINE PERMEASE FCY2;
ey74-A	2.2	3.3	65	314	5	YEAST:AF-P40484-F1	DBF2 KINASE ACTIVATOR PROTEIN MOB1;
exal-A	2.2	9.2	58	144	7	YEAST:AF-Q08560-F1	PUTATIVE UNCHARACTERIZED PROTEIN YOR186W;
euyn-A	2.2	8.4	67	355	7	YEAST:AF-P32357-F1	A1 CISTRON-SPLICING FACTOR AAR2;
evid-A	2.2	7.7	75	341	7	YEAST:AF-Q99177-F1	PRE-MRNA-SPLICING FACTOR BRR1;
eyb5-A	2.2	8.4	69	839	7	YEAST:AF-P34077-F1	NUCLEOPORIN NIC96;
exjq-A	2.2	3.5	54	441	11	YEAST:AF-P38193-F1	SERINE/THREONINE-PROTEIN PHOSPHATASE 4 REGULATORY
eu2o-A	2.2	5.8	60	711	5	YEAST:AF-P36033-F1	FERRIC/CUPRIC REDUCTASE TRANSMEMBRANE COMPONENT 2
exq7-A	2.2	4.9	59	327	14	YEAST:AF-P28789-F1	PORPHOBILINOGEN DEAMINASE;
eypx-A	2.2	4.2	58	394	10	YEAST:AF-Q02969-F1	PEROXISOMAL MEMBRANE PROTEIN PEX25;
exr5-A	2.2	3.8	51	503	8	YEAST:AF-P53685-F1	NAD-DEPENDENT PROTEIN DEACETYLASE HST1;
euz6-A	2.2	2.8	48	541	6	YEAST:AF-P20424-F1	SIGNAL RECOGNITION PARTICLE SUBUNIT SRP54;
euzq-A	2.2	2.9	47	120	6	YEAST:AF-Q3E776-F1	UNCHARACTERIZED PROTEIN YBR255C-A;
evnd-A	2.2	7.2	58	1022	9	YEAST:AF-P39985-F1	RDNA TRANSCRIPTIONAL REGULATOR POL5;
exf2-A	2.2	4.2	52	291	2	YEAST:AF-Q07555-F1	UNCHARACTERIZED PROTEIN YDL129W;
ev5c-A	2.2	3.8	53	200	6	YEAST:AF-Q03205-F1	UNCHARACTERIZED PROTEIN YDR042C;
exou-A	2.2	4.5	46	409	7	YEAST:AF-P24813-F1	AP-1-LIKE TRANSCRIPTION FACTOR YAP2;
ewe3-A	2.2	6.9	61	1129	5	YEAST:AF-P38144-F1	ISWI CHROMATIN-REMODELING COMPLEX ATPASE ISW1;
ey4a-A	2.2	5.6	55	923	4	YEAST:AF-P25635-F1	PERIODIC TRYPTOPHAN PROTEIN 2;
ex16-A	2.2	4.5	49	387	8	YEAST:AF-P42947-F1	UNCHARACTERIZED UPF0442 PROTEIN YJL107C;
ewnf-A	2.2	4.4	74	1472	3	YEAST:AF-Q12697-F1	VACUOLAR CATION-TRANSPORTING ATPASE YPK9;
euws-A	2.2	5.1	70	452	6	YEAST:AF-P20049-F1	PREPHENATE DEHYDROGENASE ;
eynn-A	2.2	4.2	59	308	7	YEAST:AF-P25693-F1	PHO85 CYCLIN-2;
eu0b-A	2.2	8.4	63	992	6	YEAST:AF-P38959-F1	VACUOLAR PROTEIN SORTING-ASSOCIATED PROTEIN 41;
exch-A	2.2	2.7	50	114	18	YEAST:AF-P38841-F1	UNCHARACTERIZED PROTEIN YHR138C;
ew07-A	2.2	3.4	51	253	8	YEAST:AF-P36039-F1	ER MEMBRANE PROTEIN COMPLEX SUBUNIT 3;
evz5-A	2.2	5.5	58	489	9	YEAST:AF-P40210-F1	PROTEIN SIP5;
eukx-A	2.2	5.2	61	500	11	YEAST:AF-P53090-F1	AROMATIC/AMINOADIPATE AMINOTRANSFERASE 1;
ey3m-A	2.2	8.4	51	104	2	YEAST:AF-P36127-F1	UNCHARACTERIZED PROTEIN YKR032W;
ey4o-A	2.2	2.9	58	308	5	YEAST:AF-Q12010-F1	PROBABLE VACUOLAR AMINO ACID TRANSPORTER YPQ1;
eu6d-A	2.2	3.9	53	980	6	YEAST:AF-P38041-F1	PROTEIN BOB1;
ew5g-A	2.2	5.1	60	434	5	YEAST:AF-P33297-F1	26S PROTEASOME REGULATORY SUBUNIT 6A;
exfx-A	2.2	2	47	201	2	YEAST:AF-P47149-F1	KINETOCHORE-ASSOCIATED PROTEIN NNF1;
ewxv-A	2.2	3	49	144	2	YEAST:AF-P13434-F1	TRANSCRIPTIONAL ACTIVATOR HAP3;
ewxd-A	2.2	3.5	56	142	7	YEAST:AF-P38312-F1	ER-DERIVED VESICLES PROTEIN ERV15;
ex5v-A	2.2	4.5	70	1796	4	YEAST:AF-P0CX22-F1	Y' ELEMENT ATP-DEPENDENT HELICASE PROTEIN 1 COPY
ewt5-A	2.2	3	51	1681	8	YEAST:AF-P40105-F1	Y' ELEMENT ATP-DEPENDENT HELICASE PROTEIN 1 COPY
exko-A	2.1	3.3	58	1471	3	YEAST:AF-P32492-F1	MYOSIN-4;
exrv-A	2.1	7.5	62	881	2	YEAST:AF-P39535-F1	LOW-AFFINITY PHOSPHATE TRANSPORTER PHO90;
expd-A	2.1	3.6	47	76	9	YEAST:AF-Q8TGS9-F1	UNCHARACTERIZED PROTEIN YMR001C-A;
exjw-A	2.1	4.5	51	484	2	YEAST:AF-Q12066-F1	NUCLEAR RIM PROTEIN 1;
ewc9-A	2.1	8.7	63	695	2	YEAST:AF-Q05497-F1	UNCHARACTERIZED TRANSPORTER YDR338C;
ewhf-A	2.1	3.7	50	295	6	YEAST:AF-P43613-F1	ER-LOCALIZED J DOMAIN-CONTAINING PROTEIN 5;
exzp-A	2.1	8.1	71	1648	6	YEAST:AF-P47171-F1	HISTONE TRANSCRIPTION REGULATOR 3;
euwi-A	2.1	3.1	63	928	2	YEAST:AF-P40048-F1	TYROSINE-PROTEIN PHOSPHATASE 3;
eyj6-A	2.1	4.5	43	526	0	YEAST:AF-P32316-F1	ACETYL-COA HYDROLASE;
ew1g-A	2.1	7.6	55	193	16	YEAST:AF-P39742-F1	TRANSLOCATION PROTEIN SEC72;
ewee-A	2.1	4.1	73	317	4	YEAST:AF-Q12442-F1	ADIPOR-LIKE RECEPTOR IZH2;
evwp-A	2.1	8.8	52	640	6	YEAST:AF-P38688-F1	SIGNAL RECOGNITION PARTICLE SUBUNIT SRP72;
ex2g-A	2.1	2.6	43	99	14	YEAST:AF-P11633-F1	NON-HISTONE CHROMOSOMAL PROTEIN 6B;
ew4c-A	2.1	4.6	57	632	5	YEAST:AF-Q04049-F1	DNA POLYMERASE ETA;
exp3-A	2.1	3.6	46	203	4	YEAST:AF-Q08746-F1	REGULATOR OF RIBOSOME BIOSYNTHESIS;
ew2y-A	2.1	8.8	64	754	13	YEAST:AF-P40328-F1	PROBABLE 26S PROTEASOME SUBUNIT YTA6;
eyaa-A	2.1	5.5	52	1031	8	YEAST:AF-P07276-F1	DNA REPAIR PROTEIN RAD2;
eyt7-A	2.1	8.6	75	607	11	YEAST:AF-Q04632-F1	CONSERVED OLIGOMERIC GOLGI COMPLEX SUBUNIT 8;
evdu-A	2.1	8.3	68	843	6	YEAST:AF-Q12244-F1	UNCHARACTERIZED TRANSCRIPTIONAL REGULATORY PROTEI
ewia-A	2.1	3.7	76	274	3	YEAST:AF-Q06676-F1	ACYL-COENZYME A DIPHOSPHATASE YFT2;
eu3n-A	2.1	3.1	47	553	6	YEAST:AF-Q04847-F1	NON-SCF-TYPE F-BOX PROTEIN ROY1;
ey61-A	2.1	4	49	73	4	YEAST:AF-Q8TGK4-F1	UNCHARACTERIZED PROTEIN YBR298C-A;
ex11-A	2.1	5.2	55	377	11	YEAST:AF-P25303-F1	DNAJ-RELATED PROTEIN SCJ1;
exow-A	2.1	7.7	71	1380	3	YEAST:AF-P46974-F1	RESPIRATION FACTOR 2;
evts-A	2.1	2	50	834	12	YEAST:AF-P03875-F1	PUTATIVE COX1/OXI3 INTRON 1 PROTEIN;
extj-A	2.1	8	55	242	15	YEAST:AF-Q02767-F1	VACUOLAR PROTEIN SORTING-ASSOCIATED PROTEIN 28;
eunt-A	2.1	4.3	53	463	4	YEAST:AF-Q03983-F1	UNCHARACTERIZED PROTEIN YDR179W-A;
eutj-A	2.1	7.7	71	1430	4	YEAST:AF-P40061-F1	TARGET OF RAPAMYCIN COMPLEX 2 SUBUNIT TSC11;
ew5y-A	2.1	3.8	72	314	8	YEAST:AF-P53845-F1	PROTEIN TRANSPORT PROTEIN YIF1;
evic-A	2.1	9.5	61	772	5	YEAST:AF-P35999-F1	MITOCHONDRIAL INTERMEDIATE PEPTIDASE;
eygk-A	2.1	7.5	74	402	8	YEAST:AF-P39542-F1	UNCHARACTERIZED TRANSPORTER YJL193W;
ey07-A	2.1	4.2	53	383	11	YEAST:AF-Q08215-F1	PEROXISOMAL MEMBRANE PROTEIN PEX15;
eym6-A	2.1	5.5	51	222	16	YEAST:AF-Q08278-F1	MEDIATOR OF RNA POLYMERASE II TRANSCRIPTION SUBUN
ewny-A	2.1	3.1	51	612	2	YEAST:AF-Q03153-F1	ATPASE SYNTHESIS PROTEIN 25, MITOCHONDRIAL;
evds-A	2.1	6.5	58	224	10	YEAST:AF-P48353-F1	PROTEIN HLJ1;
evzn-A	2.1	5	75	315	8	YEAST:AF-P38740-F1	UNCHARACTERIZED PROTEIN YHL026C;
ewi1-A	2.1	2.6	49	111	10	YEAST:AF-P53287-F1	UNCHARACTERIZED PROTEIN YGR151C;
evvv-A	2.1	3.2	51	198	12	YEAST:AF-P33421-F1	SUCCINATE DEHYDROGENASE CYTOCHROME B
eyxr-A	2.1	8.8	57	109	5	YEAST:AF-Q3E743-F1	UNCHARACTERIZED PROTEIN YJR112W-A;
ev1r-A	2.1	7.5	72	1025	6	YEAST:AF-P38065-F1	AP-2 COMPLEX SUBUNIT ALPHA;
ewop-A	2.1	7.4	72	641	8	YEAST:AF-P53169-F1	YAP1-BINDING PROTEIN 2;
eytk-A	2.1	4.6	52	639	6	YEAST:AF-Q05580-F1	E3 UBIQUITIN-PROTEIN LIGASE HEL2;
exmq-A	2.1	7.4	65	853	6	YEAST:AF-P43610-F1	UNCHARACTERIZED ATP-DEPENDENT HELICASE IRC5;
ewhu-A	2.1	7.5	47	86	9	YEAST:AF-O60200-F1	MITOCHONDRIAL DISTRIBUTION AND MORPHOLOGY PROTEIN
ewot-A	2.1	3.1	49	936	8	YEAST:AF-P39521-F1	PRE-RRNA-PROCESSING PROTEIN FHL1;
eylp-A	2.1	3.4	53	226	6	YEAST:AF-Q05789-F1	AUTOPHAGY-RELATED PROTEIN 38;
ev9w-A	2.1	2.4	48	196	13	YEAST:AF-Q04487-F1	MITOCHONDRIAL INNER MEMBRANE PROTEIN SHH3;
evlp-A	2.1	3.8	65	458	11	YEAST:AF-P32806-F1	GTPASE-ACTIVATING PROTEIN GYP6;
exu6-A	2.1	5.4	58	542	2	YEAST:AF-Q02821-F1	IMPORTIN SUBUNIT ALPHA;
eyhx-A	2.1	7.5	64	817	13	YEAST:AF-P46951-F1	CARGO-TRANSPORT PROTEIN YPP1;
eypi-A	2.1	3.4	47	211	0	YEAST:AF-P54837-F1	ENDOPLASMIC RETICULUM VESICLE PROTEIN 25;
exqg-A	2.1	4.8	76	345	7	YEAST:AF-P40319-F1	ELONGATION OF FATTY ACIDS PROTEIN 3;
eu5s-A	2.1	3.4	73	246	7	YEAST:AF-P36068-F1	SWI5-DEPENDENT HO EXPRESSION PROTEIN 2;
ey4c-A	2.1	2.9	44	155	11	YEAST:AF-P20435-F1	DNA-DIRECTED RNA POLYMERASES I, II, AND III SUBUN
eykt-A	2.1	8	63	637	8	YEAST:AF-P38856-F1	CLATHRIN COAT ASSEMBLY PROTEIN AP180A;
exb2-A	2.1	6.8	45	178	9	YEAST:AF-Q04969-F1	SIGNAL PEPTIDASE COMPLEX SUBUNIT SPC2;
eyu5-A	2.1	3.1	71	353	3	YEAST:AF-P35735-F1	PROTEIN SFK1;
eul7-A	2.1	3.8	53	496	6	YEAST:AF-P32476-F1	SQUALENE MONOOXYGENASE;
eygl-A	2.1	4.6	67	791	4	YEAST:AF-Q08817-F1	LEUCINE-RICH REPEAT-CONTAINING PROTEIN SOG2;
ewbd-A	2.1	5.3	53	1180	6	YEAST:AF-P32327-F1	PYRUVATE CARBOXYLASE 2;
exdz-A	2.1	7.7	63	796	14	YEAST:AF-P25644-F1	DNA TOPOISOMERASE 2-ASSOCIATED PROTEIN PAT1;
ewz4-A	2.1	3.8	53	183	8	YEAST:AF-P32899-F1	U3 SMALL NUCLEOLAR RIBONUCLEOPROTEIN PROTEIN IMP3
exom-A	2.1	8.5	77	611	4	YEAST:AF-P46987-F1	UPF0508 PROTEIN YJL181W;
eypk-A	2.1	6.9	66	593	9	YEAST:AF-P39709-F1	PROBABLE TRANSPORTER SEO1;
exlr-A	2.1	6.5	45	644	13	YEAST:AF-P53129-F1	VACUOLAR FUSION PROTEIN MON1;
evlo-A	2.1	8	72	587	7	YEAST:AF-P25297-F1	INORGANIC PHOSPHATE TRANSPORTER PHO84;
eyw8-A	2.1	3.7	55	715	9	YEAST:AF-P36037-F1	PROTEIN DOA1;
eu7b-A	2.1	7.9	63	804	3	YEAST:AF-P53009-F1	PROTEIN KINASE-LIKE PROTEIN SCY1;
exk4-A	2.1	9.1	65	840	6	YEAST:AF-P39531-F1	RECYCLIN-1;
ev9a-A	2.1	4	50	420	2	YEAST:AF-P40091-F1	PROTEIN PEA2;
exmk-A	2.1	4.1	68	248	3	YEAST:AF-P53039-F1	PROTEIN TRANSPORT PROTEIN YIP1;
euwr-A	2.1	2.9	63	540	8	YEAST:AF-P41835-F1	THIAMINE BIOSYNTHETIC BIFUNCTIONAL ENZYME;
evl3-A	2.1	2.5	47	238	9	YEAST:AF-P22353-F1	54S RIBOSOMAL PROTEIN L8, MITOCHONDRIAL;
eyds-A	2.1	3.6	69	1011	16	YEAST:AF-P23643-F1	VACUOLAR PROTEIN SORTING-ASSOCIATED PROTEIN 3;
ewa4-A	2.1	4.6	51	584	4	YEAST:AF-P54838-F1	DIHYDROXYACETONE KINASE 1;
ewj9-A	2.1	3.7	58	408	3	YEAST:AF-P29467-F1	MEIOSIS-SPECIFIC PROTEIN MEI4;
exa5-A	2.1	3.2	51	190	8	YEAST:AF-Q06389-F1	CALCIUM-BINDING PROTEIN NCS-1;
ex9k-A	2.1	4.3	51	229	16	YEAST:AF-Q03390-F1	VACUOLAR PROTEIN-SORTING-ASSOCIATED PROTEIN 60;
ewsy-A	2.1	8.8	66	861	6	YEAST:AF-P34160-F1	NUCLEAR CAP-BINDING PROTEIN COMPLEX SUBUNIT 1;
exkc-A	2.1	4.5	48	157	8	YEAST:AF-Q06213-F1	MEDIATOR OF RNA POLYMERASE II TRANSCRIPTION SUBUN
exh8-A	2.1	5	70	448	11	YEAST:AF-Q06200-F1	PROTEIN ECM7;
eyx4-A	2	2.5	41	57	5	YEAST:AF-Q3E810-F1	UNCHARACTERIZED PROTEIN YLR342W-A;
evdr-A	2	5.9	69	197	6	YEAST:AF-Q06563-F1	PROTEIN SYM1;
ewdn-A	2	3.9	62	506	13	YEAST:AF-P06101-F1	HSP90 CO-CHAPERONE CDC37;
exr8-A	2	6.8	53	726	0	YEAST:AF-P36000-F1	AP-1 COMPLEX SUBUNIT BETA-1;
ew1n-A	2	4.8	50	115	8	YEAST:AF-Q99278-F1	MEDIATOR OF RNA POLYMERASE II TRANSCRIPTION SUBUN
ex1g-A	2	3.8	48	180	4	YEAST:AF-P38239-F1	UNCHARACTERIZED RING FINGER PROTEIN YBR062C;
exq3-A	2	5.9	50	371	6	YEAST:AF-P12687-F1	54S RIBOSOMAL PROTEIN L2, MITOCHONDRIAL;
ewp4-A	2	8.6	67	1090	3	YEAST:AF-P26637-F1	LEUCINE--TRNA LIGASE, CYTOPLASMIC;
evmv-A	2	3.8	47	589	4	YEAST:AF-P15705-F1	HEAT SHOCK PROTEIN STI1;
eu8c-A	2	7.9	59	647	8	YEAST:AF-Q99359-F1	PROTEIN RAD61;
ey29-A	2	4.8	52	755	6	YEAST:AF-P53946-F1	ACTIN-RELATED PROTEIN 5;
exph-A	2	4	58	811	9	YEAST:AF-P48743-F1	RFX-LIKE DNA-BINDING PROTEIN RFX1;
ey0i-A	2	4.3	62	644	5	YEAST:AF-P38694-F1	PUTATIVE ALDEHYDE DEHYDROGENASE-LIKE PROTEIN YHR0
ew7y-A	2	7.4	73	305	7	YEAST:AF-P0CD91-F1	AQUAPORIN-1;
exp4-A	2	8.4	80	953	8	YEAST:AF-P53917-F1	FACTOR ARREST PROTEIN 11;
exji-A	2	7.7	68	620	4	YEAST:AF-P38724-F1	SIDEROPHORE IRON TRANSPORTER ARN2;
ewi6-A	2	3.1	53	152	9	YEAST:AF-P32613-F1	TRAPP-ASSOCIATED PROTEIN TCA17;
exbs-A	2	4.4	47	434	9	YEAST:AF-Q12377-F1	26S PROTEASOME REGULATORY SUBUNIT RPN6;
ewu1-A	2	3.8	48	312	4	YEAST:AF-Q04516-F1	UNCHARACTERIZED OXIDOREDUCTASE AIM33;
ewpz-A	2	4.1	55	356	7	YEAST:AF-Q08218-F1	OUTER SPORE WALL PROTEIN LDS2;
eyg1-A	2	4.2	48	215	8	YEAST:AF-P53277-F1	PRE-MRNA-SPLICING FACTOR SYF2;
ewir-A	2	3.9	60	717	5	YEAST:AF-P14742-F1	GLUTAMINE--FRUCTOSE-6-PHOSPHATE AMINOTRANSFERASE
eyla-A	2	3.3	59	1349	3	YEAST:AF-Q06706-F1	ELONGATOR COMPLEX PROTEIN 1;
ewoo-A	2	5.2	60	444	8	YEAST:AF-Q02794-F1	PROTEIN STD1;
evql-A	2	4	58	344	9	YEAST:AF-P38270-F1	AUTOPHAGY-RELATED PROTEIN 14;
exvb-A	2	7.6	60	1454	8	YEAST:AF-Q06164-F1	E3 UBIQUITIN-PROTEIN LIGASE SUBSTRATE RECEPTOR MM
euln-A	2	5.4	51	1054	10	YEAST:AF-P38426-F1	TREHALOSE SYNTHASE COMPLEX REGULATORY SUBUNIT TPS
eyfs-A	2	2.5	52	193	8	YEAST:AF-Q08974-F1	UNCHARACTERIZED MEMBRANE PROTEIN YPL257W;
exat-A	2	7.4	65	327	6	YEAST:AF-Q00618-F1	GERANYLGERANYL TRANSFERASE TYPE-2 SUBUNIT ALPHA;
eylg-A	2	3.1	59	428	10	YEAST:AF-Q12110-F1	UNCHARACTERIZED PROTEIN YLR049C;
exgm-A	2	2.6	51	366	2	YEAST:AF-P53320-F1	MITOCHONDRIAL CARRIER PROTEIN MTM1;
eu84-A	2	3.4	45	606	4	YEAST:AF-Q12495-F1	CHROMATIN ASSEMBLY FACTOR 1 SUBUNIT P90;
exlu-A	2	3.3	77	490	6	YEAST:AF-P47026-F1	GPI-ANCHORED WALL TRANSFER PROTEIN 1;
evwf-A	2	4.1	51	221	6	YEAST:AF-Q04272-F1	VACUOLAR PROTEIN SORTING-ASSOCIATED PROTEIN 20;
evv3-A	2	7.1	66	1916	3	YEAST:AF-P29539-F1	TELOMERE LENGTH REGULATOR PROTEIN RIF1;
ewub-A	2	4.1	53	368	8	YEAST:AF-P25042-F1	REPRESSOR ROX1;
exik-A	2	7.2	54	519	7	YEAST:AF-P47084-F1	MIOREX COMPLEX COMPONENT 12;
ey2s-A	2	3.6	54	928	4	YEAST:AF-P53236-F1	CHROMATIN STRUCTURE-REMODELING COMPLEX SUBUNIT RS
ewid-A	2	5.8	51	168	8	YEAST:AF-Q02872-F1	UNCHARACTERIZED PROTEIN YPL108W;
evzr-A	2	8.2	61	663	7	YEAST:AF-Q07896-F1	NUCLEOLAR COMPLEX-ASSOCIATED PROTEIN 3;
ev43-A	2	6.2	63	969	8	YEAST:AF-P35724-F1	MANGANESE RESISTANCE PROTEIN MNR2;
ew3j-A	2	9.8	69	560	6	YEAST:AF-P40209-F1	PROTEIN GAT2;
exan-A	2	4.1	51	632	14	YEAST:AF-P36041-F1	PROTEIN EAP1;
ewvg-A	2	4.4	45	689	4	YEAST:AF-P24482-F1	DNA POLYMERASE EPSILON SUBUNIT B;
exri-A	2	7.8	70	346	9	YEAST:AF-P41834-F1	SYNTAXIN UFE1;
ew4t-A	2	6	56	672	2	YEAST:AF-Q04562-F1	TRANSMEMBRANE 9 SUPERFAMILY MEMBER 2;
exrz-A	2	3.6	46	513	17	YEAST:AF-P40560-F1	ANKYRIN REPEAT-CONTAINING PROTEIN YIL001W;
exxn-A	2	3.5	74	349	4	YEAST:AF-P38992-F1	SPHINGOLIPID C4-HYDROXYLASE SUR2;
ev1l-A	2	8.7	59	599	7	YEAST:AF-P38687-F1	SIGNAL RECOGNITION PARTICLE SUBUNIT SRP68;
eu5b-A	2	8.1	61	732	11	YEAST:AF-Q08496-F1	PROTEIN DIA2;
evjz-A	2	7.8	63	704	14	YEAST:AF-P32775-F1	1,4-ALPHA-GLUCAN-BRANCHING ENZYME;
eyh3-A	2	3.3	53	922	4	YEAST:AF-P35736-F1	UNCHARACTERIZED PROTEIN YKL050C;
euon-A	2	4.3	54	530	7	YEAST:AF-P19736-F1	PRE-MRNA-SPLICING FACTOR PRP9;
ew27-A	2	7.7	63	805	5	YEAST:AF-P32844-F1	EXOCYST COMPLEX COMPONENT SEC6;
eu48-A	2	3.6	57	1683	5	YEAST:AF-P36126-F1	PHOSPHOLIPASE D1;
ewm8-A	2	4.1	69	823	9	YEAST:AF-P38863-F1	SPINDLE POLE BODY COMPONENT SPC97;
eu8p-A	2	4.7	45	131	4	YEAST:AF-P02293-F1	HISTONE H2B.1;
eylv-A	2	2.8	50	1374	8	YEAST:AF-Q03099-F1	Y' ELEMENT ATP-DEPENDENT HELICASE YML133C;

## Sheet: Gal11 KIX AF (Sp) hits
Chain	Z	rmsd	lali	nres	%id	AF file	Description
groo-A	10.2	1.8	80	1063	24	SCHPO:AF-Q9Y808-F1	MEDIATOR OF RNA POLYMERASE II TRANSCRIPTION SUBUN
gser-A	8.6	4.5	76	540	13	SCHPO:AF-Q9P7H2-F1	RNA EXONUCLEASE 3;
gtom-A	6.7	2.6	76	1010	5	SCHPO:AF-Q9USN1-F1	SORTING NEXIN-12;
gtzn-A	6.6	2.1	64	293	16	SCHPO:AF-P49373-F1	TRANSCRIPTION ELONGATION FACTOR S-II;
gt63-A	6.5	3.1	70	104	14	SCHPO:AF-G2TRM0-F1	ATP SYNTHASE ASSEMBLY FACTOR FMC1, MITOCHONDRIAL;
grzf-A	5.9	4.5	72	115	8	SCHPO:AF-Q9P7Y2-F1	SUCCINATE DEHYDROGENASE ASSEMBLY FACTOR 3, MITOCH
gt96-A	5.8	7	76	2670	11	SCHPO:AF-Q10105-F1	EIF-2-ALPHA KINASE ACTIVATOR GCN1;
gurc-A	5.8	3.4	72	935	7	SCHPO:AF-Q8WZK2-F1	GPI ETHANOLAMINE PHOSPHATE TRANSFERASE 1;
gtwu-A	5.7	3.2	78	546	5	SCHPO:AF-Q9USD4-F1	PROBABLE DOL-P-MAN:MAN(7)GLCNAC(2)-PP-DOL
grx0-A	5.7	2.8	68	721	16	SCHPO:AF-Q9Y7V2-F1	TRANSCRIPTION FACTOR BYE1;
guqa-A	5.7	7.7	76	612	13	SCHPO:AF-O74541-F1	UNCHARACTERIZED TRANSCRIPTIONAL REGULATORY PROTEI
gt8f-A	5.6	4.7	69	131	12	SCHPO:AF-Q10095-F1	UNCHARACTERIZED PROTEIN C11D3.16C;
gszk-A	5.6	4.2	78	266	8	SCHPO:AF-Q9Y7R1-F1	UNCHARACTERIZED PROTEIN C2H8.04;
gqys-A	5.4	3.2	65	102	6	SCHPO:AF-O60068-F1	PROTEIN ISD11;
gtz6-A	5.4	3.4	78	1932	8	SCHPO:AF-O59722-F1	1-PHOSPHATIDYLINOSITOL 3-PHOSPHATE 5-KINASE FAB1;
gt73-A	5.4	7.2	74	533	4	SCHPO:AF-Q09837-F1	GPI MANNOSYLTRANSFERASE 4;
gr8h-A	5.4	2.5	55	376	5	SCHPO:AF-Q92348-F1	MEIOTICALLY UP-REGULATED GENE 183 PROTEIN;
gtcn-A	5.4	3.2	69	100	10	SCHPO:AF-G2TRP8-F1	MITOCHONDRIAL ZINC MAINTENANCE PROTEIN 1, MITOCHO
gtqt-A	5.3	2.7	63	104	0	SCHPO:AF-O94546-F1	MEIOTICALLY UP-REGULATED GENE 150 PROTEIN;
gr8v-A	5.2	7.2	75	546	7	SCHPO:AF-Q10084-F1	UNCHARACTERIZED TRANSPORTER MFS2;
gsgx-A	5.2	3.4	75	441	8	SCHPO:AF-Q9HDY3-F1	MEMBRANE PROTEIN PB1A10.07C;
gt9h-A	5.1	2.4	70	739	10	SCHPO:AF-Q9C100-F1	DOLICHYL-PHOSPHATE-MANNOSE--PROTEIN MANNOSYLTRANS
gukq-A	5.1	4.1	79	209	5	SCHPO:AF-Q8TFH6-F1	N-GLYCOSYLATION PROTEIN EOS1;
gr1p-A	5	3.2	69	926	9	SCHPO:AF-O14261-F1	TAZ1-INTERACTING FACTOR 1;
gq67-A	5	3.4	68	100	4	SCHPO:AF-Q9C0X0-F1	UNCHARACTERIZED PROTEIN C29A3.21;
gsya-A	4.9	2.9	67	125	16	SCHPO:AF-Q9UT54-F1	UPF0593 MITOCHONDRIAL PROTEIN C806.05;
gtnl-A	4.9	2.6	74	331	8	SCHPO:AF-Q9P6N9-F1	PROTEIN PER1 HOMOLOG;
gtzv-A	4.9	3.5	73	441	3	SCHPO:AF-O13909-F1	UNCHARACTERIZED PROTEIN C23C11.01;
gq5s-A	4.8	2.5	72	577	8	SCHPO:AF-Q9P7Q9-F1	ALPHA-1,2-MANNOSYLTRANSFERASE ALG9;
gth1-A	4.8	4.2	68	397	9	SCHPO:AF-Q9USP7-F1	UNCHARACTERIZED PROTEIN C902.06;
gt1p-A	4.8	3.5	63	619	5	SCHPO:AF-P31406-F1	V-TYPE PROTON ATPASE CATALYTIC SUBUNIT A;
gstw-A	4.8	3.7	66	79	0	SCHPO:AF-Q9US02-F1	SUCCINATE DEHYDROGENASE ASSEMBLY FACTOR 1, MITOCH
grjb-A	4.7	3.7	73	495	8	SCHPO:AF-O14200-F1	PXA DOMAIN PROTEIN 1;
gsbw-A	4.7	3.1	63	571	10	SCHPO:AF-O94400-F1	PHD AND RING FINGER DOMAIN-CONTAINING PROTEIN C12
gt91-A	4.7	3.5	72	1692	6	SCHPO:AF-P14605-F1	ADENYLATE CYCLASE;
gq5a-A	4.7	3.5	64	768	11	SCHPO:AF-P12000-F1	DNA LIGASE 1;
gto6-A	4.7	3.6	63	1318	17	SCHPO:AF-Q92349-F1	MEIOTICALLY UP-REGULATED GENE 79 PROTEIN;
grlt-A	4.7	2.6	54	218	7	SCHPO:AF-Q9P7W0-F1	OPA3-LIKE PROTEIN;
gsh1-A	4.7	2.4	72	893	11	SCHPO:AF-O13898-F1	DOLICHYL-PHOSPHATE-MANNOSE--PROTEIN MANNOSYLTRANS
grja-A	4.7	7.2	75	819	16	SCHPO:AF-O59746-F1	UNCHARACTERIZED TRANSCRIPTIONAL REGULATORY PROTEI
gry0-A	4.6	4	77	701	12	SCHPO:AF-Q09807-F1	PH-RESPONSE REGULATOR PROTEIN PALA/RIM20;
gufu-A	4.6	8.2	73	480	4	SCHPO:AF-O94652-F1	NUCLEOPORIN GLE1;
grci-A	4.6	3.9	68	297	4	SCHPO:AF-O60090-F1	IMPACT FAMILY MEMBER C14C8.09C;
gr8s-A	4.6	3.8	66	1131	5	SCHPO:AF-Q10077-F1	LID2 COMPLEX COMPONENT SNT2;
grds-A	4.5	3.4	63	774	5	SCHPO:AF-Q9C1W9-F1	DNA LIGASE 3;
gun4-A	4.5	7.4	80	570	5	SCHPO:AF-O13899-F1	UNCHARACTERIZED CDP-ALCOHOL PHOSPHATIDYLTRANSFERA
grof-A	4.4	7.5	72	508	8	SCHPO:AF-Q9UT46-F1	TRANSCRIPTIONAL REGULATORY PROTEIN MOC3;
gts5-A	4.4	4.1	65	101	5	SCHPO:AF-Q10219-F1	PUTATIVE UNCHARACTERIZED PROTEIN SPAC4H3.12C;
gqx3-A	4.3	2.6	70	778	4	SCHPO:AF-O42933-F1	DOLICHYL-PHOSPHATE-MANNOSE--PROTEIN MANNOSYLTRANS
gs33-A	4.3	3.1	54	84	2	SCHPO:AF-Q9P7K0-F1	MITOCHONDRIAL IMPORT INNER MEMBRANE TRANSLOCASE S
grh0-A	4.3	3.4	68	931	7	SCHPO:AF-P29458-F1	DNA REPLICATION LICENSING FACTOR MCM4;
gtwr-A	4.3	3.8	76	221	5	SCHPO:AF-Q10244-F1	UNCHARACTERIZED PROTEIN C4G9.14;
guq1-A	4.3	3.3	69	670	1	SCHPO:AF-Q9UUJ3-F1	PROBABLE RHO-GTPASE-ACTIVATING PROTEIN 9;
gtk7-A	4.3	6.4	68	971	6	SCHPO:AF-Q9HDZ2-F1	PROTEIN CWH43;
gs5f-A	4.2	2.9	65	886	5	SCHPO:AF-O94294-F1	LEUCINE-RICH REPEAT-CONTAINING PROTEIN SOG2;
greh-A	4.2	3.8	71	927	8	SCHPO:AF-Q09822-F1	CELL DIVISION CONTROL PROTEIN 15;
gsdw-A	4.2	7.8	66	1076	5	SCHPO:AF-O13892-F1	UNCHARACTERIZED PROTEIN C20G4.08;
grbn-A	4.2	3.2	59	258	15	SCHPO:AF-O74487-F1	MEIOTIC DRIVE SUPPRESSOR WTF20;
gt1t-A	4.2	7.9	77	235	8	SCHPO:AF-Q9P7G5-F1	PROTEIN TRANSPORT PROTEIN BOS1;
grdy-A	4.2	4.7	78	361	6	SCHPO:AF-Q9UUJ8-F1	UPF0658 GOLGI APPARATUS MEMBRANE PROTEIN C1952.10
gri7-A	4.2	2.3	52	591	8	SCHPO:AF-Q9C106-F1	DNA-DIRECTED RNA POLYMERASE III SUBUNIT RPC3;
guni-A	4.2	3	75	365	3	SCHPO:AF-P31397-F1	PHEROMONE M-FACTOR RECEPTOR;
gq6k-A	4.2	3.8	74	519	7	SCHPO:AF-O60163-F1	PROBABLE ASPARTOKINASE;
guiy-A	4.2	3.8	74	118	8	SCHPO:AF-G2TRQ4-F1	UNCHARACTERIZED PROTEIN P23A10.17;
gt0o-A	4.2	3.4	57	182	9	SCHPO:AF-O94583-F1	UNCHARACTERIZED PROTEIN C1442.11C;
gqyc-A	4.2	2.9	75	1530	4	SCHPO:AF-P41820-F1	BREFELDIN A RESISTANCE PROTEIN;
gslh-A	4.2	7.8	76	775	9	SCHPO:AF-P36598-F1	THIAMINE REPRESSIBLE GENES REGULATORY PROTEIN THI
gsjr-A	4.2	7.5	79	977	5	SCHPO:AF-Q1MTM9-F1	UNCHARACTERIZED TRANSCRIPTIONAL REGULATORY PROTEI
gsky-A	4.1	3.6	73	225	4	SCHPO:AF-Q9P6P8-F1	PROTEIN YIP4;
grs9-A	4.1	3.5	77	469	6	SCHPO:AF-O94349-F1	UNCHARACTERIZED MEMBRANE PROTEIN C61.05;
gqvy-A	4.1	4.3	74	760	8	SCHPO:AF-O75001-F1	DNA REPLICATION LICENSING FACTOR MCM7;
gsos-A	4.1	3.7	72	460	4	SCHPO:AF-Q09721-F1	UNCHARACTERIZED PROTEIN C31A2.10;
gtdl-A	4.1	3.2	65	798	8	SCHPO:AF-O14026-F1	HISTONE-LYSINE N-METHYLTRANSFERASE, H3 LYSINE-36
gtzh-A	4.1	2.9	79	466	5	SCHPO:AF-O94744-F1	GLUCOSE RECEPTOR PROTEIN GIT3;
grtj-A	4.1	3.3	79	235	4	SCHPO:AF-P87155-F1	PROTEIN GMH1 HOMOLOG;
grcv-A	4.1	3.8	65	720	11	SCHPO:AF-O59838-F1	HEAT SHOCK PROTEIN HOMOLOG PSS1;
gs04-A	4.1	2.7	54	69	7	SCHPO:AF-Q3HKA4-F1	PUTATIVE UNCHARACTERIZED PROTEIN C17A2.15;
grgi-A	4.1	2.5	51	101	8	SCHPO:AF-Q9P7G3-F1	TMEM14 PROTEIN HOMOLOG P14E8.05C;
guhk-A	4.1	3.7	70	731	7	SCHPO:AF-Q9HDY1-F1	ANAPHASE SPINDLE ELONGATION PROTEIN 1;
gsd7-A	4	8.6	79	762	4	SCHPO:AF-Q9UTE0-F1	PROTEIN SEY1;
gsm5-A	4	8.6	77	709	6	SCHPO:AF-O59824-F1	ATP-DEPENDENT ZINC METALLOPROTEASE YME1 HOMOLOG;
gtw9-A	4	2.4	51	607	14	SCHPO:AF-Q09898-F1	SERINE/THREONINE-PROTEIN KINASE SID2;
grtn-A	4	4.3	70	551	7	SCHPO:AF-O94566-F1	MEIOTICALLY UP-REGULATED GENE 184 PROTEIN;
gt0z-A	4	7.7	77	649	10	SCHPO:AF-Q10211-F1	UNCHARACTERIZED PROTEIN C4H3.03C;
gt85-A	4	8.4	63	178	6	SCHPO:AF-Q9UTN7-F1	MEIOTICALLY UP-REGULATED GENE 95 PROTEIN;
gru4-A	4	2.4	51	624	8	SCHPO:AF-O94487-F1	SERINE/THREONINE-PROTEIN KINASE PPK35;
grvv-A	4	8.3	79	803	4	SCHPO:AF-O13657-F1	PUTATIVE METAL ION TRANSPORTER C27B12.12C;
gq9a-A	4	3	62	606	6	SCHPO:AF-P50531-F1	CHECKPOINT PROTEIN RAD17;
gtpf-A	4	7.2	76	548	1	SCHPO:AF-O74447-F1	UNCHARACTERIZED PROTEIN C16C4.02C;
gryj-A	4	3.9	78	419	6	SCHPO:AF-O74786-F1	PROTEIN TRANSPORT PROTEIN SEC9;
gt7i-A	4	7	81	726	6	SCHPO:AF-Q9Y7M7-F1	ATP-DEPENDENT PERMEASE MDL1, MITOCHONDRIAL;
gtvq-A	4	3.5	63	192	10	SCHPO:AF-O14193-F1	SRP-INDEPENDENT TARGETING PROTEIN 2 HOMOLOG;
guo7-A	4	3.8	65	194	3	SCHPO:AF-O42940-F1	SRP-INDEPENDENT TARGETING PROTEIN 3 HOMOLOG;
gsjy-A	3.9	2.9	54	502	7	SCHPO:AF-O74840-F1	SMR DOMAIN-CONTAINING PROTEIN C1235.03;
gr7x-A	3.9	6.9	60	378	3	SCHPO:AF-Q96WW5-F1	CONSERVED OLIGOMERIC GOLGI COMPLEX SUBUNIT 8;
gry2-A	3.9	4.1	50	822	8	SCHPO:AF-Q9USH9-F1	UNCHARACTERIZED ABC TRANSPORTER ATP-BINDING PROTE
gttq-A	3.9	7.4	80	170	6	SCHPO:AF-O43073-F1	UPF0220 PROTEIN C8D2.02C;
gti5-A	3.9	3.2	54	345	4	SCHPO:AF-Q9Y800-F1	MEIOTICALLY UP-REGULATED GENE 97 PROTEIN;
gszh-A	3.9	3.8	77	505	10	SCHPO:AF-O13989-F1	UNCHARACTERIZED PROTEIN C26H5.07C;
gsrp-A	3.9	5.6	56	1649	11	SCHPO:AF-O60179-F1	U3 SMALL NUCLEOLAR RNA-ASSOCIATED PROTEIN 10;
gqvp-A	3.9	2.7	52	307	12	SCHPO:AF-O59680-F1	CYTOCHROME C1, HEME PROTEIN, MITOCHONDRIAL;
gtzi-A	3.9	4.5	76	551	12	SCHPO:AF-O94589-F1	RANBD1 DOMAIN-CONTAINING PROTEIN C584.03C;
gr8d-A	3.9	4.3	66	644	11	SCHPO:AF-Q10265-F1	PROBABLE HEAT SHOCK PROTEIN SSA1;
gshq-A	3.9	3.4	68	1201	3	SCHPO:AF-Q9C0W2-F1	UNCHARACTERIZED AAA DOMAIN-CONTAINING PROTEIN P22
gszq-A	3.9	4.2	64	311	6	SCHPO:AF-O74848-F1	MEIOTICALLY UP-REGULATED GENE 146 PROTEIN;
gtze-A	3.9	6.8	66	547	9	SCHPO:AF-O74308-F1	UNCHARACTERIZED TRANSCRIPTIONAL REGULATORY PROTEI
gr5e-A	3.9	8	75	146	4	SCHPO:AF-Q9P3V7-F1	UPF0742 PROTEIN C1348.03;
gtaq-A	3.8	3.3	63	547	8	SCHPO:AF-O43032-F1	SIGNAL RECOGNITION PARTICLE RECEPTOR SUBUNIT ALPH
grjn-A	3.8	7.9	65	905	3	SCHPO:AF-Q09866-F1	UNCHARACTERIZED WD REPEAT-CONTAINING PROTEIN C12G
gtvi-A	3.8	3.7	51	845	10	SCHPO:AF-O94358-F1	UNCHARACTERIZED PROTEIN C428.10;
gtyf-A	3.8	3.9	53	89	2	SCHPO:AF-Q9UTE9-F1	MITOCHONDRIAL IMPORT INNER MEMBRANE TRANSLOCASE S
gsiq-A	3.8	6.7	72	128	6	SCHPO:AF-Q9UUH1-F1	VACUOLAR PROTEIN SORTING-ASSOCIATED PROTEIN 55;
grxc-A	3.8	8	75	762	4	SCHPO:AF-O59741-F1	UNCHARACTERIZED TRANSCRIPTIONAL REGULATORY PROTEI
gumj-A	3.8	3.7	67	455	7	SCHPO:AF-O43114-F1	ORIGIN RECOGNITION COMPLEX SUBUNIT 5;
gsua-A	3.8	8.2	74	990	9	SCHPO:AF-Q09796-F1	IMPORTIN BETA-LIKE PROTEIN KAP111;
gtkf-A	3.8	3.2	68	1077	10	SCHPO:AF-Q9UT61-F1	ALPHA-MANNOSIDASE;
gr4p-A	3.8	3.6	54	95	9	SCHPO:AF-Q10481-F1	MITOCHONDRIAL IMPORT INNER MEMBRANE TRANSLOCASE S
gtoh-A	3.8	2.6	62	395	10	SCHPO:AF-Q09692-F1	TRYPTOPHAN--TRNA LIGASE, CYTOPLASMIC;
gtxp-A	3.8	4.6	68	647	10	SCHPO:AF-O59855-F1	PROBABLE HEAT SHOCK PROTEIN SSA2;
gsa8-A	3.8	3.8	73	202	7	SCHPO:AF-O94587-F1	CYTOCHROME C OXIDASE ASSEMBLY PROTEIN COX18, MITO
gun8-A	3.8	5.7	53	591	8	SCHPO:AF-O74215-F1	DIHYDROXYACETONE KINASE 2;
gshi-A	3.8	7.9	73	766	11	SCHPO:AF-P48383-F1	PROTEIN SAK1;
gsad-A	3.8	7.5	59	949	3	SCHPO:AF-Q10201-F1	UNCHARACTERIZED PROTEIN C17D1.07C;
gsjj-A	3.8	3.4	70	777	3	SCHPO:AF-Q09697-F1	RHO-GTPASE-ACTIVATING PROTEIN 8;
gq01-A	3.8	2.9	77	264	6	SCHPO:AF-Q96WS1-F1	WTF ELEMENT WTF11;
gt8k-A	3.8	4.1	65	184	8	SCHPO:AF-Q10358-F1	PROTEIN RER1;
gshz-A	3.7	5.5	61	793	7	SCHPO:AF-Q09809-F1	CALCIUM PERMEABLE STRESS-GATED CATION CHANNEL 1;
gqw6-A	3.7	3.8	63	1396	11	SCHPO:AF-Q9C0Y5-F1	ATP-BINDING CASSETTE TRANSPORTER PDR1;
grxv-A	3.7	3.1	59	492	8	SCHPO:AF-Q9P6R0-F1	TRANSCRIPTION FACTOR IIIB 60 KDA SUBUNIT;
grxi-A	3.7	7.2	74	316	7	SCHPO:AF-O74750-F1	UDP-N-ACETYLGLUCOSAMINE TRANSPORTER YEA4;
gqv1-A	3.7	3	74	1242	7	SCHPO:AF-O60103-F1	ERAD-ASSOCIATED E3 UBIQUITIN-PROTEIN LIGASE DOA10
guql-A	3.7	7.4	74	231	8	SCHPO:AF-O74955-F1	TRANSLIN-ASSOCIATED PROTEIN X HOMOLOG;
gtxf-A	3.7	3.9	72	720	4	SCHPO:AF-P41389-F1	DNA REPLICATION LICENSING FACTOR MCM5;
gsoe-A	3.7	2.8	57	1115	14	SCHPO:AF-O94488-F1	MICROTUBULE ORGANIZER PROTEIN 1;
grc7-A	3.7	3.4	65	393	8	SCHPO:AF-O74486-F1	MEIOTIC DRIVER WTF19;
grvs-A	3.7	2.8	60	661	12	SCHPO:AF-O94452-F1	MEIOTIC COILED-COIL PROTEIN 1;
gq61-A	3.7	5.6	63	108	10	SCHPO:AF-O59764-F1	ER MEMBRANE PROTEIN COMPLEX SUBUNIT 6;
gsoh-A	3.7	8.1	74	413	8	SCHPO:AF-O94718-F1	PRE-RRNA-PROCESSING PROTEIN IPI1;
gtvr-A	3.7	7.3	74	612	5	SCHPO:AF-O74395-F1	SIDEROPHORE IRON TRANSPORTER 1;
grb2-A	3.7	3.5	55	120	9	SCHPO:AF-G2TRP9-F1	CYTOCHROME C OXIDASE ASSEMBLY PROTEIN COX20, MITO
grn6-A	3.7	3.4	61	822	8	SCHPO:AF-O94702-F1	PUTATIVE ENDOPLASMIC RETICULUM METALLOPEPTIDASE 1
guj1-A	3.7	8.2	78	242	4	SCHPO:AF-Q9P6J2-F1	FE(2+)/MN(2+) TRANSPORTER PCL1;
gscc-A	3.7	4.3	68	564	3	SCHPO:AF-O94727-F1	FERRIC/CUPRIC REDUCTASE TRANSMEMBRANE COMPONENT 2
gqvz-A	3.7	2.6	49	288	6	SCHPO:AF-Q7LKZ5-F1	FAM50 FAMILY PROTEIN C1020.12C;
gr3o-A	3.7	4.8	73	677	10	SCHPO:AF-Q9UT52-F1	GAMMA-TUBULIN COMPLEX SUBUNIT MOD21;
gt89-A	3.7	4.3	78	336	5	SCHPO:AF-Q10368-F1	UNCHARACTERIZED PROTEIN C22E12.18;
gtn0-A	3.7	4.1	75	317	7	SCHPO:AF-Q9UUD9-F1	UNCHARACTERIZED PROTEIN C17G9.13C;
gq4q-A	3.7	3.6	57	527	5	SCHPO:AF-Q9USY4-F1	ARS-BINDING PROTEIN 2;
guoh-A	3.7	3.9	58	103	7	SCHPO:AF-O43089-F1	CYTOCHROME B PRE-MRNA-PROCESSING PROTEIN 6;
grdm-A	3.7	3.2	58	1188	5	SCHPO:AF-Q9USG8-F1	MEIOTICALLY UP-REGULATED GENE 190 PROTEIN;
gtks-A	3.7	7.4	78	148	6	SCHPO:AF-Q9USV7-F1	COPPER TRANSPORT PROTEIN CTR6;
gra3-A	3.7	7.3	68	871	4	SCHPO:AF-Q09766-F1	UNCHARACTERIZED MEMBRANE PROTEIN C24H6.13;
gr67-A	3.7	3.8	68	753	6	SCHPO:AF-Q09763-F1	RHO GUANINE NUCLEOTIDE EXCHANGE FACTOR GEF1;
gqz8-A	3.6	4.2	80	461	5	SCHPO:AF-O14336-F1	MEIOTICALLY UP-REGULATED GENE 80 PROTEIN;
gtyl-A	3.6	3.1	55	229	2	SCHPO:AF-O74512-F1	WTF ELEMENT WTF14;
gt0v-A	3.6	2.7	51	255	6	SCHPO:AF-G2TRU7-F1	WTF ELEMENT WTF15;
grcx-A	3.6	7.6	78	185	4	SCHPO:AF-Q9Y826-F1	MEIOTIC EXPRESSION UP-REGULATED PROTEIN 31;
gt0y-A	3.6	8	75	599	7	SCHPO:AF-O42922-F1	UNCHARACTERIZED MFS-TYPE TRANSPORTER C16A3.17C;
gt3y-A	3.6	5.1	56	654	5	SCHPO:AF-Q9UTA7-F1	UNCHARACTERIZED TRANSCRIPTIONAL REGULATORY PROTEI
gs1y-A	3.6	4.9	54	1854	4	SCHPO:AF-O14234-F1	CALCIUM-CHANNEL PROTEIN CCH1;
grgh-A	3.6	3.4	52	115	6	SCHPO:AF-O94353-F1	NUCLEAR MEMBRANE ORGANIZATION PROTEIN APQ12;
gumu-A	3.6	3.5	69	521	6	SCHPO:AF-O74949-F1	UNCHARACTERIZED PROTEIN C553.12C;
gqvt-A	3.6	2.9	52	252	10	SCHPO:AF-Q7Z995-F1	UNCHARACTERIZED PROTEIN C19G7.18C;
gtrv-A	3.6	3.5	52	90	0	SCHPO:AF-O94633-F1	DOLICHOL-PHOSPHATE MANNOSYLTRANSFERASE SUBUNIT 3;
gstc-A	3.6	2.3	52	469	13	SCHPO:AF-O13310-F1	SERINE/THREONINE-PROTEIN KINASE ORB6;
gue3-A	3.6	8	70	214	4	SCHPO:AF-Q9P7C8-F1	DNA REPLICATION COMPLEX GINS PROTEIN SLD5;
gru0-A	3.6	7.9	74	1272	5	SCHPO:AF-O13756-F1	VACUOLAR PROTEIN SORTING-ASSOCIATED PROTEIN 8;
gsqt-A	3.6	7.6	70	1096	6	SCHPO:AF-O14022-F1	CATION-TRANSPORTING ATPASE 5;
gtbm-A	3.6	3.7	64	506	6	SCHPO:AF-P78811-F1	PROBABLE UTP--GLUCOSE-1-PHOSPHATE URIDYLYLTRANSFE
gqyn-A	3.6	3.7	70	188	6	SCHPO:AF-Q8TFG8-F1	PUTATIVE UNCHARACTERIZED MEMBRANE PROTEIN PB15E9.
gtkl-A	3.6	8.5	72	146	8	SCHPO:AF-Q9HDU0-F1	UPF0742 PROTEIN PB2B2.17C;
gs9v-A	3.6	8	64	836	5	SCHPO:AF-O74552-F1	VACUOLAR PROTEIN SORTING-ASSOCIATED PROTEIN 35;
gr3l-A	3.6	3.6	71	164	7	SCHPO:AF-O94327-F1	TRANSLOCATOR PROTEIN HOMOLOG;
gtey-A	3.5	3.3	57	601	4	SCHPO:AF-O13961-F1	NUCLEAR ENVELOPE PROTEIN NDC1;
grnd-A	3.5	3	46	310	7	SCHPO:AF-Q9USU7-F1	HMG BOX-CONTAINING PROTEIN C28F2.11;
gsd8-A	3.5	3.1	58	1365	9	SCHPO:AF-Q09915-F1	TRANSCRIPTION ELONGATION FACTOR SPT6;
gtx2-A	3.5	4.7	69	564	4	SCHPO:AF-Q04800-F1	FERRIC REDUCTASE TRANSMEMBRANE COMPONENT 1;
gunw-A	3.5	7.1	84	1362	6	SCHPO:AF-P36619-F1	LEPTOMYCIN B RESISTANCE PROTEIN PMD1;
grlq-A	3.5	3.8	66	1328	2	SCHPO:AF-P40383-F1	5'-3' EXORIBONUCLEASE 1;
gtqs-A	3.5	8.1	66	1339	5	SCHPO:AF-Q9UUG9-F1	TUBEROUS SCLEROSIS 2 PROTEIN HOMOLOG;
gsid-A	3.5	5	56	177	5	SCHPO:AF-O94578-F1	UNCHARACTERIZED PROTEIN C1442.05C;
gs1u-A	3.5	4.1	65	281	8	SCHPO:AF-Q9P7V4-F1	PROTEIN KTI12;
gs80-A	3.5	8.5	62	828	5	SCHPO:AF-P87243-F1	PRE-RRNA-PROCESSING PROTEIN RIX1;
grj4-A	3.5	7.1	72	644	7	SCHPO:AF-O13714-F1	UNCHARACTERIZED MEMBRANE PROTEIN C14C4.07;
gti9-A	3.5	8.3	70	977	10	SCHPO:AF-Q10495-F1	UNCHARACTERIZED PROTEIN C26F1.08C;
gswz-A	3.5	3.1	67	184	13	SCHPO:AF-O13954-F1	UNCHARACTERIZED PROTEIN C23H4.13C;
gra0-A	3.5	7.4	71	552	10	SCHPO:AF-Q9C0V8-F1	UNCHARACTERIZED TRANSPORTER PB10D8.01;
gs34-A	3.5	4.1	62	241	13	SCHPO:AF-O14044-F1	PRE-RRNA-PROCESSING PROTEIN PNO1;
gq9c-A	3.5	3.7	65	613	9	SCHPO:AF-Q10284-F1	RIBOSOME-ASSOCIATED MOLECULAR CHAPERONE SKS2;
gqvc-A	3.5	6.7	64	508	2	SCHPO:AF-Q9UST3-F1	VACUOLAR PROTEIN SORTING-ASSOCIATED PROTEIN 52;
gr4z-A	3.5	2.9	54	331	11	SCHPO:AF-Q9P6R4-F1	MEIOTICALLY UP-REGULATED GENE 172 PROTEIN;
gs51-A	3.5	7.6	75	137	7	SCHPO:AF-Q10214-F1	UNCHARACTERIZED PROTEIN C4H3.06;
gsk7-A	3.5	3	69	411	4	SCHPO:AF-O42651-F1	AUTOPHAGY-RELATED PROTEIN 17;
gro2-A	3.5	8.6	77	773	6	SCHPO:AF-Q9HGM3-F1	MITOCHONDRIAL RESPIRATORY CHAIN COMPLEXES ASSEMBL
gr3p-A	3.5	2.1	50	150	10	SCHPO:AF-G2TRT7-F1	PUTATIVE UNCHARACTERIZED TRANSMEMBRANE PROTEIN C1
gs8i-A	3.5	7.1	68	636	13	SCHPO:AF-O74915-F1	UNCHARACTERIZED TRANSCRIPTIONAL REGULATORY PROTEI
gt4h-A	3.5	8.1	75	589	5	SCHPO:AF-Q10072-F1	UNCHARACTERIZED TRANSPORTER C3H1.06C;
grgc-A	3.5	3.3	59	749	7	SCHPO:AF-O74444-F1	MEIOTICALLY UP-REGULATED GENE 122 PROTEIN;
grle-A	3.4	4.2	67	684	9	SCHPO:AF-Q9UTN3-F1	POLY(A) RNA POLYMERASE CID14;
gt3x-A	3.4	4.4	61	502	5	SCHPO:AF-O74516-F1	TRNA (URACIL-O(2)-)-METHYLTRANSFERASE;
gqy1-A	3.4	4	53	83	4	SCHPO:AF-C6Y4B7-F1	UNCHARACTERIZED PROTEIN C227.19C;
gsyd-A	3.4	3.2	54	140	17	SCHPO:AF-A6X970-F1	PUTATIVE UNCHARACTERIZED PROTEIN C23C4.04C;
gsz8-A	3.4	3.2	63	766	10	SCHPO:AF-P33277-F1	GTPASE-ACTIVATING PROTEIN;
gsn5-A	3.4	4.3	50	72	4	SCHPO:AF-Q9USW6-F1	DOLICHOL PHOSPHATE-MANNOSE BIOSYNTHESIS REGULATOR
gq0j-A	3.4	7.3	74	697	0	SCHPO:AF-Q9HDX1-F1	UNCHARACTERIZED TRANSCRIPTIONAL REGULATORY PROTEI
gq28-A	3.4	3.1	58	1374	7	SCHPO:AF-Q09884-F1	PROTEIN DICER;
gtfb-A	3.4	2.8	52	612	12	SCHPO:AF-O74970-F1	PRE-MRNA-PROCESSING FACTOR 39;
gsqq-A	3.4	7.7	76	557	5	SCHPO:AF-O59932-F1	HIGH-AFFINITY HEXOSE TRANSPORTER GHT4;
gsbb-A	3.4	7.9	75	618	9	SCHPO:AF-Q9P6I9-F1	UNCHARACTERIZED TRANSCRIPTIONAL REGULATORY PROTEI
gun1-A	3.4	3.4	51	213	4	SCHPO:AF-O74920-F1	VACUOLAR ATPASE ASSEMBLY INTEGRAL MEMBRANE PROTEI
gqyg-A	3.4	4.6	72	208	6	SCHPO:AF-O14346-F1	PROBABLE VERY-LONG-CHAIN (3R)-3-HYDROXYACYL-COA
grrx-A	3.4	3.6	70	390	4	SCHPO:AF-Q9P779-F1	SORTING NEXIN C1711.11;
grw4-A	3.4	7.4	76	883	9	SCHPO:AF-O14343-F1	KINESIN-LIKE PROTEIN 5;
guoj-A	3.4	7.8	68	759	1	SCHPO:AF-O14267-F1	UNCHARACTERIZED UPF0442 PROTEIN C7D4.12C;
gurx-A	3.4	4.1	70	269	9	SCHPO:AF-O94440-F1	UNCHARACTERIZED PROTEIN C637.03;
gsan-A	3.4	3.4	59	391	14	SCHPO:AF-Q9UTR4-F1	SEPTATION PROTEIN ETD1;
gt8v-A	3.4	7.6	70	1828	6	SCHPO:AF-P18296-F1	SEPARIN;
gq0h-A	3.4	7.6	79	263	4	SCHPO:AF-O94651-F1	SYNTAXIN PEP12;
gq02-A	3.4	3.5	53	506	9	SCHPO:AF-Q96WW6-F1	ALPHA-1,3/1,6-MANNOSYLTRANSFERASE ALG2;
gr1s-A	3.4	3	59	237	7	SCHPO:AF-Q10153-F1	CDP-DIACYLGLYCEROL--INOSITOL 3-PHOSPHATIDYLTRANSF
gqu2-A	3.3	2.2	42	832	10	SCHPO:AF-Q9USQ2-F1	SPINDLE POLE BODY COMPONENT ALP6;
grbr-A	3.3	8.2	75	2386	7	SCHPO:AF-Q02099-F1	PROTEIN KINASE RAD3;
gram-A	3.3	3.1	52	395	6	SCHPO:AF-Q10659-F1	MEMBRANE GLYCOPROTEIN SPO14;
guhu-A	3.3	8.5	66	959	6	SCHPO:AF-O60094-F1	RDNA TRANSCRIPTIONAL REGULATOR POL5;
gswq-A	3.3	3.1	75	348	7	SCHPO:AF-Q00619-F1	PHEROMONE P-FACTOR RECEPTOR;
gtck-A	3.3	3.7	61	642	5	SCHPO:AF-O94659-F1	PROBABLE NUCLEOLAR GTP-BINDING PROTEIN 1;
gtwb-A	3.3	8.1	72	1502	3	SCHPO:AF-O60081-F1	UNCHARACTERIZED PROTEIN C1494.07;
gr0u-A	3.3	8.5	71	1647	6	SCHPO:AF-Q10435-F1	PROBABLE UBIQUITIN FUSION DEGRADATION PROTEIN C12
gspp-A	3.3	4	69	640	10	SCHPO:AF-Q9USK0-F1	INOSITOL-PENTAKISPHOSPHATE 2-KINASE;
guhv-A	3.3	3.6	71	350	6	SCHPO:AF-Q9HDU6-F1	PROBABLE 2-DEHYDROPANTOATE 2-REDUCTASE;
gukp-A	3.3	2.6	54	607	9	SCHPO:AF-O60164-F1	PESCADILLO HOMOLOG;
gs1m-A	3.3	3.6	46	112	2	SCHPO:AF-O42995-F1	CENP-A RECRUITING COMPLEX PROTEIN MIS19;
gr74-A	3.3	8	78	1315	4	SCHPO:AF-O74431-F1	PROBABLE CATION-TRANSPORTING ATPASE C1672.11C;
gr56-A	3.3	3.7	69	342	12	SCHPO:AF-O74627-F1	CYCLIN PCH1;
gs9k-A	3.3	3	47	560	4	SCHPO:AF-P36581-F1	CALNEXIN HOMOLOG;
gtto-A	3.3	4.1	61	522	5	SCHPO:AF-Q9P7K9-F1	PUTATIVE ALDEHYDE DEHYDROGENASE-LIKE PROTEIN C21C
gq15-A	3.3	4.8	52	175	8	SCHPO:AF-O94390-F1	ATP SYNTHASE SUBUNIT D, MITOCHONDRIAL;
gr61-A	3.3	8	76	1687	8	SCHPO:AF-Q9C0Z4-F1	PROTEIN DOPEY;
gtoc-A	3.3	8.6	78	490	10	SCHPO:AF-O74804-F1	TELOMERE ELONGATION PROTEIN EST1;
gulx-A	3.3	5.9	53	697	0	SCHPO:AF-O94368-F1	PENTATRICOPEPTIDE REPEAT-CONTAINING PROTEIN 1,
gq65-A	3.3	8.5	77	767	5	SCHPO:AF-O13790-F1	CULLIN-1;
grq4-A	3.3	5.7	61	510	3	SCHPO:AF-Q10410-F1	PROBABLE ADP-RIBOSYLATION FACTOR-BINDING PROTEIN
gud0-A	3.3	3.8	50	524	6	SCHPO:AF-Q9P7C0-F1	UNCHARACTERIZED WD REPEAT-CONTAINING PROTEIN C2E1
gt1o-A	3.3	7.9	67	146	3	SCHPO:AF-P0CU06-F1	UPF0742 PROTEIN SPAC750.04C;
gr3t-A	3.3	8.2	72	708	6	SCHPO:AF-Q9P7H9-F1	UNCHARACTERIZED TRANSCRIPTIONAL REGULATORY PROTEI
gs3a-A	3.2	3.6	64	1028	2	SCHPO:AF-Q9US08-F1	SPORULATION-SPECIFIC PROTEIN 3;
gq8h-A	3.2	5.6	57	867	2	SCHPO:AF-O59780-F1	UNCHARACTERIZED TRANSCRIPTIONAL REGULATORY PROTEI
gs0n-A	3.2	3.8	63	631	5	SCHPO:AF-O14353-F1	BIOTIN--PROTEIN LIGASE;
gq4c-A	3.2	3.1	60	758	3	SCHPO:AF-Q09782-F1	GPI ETHANOLAMINE PHOSPHATE TRANSFERASE 2;
gq39-A	3.2	2.2	45	226	11	SCHPO:AF-O43063-F1	PROBABLE PROTEASOME SUBUNIT BETA TYPE-1;
gspm-A	3.2	4.1	52	1462	2	SCHPO:AF-O42874-F1	PROTEIN PEG1;
grak-A	3.2	9.2	65	762	3	SCHPO:AF-Q10415-F1	MITOCHONDRIAL INTERMEDIATE PEPTIDASE;
gt5y-A	3.2	8.3	65	825	8	SCHPO:AF-Q9UTL8-F1	AP-3 COMPLEX SUBUNIT DELTA;
gss8-A	3.2	9.2	71	244	8	SCHPO:AF-O74734-F1	PUTATIVE RIBOSOMAL RECYCLING FACTOR, MITOCHONDRIA
gts7-A	3.2	4.4	54	202	11	SCHPO:AF-Q9P7W1-F1	UNCHARACTERIZED PROTEIN C1703.09;
gq3r-A	3.2	4.7	45	408	11	SCHPO:AF-Q9URZ7-F1	PROBABLE FRUCTOSE-2,6-BISPHOSPHATASE C732.02C;
gslf-A	3.2	8.3	69	1811	7	SCHPO:AF-Q9UT02-F1	PROTEIN TRANSPORT PROTEIN SEC71;
gr9o-A	3.2	3.5	70	1102	11	SCHPO:AF-Q9P6L5-F1	ENDOCYTOSIS PROTEIN END4;
gra4-A	3.2	5	62	937	8	SCHPO:AF-O74941-F1	PEROXISOMAL ATPASE PEX1;
gtmo-A	3.2	4.2	70	625	6	SCHPO:AF-O14217-F1	PROBABLE MITOCHONDRIAL IMPORT RECEPTOR SUBUNIT TO
gtu8-A	3.2	7	77	2352	8	SCHPO:AF-Q9UUL4-F1	CELL WALL ALPHA-1,3-GLUCAN SYNTHASE MOK12;
gq8d-A	3.2	4.3	58	374	7	SCHPO:AF-O74771-F1	PROTEIN DIP1;
guis-A	3.2	8	77	519	10	SCHPO:AF-Q9USW4-F1	UNCHARACTERIZED PROTEIN C21B10.09;
gujz-A	3.2	7.5	79	851	4	SCHPO:AF-O14031-F1	GLUTATHIONE TRANSPORTER 1;
gq5h-A	3.2	3	53	584	4	SCHPO:AF-Q10207-F1	UNCHARACTERIZED PROTEIN C17D1.01;
gsc3-A	3.2	8	69	940	4	SCHPO:AF-Q9UUF7-F1	COATOMER SUBUNIT BETA;
grmd-A	3.2	5.9	55	242	13	SCHPO:AF-Q9P3B2-F1	RESPIRATORY SUPERCOMPLEX FACTOR 2 HOMOLOG C1565.0
gq9d-A	3.2	4.5	60	678	5	SCHPO:AF-O74521-F1	UNCHARACTERIZED PROTEIN C663.15C;
gswu-A	3.2	8.1	75	172	4	SCHPO:AF-O94433-F1	UNCHARACTERIZED MEMBRANE PROTEIN C660.17C;
gr81-A	3.2	5.5	56	959	5	SCHPO:AF-O13914-F1	ALANINE--TRNA LIGASE;
gszf-A	3.2	4.6	71	295	1	SCHPO:AF-Q9UTA3-F1	PROBABLE INTRAMEMBRANE PROTEASE C25B8.17;
gtjm-A	3.2	7.3	70	570	10	SCHPO:AF-Q9C0U9-F1	UNCHARACTERIZED TRANSPORTER PB1C11.03;
gror-A	3.2	4.8	51	271	4	SCHPO:AF-O74943-F1	UNCHARACTERIZED PROTEIN C553.06;
gudw-A	3.2	3.5	77	249	4	SCHPO:AF-Q9UTD3-F1	PROTEIN YIP5;
grm2-A	3.2	7.9	75	1211	9	SCHPO:AF-O14072-F1	MANGANESE-TRANSPORTING ATPASE 4;
gsd9-A	3.2	5.8	63	684	3	SCHPO:AF-Q9Y7X6-F1	STRESS RESPONSE PROTEIN ISH1;
gtx5-A	3.2	3	66	1136	3	SCHPO:AF-O43044-F1	NUCLEOPORIN NUP120;
gttr-A	3.2	8.1	64	428	6	SCHPO:AF-O42964-F1	TRANSCRIPTION FACTOR IWS1;
gtvh-A	3.2	7.2	69	1587	9	SCHPO:AF-Q09725-F1	SISTER CHROMATID COHESION PROTEIN MIS4;
gtij-A	3.2	4.1	69	830	7	SCHPO:AF-Q02592-F1	HEAVY METAL TOLERANCE PROTEIN;
grqc-A	3.1	6.6	64	206	9	SCHPO:AF-O59739-F1	BAG FAMILY MOLECULAR CHAPERONE REGULATOR 1B;
gr9q-A	3.1	4.1	58	872	12	SCHPO:AF-P40995-F1	RHO GUANINE NUCLEOTIDE EXCHANGE FACTOR SCD1;
gs7m-A	3.1	3.3	67	460	1	SCHPO:AF-P36596-F1	SQUALENE SYNTHASE;
guhg-A	3.1	3.4	50	171	8	SCHPO:AF-Q9UUN5-F1	PRA1-LIKE PROTEIN;
gs25-A	3.1	4.2	58	225	5	SCHPO:AF-Q9UTL6-F1	J-TYPE CO-CHAPERONE JAC1, MITOCHONDRIAL;
grck-A	3.1	9.1	64	443	5	SCHPO:AF-Q9USP3-F1	PENTATRICOPEPTIDE REPEAT-CONTAINING PROTEIN 6,
gr4g-A	3.1	7.7	78	500	8	SCHPO:AF-Q12519-F1	UNCHARACTERIZED MFS-TYPE TRANSPORTER C330.07C;
grts-A	3.1	2.5	51	388	10	SCHPO:AF-O74420-F1	MEIOTIC DRIVER WTF13;
gq7p-A	3.1	7.7	76	322	4	SCHPO:AF-Q8WZJ9-F1	UDP-GALACTOSE TRANSPORTER HOMOLOG 1;
gtyc-A	3.1	3.4	53	124	8	SCHPO:AF-O74342-F1	UNCHARACTERIZED PROTEIN C1A4.11C;
gsys-A	3.1	2.7	52	368	10	SCHPO:AF-O94409-F1	MEIOTIC DRIVER WTF23;
gun3-A	3.1	4.3	71	775	6	SCHPO:AF-O13783-F1	VACUOLAR PROTEIN-SORTING PROTEIN BRO1;
gtn4-A	3.1	8.3	81	519	5	SCHPO:AF-Q9P6J7-F1	UNCHARACTERIZED MFS-TYPE TRANSPORTER C1683.03C;
grdo-A	3.1	3.8	75	206	7	SCHPO:AF-O14142-F1	PROTEIN SYM1;
gttf-A	3.1	5.1	70	743	3	SCHPO:AF-O14270-F1	FORK HEAD TRANSCRIPTION FACTOR 1;
gsms-A	3.1	3.7	53	136	4	SCHPO:AF-O14010-F1	MEDIATOR OF RNA POLYMERASE II TRANSCRIPTION SUBUN
gsy0-A	3.1	7.6	78	439	6	SCHPO:AF-Q9P381-F1	PUTATIVE PHOSPHATIDATE CYTIDYLYLTRANSFERASE;
grjw-A	3.1	8	72	442	8	SCHPO:AF-Q9Y820-F1	PCI DOMAIN-CONTAINING PROTEIN C1105.07C;
gtoe-A	3.1	3.2	57	264	11	SCHPO:AF-O14172-F1	SIROHEME BIOSYNTHESIS PROTEIN MET8;
gs29-A	3.1	7.6	80	471	5	SCHPO:AF-O74921-F1	UNCHARACTERIZED MFS-TYPE TRANSPORTER C757.11C;
gs3d-A	3.1	7.8	66	955	3	SCHPO:AF-Q9USZ2-F1	UNCHARACTERIZED PROTEIN C11G11.07;
gugn-A	3.1	7.7	77	498	5	SCHPO:AF-O43081-F1	UNCHARACTERIZED MFS-TYPE TRANSPORTER C947.06C;
grbt-A	3.1	8.4	64	754	3	SCHPO:AF-Q09860-F1	PROBABLE CYSTEINE--TRNA LIGASE;
gssr-A	3.1	3	54	297	7	SCHPO:AF-Q9UT30-F1	NUCLEUS EXPORT PROTEIN BRR6;
grdl-A	3.1	5.6	63	220	11	SCHPO:AF-O94261-F1	INNER KINETOCHORE SUBUNIT FTA3;
gt95-A	3.1	3.9	66	663	9	SCHPO:AF-P36604-F1	ENDOPLASMIC RETICULUM CHAPERONE BIP;
gq6j-A	3.1	3.4	51	70	6	SCHPO:AF-G2TRM2-F1	UNCHARACTERIZED PROTEIN PJ695.02;
gum2-A	3.1	8.8	65	533	9	SCHPO:AF-O13745-F1	GENERAL TRANSCRIPTION AND DNA REPAIR FACTOR IIH S
gs9f-A	3.1	7.5	75	294	4	SCHPO:AF-O13851-F1	DECAPRENYL-DIPHOSPHATE SYNTHASE SUBUNIT 2;
guke-A	3.1	4.4	64	618	5	SCHPO:AF-O42943-F1	UNCHARACTERIZED ABC TRANSPORTER ATP-BINDING PROTE
gq2a-A	3.1	3.5	66	278	3	SCHPO:AF-Q9HGP7-F1	UNCHARACTERIZED GPI-ANCHORED PROTEIN C212.08C;
gswr-A	3.1	5.8	57	1029	4	SCHPO:AF-O59809-F1	PROBABLE IMPORTIN C550.11;
grjp-A	3.1	7.4	70	536	6	SCHPO:AF-O13786-F1	VACUOLAR SEGREGATION PROTEIN PEP7;
gsh2-A	3.1	7.4	77	557	10	SCHPO:AF-P87110-F1	MYO-INOSITOL TRANSPORTER 2;
grf6-A	3.1	8.1	68	745	9	SCHPO:AF-O13939-F1	AP-3 COMPLEX SUBUNIT BETA;
grgl-A	3.1	6.7	78	221	8	SCHPO:AF-O74827-F1	PHOSPHATIDYL-N-METHYLETHANOLAMINE N-METHYLTRANSFE
gulm-A	3.1	3.5	55	235	11	SCHPO:AF-Q10436-F1	UNCHARACTERIZED PROTEIN C12B10.02C;
gtdj-A	3.1	8.5	75	993	7	SCHPO:AF-Q10297-F1	IMPORTIN SUBUNIT BETA-5;
gtq5-A	3.1	7.7	74	304	8	SCHPO:AF-P87308-F1	PROTEIN LSB5;
gtbk-A	3.1	3.2	64	848	6	SCHPO:AF-Q10061-F1	HEAT SHOCK PROTEIN 70 HOMOLOG LHS1;
grbp-A	3.1	3.2	61	401	13	SCHPO:AF-O14055-F1	TYROSINE--TRNA LIGASE, CYTOPLASMIC;
gttn-A	3.1	9.1	61	96	10	SCHPO:AF-O14067-F1	UNCHARACTERIZED PROTEIN C1687.08;
groa-A	3.1	5.8	58	265	3	SCHPO:AF-Q9P6P2-F1	RRNA BIOGENESIS PROTEIN RRP36;
gtv5-A	3	3.2	47	889	17	SCHPO:AF-Q9USQ6-F1	INOSITOL-1,4,5-TRISPHOSPHATE 5-PHOSPHATASE 2;
gq7m-A	3	3	51	307	12	SCHPO:AF-O13713-F1	NUCLEAR POLYADENYLATED RNA-BINDING PROTEIN NAB2;
grqn-A	3	7.7	79	284	9	SCHPO:AF-Q9USH7-F1	SYNTAXIN-LIKE PROTEIN PSY1;
grta-A	3	3.5	70	1075	4	SCHPO:AF-O13919-F1	PAIRED AMPHIPATHIC HELIX PROTEIN PST2;
gug8-A	3	3.2	59	358	3	SCHPO:AF-O94697-F1	REPLICATION FACTOR C SUBUNIT 5;
gsp9-A	3	6.9	62	560	10	SCHPO:AF-O60131-F1	UNCHARACTERIZED TRANSCRIPTIONAL REGULATORY PROTEI
gs5t-A	3	3.2	51	88	4	SCHPO:AF-C6Y4C8-F1	VACUOLAR ATPASE ASSEMBLY INTEGRAL MEMBRANE PROTEI
gqwb-A	3	4.9	57	638	9	SCHPO:AF-Q10237-F1	UNCHARACTERIZED PROTEIN C4G9.04C;
gtd6-A	3	5.1	57	254	5	SCHPO:AF-P40847-F1	SWITCH-ACTIVATING PROTEIN 1;
gtaa-A	3	5	66	504	6	SCHPO:AF-O13984-F1	ATPASE WRNIP1 HOMOLOG C26H5.02C;
gqug-A	3	4.8	63	511	14	SCHPO:AF-O94644-F1	RESTRICTION OF TELOMERE CAPPING PROTEIN 5;
gtuy-A	3	7.7	81	557	4	SCHPO:AF-Q9P3U6-F1	HIGH-AFFINITY GLUCOSE TRANSPORTER GHT1;
gtsv-A	3	9	64	559	3	SCHPO:AF-O94459-F1	MAU2 CHROMATID COHESION FACTOR HOMOLOG;
grpz-A	3	3.7	51	603	10	SCHPO:AF-O42967-F1	UNCHARACTERIZED UBIQUITIN-LIKE PROTEIN C1E8.02;
gtlt-A	3	8.6	64	640	5	SCHPO:AF-O13870-F1	GENERAL NEGATIVE REGULATOR OF TRANSCRIPTION SUBUN
gsuo-A	3	3.6	75	442	8	SCHPO:AF-Q09910-F1	UNCHARACTERIZED PROTEIN C30D11.11;
gtk5-A	3	3.5	69	504	10	SCHPO:AF-Q9P3U4-F1	E3 UBIQUITIN-PROTEIN LIGASE DBL4;
gr7m-A	3	2.4	48	522	8	SCHPO:AF-P21565-F1	SIGNAL RECOGNITION PARTICLE 54 KDA PROTEIN HOMOLO
grm8-A	3	3.6	75	584	7	SCHPO:AF-Q9HFE1-F1	LOW-AFFINITY IRON/ZINC ION TRANSPORT PROTEIN FET4
gr6h-A	3	8.4	63	450	6	SCHPO:AF-O13722-F1	TRANSCRIPTION INITIATION FACTOR TFIID SUBUNIT 12;
gske-A	3	5.3	53	747	8	SCHPO:AF-O94288-F1	NUCLEOLAR COMPLEX-ASSOCIATED PROTEIN 3;
gtwg-A	3	7.1	67	341	12	SCHPO:AF-O74509-F1	VACUOLAR MORPHOGENESIS PROTEIN 7 HOMOLOG;
gsxf-A	3	8	70	1064	4	SCHPO:AF-O13651-F1	ISOLEUCINE--TRNA LIGASE, CYTOPLASMIC;
gunk-A	3	3.2	56	1053	2	SCHPO:AF-Q10283-F1	3-HYDROXY-3-METHYLGLUTARYL-COENZYME A REDUCTASE;
gs72-A	3	3.8	75	1752	8	SCHPO:AF-P36594-F1	DNA-DIRECTED RNA POLYMERASE II SUBUNIT RPB1;
gs71-A	3	7.6	80	497	3	SCHPO:AF-O74901-F1	UNCHARACTERIZED PROTEIN CC613.01;
gtfi-A	3	7.6	79	301	6	SCHPO:AF-Q9P6P1-F1	T-SNARE AFFECTING A LATE GOLGI COMPARTMENT PROTEI
gugb-A	3	3.3	68	201	10	SCHPO:AF-O13927-F1	TWIN HORSETAIL PROTEIN 2;
gqwu-A	3	2.4	52	384	4	SCHPO:AF-P22191-F1	UNCHARACTERIZED COX1 INTRON-1 45.6 KDA PROTEIN;
gt5w-A	3	5.3	53	580	9	SCHPO:AF-O13902-F1	DIHYDROXYACETONE KINASE 1;
gur5-A	3	2.5	54	133	6	SCHPO:AF-C6Y4C2-F1	SPORULATION-SPECIFIC PROTEIN 2;
gtt2-A	3	4.7	50	431	12	SCHPO:AF-Q10223-F1	F-BOX PROTEIN POF14;
gtn3-A	3	4.1	63	1031	16	SCHPO:AF-Q10496-F1	GTPASE ACTIVATING PROTEIN GYP51;
grrl-A	3	4.8	70	843	7	SCHPO:AF-O94479-F1	VACUOLAR MEMBRANE PROTEASE;
gstv-A	3	6.8	81	1427	5	SCHPO:AF-Q92337-F1	ATP-BINDING CASSETTE TRANSPORTER ABC1;
gr2x-A	3	2.9	52	197	6	SCHPO:AF-Q8NIP8-F1	UNCHARACTERIZED PROTEIN WTF12;
gtv9-A	3	7.5	75	173	3	SCHPO:AF-Q9P7F9-F1	COPPER TRANSPORT PROTEIN CTR5;
gq5o-A	3	9.1	60	779	13	SCHPO:AF-O14325-F1	UNCHARACTERIZED AAA DOMAIN-CONTAINING PROTEIN C16
gt7u-A	3	4.1	46	301	4	SCHPO:AF-O74557-F1	NADH-CYTOCHROME B5 REDUCTASE 1;
gsqb-A	3	8.2	78	949	8	SCHPO:AF-O14093-F1	VACUOLAR PROTEIN SORTING-ASSOCIATED PROTEIN 54;
gs2d-A	3	2.9	46	129	7	SCHPO:AF-P0CS85-F1	UNCHARACTERIZED PROTEIN CPT2R1.03;
gsec-A	3	8	71	602	6	SCHPO:AF-O94364-F1	WINGS APART-LIKE PROTEIN HOMOLOG 1;
gtgf-A	2.9	3.7	55	423	9	SCHPO:AF-O59786-F1	FERROCHELATASE, MITOCHONDRIAL;
grf7-A	2.9	4.7	56	1105	4	SCHPO:AF-Q10197-F1	TUBULIN-FOLDING COFACTOR D;
gq4v-A	2.9	3.4	66	1150	6	SCHPO:AF-O43052-F1	RHO-TYPE GTPASE-ACTIVATING PROTEIN 1;
gukb-A	2.9	8.3	67	214	9	SCHPO:AF-P78768-F1	VESICLE TRANSPORT V-SNARE PROTEIN VTI1;
gr5a-A	2.9	8.6	64	551	0	SCHPO:AF-P36621-F1	ADENYLYL CYCLASE-ASSOCIATED PROTEIN;
gtb7-A	2.9	8.7	59	151	7	SCHPO:AF-P28189-F1	40S RIBOSOMAL PROTEIN S13;
grmz-A	2.9	8.6	77	1471	5	SCHPO:AF-O74805-F1	MYOSIN-51;
gsut-A	2.9	2.2	63	899	5	SCHPO:AF-O59868-F1	CALCIUM-TRANSPORTING ATPASE 1;
gtb8-A	2.9	4.5	70	926	6	SCHPO:AF-O74756-F1	CHITIN SYNTHASE-LIKE PROTEIN 2;
grzr-A	2.9	3	52	608	6	SCHPO:AF-Q10324-F1	UNCHARACTERIZED PROTEIN C17G8.12;
gtli-A	2.9	8.6	76	752	8	SCHPO:AF-O74846-F1	EXOCYST COMPLEX COMPONENT SEC6;
grg0-A	2.9	5.1	63	594	8	SCHPO:AF-O94263-F1	DNA POLYMERASE EPSILON SUBUNIT B;
gstt-A	2.9	8.6	75	851	9	SCHPO:AF-O94418-F1	MEIOTICALLY UP-REGULATED GENE 87 PROTEIN;
gr6m-A	2.9	8.5	80	677	4	SCHPO:AF-O74757-F1	ERAD-ASSOCIATED E3 UBIQUITIN-PROTEIN LIGASE HRD1;
gsj7-A	2.9	3.1	50	1183	6	SCHPO:AF-Q9HDY4-F1	PUTATIVE ATP-DEPENDENT RNA HELICASE PB1A10.06C;
gtco-A	2.9	4.6	68	179	9	SCHPO:AF-Q9UUA9-F1	PRE-RRNA-PROCESSING PROTEIN TSR2;
gr2g-A	2.9	7.9	82	1469	2	SCHPO:AF-Q9P7V2-F1	ATP-BINDING CASSETTE TRANSPORTER ABC4;
gsmh-A	2.9	3.1	47	419	9	SCHPO:AF-Q9P6M0-F1	STRUCTURE-SPECIFIC ENDONUCLEASE SUBUNIT SLX4;
gq7o-A	2.9	7.7	75	782	4	SCHPO:AF-Q09922-F1	UNCHARACTERIZED TRANSCRIPTIONAL REGULATORY PROTEI
gstm-A	2.9	4.9	61	809	7	SCHPO:AF-O60058-F1	ATPASE FAMILY GENE 2 PROTEIN;
gtmi-A	2.9	7.2	71	679	7	SCHPO:AF-Q9USJ3-F1	UNCHARACTERIZED PROTEIN C4B3.03C;
gumd-A	2.9	3.8	68	674	18	SCHPO:AF-P22774-F1	IRON-SULFUR CLUSTER BIOGENESIS CHAPERONE, MITOCHO
gtow-A	2.9	7.1	76	219	5	SCHPO:AF-Q9Y7K7-F1	GOLGI APPARATUS MEMBRANE PROTEIN TVP23;
gs2u-A	2.9	7.2	75	597	8	SCHPO:AF-O94607-F1	SIDEROPHORE IRON TRANSPORTER 2;
gqw8-A	2.9	6	52	570	4	SCHPO:AF-Q10444-F1	GLUCAN 1,3-BETA-GLUCOSIDASE 2;
gt6y-A	2.9	7.8	65	838	6	SCHPO:AF-O74511-F1	EXTRAGENIC SUPPRESSOR OF KINETOCHORE PROTEIN 1;
grg7-A	2.9	4.9	62	905	6	SCHPO:AF-O94641-F1	HEAT SHOCK PROTEIN 104;
gqyt-A	2.9	2.2	48	387	6	SCHPO:AF-O74747-F1	POSTREPLICATION REPAIR E3 UBIQUITIN-PROTEIN LIGAS
gtsq-A	2.9	4.7	53	86	8	SCHPO:AF-P62505-F1	DASH COMPLEX SUBUNIT DAD3;
gtgv-A	2.9	4.6	55	778	5	SCHPO:AF-O14244-F1	UNCHARACTERIZED MEMBRANE PROTEIN C6F6.13C;
gsi2-A	2.9	4.2	71	227	4	SCHPO:AF-O94348-F1	PROTEIN TRANSPORT PROTEIN YIP1;
gqvw-A	2.9	6.2	59	749	2	SCHPO:AF-Q9P7X5-F1	PROTEIN KINASE DOMAIN-CONTAINING PROTEIN PPK32;
gsli-A	2.9	3	46	329	7	SCHPO:AF-Q09329-F1	PROTEIN MLO2;
gtqn-A	2.9	2.6	47	508	2	SCHPO:AF-O94491-F1	UNCHARACTERIZED TRANSPORTER C417.10;
gr63-A	2.9	8.2	77	146	5	SCHPO:AF-P0CU07-F1	UPF0742 PROTEIN SPAC977.02;
gt6z-A	2.9	3.4	58	991	5	SCHPO:AF-P40848-F1	5'-3' EXORIBONUCLEASE 2;
gs98-A	2.8	3.6	72	464	6	SCHPO:AF-P87117-F1	VACUOLAR PROTEIN SORTING-ASSOCIATED PROTEIN ATG6;
gs27-A	2.8	4.5	58	188	10	SCHPO:AF-O42647-F1	MEIOTICALLY UP-REGULATED GENE 94 PROTEIN;
gsey-A	2.8	4.5	53	247	6	SCHPO:AF-Q9UT97-F1	PROBABLE PROTEASOME SUBUNIT ALPHA TYPE-5;
gtyh-A	2.8	5.5	50	707	2	SCHPO:AF-Q9P7G0-F1	UNCHARACTERIZED NOC2 FAMILY PROTEIN C1142.04;
grwl-A	2.8	3.5	64	373	6	SCHPO:AF-Q09845-F1	GLYCEROL-3-PHOSPHATE DEHYDROGENASE 2;
gr3x-A	2.8	5.4	57	681	5	SCHPO:AF-Q874R3-F1	ANAPHASE-PROMOTING COMPLEX SUBUNIT 2;
gs8x-A	2.8	8.9	71	661	4	SCHPO:AF-Q9URY6-F1	PROBABLE UREA ACTIVE TRANSPORTER 3;
gsqp-A	2.8	2.6	46	132	2	SCHPO:AF-O94593-F1	PUTATIVE UNCHARACTERIZED MEMBRANE PROTEIN C622.03
gtr9-A	2.8	7.4	74	531	7	SCHPO:AF-Q09752-F1	MULTIDRUG RESISTANCE PROTEIN FNX1;
gt7m-A	2.8	3.5	48	542	2	SCHPO:AF-Q09948-F1	CHROMATIN STRUCTURE-REMODELING COMPLEX SUBUNIT RS
gsy2-A	2.8	7.6	62	182	2	SCHPO:AF-Q09835-F1	PROTEIN TRANSPORT PROTEIN GOS1;
gt60-A	2.8	2.8	54	121	9	SCHPO:AF-G2TRM5-F1	PUTATIVE UNCHARACTERIZED PROTEIN C959.11;
gul6-A	2.8	6.8	58	754	9	SCHPO:AF-O42958-F1	DNA TOPOISOMERASE 2-ASSOCIATED PROTEIN PAT1;
gqwh-A	2.8	3.5	42	885	2	SCHPO:AF-O13981-F1	ER MEMBRANE PROTEIN COMPLEX SUBUNIT 1;
gtci-A	2.8	4	78	478	5	SCHPO:AF-Q9Y7S5-F1	UNCHARACTERIZED MEMBRANE PROTEIN C569.06;
gscp-A	2.8	2.6	53	86	4	SCHPO:AF-G2TRM9-F1	PUTATIVE UNCHARACTERIZED PROTEIN C4H3.17;
gr6k-A	2.8	8	70	923	6	SCHPO:AF-Q92380-F1	MEIOTIC RECOMBINATION PROTEIN REC11;
gtl6-A	2.8	4.3	56	178	14	SCHPO:AF-Q10195-F1	UNCHARACTERIZED PROTEIN C11C11.06C;
gq26-A	2.8	8.1	63	1039	5	SCHPO:AF-O42668-F1	TETRATRICOPEPTIDE REPEAT PROTEIN 1;
gsi3-A	2.8	4.1	48	73	6	SCHPO:AF-G2TRL2-F1	INNER KINETOCHORE SUBUNIT WIP1;
guky-A	2.8	8.3	76	2310	4	SCHPO:AF-O14002-F1	PEROXIDE STRESS-ACTIVATED HISTIDINE KINASE MAK2;
gtq9-A	2.8	4.9	75	772	4	SCHPO:AF-Q09830-F1	TBC DOMAIN-CONTAINING PROTEIN C4G8.04;
gth7-A	2.8	6.8	74	517	7	SCHPO:AF-Q9P7F3-F1	AMMONIUM TRANSPORTER 3;
gsyv-A	2.8	3.4	54	333	6	SCHPO:AF-O94283-F1	ER-DERIVED VESICLES PROTEIN 41;
grtr-A	2.8	8.2	75	830	7	SCHPO:AF-P87293-F1	UNCHARACTERIZED UPF0442 PROTEIN C16A10.01;
gqzn-A	2.8	3.7	50	364	4	SCHPO:AF-O94516-F1	PEROXISOMAL MEMBRANE PROTEIN PEX16;
grx2-A	2.8	3	51	649	2	SCHPO:AF-O14096-F1	QUEUINE TRNA-RIBOSYLTRANSFERASE ACCESSORY SUBUNIT
gt9c-A	2.8	7.5	58	2397	9	SCHPO:AF-Q09854-F1	CELL WALL ALPHA-1,3-GLUCAN SYNTHASE MOK11;
gule-A	2.8	6.9	73	525	10	SCHPO:AF-O59830-F1	UNCHARACTERIZED TRANSCRIPTIONAL REGULATORY PROTEI
gsvj-A	2.8	4.3	50	660	4	SCHPO:AF-O60187-F1	SEPTATION INITIATION PROTEIN SID4;
gqw1-A	2.8	4.4	53	1333	2	SCHPO:AF-P0CT34-F1	TRANSPOSON TF2-1 POLYPROTEIN;
gtyu-A	2.8	4.6	50	122	10	SCHPO:AF-O13647-F1	UNCHARACTERIZED PROTEIN C8D2.11;
gs1q-A	2.8	7.7	69	902	7	SCHPO:AF-O14053-F1	U3 SMALL NUCLEOLAR RNA-ASSOCIATED PROTEIN 21 HOMO
gqv0-A	2.8	3.5	71	695	11	SCHPO:AF-O94466-F1	PROBABLE RHO-GTPASE-ACTIVATING PROTEIN 7;
gsxd-A	2.8	5.1	70	486	9	SCHPO:AF-O60106-F1	LON PEPTIDASE N-TERMINAL DOMAIN AND RING FINGER P
grwj-A	2.8	2.9	51	89	6	SCHPO:AF-G2TRN3-F1	PUTATIVE UNCHARACTERIZED TRANSMEMBRANE PROTEIN PB
gud2-A	2.8	3.8	64	136	2	SCHPO:AF-O74820-F1	ERGOSTEROL BIOSYNTHETIC PROTEIN 28;
gshs-A	2.8	6.8	58	577	7	SCHPO:AF-Q09684-F1	NUCLEAR FUSION PROTEIN THT1;
gsk2-A	2.8	8.8	73	672	10	SCHPO:AF-P87227-F1	INNER KINETOCHORE SUBUNIT MIS6;
gsn6-A	2.8	8.8	72	721	10	SCHPO:AF-P78810-F1	VACUOLAR TRANSPORTER CHAPERONE 4;
gry8-A	2.8	8.4	76	411	4	SCHPO:AF-O42962-F1	CONSERVED OLIGOMERIC GOLGI COMPLEX SUBUNIT 5;
gtwf-A	2.8	2	43	254	5	SCHPO:AF-O74909-F1	MEIOTIC EXPRESSION UP-REGULATED PROTEIN 23;
gqy0-A	2.8	2.5	55	105	9	SCHPO:AF-Q96VG3-F1	UNCHARACTERIZED PROTEIN C683.03;
gudn-A	2.8	8.1	62	646	8	SCHPO:AF-Q10302-F1	UNCHARACTERIZED PROTEIN C22H10.09;
gqws-A	2.8	3.6	49	109	12	SCHPO:AF-O74948-F1	TRANSCRIPTION INITIATION FACTOR IIA SUBUNIT 2;
grpo-A	2.8	8.6	76	157	9	SCHPO:AF-O60083-F1	UNCHARACTERIZED PROTEIN C1494.09C;
gulc-A	2.8	5.9	56	526	11	SCHPO:AF-Q9HDX9-F1	GLUTAMATE--TRNA LIGASE, MITOCHONDRIAL;
gtrz-A	2.8	3.1	70	457	6	SCHPO:AF-Q9Y7Y9-F1	UNCHARACTERIZED MEMBRANE PROTEIN C18A7.02C;
grkw-A	2.8	3	56	172	4	SCHPO:AF-O43025-F1	PUTATIVE UNCHARACTERIZED MEMBRANE PROTEIN SPBC354
gses-A	2.8	8.4	72	220	8	SCHPO:AF-Q9P7V3-F1	TRANSLIN-1;
grje-A	2.8	4.5	65	649	6	SCHPO:AF-O60067-F1	ENDOPLASMIC RETICULUM MEMBRANE PROTEIN 65;
gtma-A	2.8	5.5	61	1205	10	SCHPO:AF-Q9HFF5-F1	SISTER CHROMATID COHESION PROTEIN PDS5;
gtah-A	2.8	4.8	76	489	3	SCHPO:AF-O74505-F1	UNCHARACTERIZED PROTEIN C594.02C;
gsai-A	2.8	8.4	66	593	6	SCHPO:AF-O60139-F1	PROBABLE UBIQUITIN CARBOXYL-TERMINAL HYDROLASE 4;
gudk-A	2.8	4.2	73	288	4	SCHPO:AF-Q9HGP8-F1	UPF0494 MEMBRANE PROTEIN C212.04C;
gt1j-A	2.8	8.3	56	192	4	SCHPO:AF-O14085-F1	TRANSLOCATION PROTEIN SEC72;
gse6-A	2.8	3.6	62	432	13	SCHPO:AF-O42654-F1	MEIOTICALLY UP-REGULATED GENE 134 PROTEIN;
gsog-A	2.8	3.9	63	301	6	SCHPO:AF-Q9USH5-F1	PWI DOMAIN-CONTAINING PROTEIN C825.05C;
gsgs-A	2.8	3.6	53	1837	8	SCHPO:AF-O74424-F1	NUCLEOPORIN NUP211;
gtn5-A	2.8	7.7	76	449	7	SCHPO:AF-O94695-F1	PUTATIVE TRANSPORTER C83.11;
gqvo-A	2.8	4.8	51	89	4	SCHPO:AF-G2TRU5-F1	COX ASSEMBLY MITOCHONDRIAL PROTEIN 2;
gr6g-A	2.8	3.3	62	576	11	SCHPO:AF-Q9Y7S4-F1	UNCHARACTERIZED TRANSPORTER C569.05C;
gs5a-A	2.7	3.8	53	303	9	SCHPO:AF-O14281-F1	UNCHARACTERIZED MITOCHONDRIAL CARRIER C8C9.12C;
gttx-A	2.7	2.2	42	487	7	SCHPO:AF-Q9UT95-F1	UNCHARACTERIZED ABC TRANSPORTER ATP-BINDING PROTE
gsxb-A	2.7	4.1	64	1367	6	SCHPO:AF-O36028-F1	PUTATIVE PHOSPHOLIPID-TRANSPORTING ATPASE C4F10.1
grb9-A	2.7	3.8	49	1076	8	SCHPO:AF-O43001-F1	INOSITOL-1,4,5-TRISPHOSPHATE 5-PHOSPHATASE 1;
gq98-A	2.7	6.9	59	430	3	SCHPO:AF-Q9UUH5-F1	UNCHARACTERIZED PROTEIN C630.07C;
gt4u-A	2.7	8	62	1706	11	SCHPO:AF-O42900-F1	SERINE/THREONINE-PROTEIN KINASE PPK19;
grwu-A	2.7	2.8	46	662	9	SCHPO:AF-Q9Y7T7-F1	PRE-MRNA-SPLICING ATP-DEPENDENT RNA HELICASE PRP2
grph-A	2.7	7.6	80	577	5	SCHPO:AF-O59726-F1	VACUOLAR MEMBRANE AMINO ACID UPTAKE TRANSPORTER F
gsnn-A	2.7	4.1	50	2609	4	SCHPO:AF-Q7LKZ7-F1	BEIGE PROTEIN HOMOLOG 1;
grfu-A	2.7	2.7	48	80	6	SCHPO:AF-G2TRS1-F1	UNCHARACTERIZED PROTEIN NEW14;
gs0r-A	2.7	3.8	48	819	6	SCHPO:AF-O94254-F1	MEIOTICALLY UP-REGULATED GENE 45 PROTEIN;
gq18-A	2.7	3	58	712	7	SCHPO:AF-Q9UTR8-F1	NURS COMPLEX SUBUNIT RED1;
gr17-A	2.7	6.2	59	2344	3	SCHPO:AF-O74539-F1	PEROXIDE STRESS-ACTIVATED HISTIDINE KINASE MAK3;
gt00-A	2.7	5.3	53	112	11	SCHPO:AF-Q9P6Q0-F1	MEDIATOR OF RNA POLYMERASE II TRANSCRIPTION SUBUN
gtyg-A	2.7	6.9	76	383	5	SCHPO:AF-Q9UUI8-F1	UNCHARACTERIZED TRANSPORTER C22F8.04;
gub4-A	2.7	7.5	73	387	4	SCHPO:AF-Q9Y7Y4-F1	PROTOHEME IX FARNESYLTRANSFERASE, MITOCHONDRIAL;
guaw-A	2.7	7.2	76	630	3	SCHPO:AF-Q92341-F1	SIDEROPHORE IRON TRANSPORTER 3;
gtqb-A	2.7	8.7	69	537	0	SCHPO:AF-Q10269-F1	PROBABLE STEROL O-ACYLTRANSFERASE 1;
gr0t-A	2.7	3.3	65	257	6	SCHPO:AF-P21535-F1	ATP SYNTHASE SUBUNIT A;
gsvz-A	2.7	4.1	60	418	8	SCHPO:AF-Q9Y823-F1	HOMOCITRATE SYNTHASE, MITOCHONDRIAL;
grdg-A	2.7	7.6	68	226	4	SCHPO:AF-O42852-F1	PROTEIN TRANSPORT PROTEIN SEC20;
gsvg-A	2.7	4	53	156	2	SCHPO:AF-G2TRM7-F1	UNCHARACTERIZED PROTEIN TAM5;
grqf-A	2.7	8.7	53	1049	4	SCHPO:AF-O13824-F1	NONSENSE-MEDIATED MRNA DECAY PROTEIN 2;
grv5-A	2.7	3.5	68	162	10	SCHPO:AF-Q9URZ8-F1	V-TYPE PROTON ATPASE 16 KDA PROTEOLIPID SUBUNIT 2
grre-A	2.7	2.7	48	162	2	SCHPO:AF-P87150-F1	MICOS COMPLEX SUBUNIT MIC19;
grcl-A	2.7	7.7	81	507	6	SCHPO:AF-Q9US37-F1	UNCHARACTERIZED TRANSPORTER C1039.04;
gt2s-A	2.7	3.9	74	535	4	SCHPO:AF-O13912-F1	UNCHARACTERIZED PROTEIN C23C11.06C;
gr1n-A	2.7	4.6	54	527	11	SCHPO:AF-Q10147-F1	PROBABLE T-COMPLEX PROTEIN 1 SUBUNIT BETA;
gr89-A	2.7	7.5	78	1894	4	SCHPO:AF-O13967-F1	1,3-BETA-GLUCAN SYNTHASE COMPONENT BGS2;
gq8b-A	2.7	8	77	649	4	SCHPO:AF-O60167-F1	ENTH DOMAIN-CONTAINING PROTEIN C19F8.03C;
gs2s-A	2.7	8.2	76	962	9	SCHPO:AF-O13816-F1	COHESIN SUBUNIT PSC3;
gs7f-A	2.7	3.8	50	381	8	SCHPO:AF-Q9HDV1-F1	PUTATIVE STERYL ACETYL HYDROLASE MUG81;
gq3v-A	2.7	4.5	75	622	9	SCHPO:AF-O60126-F1	DNA TOPOISOMERASE 3;
gtvf-A	2.7	6.6	60	980	3	SCHPO:AF-O75005-F1	VALINE--TRNA LIGASE;
gsp2-A	2.7	5.1	52	234	4	SCHPO:AF-O94435-F1	MEIOTICALLY UP-REGULATED GENE 35 PROTEIN;
gt2y-A	2.7	3	65	802	9	SCHPO:AF-Q9UTN2-F1	POST-TRANSCRIPTIONAL REGULATOR MKT1;
gr0o-A	2.7	8.7	60	695	8	SCHPO:AF-Q9HGM8-F1	ATP-DEPENDENT DNA HELICASE II SUBUNIT 2;
gtgu-A	2.7	3.1	50	1389	8	SCHPO:AF-O94474-F1	SUPERKILLER PROTEIN 3;
gtvu-A	2.7	3.7	48	802	8	SCHPO:AF-O42832-F1	ADOMET-DEPENDENT RRNA METHYLTRANSFERASE SPB1;
grar-A	2.7	8	66	967	8	SCHPO:AF-O13671-F1	IMPORTIN-ALPHA RE-EXPORTER;
gsmg-A	2.7	3.3	74	601	5	SCHPO:AF-Q9HE12-F1	PUTATIVE PURINE PERMEASE C1399.01C;
gt6c-A	2.7	7.8	70	552	4	SCHPO:AF-Q9URZ3-F1	PROBABLE PROLINE-SPECIFIC PERMEASE PUT4;
gt1c-A	2.7	9.1	64	868	8	SCHPO:AF-Q9P3W5-F1	DNA REPLICATION CHECKPOINT PROTEIN TEL2;
gs43-A	2.7	7.9	63	119	13	SCHPO:AF-Q9Y703-F1	TUBULIN-SPECIFIC CHAPERONE A;
gqzc-A	2.7	7.8	73	225	5	SCHPO:AF-Q9HGN3-F1	T-SNARE AFFECTING A LATE GOLGI COMPARTMENT PROTEI
gtd3-A	2.7	8.1	74	688	8	SCHPO:AF-Q9HDV3-F1	HID-1 FAMILY PROTEIN P19A11.07C;
gqyo-A	2.7	2.7	61	1385	5	SCHPO:AF-O13735-F1	ACTIN-INTERACTING PROTEIN 3 HOMOLOG;
gsvt-A	2.7	4.2	52	977	8	SCHPO:AF-Q09872-F1	UNCHARACTERIZED PROTEIN C12G12.09;
gtch-A	2.7	7.4	79	905	4	SCHPO:AF-O74787-F1	PHOSPHATIDYLETHANOLAMINE N-METHYLTRANSFERASE;
gsoz-A	2.7	2.9	47	535	2	SCHPO:AF-O59807-F1	PEROXISOMAL MEMBRANE PROTEIN PEX32;
grbg-A	2.7	4	54	151	6	SCHPO:AF-Q9HGN4-F1	MEIOTICALLY UP-REGULATED GENE 20 PROTEIN;
guoo-A	2.7	3.3	49	303	6	SCHPO:AF-Q9P7C1-F1	UNCHARACTERIZED J DOMAIN-CONTAINING PROTEIN C2E1P
gumt-A	2.7	6.9	60	240	5	SCHPO:AF-Q9Y7N1-F1	UNCHARACTERIZED PROTEIN C1450.03;
gqyq-A	2.7	2.4	53	155	0	SCHPO:AF-G2TRN8-F1	PUTATIVE UNCHARACTERIZED TRANSPORTER C977.04;
gtfm-A	2.7	3	47	372	4	SCHPO:AF-O74495-F1	MEIOTIC DRIVE SUPPRESSOR WTF18;
gsl3-A	2.7	3	60	577	10	SCHPO:AF-O59699-F1	UNCHARACTERIZED TRANSPORTER C36.02C;
grmt-A	2.7	4.1	58	566	7	SCHPO:AF-P87142-F1	HEAT SHOCK PROTEIN 70 HOMOLOG C57A7.12;
gtxz-A	2.6	3	46	589	7	SCHPO:AF-Q9USP9-F1	UNCHARACTERIZED RNA-BINDING PROTEIN C902.04;
gq9i-A	2.6	4.4	62	1037	6	SCHPO:AF-P22189-F1	CALCIUM-TRANSPORTING ATPASE 3;
guel-A	2.6	6.3	57	1106	11	SCHPO:AF-Q9USN5-F1	PROBABLE NAD-SPECIFIC GLUTAMATE DEHYDROGENASE;
gte3-A	2.6	3.7	52	582	6	SCHPO:AF-Q09864-F1	HEAT SHOCK PROTEIN 60, MITOCHONDRIAL;
gs3n-A	2.6	3.8	55	574	9	SCHPO:AF-O74946-F1	DNA POLYMERASE ALPHA SUBUNIT B;
gq6q-A	2.6	3.7	50	324	8	SCHPO:AF-Q9UUK3-F1	UBIQUITIN THIOESTERASE OTU2;
gufp-A	2.6	3.1	51	155	6	SCHPO:AF-G2TRU2-F1	PUTATIVE UNCHARACTERIZED TRANSMEMBRANE PROTEIN SP
gup1-A	2.6	3.1	56	879	11	SCHPO:AF-P30666-F1	DNA REPLICATION LICENSING FACTOR MCM3;
guii-A	2.6	3.4	62	359	10	SCHPO:AF-P25009-F1	CYCLIN PUC1;
gt32-A	2.6	3.1	50	67	10	SCHPO:AF-Q69Z14-F1	V-TYPE PROTON ATPASE SUBUNIT E;
gri5-A	2.6	6	60	1687	3	SCHPO:AF-Q92355-F1	HELICASE SEN1;
gq7a-A	2.6	2	38	131	13	SCHPO:AF-O94470-F1	UNCHARACTERIZED PROTEIN C23G7.14;
gubt-A	2.6	1.7	49	280	14	SCHPO:AF-O13997-F1	PROTEIN IMPACT HOMOLOG;
gqyl-A	2.6	3.4	52	632	10	SCHPO:AF-Q09699-F1	SWI/SNF CHROMATIN-REMODELING COMPLEX SUBUNIT SNF5
gucz-A	2.6	8.3	65	874	9	SCHPO:AF-Q09828-F1	PUTATIVE LEUCINE--TRNA LIGASE, MITOCHONDRIAL;
gto8-A	2.6	3	44	146	7	SCHPO:AF-G2TRM6-F1	UNCHARACTERIZED PROTEIN NEW4;
gr8j-A	2.6	5.7	56	2493	7	SCHPO:AF-O60055-F1	U3 SMALL NUCLEOLAR RNA-ASSOCIATED PROTEIN 20;
gqv8-A	2.6	6.2	53	777	6	SCHPO:AF-Q9USN3-F1	PROBABLE U3 SMALL NUCLEOLAR RNA-ASSOCIATED PROTEI
gufv-A	2.6	4.1	65	1729	5	SCHPO:AF-Q10287-F1	1,3-BETA-GLUCAN SYNTHASE COMPONENT BGS1;
gujn-A	2.6	2.9	49	117	4	SCHPO:AF-O74992-F1	UNCHARACTERIZED MEMBRANE PROTEIN C338.18;
gss4-A	2.6	2.6	52	150	12	SCHPO:AF-Q9C115-F1	MEIOTIC RECOMBINATION PROTEIN REC25;
grxx-A	2.6	7.8	79	309	8	SCHPO:AF-O13644-F1	INTEGRAL MEMBRANE PROTEIN SED5;
gr87-A	2.6	3.3	51	689	8	SCHPO:AF-P87169-F1	SPINDLE ASSEMBLY CHECKPOINT COMPONENT MAD1;
gt4d-A	2.6	2.9	47	158	6	SCHPO:AF-G2TRK0-F1	UNCHARACTERIZED TRANSMEMBRANE PROTEIN C343.21;
gter-A	2.6	3.4	70	498	3	SCHPO:AF-O94447-F1	CYTOSKELETAL SIGNALING PROTEIN SLM1;
gt6a-A	2.6	7.8	80	453	9	SCHPO:AF-Q9UT11-F1	UNCHARACTERIZED ZINC TRANSPORTER P8A3.03;
grir-A	2.6	8	70	537	9	SCHPO:AF-O59831-F1	UNCHARACTERIZED AMINO-ACID PERMEASE C965.11C;
gugr-A	2.6	3.2	50	369	10	SCHPO:AF-Q9USU9-F1	TRANSCRIPTION INITIATION FACTOR IIA LARGE SUBUNIT
griv-A	2.6	5.1	49	539	4	SCHPO:AF-O14283-F1	TRANSCRIPTION FACTOR PRR1;
gq9o-A	2.6	4.4	45	713	9	SCHPO:AF-Q9USV0-F1	PUTATIVE ERAD-ASSOCIATED E3 UBIQUITIN-PROTEIN LIG
gupm-A	2.6	3.1	67	1292	7	SCHPO:AF-Q9HDW7-F1	CALCIUM-TRANSPORTING ATPASE 2;
gtcm-A	2.6	3	50	329	8	SCHPO:AF-Q09704-F1	EXOSOME COMPLEX COMPONENT RRP4;
gq3c-A	2.6	5.2	51	1055	6	SCHPO:AF-Q10752-F1	PRE-MRNA-SPLICING FACTOR ATP-DEPENDENT RNA HELICA
grmr-A	2.6	5	61	803	8	SCHPO:AF-O74402-F1	HEAT SHOCK PROTEIN 78, MITOCHONDRIAL;
gsvk-A	2.6	7.5	72	516	8	SCHPO:AF-O74829-F1	UNCHARACTERIZED MFS-TYPE TRANSPORTER C530.15C;
gsql-A	2.6	7.6	67	517	9	SCHPO:AF-Q9HGM6-F1	PUTATIVE TRANSPORTER C543.05C;
gqzo-A	2.6	3.1	63	1052	5	SCHPO:AF-Q9P6S3-F1	UP-REGULATED DURING SEPTATION PROTEIN 1;
gs42-A	2.6	3.1	70	324	1	SCHPO:AF-O13780-F1	UNCHARACTERIZED PROTEIN C17G6.02C;
gsyi-A	2.6	8.1	70	655	6	SCHPO:AF-Q92347-F1	NUCLEOLAR PROTEIN 9;
gsvb-A	2.6	3.3	45	365	7	SCHPO:AF-O14045-F1	PUTATIVE TRNA 2'-PHOSPHOTRANSFERASE;
grt1-A	2.6	2.5	48	404	13	SCHPO:AF-P78827-F1	PROBABLE KETOL-ACID REDUCTOISOMERASE, MITOCHONDRI
gt4q-A	2.6	6.8	58	162	5	SCHPO:AF-O13689-F1	UNCHARACTERIZED PROTEIN C11E3.10;
gsj2-A	2.6	6.9	72	695	4	SCHPO:AF-O43085-F1	DSC E3 UBIQUITIN LIGASE COMPLEX SUBUNIT 1;
gr6u-A	2.6	3.3	62	411	10	SCHPO:AF-P36630-F1	G2/MITOTIC-SPECIFIC CYCLIN CIG2;
guku-A	2.6	6.3	58	701	5	SCHPO:AF-Q9UTL1-F1	CONSERVED OLIGOMERIC GOLGI COMPLEX SUBUNIT 1;
gszu-A	2.6	7.8	57	817	7	SCHPO:AF-O36033-F1	TPR REPEAT-CONTAINING PROTEIN C19B12.01;
gt8i-A	2.6	3.4	73	862	5	SCHPO:AF-O94543-F1	UNCHARACTERIZED MEMBRANE PROTEIN C1322.03;
grxr-A	2.6	8.8	77	891	6	SCHPO:AF-O14338-F1	UNCHARACTERIZED SERINE-RICH PROTEIN C2F12.03C;
gubh-A	2.6	9.1	65	195	8	SCHPO:AF-O60125-F1	BAG FAMILY MOLECULAR CHAPERONE REGULATOR 1A;
gue7-A	2.6	3.3	58	333	7	SCHPO:AF-O74564-F1	MEIOTIC DRIVE SUPPRESSOR WTF9;
gtk9-A	2.5	3	53	120	9	SCHPO:AF-P79082-F1	PROTEIN MGR2;
grsu-A	2.5	2.9	50	398	8	SCHPO:AF-O74919-F1	RNA-BINDING PROTEIN RNC1;
gq0u-A	2.5	3.4	63	385	8	SCHPO:AF-P21696-F1	GLYCEROL-3-PHOSPHATE DEHYDROGENASE 1;
gte4-A	2.5	5.4	58	210	3	SCHPO:AF-Q9P6M3-F1	KINETOCHORE PROTEIN MIS14;
gs6d-A	2.5	4.2	54	658	4	SCHPO:AF-O59779-F1	UNCHARACTERIZED PROTEIN C1235.01;
gqwa-A	2.5	7.3	82	693	5	SCHPO:AF-O14286-F1	IRON-SULFUR CLUSTERS TRANSPORTER ATM1, MITOCHONDR
gtxn-A	2.5	4	68	466	3	SCHPO:AF-O74352-F1	PROTEIN HOB1;
gs7i-A	2.5	2.8	68	1258	6	SCHPO:AF-O94296-F1	PROBABLE PHOSPHOLIPID-TRANSPORTING ATPASE C887.12
gref-A	2.5	7.7	75	470	1	SCHPO:AF-O14212-F1	UNCHARACTERIZED RING FINGER PROTEIN C6B12.07C;
grhq-A	2.5	7.1	68	359	12	SCHPO:AF-O59676-F1	PWWP DOMAIN-CONTAINING PROTEIN 1;
gthb-A	2.5	4.1	60	1097	5	SCHPO:AF-O94676-F1	U3 SMALL NUCLEOLAR RNA-ASSOCIATED PROTEIN 22;
gr9t-A	2.5	7.5	66	494	3	SCHPO:AF-O94365-F1	U3 SMALL NUCLEOLAR RNA-ASSOCIATED PROTEIN 15;
gstf-A	2.5	3.4	62	615	6	SCHPO:AF-O13681-F1	INTEGRAL INNER NUCLEAR MEMBRANE PROTEIN IMA1;
guqn-A	2.5	3.1	63	653	6	SCHPO:AF-O14357-F1	N-ACETYLGLUCOSAMINYL-PHOSPHATIDYLINOSITOL BIOSYNT
gtms-A	2.5	3.8	67	210	7	SCHPO:AF-O94360-F1	MAINTENANCE OF PLOIDY PROTEIN MOB1;
gtj1-A	2.5	3.5	63	781	11	SCHPO:AF-Q09748-F1	DYNAMIN-RELATED PROTEIN DNM1;
gq9g-A	2.5	4.4	52	164	8	SCHPO:AF-O14285-F1	DASH COMPLEX SUBUNIT SPC34;
gquc-A	2.5	7	74	983	11	SCHPO:AF-O94545-F1	IMPORTIN BETA-LIKE PROTEIN KAP113;
gth6-A	2.5	5.7	49	215	20	SCHPO:AF-P87238-F1	CUE DOMAIN-CONTAINING PROTEIN 4, MITOCHONDRIAL;
gs02-A	2.5	8.3	75	614	12	SCHPO:AF-P36632-F1	DNA REPAIR PROTEIN RAD26;
gtq1-A	2.5	7	55	875	5	SCHPO:AF-Q10429-F1	CONDENSIN COMPLEX SUBUNIT 3;
gsaa-A	2.5	3.6	47	591	6	SCHPO:AF-Q9USI5-F1	HEAT SHOCK PROTEIN STI1 HOMOLOG;
gry4-A	2.5	9.1	70	1076	4	SCHPO:AF-Q9C104-F1	GLYCEROPHOSPHODIESTER PHOSPHODIESTERASE GDE1;
gsl0-A	2.5	3	52	140	2	SCHPO:AF-O94594-F1	PUTATIVE UNCHARACTERIZED MEMBRANE PROTEIN C622.04
grpm-A	2.5	4.4	69	630	9	SCHPO:AF-O59781-F1	MITOCHONDRIAL RHO GTPASE 1;
gsf4-A	2.5	3.5	60	118	10	SCHPO:AF-Q9P7G8-F1	UPF0382 MEMBRANE PROTEIN C1782.12C;
guih-A	2.5	4.9	61	438	3	SCHPO:AF-O42931-F1	26S PROTEASOME REGULATORY SUBUNIT 7 HOMOLOG;
gquf-A	2.5	7.5	62	202	10	SCHPO:AF-Q9P7X6-F1	DNA REPLICATION COMPLEX GINS PROTEIN PSF1;
gq5x-A	2.5	7.1	66	407	11	SCHPO:AF-Q09842-F1	PWWP DOMAIN-CONTAINING PROTEIN 3;
gq2i-A	2.5	8.6	59	381	7	SCHPO:AF-Q9US13-F1	PROBABLE 26S PROTEASOME REGULATORY SUBUNIT RPN9;
gtji-A	2.5	8	61	101	7	SCHPO:AF-Q9C112-F1	UNCHARACTERIZED MEMBRANE PROTEIN C27F1.10;
grn3-A	2.5	6.1	52	1095	6	SCHPO:AF-O74476-F1	IMPORTIN SUBUNIT BETA-3;
gq2e-A	2.5	6.8	74	311	3	SCHPO:AF-P0CU20-F1	FLUORIDE EXPORT PROTEIN 2;
guj0-A	2.5	4.9	65	982	11	SCHPO:AF-O74773-F1	DNA MISMATCH REPAIR PROTEIN MSH2;
gsfu-A	2.5	7.6	70	526	4	SCHPO:AF-P33532-F1	VITAMIN B6 TRANSPORTER BSU1;
gt4l-A	2.5	4.5	45	664	7	SCHPO:AF-O13875-F1	UNCHARACTERIZED SEL1-LIKE REPEAT-CONTAINING PROTE
gq87-A	2.5	8.4	71	1294	6	SCHPO:AF-Q09716-F1	UNCHARACTERIZED PROTEIN C18B11.11;
gq9q-A	2.5	8.4	72	557	3	SCHPO:AF-O74537-F1	UNCHARACTERIZED AMINO-ACID PERMEASE C74.04;
grhm-A	2.5	3.7	64	202	5	SCHPO:AF-Q9HDZ8-F1	UNCHARACTERIZED PROTEIN C589.06C;
gs2y-A	2.5	2	53	468	9	SCHPO:AF-Q9P3W6-F1	UNCHARACTERIZED PROTEIN C458.02C;
gtgy-A	2.5	3.4	66	732	5	SCHPO:AF-Q9HGQ3-F1	PROBABLE ZINC TRANSPORTER CIS4;
gsn1-A	2.5	7	65	1009	6	SCHPO:AF-O74378-F1	2-OXOGLUTARATE DEHYDROGENASE, MITOCHONDRIAL;
gtzg-A	2.5	8.8	62	518	3	SCHPO:AF-O42904-F1	PRE-MRNA-PROCESSING FACTOR 31;
gsbi-A	2.5	3.1	65	504	8	SCHPO:AF-Q9URX1-F1	UNC93-LIKE PROTEIN C922.05C;
gr7k-A	2.5	3.6	60	519	3	SCHPO:AF-O14061-F1	ASTEROID HOMOLOG 1;
guev-A	2.5	4.7	53	938	4	SCHPO:AF-O14100-F1	PROTEIN ZDS1;
gq9t-A	2.5	7.4	72	538	7	SCHPO:AF-O59700-F1	UNCHARACTERIZED TRANSPORTER C36.03C;
gtbp-A	2.5	8	62	356	11	SCHPO:AF-Q11004-F1	40 KDA PEPTIDYL-PROLYL CIS-TRANS ISOMERASE;
guei-A	2.5	3.6	61	327	10	SCHPO:AF-O74777-F1	KRR1 SMALL SUBUNIT PROCESSOME COMPONENT HOMOLOG;
gudg-A	2.5	4.7	76	334	11	SCHPO:AF-Q9UTF7-F1	PUTATIVE ELONGATION OF FATTY ACIDS PROTEIN 1;
grea-A	2.5	3.6	71	514	6	SCHPO:AF-O14423-F1	CENP-B HOMOLOG PROTEIN 1;
gtuj-A	2.5	6.6	64	485	3	SCHPO:AF-Q6E434-F1	TELOMERIC DNA-BINDING FACTOR TRF1;
gt02-A	2.5	4.4	64	952	6	SCHPO:AF-Q9UTR7-F1	MEIOTIC COILED-COIL PROTEIN 3;
grpj-A	2.5	3.4	47	500	2	SCHPO:AF-Q9UTQ0-F1	TRNA NUCLEOTIDYLTRANSFERASE CCA1;
gtsm-A	2.5	5.4	53	1019	2	SCHPO:AF-Q9P7T4-F1	MEDIATOR OF REPLICATION CHECKPOINT PROTEIN 1;
gtct-A	2.5	6	56	918	4	SCHPO:AF-O13663-F1	GPI ETHANOLAMINE PHOSPHATE TRANSFERASE 3;
gruz-A	2.5	3.5	66	642	5	SCHPO:AF-Q09746-F1	PROTEIN BZZ1;
grbd-A	2.5	3.3	50	300	6	SCHPO:AF-Q9C0Y7-F1	UNCHARACTERIZED PROTEIN PB24D3.07C;
gugx-A	2.5	7.3	51	590	8	SCHPO:AF-Q9UT08-F1	PROTEIN PHOSPHATASE PP2A REGULATORY SUBUNIT A;
gthp-A	2.5	7.3	61	467	3	SCHPO:AF-O94729-F1	UNCHARACTERIZED PROTEIN C1604.17C;
gsiw-A	2.5	7.8	78	537	9	SCHPO:AF-O59833-F1	UNCHARACTERIZED TRANSPORTER C965.13;
gubb-A	2.5	3.7	54	258	9	SCHPO:AF-O74838-F1	MEIOTIC DRIVE SUPPRESSOR WTF10;
gukd-A	2.4	3.2	70	506	6	SCHPO:AF-Q9USN0-F1	GPI MANNOSYLTRANSFERASE 3;
gsdb-A	2.4	3.4	68	911	4	SCHPO:AF-P26674-F1	PROTEIN STE6;
gsuf-A	2.4	3.1	59	472	3	SCHPO:AF-Q9UU82-F1	PROBABLE STEROL O-ACYLTRANSFERASE 2;
grwr-A	2.4	4	52	425	6	SCHPO:AF-Q09793-F1	NUCLEOPORIN NUP45;
grcg-A	2.4	4.8	59	388	7	SCHPO:AF-O74445-F1	PROBABLE 26S PROTEASOME SUBUNIT RPT4;
gs2k-A	2.4	4.8	73	203	5	SCHPO:AF-Q9URY9-F1	UNCHARACTERIZED HEMERYTHRIN-LIKE PROTEIN C869.06C
gupl-A	2.4	7.8	76	514	4	SCHPO:AF-O43000-F1	PANTOTHENATE TRANSPORTER LIZ1;
grmk-A	2.4	7.8	74	978	5	SCHPO:AF-O94258-F1	EXPORTIN-T;
gtdh-A	2.4	2.8	46	347	7	SCHPO:AF-O13905-F1	BSD DOMAIN-CONTAINING PROTEIN C22A12.14C;
gung-A	2.4	9.2	56	736	4	SCHPO:AF-O94713-F1	MEIOTIC EXPRESSION UP-REGULATED PROTEIN 27;
gsgz-A	2.4	3.6	75	360	3	SCHPO:AF-Q10252-F1	4-HYDROXYBENZOATE POLYPRENYLTRANSFERASE, MITOCHON
grx6-A	2.4	3.1	73	300	3	SCHPO:AF-Q9UUH4-F1	METHYLSTEROL MONOOXYGENASE;
grsd-A	2.4	2.3	47	244	9	SCHPO:AF-O74844-F1	INNER KINETOCHORE SUBUNIT FTA7;
gs4j-A	2.4	3.3	73	482	10	SCHPO:AF-O60105-F1	ADENYLOSUCCINATE LYASE;
gs5w-A	2.4	3.6	57	550	5	SCHPO:AF-P78917-F1	GLUCOSE-6-PHOSPHATE ISOMERASE;
gszd-A	2.4	3.4	47	351	9	SCHPO:AF-O94542-F1	UNCHARACTERIZED PROTEIN C1322.02;
gs57-A	2.4	2.3	46	145	7	SCHPO:AF-Q09858-F1	KINETOCHORE PROTEIN NNF1;
[truncated: 292 more rows]

## Sheet: Gal11 KIX AF (Hs) hits
Chain	Z	rmsd	lali	nres	%id	AF file	Description
[truncated: 3,900 more rows]

[truncated: 5 more sheets: Rex3 Sc CHORD PDB hits , Rex3 Sc CHORD AF (Hs) hits, RAR1 CHORD AF (Hs) hits, RAR1 CHORD AF (Sc) hits, RAR1 CHORD AF (Sp) hits]
