# Supplementary material for: Conserved domains and structural motifs that differentiate closely related Rex1 and Rex3 DEDDh exoribonucleases are required for their function in yeast
Source: PLoS One. 2025 Jun 2;20(6):e0321120. doi: 10.1371/journal.pone.0321120 (PMC12129344; doi:10.1371/journal.pone.0321120)
Supplement: S6 Table — A summary of the pLDDT scores of AlkP, RRM, KIX and CHORD domains within the Rex1 and Rex3 proteins analysed. Residues constituting each domain within the linked AF models are given. Analysis of the AlkP domain was restricted to strands within the core ß sheet. Values for individual RRMs and the twin RRM domain (from the beginning of ß1 in the N-terminal RRM domain to the end of ß4 in the C-terminal RRM) are given. The pLDDT scores of models with incomplete AlkP domain ß sheets are highlighted in pink. (XLSX) [file pone.0321120.s006.xlsx]

## Sheet: Rex1 AlkP domain
InterPro	AF database ID	strand 2	strand 7	strand 6	strand 1	strand 5	strand 3	strand 4	pLDDT
Q580Z1_TRYB2	AF-Q580Z1-F1-v4	217-222	739-747	706-712	126-132	652-660	589-596	614-620	75.6
A0A2B4RKM1_STYPI	AF-A0A2B4RKM1-F1-v4	119-124	527-534	487-493	89-95	438-443	397-401	415-418	93.5
K8EFH5_9CHLO	AF-K8EFH5-F1-v4	156-160	706-713	646-650	113-118	575-580	nd	nd	83.7
REXO1_YEAST	AF-P53331-F1-v4	139-144	545-552	495-500	98-103	446-450	403-407	421-425	95.1
A0A1U8QYS4_EMENI	AF-Q5AVW4-F1-v4	216-221	715-722	657-662	132-137	591-595	539-544	557-561	95.3
A0A2I1EHK1_9GLOM	AF-A0A2I1EHK1-F1-v4	189-193	601-608	556-561	129-134	516-520	469-474	487-491	92.8
Q54EC1_DICDI	AF-Q54EC1-F1-v4	200-204	686-693	650-656	164-170	554-559	510-514	528-531	91.2
A0A225XBF6_CRYNV	AF-A0A225XBF6-F1-v4	153-158	646-653	587-592	95-100	536-540	495-500	513-517	96.1
YFE9_SCHPO	AF-O94443-F1-v4	181-186	623-630	567-571	133-137	501-505	460-465	478-482	96.7
I7LTR4_TETTS	AF-I7LTR4-F1-v4	184-187	578-583	554-562	150-158	517-523	470-474	nd	60.3
A0A7M7NR54_STRPU	AF-A0A7M7NR54-F1-v4	203-208	613-620	585-591	174-180	541-546	500-505	518-522	84.9
REXO5_DROME	AF-Q9VRX7-F1-v4	233-238	662-669	649-654	204-210	609-615	554-559	585-590	91.2
O16312_CAEEL	AF-O16312-F1-v4	136-138	587-593	576-582	107-113	530-536	485-488	503-505	94.5
A0A553Q8D6_9TELE	AF-A0A553Q8D6-F1-v4	131-135	773-779	755-761	101-107	507-512	465-469	484-487	88.8
REXO5 CHICK	AF-Q5ZMH0-F1-v4	120-124	758-764	740-746	90-97	476-482	439-441	nd	89.4
REXO5_XENLA	AF-A0A1L8EQK4-F1-v4	126-129	771-776	752-758	96-102	503-508	461-466	479-484	83.6
REXO5_HUMAN	AF-Q96IC2-F1-v4	126-130	755-761	738-743	97-103	475-481	433-438	451-456	91.4
REXO5_MOUSE	AF-D3YW29-F1-v4	121-125	740-746	723-728	92-98	460-466	420-424	436-440	92.6
A0A3M7KUZ0_AUXPR	AF-A0A3M7KUZ0-F1-v4	nd	nd	nd	101-106	451-456	407-410	424-427	84.8
A0A2P6TD29_CHLSO	AF-A0A2P6TD29-F1-v4	177-180	833-840	782-787	143-149	657-662	614-618	632-635	94.5
A0A2P6TKP2_CHLSO	AF-A0A2P6TKP2-F1-v4	41-42	580-587	526-532	72-78	463-467	353-357	371-374	70.8
A0A1D1ZUZ2_AUXPR	AF-A0A1D1ZUZ2-F1-v4	195-197	615-622	607-613	167-173	545-550	469-474	488-491	67.7
A3CFL7_ORYSJ	AF-A3CFL7-F1-v4	84-86	513-520	477-483	54-59	403-407	360-364	377-381	79.1
SDN5_ARATH	AF-Q8L7M4-F1-v4	114-118	558-565	512-517	84-89	439-443	396-400	414-417	96
A0A1S4ADI4_TOBAC	AF-A0A1S4ADI4-F1-v4	73-76	523-530	477-481	42-46	401-405	358-362	376-379	89.9
A0A1Y1IAJ6_KLENI	AF-A0A1Y1IAJ6-F1-v4	161-164	740-747	688-693	129-135	613-620	571-576	590-593	93.9
A0A388LS10_CHABU	AF-A0A388LS10-F1-v4	nd	nd	578-584	107-113	448-453	405-410	423-427	92.2
A0A8T2RVE2_CERRI	no model	nd	nd	nd	nd	nd	nd	nd	nd
A0A2R6WS43_MARPO	AF-A0A2R6WS43-F1-v4	113-117	627-634	576-580	83-87	501-505	458-462	476-479	93.2
A0A2R6WS50_MARPO	AF-A0A2R6WS50-F1-v4	nd	nd	nd	nd	nd	nd	nd	nd
A0A2K1KBY1_PHYPA	AF-A0A2K1KBY1-F1-v4	136-140	615-622	567-572	105-110	495-499	452-456	470-473	93.2
A0A2K1L6X6_PHYPA	AF-A0A2K1L6X6-F1-v4	137-141	635-642	585-589	107-111	497-501	454-458	472-475	92.4

## Sheet: Rex1 RRM
InterPro	AF database ID	RRM1 no res	res	RRM1 pLDDT	RRM2 no res	res	RRM2 pLDDT	twin RRM pLDDT
A0A553Q8D6_9TELE	AF-A0A553Q8D6-F1-v4	70	537-606	88.91	69	632-700	85.5	86.3
REXO5 CHICK	AF-Q5ZMH0-F1-v4	70	509-578	91.23	75	604-678	79.1	85.3
REXO5_XENLA	AF-A0A1L8EQK4-F1-v4	70	534-603	84.69	71	629-699	79.49	82
REXO5_HUMAN	AF-Q96IC2-F1-v4	70	506-575	89.15	71	601-671	83.03	86.1
REXO5_MOUSE	AF-D3YW29-F1-v4	70	491-560	84.55	71	586-656	86.38	85.6
								A

## Sheet: Rex3 KIX & CHORD
InterPro	AF database ID	KIX no res	res	KIX pLDDT	CHORD no res	res	CHORD pLDDT
PQE1_CAEEL	AF-Q10124-F1-v4	59	1227-1285	87.49	62	1385-1446	78.2
Q9N5W0_CAEEL	AF-Q9N5W0-F1-v4	nd	nd	nd	58	54-111	90.1
A0A2P6NZW1_9EUKA	AF-A0A2P6NZW1-F1-v4	57	507-563	85.71	61	632-692	86.9
A0A8H7Q7K6_9FUNG	no model	nd	nd	nd	nd	nd	nd
REXO3_YEAST	AF-Q12090-F1-v4	63	17-79	87.94	60	153-212	89.3
REXO3_EMENI	AF-Q5B367-F1-v4	70	148-217	90.39	72	303-374	88.8
REXO3_SCHPO	AF-Q9P7H2-F1-v4	57	193-249	89.33	55	297-351	90.8
A0A0D6EIV7_SPOSA	AF-A0A0D6EIV7-F1-v4	64	1973-10-01	91.1	82	145-226	74.7
A0A225ZLG0_CRYNV	AF-A0A225ZLG0-F1-v4	63	130-192	93.26	60	269-328	92.4
A0A0D2WKB3_CAPO3	AF-A0A0D2WKB3-F1-v4	64	148-211	83.72	76	258-333	73.6
A0A369S6P2_9METZ	AF-A0A369S6P2-F1-v4	64	149-212	80.48	60	276-335	92.2
A0A0V1BJ23_TRISP	AF-A0A0V1BJ23-F1-v4	58	448-513	72.44	67	558-624	64.2
T1EDZ4_HELRO	AF-T1EDZ4-F1-v4	60	252-311	86.78	60	415-474	88.9
A0A1D1UMZ8_RAMVA	AF-A0A1D1UMZ8-F1-v4	61	489-549	84.43	61	680-740	87.4
A0A7I8V8L6_9ANNE	AF-A0A7I8V8L6-F1-v4	59	516-574	85.92	60	677-736	89.3
A0A7J7IZG1_BUGNE	AF-A0A7J7IZG1-F1-v4	61	512-572	87.14	60	667-726	89.4
A0A6A5D5J4_SCHHA	AF-A0A6A5D5J4-F1-v4	67	350-416	83.49	61	518-578	86.7
A0A0X3NLZ0_SCHSO	AF-A0A0X3NLZ0-F1-v4	59	266-324	87.1	61	422-482	87.9
PRAGE_DROME	AF-C7LAE5-F1-v4	nd	nd	nd	63	589-651	88.9
A0A814DBH7_9BILA	AF-A0A814DBH7-F1-v4	67	521-587	78.38	60	693-752	84.8
Q2PDP6_DROME	AF-Q2PDP6-F1-v4	63	585-647	89.64	57	744-800	82.4
A0A4C1TLW5_EUMVA	AF-A0A4C1TLW5-F1-v4	64	723-786	89.6	56	881-936	90.7
A0A0B7AT20_9EUPU	AF-A0A0B7AT20-F1-v4	62	570-631	89.37	60	742-801	88.1
A0A1S3K3L0_LINUN	AF-A0A1S3K3L0-F1-v4	61	845-905	89.46	60	1010-1069	89.5
A0A4Y2BMV6_ARAVE	AF-A0A4Y2BMV6-F1-v4	64	759-822	86.33	60	923-982	88.5
A0A1X7UNJ8_AMPQE	AF-A0A1X7UNJ8-F1-v4	77	337-413	89.5	63	849-938	89.3
A0A7M7PJF5_STRPU	no model	nd	nd	nd	nd	nd	nd
A0A2B4S7E2_STYPI	AF-A0A2B4S7E2-F1-v4	60	684-743	91.72	58	840-897	85.9
A0A8J0UZX0_XENLA	no model	nd	nd	nd	nd	nd	nd
B8JII5_DANRE	AF-B8JII5-F1-v4	60	862-921	91.03	60	1001-1060	91.8
A0A553MNP1_9TELE	AF-A0A553MNP1-F1-v4	60	765-824	88.61	60	904-963	91.9
GOR_HUMAN	AF-Q8IX06-F1-v4	60	294-353	85.49	60	411-470	92
REXO1_HUMAN	AF-Q8N1G1-F1-v4	58	815-872	91.49	60	970-1029	87.5
REXO1_MOUSE	AF-Q7TT28-F1-v4	58	807-864	90.61	60	962-1021	89
A0A1L8HWB1_XENLA	AF-A0A1L8HWB1-F1-v4	58	730-787	88.22	60	885-944	86.8
Q569U5_XENLA	AF-Q569U5-F1-v4	58	737-794	87.29	60	892-951	86.6
REXO1_CHICK	no model	nd	nd	nd	nd	nd	nd
REXO1_DANRE	AF-B8JII5-F1-v4	60	862-921	91.03	60	1001-1060	91.8
