# Supplementary material for: Conserved domains and structural motifs that differentiate closely related Rex1 and Rex3 DEDDh exoribonucleases are required for their function in yeast
Source: PLoS One. 2025 Jun 2;20(6):e0321120. doi: 10.1371/journal.pone.0321120 (PMC12129344; doi:10.1371/journal.pone.0321120)
Supplement: S9 Table — Structure similarity clusters based on Q9N5W0 from C. elegans and the D. melanogaster protein Prage within the AF database were identified using MMseqs2 and Foldseek. Hits containing a KIX domain structure or lacking a CHORD were filtered out manually. (XLSX) [file pone.0321120.s009.xlsx]

## Sheet: Q9N5W0 AFDB50,MMseq2 hits
AFDB accession	Description	Species	Sequence length	Average pLDDT
AF-A0A261BP30-F1	Exonuclease domain-containing protein ...	Caenorhabditis latens	296	92.06
AF-A0A6A5H5X6-F1	Exonuclease domain-containing protein ...	Caenorhabditis remanei	304	91.5
AF-A0A023GI95-F1	Putative 3'-5' exonuclease	Amblyomma triste	322	90.88
AF-A0A162NA95-F1	Exonuclease domain-containing protein ...	Daphnia magna	300	90.75
AF-A0A1E3KG41-F1	Exonuclease domain-containing protein ...	Cryptococcus amylolentus CBS 6273	307	90.75
AF-A0A2G5VL69-F1	Exonuclease domain-containing protein ...	Caenorhabditis nigoni	304	90.5
AF-A0A6G1SGI7-F1	Putative exonuclease GOR-like protein ...	Aceria tosichella (wheat curl mite)	306	90.38
AF-A0A2G5V4Q5-F1	Exonuclease domain-containing protein ...	Caenorhabditis nigoni	297	90.31
AF-G8F6J1-F1	Putative exonuclease GOR-like protein ...	Macaca fascicularis	294	89.88
AF-H2PUP0-F1	Exonuclease domain-containing protein ...	Pongo abelii	319	89.25
AF-Q9U220-F1	Exonuclease domain-containing protein ...	Caenorhabditis elegans	342	88.76
AF-A0A6G1SCP5-F1	Putative exonuclease GOR-like protein ...	Aceria tosichella (wheat curl mite)	315	88.69
AF-A0A146M801-F1	RNA exonuclease 1	Lygus hesperus	335	88.25
AF-A0A2G5V4T6-F1	Exonuclease domain-containing protein ...	Caenorhabditis nigoni	308	88.25
AF-A0A1I7SXJ0-F1	Exonuclease domain-containing protein ...	Caenorhabditis tropicalis	336	88
AF-G3NY19-F1	REX1, RNA exonuclease 1 homolog	Gasterosteus aculeatus	334	87.88
AF-E9G4W2-F1	Exonuclease domain-containing protein ...	Daphnia pulex	321	87.88
AF-A0A2G5UU81-F1	Exonuclease domain-containing protein ...	Caenorhabditis nigoni	338	87.88
AF-A8XHL6-F1	Protein CBG13331	Caenorhabditis briggsae	338	87.75
AF-A0A1I7T9G7-F1	Exonuclease domain-containing protein ...	Caenorhabditis tropicalis	317	87.44
AF-E3MIA5-F1	Exonuclease domain-containing protein ...	Caenorhabditis remanei	339	87.12
AF-A0A260Z9Q8-F1	Exonuclease domain-containing protein ...	Caenorhabditis remanei	339	86.94
AF-G0NRJ8-F1	Exonuclease domain-containing protein ...	Caenorhabditis brenneri	334	85.75
AF-A0A2H2IKW8-F1	Exonuclease domain-containing protein ...	Caenorhabditis japonica	352	85
AF-R7U251-F1	Exonuclease domain-containing protein ...	Capitella teleta	286	84.62
AF-A0A6G1AV56-F1	REXO1 exonuclease	Crocuta crocuta	326	84.19
AF-A0A0B1SU53-F1	Exonuclease domain-containing protein ...	Oesophagostomum dentatum	310	82.25
AF-A0A368GN24-F1	Exonuclease	Ancylostoma caninum	371	82
AF-A0A1E3K504-F1	Exonuclease domain-containing protein ...	Cryptococcus wingfieldii CBS 7118	372	80
AF-A0A821W307-F1	Hypothetical protein	Pieris macdunnoughi	397	78.62
AF-A0A643BSK3-F1	Exonuclease domain-containing protein ...	Balaenoptera physalus	334	78.56
AF-A0A5E4PRL8-F1	Exonuclease domain-containing protein ...	Leptidea sinapis	404	78.44
AF-A0A4C1VEC0-F1	Exonuclease GOR	Eumeta variegata	405	77.44
AF-A0A6J1MNE1-F1	exonuclease GOR isoform X1	Bicyclus anynana	494	73.38
AF-A0A6J1X6K7-F1	exonuclease GOR-like isoform X1	Galleria mellonella	505	73.12
AF-A0A7E5W1R1-F1	exonuclease GOR-like isoform X1	Trichoplusia ni	504	70.88
AF-A0A811WU48-F1	(diamondback moth) hypothetical protein ...	Plutella xylostella	462	68.81

## Sheet: Q9N5W0 AFDB Foldseek hits
AFDB accession	Description	Species	Sequence length	Average pLDDT
AF-A0A1E4TC93-F1	Exonuclease domain-containing protein...	Tortispora caseinolytica NRRL Y-17796...	280	94.12
AF-V5I3P8-F1	Putative rna exonuclease 1	Ixodes ricinus	306	92.5
AF-E3LMW6-F1	Exonuclease domain-containing protein...	Caenorhabditis remanei	296	92
AF-A0A2G5V551-F1	Exonuclease domain-containing protein...	Caenorhabditis nigoni	281	91.75
AF-A0A261BJ86-F1	Exonuclease domain-containing protein...	Caenorhabditis latens	304	91.69
AF-E9G4W4-F1	Exonuclease domain-containing protein...	Daphnia pulex	289	91.31
AF-A0A1E3I5T3-F1	Exonuclease domain-containing protein...	Cryptococcus amylolentus CBS 6039	307	91.25
AF-A0A6G1SLF0-F1	RNA exonuclease 1	Aceria tosichella (wheat curl mite)	291	91.19
AF-A0A0A9Z7K0-F1	Exonuclease domain-containing protein...	Lygus hesperus	307	91.19
AF-A0A811U6X3-F1	(Mediterranean fruit fly) hypothetical protein...	Ceratitis capitata	289	91
AF-Q9N5W0-F1	Uncharacterized protein C51G7.1	Caenorhabditis elegans	305	90.44
AF-A0A1E3NJZ6-F1	Exonuclease domain-containing protein...	Pichia membranifaciens NRRL Y-2026	300	90.38
AF-A0A5B7I5W4-F1	RNA exonuclease 1	Portunus trituberculatus	291	90.38
AF-B3S1E2-F1	Exonuclease domain-containing protein...	Trichoplax adhaerens	311	90.38
AF-G8F254-F1	Putative exonuclease GOR-like protein...	Macaca mulatta	294	89.75
AF-R7UTR3-F1	Exonuclease domain-containing protein...	Capitella teleta	298	89.31
AF-A0A162NAB3-F1	Exonuclease domain-containing protein...	Daphnia magna	318	89.06
AF-A0A7M5XNY0-F1	Exonuclease domain-containing protein...	Clytia hemisphaerica	317	88.94
AF-A0A7E4SDX1-F1	Exonuclease domain-containing protein...	Cimex lectularius	311	88.38
AF-A0A2L2YM62-F1	Exonuclease GOR	Parasteatoda tepidariorum	285	88.25
AF-A0A384CEP5-F1	RNA exonuclease 1 homolog isoform X3...	Ursus maritimus	315	88.19
AF-A0A1I7RLL8-F1	(pine wood nematode) hypothetical protein...	Bursaphelenchus xylophilus	330	87.62
AF-A0A1B0CD91-F1	Exonuclease domain-containing protein...	Lutzomyia longipalpis	287	87.62
AF-A0A2R7WYG1-F1	Exonuclease domain-containing protein...	Oncopeltus fasciatus	287	87.25
AF-T1IVF4-F1	Exonuclease domain-containing protein...	Strigamia maritima	309	86.81
AF-A0A6P5C769-F1	putative exonuclease GOR isoform X2	Bos indicus	321	86.56
AF-A0A7I8WN65-F1	(pine wood nematode) hypothetical protein...	Bursaphelenchus xylophilus	345	86.44
AF-A0A0N4Z3W3-F1	Exonuclease domain-containing protein...	Parastrongyloides trichosuri	328	85.38
AF-A0A811K3E8-F1	Hypothetical protein	Bursaphelenchus okinawaensis	342	84.12
AF-A0A0R3PLA0-F1	Exonuclease domain-containing protein...	Angiostrongylus costaricensis	333	83.81
AF-A0A3L8DHU9-F1	Exonuclease domain-containing protein...	Ooceraea biroi	329	82.31
AF-S4P892-F1	Putative exonuclease GOR-like protein...	Pararge aegeria (specked wood butterfly)...	332	81.69
AF-A0A1E1WAH6-F1	Exonuclease domain-containing protein...	Pectinophora gossypiella	320	81.56

## Sheet: Prage AFDB50 MMseq2 hits
AFDB accession	Description	Species	Sequence length	Average pLDDT
AF-A0A6P8L2Y3-F1	uncharacterized protein LOC100741256 isoform X2 ...	Bombus impatiens	622	62.91
AF-A0A6J3KVE6-F1	uncharacterized protein LOC117237337 ...	Bombus vosnesenskii	711	62.84
AF-A0A7M7GYY2-F1	Exonuclease domain-containing protein ...	Apis mellifera	682	62.72
AF-A0A6P3DI17-F1	uncharacterized protein LOC100646310 isoform X2 ...	Bombus terrestris	688	62.31
AF-A0A6P8LBS6-F1	uncharacterized protein LOC100741256 isoform X1 ...	Bombus impatiens	711	62.22
AF-A0A6P8LWN2-F1	uncharacterized protein LOC117207080 ...	Bombus bifarius	711	61.44
AF-A0A154P0Y2-F1	Exonuclease GOR	Dufourea novaeangliae	681	61.22
AF-A0A310SIV6-F1	Exonuclease GOR	Eufriesea mexicana	728	61.22
AF-A0A0L7R5I1-F1	Exonuclease GOR	Habropoda laboriosa	722	61.16
AF-A0A2A3EMM1-F1	Exonuclease GOR	Apis cerana cerana	757	60.5
AF-A0A6P3U656-F1	uncharacterized protein LOC100646310 isoform X1 ...	Bombus terrestris	691	59.97
AF-B4M2Y1-F1	Exonuclease domain-containing protein ...	Drosophila virilis	795	57.88
AF-B4I9I8-F1	GM19170	Drosophila sechellia	745	57.72
AF-A0A6P8KJS1-F1	uncharacterized protein LOC117146840 isoform X3 ...	Drosophila mauritiana	762	57.62
AF-Q960E5-F1	SD04906p	Drosophila melanogaster	757	57.56
AF-A0A1W4VF99-F1	AF4/FMR2 family member 4 isoform X2	Drosophila ficusphila	845	57.53
AF-A0A0Q5T4V8-F1	Uncharacterized protein, isoform B	Drosophila erecta	754	57.47
AF-A0A6P4GZP8-F1	uncharacterized protein LOC108063859 isoform X2 ...	Drosophila takahashii	748	57.28
AF-Q8T023-F1	LD38414p	Drosophila melanogaster	787	57.28
AF-A0A0Q5ST33-F1	Uncharacterized protein, isoform C	Drosophila erecta	799	57.22
AF-A0A6P8KQH9-F1	uncharacterized protein LOC117146840 isoform X2 ...	Drosophila mauritiana	788	57.22
AF-Q9W557-F1	Prage, isoform A	Drosophila melanogaster	761	57.16
AF-A0A6P4I5S1-F1	uncharacterized protein LOC108076066 isoform X5 ...	Drosophila kikkawai	777	57.03
AF-A0A1W4VRZ9-F1	transcription factor kayak isoform X4 ...	Drosophila ficusphila	800	56.91
AF-B4PY62-F1	Uncharacterized protein, isoform A	Drosophila yakuba	782	56.78
AF-A0A0R1EAR0-F1	Uncharacterized protein, isoform F	Drosophila yakuba	790	56.72
AF-A0A6P4EWA1-F1	uncharacterized protein LOC108046941 isoform X2 ...	Drosophila rhopaloa	804	56.72
AF-A0A0P8Y6Y5-F1	Uncharacterized protein, isoform B	Drosophila ananassae	815	56.62
AF-C7LAE5-F1	IP20073p	Drosophila melanogaster	852	56.55
AF-A0A0R1E986-F1	Uncharacterized protein, isoform B	Drosophila yakuba	764	56.53
AF-A0A6P4FAF8-F1	transcription factor 20 isoform X4	Drosophila rhopaloa	778	56.47
AF-B3P9M2-F1	Uncharacterized protein, isoform A	Drosophila erecta	773	56.38
AF-A0A6P4JTE8-F1	uncharacterized protein LOC108122798 isoform X2 ...	Drosophila bipectinata	808	56.38
AF-A0A0P9BTT5-F1	Uncharacterized protein, isoform C	Drosophila ananassae	788	56.31
AF-A0A1W4VT95-F1	transcription factor kayak isoform X3 ...	Drosophila ficusphila	830	56.28
AF-A0A6P4IN56-F1	transcription factor kayak isoform X4 ...	Drosophila kikkawai	796	56.22
AF-A0A6P4IL50-F1	Exonuclease domain-containing protein ...	Drosophila kikkawai	822	56.16
AF-A0A6P4F4W9-F1	uncharacterized protein LOC108046941 isoform X3 ...	Drosophila rhopaloa	797	56.06
AF-A0A6P4I803-F1	Exonuclease domain-containing protein ...	Drosophila kikkawai	798	56.03
AF-A0A6J1LHA9-F1	Exonuclease domain-containing protein ...	Drosophila hydei	895	55.94
AF-A0A6J1LLU2-F1	Exonuclease domain-containing protein ...	Drosophila hydei	850	55.91
AF-A0A6P8YS54-F1	Exonuclease domain-containing protein ...	Drosophila albomicans	850	55.88
AF-A0A6P4K8L6-F1	uncharacterized protein LOC108122798 isoform X3 ...	Drosophila bipectinata	781	55.81
AF-A0A6P8X7G1-F1	Exonuclease domain-containing protein ...	Drosophila albomicans	825	55.72
AF-A0A6P8XBM6-F1	Exonuclease domain-containing protein ...	Drosophila albomicans	834	55.69
AF-A0A6P8YT38-F1	hybrid signal transduction histidine kinase A isoform X5 ...	Drosophila albomicans	809	55.59
AF-B3MR23-F1	Uncharacterized protein, isoform A	Drosophila ananassae	834	55.31
AF-A0A6J1LPY5-F1	Exonuclease domain-containing protein ...	Drosophila hydei	869	55.28
AF-A0A0P8ZJN4-F1	Uncharacterized protein, isoform D	Drosophila ananassae	827	54.91
AF-A0A6P4KD34-F1	uncharacterized protein LOC108122798 isoform X1 ...	Drosophila bipectinata	860	54.16
AF-A0A6P4FAF3-F1	probable serine/threonine-protein kinase MARK-A isoform X1 ...	Drosophila rhopaloa	886	54.06
AF-A0A6P4IP53-F1	myb-like protein P isoform X1	Drosophila kikkawai	896	54.03
AF-A0A0R1E901-F1	Uncharacterized protein, isoform C	Drosophila yakuba	861	53.81
AF-A0A6P8L1K7-F1	uncharacterized protein LOC117146840 isoform X1 ...	Drosophila mauritiana	852	53.78
AF-A0A1W4VSP1-F1	myb-like protein AA isoform X1	Drosophila ficusphila	924	53.16
AF-A0A6P8WXZ4-F1	M-phase inducer phosphatase isoform X1 ...	Drosophila albomicans	939	52.22

## Sheet: Prage AFDB Foldseek hits
AFDB accession	Description	Species	Sequence length	Average pLDDT
AF-A0A7M7FZG2-F1	Exonuclease domain-containing protein...	Apis mellifera	709	63.34
AF-A0A6J0CA45-F1	uncharacterized protein LOC107226841 isoform X1...	Neodiprion lecontei	688	62.25
AF-A0A2H8TY29-F1	Putative exonuclease GOR-like protein...	Melanaphis sacchari	628	61.94
AF-A0A553P092-F1	Exonuclease domain-containing protein...	Tigriopus californicus	702	59.78
AF-A0A484AQI3-F1	Exonuclease domain-containing protein...	Drosophila navojoa	729	57.94
AF-A0A6P4H7J9-F1	uncharacterized protein LOC108063859 isoform X1...	Drosophila takahashii	774	57.91
AF-Q8IRW9-F1	Prage, isoform D	Drosophila melanogaster	742	57.91
AF-A0A6P4EWA8-F1	transcription factor 20 isoform X5	Drosophila rhopaloa	759	57.81
AF-A0A0R1E9M4-F1	Uncharacterized protein, isoform D	Drosophila yakuba	745	57.34
